# Supplementary material for: nanotatoR: a tool for enhanced annotation of genomic structural variants
Source: BMC Genomics. 2021 Jan 6;22:10. doi: 10.1186/s12864-020-07182-w (PMC7789800; doi:10.1186/s12864-020-07182-w)
Supplement: Supplementary file 2 — Additional file 2: Supplementary Table S1. NA24385 nanotatoR-annotated structural variant results. Content of the various tabs is detailed in the first tab (“LegendS1”) of the Excel workbook. SVs reported in the indel, inv., and trans tabs have undergone the default nanotatoR filtration (found in self molecules, passed chimeric score threshold). Columns in each sheet of the workbook are either a direct output of SVcaller or appended by nanotatoR, as indicated in column 3 of the table. Details about SVcaller columns are available at https://bionanogenomics.com/wp-content/uploads/2017/03/30041-SMAP-File-Format-Specification-Sheet.pdf. [file 12864_2020_7182_MOESM2_ESM.xlsx]

## Sheet: Legend S1
Supplementary Table S1: GM24385 (NA24385) nanotatoR annotated structural variant results
TabNames	Description	Columns
indel_dup_denovo	insertion, deletion and duplications variants that are present in either of the parents	Columns originally present in the smap created by SVCaller: SampleID,SmapEntryID,QryContigID,RefcontigID1,RefcontigID2,QryStartPos,QryEndPos,RefStartPos,RefEndPos,Confidence,Type,XmapID1,XmapID2,LinkID,QryStartIdx,QryEndIdx,RefStartIdx,RefEndIdx,Zygosity,Genotype,GenotypeGroup,RawConfidence,RawConfidenceLeft,RawConfidenceRight,RawConfidenceCenter,SVsize,SVfreq,orientation,Sample,Algorithm,Size,Pr…
indel_dup_both	insertion, deletion and duplications variants that are present in both parents
indel_dup_cmpdHET	insertion, deletion and duplications variants that are present in father and mother individually, but not both.
inv	inversion variants
trans	translocation variants
indel_dup_mother	insertion, deletion and duplications variants that are present in mother
indel_dup_father	insertion, deletion and duplications variants that are present in father
all_PG_OV	all variants that overlap with primary genes
all	all variants.

## Sheet: indel_dup_denovo
SampleID	SmapEntryID	QryContigID	RefcontigID1	RefcontigID2	QryStartPos	QryEndPos	RefStartPos	RefEndPos	Confidence	Type	XmapID1	XmapID2	LinkID	QryStartIdx	QryEndIdx	RefStartIdx	RefEndIdx	Zygosity	Genotype	GenotypeGroup	RawConfidence	RawConfidenceLeft	RawConfidenceRight	RawConfidenceCenter	SVsize	SVfreq	orientation	Sample	Algorithm	Size	Present_in_._of_BNG_control_samples	Present_in_._of_BNG_control_samples_with_the_same_enzyme	Fail_assembly_chimeric_score	OverlapGenes	NearestNonOverlapGene	NearestNonOverlapGeneDistance	PutativeGeneFusion	Found_in_parents_assemblies	Found_in_parents_molecules	Found_in_self_molecules	Mother_molecule_count	Father_molecule_count	Self_molecule_count	OverlapGenes_strand_perc	Upstream_nonOverlapGenes_dist_kb	Downstream_nonOverlapGenes_dist_kb	DGV_Count	DGV_Freq_Perc	Internal_Freq_Perc_Filtered
GM24385_Ason	391	301	1	1	2.49395e+07	2.49566e+07	108726875	1.08748e+08	1	deletion	22	22	-1	4806	4807	20712	20715	homozygous	1	152	71.38	5792.09	2790.45	71.38	4317.3	0.373	NA	GM24385_Ason_DLE1_assembly5	assembly_comparison	4317	34.8	54.4	not_applicable	SLC25A24	NBPF4	17679.9	-	both	none	yes	7	6	26	SLC25A24(-:29.33);AL359258.2(+:100)	AL390036.1(-:162.6);AL591042.1(-:405.079);VAV3(-:610.092)	DDX11L1(+:8.478);MIR1302-2HG(+:26.163);OR4G4P(+:49.082)	2759	5.02129	30
GM24385_Ason	490	1340	1	1	795042	801567	145092782	145103666	1	deletion	82	82	-1	133	134	23795	23797	unknown	-1	177	4.33	79.15	4.33	89.8	4359.4	0.038	NA	GM24385_Ason_DLE1_assembly5	assembly_comparison	4359	92.6	100	not_applicable	LOC100288142;SEC22B	BX647792	74388	-	both	none	yes	8	5	9	SEC22B(+:46.74);SEC22B3P(+:23.04);SEC22B2P(+:23.02)	AC245389.1(-:1.743);AC241952.2(-:237.339);PDE4DIP(-:253.625)	DDX11L1(+:8.379);MIR1302-2HG(+:26.064);OR4G4P(+:48.983)	12	0.0218396	80
GM24385_Ason	1454	32	2	2	7.59759e+07	7.5988e+07	2.09056e+08	209068013	-1	deletion	181	181	-1	14719	14720	42297	42298	homozygous	1	494	1.24	9152.62	7150.13	1.24	363.1	0.406	NA	GM24385_Ason_DLE1_assembly5	assembly_comparison	364	24.5	61.4	not_applicable	-	C2orf80	779.5	-	mother	none	yes	8	4	17	C2orf80(-:8.92)	CRYGA(-:27.087);CRYGB(-:45.255);AC093698.2(-:52.434)	AC079779.1(+:193.115);ACP1(+:259.686);AC079779.2(+:281.965)	37	0.0673388	0
GM24385_Ason	1126	1751	2	2	68011.3	78078.1	89021363	8.90345e+07	1	deletion	134	134	-1	16	17	17882	17884	homozygous	1	402	15.62	15.62	18.09	34.97	3048.7	0.148	NA	GM24385_Ason_DLE1_assembly5	assembly_comparison	3048	71.1	94.7	not_applicable	RPIA	ANKRD36BP2	30940.5	-	both	none	yes	1	2	10	RPIA(+:32.26)	AC062029.1(-:28.668);EIF2AK3(-:162.104);AC012671.1(-:256.078)	AC079779.1(+:193.443);ACP1(+:260.014);AC079779.2(+:282.293)	80	0.145597	90
GM24385_Ason	1123	791	2	2	328142	341700	89127467	89449522	1	deletion	132	135	-1	38	40	17903	17960	unknown	-1	403	35.88	288.29	35.88	4063.51	308497	1	NA	GM24385_Ason_DLE1_assembly5	assembly_comparison	308497	13.7	10.5	not_applicable	abParts;abParts;IGKV	MIR4436A	15500	-	father	none	yes	0	0	15	AC244205.2(-:1.8);AC244205.1(-:72.67);IGKC(-:100);IGKJ5(-:100);IGKJ4(-:100);IGKJ3(-:100);IGKJ2(-:100);IGKJ1(-:100);IGKV4-1(+:100);IGKV5-2(+:100);IGKV7-3(-:100);PGBD4P5(-:100);IGKV2-4(-:100);IGKV1-5(-:100);IGKV1-6(-:100);IGKV3-7(-:100);IGKV1-8(-:100);IGKV1-9(-:100);IGKV2-10(-:100);IGKV3-11(-:100);IGKV1-12(-:100);IGKV1-13(-:100);IGKV2-14(-:100);IGKV3-15(-:100);IGKV1-16(-:100);IGKV1-17(-:100);IGKV2-…	AC062029.1(-:134.772);EIF2AK3(-:268.208);AC012671.1(-:362.182)	AC079779.1(+:193.446);ACP1(+:260.017);AC079779.2(+:282.296)	151	0.274815	30
GM24385_Ason	1127	1751	2	2	171099	171099	89127467	89529186	1	deletion	134	137	-1	35	35	17903	17975	unknown	-1	403	18.11	34.97	18.11	4427.5	401719	0.696	NA	GM24385_Ason_DLE1_assembly5	assembly_comparison	401719	12.7	10.5	not_applicable	abParts;abParts;IGKV	MIR4436A	15500	-	none	none	yes	0	0	10	AC244205.2(-:1.8);AC244205.1(-:72.67);IGKC(-:100);IGKJ5(-:100);IGKJ4(-:100);IGKJ3(-:100);IGKJ2(-:100);IGKJ1(-:100);IGKV4-1(+:100);IGKV5-2(+:100);IGKV7-3(-:100);PGBD4P5(-:100);IGKV2-4(-:100);IGKV1-5(-:100);IGKV1-6(-:100);IGKV3-7(-:100);IGKV1-8(-:100);IGKV1-9(-:100);IGKV2-10(-:100);IGKV3-11(-:100);IGKV1-12(-:100);IGKV1-13(-:100);IGKV2-14(-:100);IGKV3-15(-:100);IGKV1-16(-:100);IGKV1-17(-:100);IGKV2-…	AC062029.1(-:134.772);EIF2AK3(-:268.208);AC012671.1(-:362.182)	AC079779.1(+:193.442);ACP1(+:260.013);AC079779.2(+:282.292)	98	0.178357	40
GM24385_Ason	1974	642	3	3	2.58796e+06	2.63719e+06	195479305	195530888	1	deletion	188	188	-1	381	382	40365	40366	heterozygous	2	705	8.15	10.31	459.76	8.15	2348.2	0.35	NA	GM24385_Ason_DLE1_assembly5	assembly_comparison	2348	17.2	19.3	not_applicable	MUC4	MUC20	14766	-	father	none	yes	0	6	13	MUC4(-:88.31)	AC233280.1(-:93.869);AC233280.2(-:99.288);APOD(-:180.729)	AY269186.1(+:60.457);AC066595.2(+:160.272);CHL1(+:233.472)	2080	3.78553	40
GM24385_Ason	2994	2401	5	5	218447	239537	98839595	98864839	1	deletion	227	227	-1	37	41	20310	20317	heterozygous	2	994	3.43	38.91	3.43	45.98	4154.5	0.119	NA	GM24385_Ason_DLE1_assembly5	assembly_comparison	4155	38.2	59.6	not_applicable	DQ597441;DQ597441;DQ596041;DQ591060	JB137812	517291	-	father	none	yes	0	0	5	AC114324.1(-:100)	Y_RNA(-:564.253);CHD1(-:646.906);AC008522.1(-:708.03)	AC113430.1(+:52.319);PLEKHG4B(+:86.272);LRRC14B(+:185.616)	1912	3.47978	30
GM24385_Ason	3559	592	7	7	1.64007e+06	1.6534e+06	1552000	1571556	1	deletion	252	252	-1	140	141	131	132	heterozygous	1	-1	107.47	107.47	752.83	377.62	6229.4	0.385	NA	GM24385_Ason_DLE1_assembly5	assembly_comparison	6229	1	1.8	not_applicable	MAFK	FW339998	533	-	mother	none	yes	7	0	9	AC093734.1(-:8.16);MAFK(+:34.18)	INTS1(-:39.087);AC102953.2(-:44.867);MICALL2(-:80.899)	AC215522.3(+:6.145);AC215522.1(+:30.473);AC093627.6(+:70.479)	1	0.00181997	0
GM24385_Ason	4685	1042	9	9	877196	880818	46436460	46446136	0.99	deletion	373	373	-1	129	130	9716	9719	heterozygous	1	-1	4.79	39.95	4.79	40.66	6054.2	0.056	NA	GM24385_Ason_DLE1_assembly5	assembly_comparison	6054	1.5	5.3	not_applicable	-	Y_RNA	73745	-	mother	none	yes	8	4	13	-	RP11-34H11.1(-:43.39);FAM27E1(-:47.769);RP11-292F9.2(-:74.218)	DDX11L5(+:4.449);AL928970.1(+:19.972);PGM5P3-AS1(+:64.985)	1	0.00181997	20
GM24385_Ason	4757	1691	9	9	596554	605633	69784650	69794864	0.99	deletion	418	418	-1	90	91	10453	10454	unknown	-1	1664	6.53	6.53	33.63	31.05	1134.5	0.022	NA	GM24385_Ason_DLE1_assembly5	assembly_comparison	1135	26	75.4	not_applicable	-	AK310876	26867	-	both	none	yes	0	5	8	-	IGKV1OR-2(-:4.178);AL359955.2(-:31.829);BMS1P11(-:63.498)	DDX11L5(+:4.377);AL928970.1(+:19.9);PGM5P3-AS1(+:64.913)	1	0.00181997	30
GM24385_Ason	6841	81	14	14	986507	1.00551e+06	106313743	106353423	1	deletion	533	533	-1	124	125	17784	17788	homozygous	1	2479	66.19	19204.3	66.19	1149.6	20672.1	0.464	NA	GM24385_Ason_DLE1_assembly5	assembly_comparison	20672	5.9	7	not_applicable	abParts;DKFZp686O16217;IGHG1;IGHD	KIAA0125	2557	-	none	none	yes	0	0	14	IGHD(-:14.23);IGHM(-:100);hsa-mir-4539(-:100);AL122127.5(-:100);AL122127.2(-:100);hsa-mir-4538(-:100);AL122127.1(-:100);AL122127.4(-:100);hsa-mir-4537(-:100);AL122127.3(-:100);IGHJ6(-:100);IGHJ3P(-:100);IGHJ5(-:100);IGHJ4(-:100);IGHJ3(-:100);IGHJ2P(-:100);IGHJ2(-:100);IGHJ1(-:100);IGHD7-27(-:100);IGHJ1P(-:100);IGHD1-26(-:100);IGHD6-25(-:100);IGHD5-24(-:100);AC246787.2(+:7.41)	AL122127.1(-:58.901);IGHG3(-:79.903);IGHG1(-:108.063)	CR383658.1(+:19100.362);RNU6-458P(+:19109.674);BNIP3P6(+:19185.411)	2224	4.04761	0
GM24385_Ason	6947	2522	14	14	778801	797809	106313743	106353423	1	deletion	536	536	-1	97	98	17784	17788	homozygous	1	2479	68.75	14553.3	68.75	1149.6	20672.1	0.548	NA	GM24385_Ason_DLE1_assembly5	assembly_comparison	20672	5.9	7	not_applicable	abParts;DKFZp686O16217;IGHG1;IGHD	KIAA0125	2557	-	none	none	yes	0	0	15	IGHD(-:14.23);IGHM(-:100);hsa-mir-4539(-:100);AL122127.5(-:100);AL122127.2(-:100);hsa-mir-4538(-:100);AL122127.1(-:100);AL122127.4(-:100);hsa-mir-4537(-:100);AL122127.3(-:100);IGHJ6(-:100);IGHJ3P(-:100);IGHJ5(-:100);IGHJ4(-:100);IGHJ3(-:100);IGHJ2P(-:100);IGHJ2(-:100);IGHJ1(-:100);IGHD7-27(-:100);IGHJ1P(-:100);IGHD1-26(-:100);IGHD6-25(-:100);IGHD5-24(-:100);AC246787.2(+:7.41)	AL122127.1(-:58.901);IGHG3(-:79.903);IGHG1(-:108.063)	CR383658.1(+:19100.256);RNU6-458P(+:19109.568);BNIP3P6(+:19185.305)	2224	4.04761	0
GM24385_Ason	6950	2522	14	14	220328	229628	106868712	107083780	0.97	deletion	536	539	-1	24	26	17863	17890	heterozygous	1	-1	27.53	13578	27.53	4050.19	205769	0.924	NA	GM24385_Ason_DLE1_assembly5	assembly_comparison	205769	1.5	1.8	not_applicable	abParts;LINC00221;immunoglobulin_heavy_chain	LINC00226	123747	-	none	none	yes	0	0	22	IGHVIII-38-1(-:100);IGHV4-39(-:100);IGHV7-40(-:100);AC244452.1(-:100);IGHVII-40-1(-:100);IGHV3-41(-:100);HOMER2P1(-:100);IGHV3-42(-:100);IGHV3-43(-:100);IGHVII-43-1(-:100);IGHVIII-44(-:100);AC244452.3(-:100);LINC00221(+:100);IGHVIV-44-1(-:100);IGHVII-44-2(-:100);IGHV1-45(-:100);IGHV1-46(-:100);IGHVII-46-1(-:100);IGHV3-47(-:100);IGHVIII-47-1(-:100);IGHV3-48(-:100);IGHV3-49(-:100);IGHVII-49-1(-:100…	IGHV3-37(-:13.124);IGHV3-36(-:17.027);IGHV3-35(-:20.389)	CR383658.1(+:19100.253);RNU6-458P(+:19109.565);BNIP3P6(+:19185.302)	109	0.198377	0
GM24385_Ason	6704	1532	14	14	614879	654193	19431592	19484971	1	deletion	522	522	-1	109	118	66	74	heterozygous	1	2398	3.66	3.66	131.16	125.18	14065.3	0.097	NA	GM24385_Ason_DLE1_assembly5	assembly_comparison	14065	49.5	82.5	not_applicable	-	LOC642426	21482	-	both	none	yes	5	4	15	CR383656.3(+:100);RPL22P20(+:100);CR383656.4(-:100);AL512624.1(-:100);CR383656.2(-:100);NF1P10(-:65.77)	CR383656.8(-:7.071);CR383656.1(-:17.16);LINC02297(-:21.797)	CR383658.1(+:19100.499);RNU6-458P(+:19109.811);BNIP3P6(+:19185.548)	503	0.915444	50
GM24385_Ason	6726	81	14	14	8.43175e+07	8.4363e+07	22881331	22992082	1	deletion	533	533	-1	15144	15149	730	749	heterozygous	1	-1	579.29	579.29	18694.5	1527.55	65222.2	0.294	NA	GM24385_Ason_DLE1_assembly5	assembly_comparison	65222	1	1.8	not_applicable	TCRA;T-Cell Receptor V-alpha region;AV4S1;hADV38S2;AK093552;AK125397;TCRDV2;hDV103S1;TCRA;ADV21S1A1N;TCRA;TCRA;TCRA	DAD1	41725	-	none	none	yes	0	0	8	AC244502.1(-:25.69);AC244502.3(+:100);TRDV2(+:100);TRDD1(+:100);TRDD2(+:100);TRDD3(+:100);TRDJ1(+:100);TRDJ4(+:100);TRDJ2(+:100);TRDJ3(+:100);TRDC(+:100);TRDV3(-:100);TRAJ61(+:100);TRAJ60(+:100);TRAJ59(+:100);TRAJ58(+:100);TRAJ57(+:100);TRAJ56(+:100);TRAJ55(+:100);TRAJ54(+:100);TRAJ53(+:100);TRAJ52(+:100);TRAJ51(+:100);TRAJ50(+:100);TRAJ49(+:100);TRAJ48(+:100);TRAJ47(+:100);TRAJ46(+:100);TRAJ45(+…	AC244502.2(-:76.979);AC245505.1(-:447.284);AC243972.1(-:695.313)	CR383658.1(+:19100.477);RNU6-458P(+:19109.789);BNIP3P6(+:19185.526)	18	0.0327594	0
GM24385_Ason	7084	131	15	15	60042.8	67173.2	32504372	32519584	1	deletion	569	569	-1	8	9	2124	2125	heterozygous	2	2509	10.3	10.3	9578.17	954.16	8081.7	0.212	NA	GM24385_Ason_DLE1_assembly5	assembly_comparison	8081	10.3	26.3	not_applicable	DKFZp434L187	CHRNA7	41989	-	none	none	yes	4	4	18	-	Y_RNA(-:33.924);AC026951.1(-:443.426);OTUD7A(-:733.771)	AC138701.1(+:20073.724);RNU6-978P(+:20078.783);AC138701.2(+:20094.503)	178	0.323954	10
GM24385_Ason	7147	2421	15	15	59888.9	59888.9	75542711	75567194	1	deletion	573	574	-1	6	6	11004	11009	heterozygous	1	2547	7.72	7.72	33.78	3925.71	24483	0.147	NA	GM24385_Ason_DLE1_assembly5	assembly_comparison	24483	8.3	21.1	not_applicable	GOLGA6C;DQ588973;DQ582071;DQ577530	GOLGA6D	7988	-	mother	none	yes	0	0	6	GOLGA6C(+:100);RN7SL489P(+:100)	AC113208.4(-:20.969);AC113208.5(-:36.069);RPL36AP45(-:60.719)	AC138701.1(+:20073.661);RNU6-978P(+:20078.72);AC138701.2(+:20094.44)	2	0.00363994	10
GM24385_Ason	7294	1250	16	16	73200.6	76697.5	1.88303e+07	18839774	1	deletion	593	593	-1	12	13	3024	3028	homozygous	1	2600	12.7	94.57	12.7	104.61	6003.9	0.288	NA	GM24385_Ason_DLE1_assembly5	assembly_comparison	6004	45.1	75.4	not_applicable	SMG1	ARL6IP1	17417.2	-	both	none	yes	5	6	11	SMG1(-:12.75)	ARL6IP1(-:24.282);AC138811.2(-:27.888);RPS15A(-:34.656)	DDX11L10(+:51.261);WASIR2(+:62.616);SNRNP25(+:93.534)	58	0.105558	40
GM24385_Ason	7295	471	16	16	95409.3	98853.6	1.88303e+07	18839774	1	deletion	594	594	-1	12	13	3024	3028	homozygous	1	2600	13.21	45.79	13.21	54.47	6056.5	0.101	NA	GM24385_Ason_DLE1_assembly5	assembly_comparison	6057	45.1	75.4	not_applicable	SMG1	ARL6IP1	17417.2	-	both	none	yes	1	3	6	SMG1(-:12.75)	ARL6IP1(-:24.282);AC138811.2(-:27.888);RPS15A(-:34.656)	DDX11L10(+:51.26);WASIR2(+:62.615);SNRNP25(+:93.533)	58	0.105558	40
GM24385_Ason	7355	3431	16	16	1.21039e+06	1.21341e+06	32816465	32819799	-1	deletion	606	606	-1	181	182	5490	5491	heterozygous	1	-1	1.74	66.82	1.74	3.72	313.7	0.027	NA	GM24385_Ason_DLE1_assembly5	assembly_comparison	314	2.5	8.8	not_applicable	-	X69637	33886	-	father	none	yes	4	0	5	AC137761.1(+:12.74)	AC138907.4(-:62.517);AC138907.2(-:66.235);ABHD17AP7(-:75.529)	DDX11L10(+:51.2);WASIR2(+:62.555);SNRNP25(+:93.473)	0	0	0
GM24385_Ason	7373	1861	16	16	79622.4	96552.5	3.35406e+07	3.35595e+07	0.99	deletion	618	618	-1	14	15	5618	5620	heterozygous	1	2620	15.58	15.59	29.18	17.72	1934.9	0.13	NA	GM24385_Ason_DLE1_assembly5	assembly_comparison	1935	33.8	71.9	not_applicable	-	RNU6-76P	3733.5	-	mother	none	yes	5	0	12	AC136428.4(-:61.52)	BMS1P8(-:48.12);AC136944.3(-:172.495);AC136944.4(-:186.847)	DDX11L10(+:51.182);WASIR2(+:62.537);SNRNP25(+:93.455)	289	0.525971	40
GM24385_Ason	7369	1352	16	16	429152	445994	3.35406e+07	3.35595e+07	1	deletion	615	615	-1	44	45	5618	5620	heterozygous	1	2620	19.12	53.34	62.46	19.12	2023.5	0.118	NA	GM24385_Ason_DLE1_assembly5	assembly_comparison	2024	33.8	71.9	not_applicable	-	RNU6-76P	3733.5	-	mother	none	yes	7	0	17	AC136428.4(-:61.52)	BMS1P8(-:48.12);AC136944.3(-:172.495);AC136944.4(-:186.847)	DDX11L10(+:51.186);WASIR2(+:62.541);SNRNP25(+:93.459)	289	0.525971	40
GM24385_Ason	7558	411	17	17	2.79902e+06	2.88726e+06	18893502	19057862	1	deletion	635	635	-1	369	373	3034	3041	heterozygous	2	2694	488.92	3492.53	488.92	947.84	76125	0.65	NA	GM24385_Ason_DLE1_assembly5	assembly_comparison	76125	19.6	28.1	not_applicable	SLC5A10;FAM83G;GRAP;DL490867;GRAPL	BC058012	1178	FAM83G-GRAPL;SLC5A10-GRAPL	mother	none	yes	7	0	7	SLC5A10(+:49);FAM83G(-:48.85);GRAP(-:100);AC003957.1(+:100);SNORD3B-1(+:100);SNORD3B-2(-:100);AC007952.3(+:100);KYNUP2(+:100);AC007952.7(-:100);AC007952.2(+:100);AC007952.4(-:100);GRAPL(+:94.82);AC007952.1(-:100);AC007952.6(-:100);AC007952.9(+:100);AC007952.1(-:53.84)	AC090286.4(-:1.041);AC090286.1(-:35.564);AC107982.2(-:127.835)	AC129507.4(+:160.625);AC129507.1(+:170.438);AC129507.2(+:191.871)	7	0.0127398	10
GM24385_Ason	8052	551	19	19	528067	539681	559490	573542	1	deletion	679	679	-1	66	67	68	70	homozygous	1	2895	60.95	60.95	1045.35	65.6	2438	0.526	NA	GM24385_Ason_DLE1_assembly5	assembly_comparison	2437	12.7	17.5	not_applicable	BSG	GZMM	9571	-	both	none	yes	8	2	12	BSG(+:43.1)	AC005775.1(-:66.444);ODF3L2(-:93.144);SHC2(-:139.907)	AC008993.1(+:57.351);AC008993.2(+:58.115);AC008993.3(+:60.726)	2119	3.85651	10
GM24385_Ason	8087	552	19	19	525848	537462	559490	573542	1	deletion	680	680	-1	65	66	68	70	homozygous	1	2895	55.42	55.42	1063.7	65.6	2438	0.489	NA	GM24385_Ason_DLE1_assembly5	assembly_comparison	2437	12.7	17.5	not_applicable	BSG	GZMM	9571	-	both	none	yes	7	6	15	BSG(+:43.1)	AC005775.1(-:66.444);ODF3L2(-:93.144);SHC2(-:139.907)	AC008993.1(+:57.316);AC008993.2(+:58.08);AC008993.3(+:60.691)	2119	3.85651	10
GM24385_Ason	8606	1111	21	21	535163	539089	10740844	10745662	0.9	deletion	744	744	-1	55	56	184	185	unknown	-1	3109	3.68	3.68	70.08	35.63	891.3	0.161	NA	GM24385_Ason_DLE1_assembly5	assembly_comparison	891	25	89.5	not_applicable	-	AK311573	143403	-	both	none	yes	0	3	5	-	CR382285.2(-:231.455);CR382285.1(-:284.799);RN7SL52P(-:357.464)	RPSAP68(+:9480.774);CR381572.1(+:9578.688);LINC01666(+:9636.304)	24	0.0436793	0
GM24385_Ason	8839	362	22	22	2.80514e+07	2.80597e+07	23096729	23250490	1	deletion	786	795	-1	3822	3823	1025	1055	heterozygous	1	3177	230.56	230.56	4647.5	3954.32	145471	0.386	NA	GM24385_Ason_DLE1_assembly5	assembly_comparison	145471	5.4	5.3	not_applicable	abParts;MIR650;IGLL5	GGTLC2	106362	-	father	none	yes	0	0	18	D87015.1(+:100);IGLV2-14(+:100);IGLV3-13(+:100);IGLV3-12(+:100);AC244157.1(+:100);AC244157.2(-:100);D86998.1(+:100);IGLV2-11(+:100);AC245028.3(+:100);IGLV3-10(+:100);AC245028.1(+:100);IGLV3-9(+:100);IGLV2-8(+:100);MIR650(+:100);AC245028.2(+:100);IGLV3-7(+:100);IGLV3-6(+:100);D87024.1(+:100);IGLV2-5(+:100);IGLV3-4(+:100);IGLV4-3(+:100);IGLV3-2(+:100);IGLV3-1(+:100);hsa-mir-5571(+:100);IGLL5(+:100)…	AC244250.3(-:20.515);AC244250.1(-:58.466);POM121L1P(-:112.081)	LA16c-4G1.3(+:16050.318);LA16c-60H5.7(+:16110.881);AP000525.10(+:16145.24)	207	0.376733	20
GM24385_Ason	9357	141	23	23	353584	364131	143406432	143420123	1	deletion	872	872	-1	63	64	28331	28334	homozygous	1	3385	79.58	79.58	2051.02	167.11	3144.3	0.213	NA	GM24385_Ason_DLE1_assembly5	assembly_comparison	3144	41.7	59.6	not_applicable	-	UBE2NL	438076	-	mother	none	yes	6	0	12	-	AC234064.1(-:11.473);SPANXN2(-:608.377);HNRNPH1P2(-:643.2)	AL954722.1(+:158.053);PLCXD1(+:180.632);LINC00685(+:269.368)	381	0.693408	20
GM24385_Ason	9394	19662	23	23	2.3679e+06	2.37998e+06	150259011	150273788	1	deletion	875	875	-1	411	412	29729	29730	homozygous	1	3396	17.98	500.9	17.98	110.09	2699.2	0.319	NA	GM24385_Ason_DLE1_assembly5	assembly_comparison	2699	12.3	15.8	not_applicable	-	MIR4330	62906	-	mother	none	yes	6	0	11	-	5S_rRNA(-:61.244);RPL12P50(-:63.931);RNU6-383P(-:132.044)	AL954722.1(+:158.016);PLCXD1(+:180.595);LINC00685(+:269.331)	130	0.236596	0
GM24385_Ason	9068	17372	23	23	3.66903e+06	3.68998e+06	3.44207e+07	34445661	1	deletion	811	811	-1	681	683	6772	6776	homozygous	1	3267	77.74	234.65	850	77.74	4013.5	0.558	NA	GM24385_Ason_DLE1_assembly5	assembly_comparison	4014	21.6	31.6	not_applicable	-	TMEM47	199520	-	mother	none	yes	8	1	14	AL592043.1(-:7.64)	FAM47A(-:269.827);AL591378.1(-:680.625);snoU13(-:1551.676)	AL954722.1(+:158.342);PLCXD1(+:180.921);LINC00685(+:269.657)	2	0.00363994	20
GM24385_Ason	9180	371	23	23	5.65112e+06	5.65893e+06	83439249	83453245	1	deletion	844	844	-1	1087	1088	15747	15749	homozygous	1	-1	631.53	1277.83	1209.17	631.53	6179.7	1	NA	GM24385_Ason_DLE1_assembly5	assembly_comparison	6180	1.5	3.5	not_applicable	RPS6KA6	HDX	119637	-	mother	none	yes	8	0	27	RPS6KA6(-:5.36)	TERF1P4(-:432.416);AL121882.1(-:621.345);Z82170.1(-:675.218)	AL954722.1(+:158.23);PLCXD1(+:180.809);LINC00685(+:269.545)	0	0	0
GM24385_Ason	8995	672	23	23	1.55264e+06	1.60878e+06	892248	951034	1	deletion	796	796	-1	132	136	65	70	homozygous	1	-1	8.08	32.13	89.76	8.08	2649.7	0.978	NA	GM24385_Ason_DLE1_assembly5	assembly_comparison	2650	10.8	26.3	not_applicable	-	DQ576039	92205	-	both	none	yes	8	3	15	AL672277.1(+:74.28)	KRT18P53(-:383.277);FABP5P13(-:404.738);AL732314.1(-:463.932)	AL954722.1(+:158.415);PLCXD1(+:180.994);LINC00685(+:269.73)	110	0.200197	0
GM24385_Ason	9480	1502	24	24	223217	227683	27024174	27040509	1	deletion	933	933	-1	44	45	4446	4452	homozygous	1	3423	34.13	34.13	46.6	77.25	11869.5	0.288	NA	GM24385_Ason_DLE1_assembly5	assembly_comparison	11870	9.3	22.8	not_applicable	DAZ4	DAZ3	64536	-	none	none	yes	0	5	8	DAZ4(+:30.51)	DAZ3(-:111.958);ZNF736P12Y(-:374.764);TRIM60P5Y(-:380.318)	AL954722.1(+:107.93);PLCXD1(+:130.509);LINC00685(+:219.245)	2	0.00363994	10
GM24385_Ason	23	712	1	1	579371	595031	1068056	1083133	0.5	insertion	2	2	-1	62	63	134	135	heterozygous	1	-1	3.77	52.86	132.38	3.77	583.1	0.481	NA	GM24385_Ason_DLE1_assembly5	assembly_comparison	584	2.5	5.3	not_applicable	LOC254099	C1orf159	16321	-	father	none	yes	8	6	18	LINC01342(+:100)	C1orf159(-:47.858);RNF223(-:58.709);AL645608.8(-:67.468)	DDX11L1(+:8.846);MIR1302-2HG(+:26.531);OR4G4P(+:49.45)	0	0	0
GM24385_Ason	1453	32	2	2	7.59554e+07	7.59674e+07	209035447	2.09047e+08	-1	insertion	181	181	-1	14717	14718	42295	42296	homozygous	1	493	1.43	9151.89	7151.05	1.43	360.4	0.399	NA	GM24385_Ason_DLE1_assembly5	assembly_comparison	361	6.9	24.6	not_applicable	C2orf80	LOC100507443	13962	-	both	none	yes	8	3	17	C2orf80(-:71.41)	CRYGA(-:6.983);CRYGB(-:25.15);AC093698.2(-:32.329)	AC079779.1(+:193.116);ACP1(+:259.687);AC079779.2(+:281.966)	0	0	0
GM24385_Ason	1745	62	3	3	9.03385e+07	9.04469e+07	90433481	90470323	1	insertion	183	183	-1	16443	16451	18604	18606	homozygous	1	-1	5.85	20519.1	5.85	15871.3	71537.9	0.726	NA	GM24385_Ason_DLE1_assembly5	assembly_comparison	71538	12.7	45.6	not_applicable	-	U3	353837	-	none	none	yes	2	6	5	-	HSPE1P19(-:119.917);PROS2P(-:179.015);MTCO1P6(-:792.617)	AY269186.1(+:60.686);AC066595.2(+:160.501);CHL1(+:233.701)	0	0	50
GM24385_Ason	2504	2071	4	4	394367	424804	1.90753e+08	1.90771e+08	1	insertion	206	206	-1	40	46	40143	40150	heterozygous	2	891	4.9	4.9	40.68	39.23	12397.6	0.088	NA	GM24385_Ason_DLE1_assembly5	assembly_comparison	12398	64.7	57.9	not_applicable	-	BC087857	13633.1	-	both	none	yes	2	0	6	FRG1-DT(-:13.63)	RNU1-51P(-:119.249);AF250324.1(-:124.906);AC105924.1(-:540.111)	ZNF595(+:47.676);Z95704.1(+:59.513);Z95704.2(+:80.117)	1	0.00181997	10
GM24385_Ason	2507	2072	4	4	60600	77287	190896727	190909263	1	insertion	207	207	-1	8	9	40177	40178	heterozygous	1	893	12.45	23.41	12.45	30.51	4151	0.049	NA	GM24385_Ason_DLE1_assembly5	assembly_comparison	4151	41.2	63.2	not_applicable	TUBB4Q	FRG1	12369	-	both	none	yes	6	2	7	AF146191.1(+:100);TUBB7P(-:100)	FRG1-DT(-:208.182);RNU1-51P(-:263.034);AF250324.1(-:268.692)	ZNF595(+:47.673);Z95704.1(+:59.51);Z95704.2(+:80.114)	0	0	30
GM24385_Ason	2981	12	5	5	1.07247e+08	1.07356e+08	177345998	177448680	1	insertion	226	226	-1	20145	20158	36856	36871	heterozygous	2	1058	18.37	18962.1	564.02	18.37	6783.1	0.435	NA	GM24385_Ason_DLE1_assembly5	assembly_comparison	6783	45.6	98.2	not_applicable	AK126616;PROP1;FAM153C	LOC728554	34730	-	both	none	yes	8	0	15	AC106795.1(+:24.58);AC106795.3(+:100);AC106795.2(+:100);AC106795.5(+:100);SUDS3P1(+:100);PROP1(-:100);FAM153CP(+:22.86)	AC140125.3(-:59.735);OR1X5P(-:79.563);AC140125.1(-:114.793)	AC113430.1(+:52.332);PLEKHG4B(+:86.285);LRRC14B(+:185.629)	48	0.0873585	80
GM24385_Ason	3504	21	6	6	100418720	1.0052e+08	161015850	161071963	0.99	insertion	250	250	-1	19025	19027	33263	33264	heterozygous	2	1246	1848.36	15095	1848.36	2801.19	45122.5	0.567	NA	GM24385_Ason_DLE1_assembly5	assembly_comparison	45122	29.4	82.5	not_applicable	LPA	PLG	51262	-	mother	none	yes	6	0	13	LPA(-:46.78)	LPAL2(-:138.39);AL591069.1(-:222.618);SLC22A2(-:420.757)	WBP1LP12(+:88.62);AL035696.4(+:177.835);AL035696.1(+:196.809)	558	1.01554	40
GM24385_Ason	3544	22	6	6	1.10106e+08	1.10252e+08	170455048	170591717	1	insertion	251	251	-1	20582	20596	34975	34989	homozygous	1	1276	6.42	6.42	70.93	17.43	8680.7	0.514	NA	GM24385_Ason_DLE1_assembly5	assembly_comparison	8681	50	71.9	not_applicable	LOC154449;DLL1	FAM120B	24127	-	both	none	yes	7	3	14	AL596442.4(+:80.8);AL596442.3(-:100);AL596442.1(+:100);AL596442.2(+:100);RPL12P23(+:100);AL109910.1(-:100);AL109910.2(-:100);DLL1(-:14.05)	AL049612.1(-:242.634);LINC00242(-:263.162);TCTE3(-:311.843)	WBP1LP12(+:88.58);AL035696.4(+:177.795);AL035696.1(+:196.769)	0	0	50
GM24385_Ason	3545	22	6	6	110362114	1.10434e+08	1.70702e+08	170760891	1	insertion	251	251	-1	20612	20632	35005	35016	heterozygous	2	1277	27.74	27.74	49.83	73.15	13408.1	0.434	NA	GM24385_Ason_DLE1_assembly5	assembly_comparison	13407	50.5	78.9	not_applicable	FAM120B	MIR4644	62530.5	-	mother	none	yes	6	0	20	FAM120B(+:14.34);AL008628.1(+:100)	AL078605.1(-:92.498);DLL1(-:108.168);AL109910.2(-:123.704)	WBP1LP12(+:88.579);AL035696.4(+:177.794);AL035696.1(+:196.768)	1	0.00181997	60
GM24385_Ason	3067	172	6	6	789283	833418	825845	866107	1	insertion	231	231	-1	131	136	140	147	heterozygous	2	1071	38.38	143.46	6818.16	38.38	3873.3	0.457	NA	GM24385_Ason_DLE1_assembly5	assembly_comparison	3873	35.3	80.7	not_applicable	-	AK093403	45632	-	mother	none	yes	8	0	18	-	AL392183.1(-:48.098);AL357054.5(-:93.717);AL357054.4(-:114.253)	WBP1LP12(+:89.057);AL035696.4(+:178.272);AL035696.1(+:197.246)	2	0.00363994	40
GM24385_Ason	3960	102	7	7	1.60257e+07	1.60758e+07	1.42478e+08	142508528	1	insertion	293	293	-1	2497	2507	27843	27846	heterozygous	2	1424	42.98	42.98	162.51	188.52	19838.5	0.4	NA	GM24385_Ason_DLE1_assembly5	assembly_comparison	19838	91.2	100	not_applicable	TCRBV2S1;BV6S4-BJ2S2;PRSS3P2;X04930;AY006148;TCRB	TCRBV20S1A1N2	1745	-	both	none	yes	0	0	14	TRBD1(+:100);TRBJ2-1(+:100);TRBJ2-2(+:100);TRBJ2-2P(+:100);TRBJ2-3(+:100);TRBJ2-4(+:100);TRBJ2-5(+:100);TRBJ2-6(+:100);TRBJ2-7(+:100);TRBC2(+:100)	AC244472.1(-:41.739);TRBV8-1(-:202.266);TRBV5-2(-:216.262)	AC215522.3(+:5.744);AC215522.1(+:30.072);AC093627.6(+:70.078)	513	0.933644	70
GM24385_Ason	3994	101	7	7	870694	959537	1.57513e+08	1.57596e+08	1	insertion	295	295	-1	90	96	30523	30532	homozygous	1	1446	15.99	2810.62	47.04	15.99	5568.2	0.421	NA	GM24385_Ason_DLE1_assembly5	assembly_comparison	5568	25.5	49.1	not_applicable	PTPRN2	LOC100506585	50899.8	-	both	none	yes	3	6	10	PTPRN2(-:8.51);AC006003.1(-:100)	MIR153-2(-:143.074);AC004975.2(-:435.872);AC004975.1(-:454.386)	AC215522.3(+:5.71);AC215522.1(+:30.038);AC093627.6(+:70.044)	12	0.0218396	20
GM24385_Ason	3998	101	7	7	445978	576901	157887338	1.57984e+08	0.99	insertion	295	295	-1	52	60	30564	30573	heterozygous	1	1449	22.43	2836.65	22.43	541.69	34160.5	0.205	NA	GM24385_Ason_DLE1_assembly5	assembly_comparison	34161	39.2	87.7	not_applicable	PTPRN2	DQ583756	25140	-	both	none	yes	4	3	11	PTPRN2(-:9.8)	AC006003.1(-:352.636);MIR153-2(-:517.31);AC004975.2(-:810.108)	AC215522.3(+:5.706);AC215522.1(+:30.034);AC093627.6(+:70.04)	0	0	10
GM24385_Ason	4034	102	7	7	485634	616557	157887338	1.57984e+08	0.99	insertion	299	299	-1	57	65	30564	30573	heterozygous	1	1449	24.78	2727.77	24.78	541.69	34160.5	0.251	NA	GM24385_Ason_DLE1_assembly5	assembly_comparison	34161	39.2	87.7	not_applicable	PTPRN2	DQ583756	25140	-	both	none	yes	4	3	12	PTPRN2(-:9.8)	AC006003.1(-:352.636);MIR153-2(-:517.31);AC004975.2(-:810.108)	AC215522.3(+:5.67);AC215522.1(+:29.998);AC093627.6(+:70.004)	0	0	10
GM24385_Ason	4001	101	7	7	18367.6	43221.5	158381661	158398683	1	insertion	295	295	-1	2	3	30627	30628	heterozygous	1	1452	2.45	2853.68	2.45	751.16	7831.9	0.114	NA	GM24385_Ason_DLE1_assembly5	assembly_comparison	7832	52.9	64.9	not_applicable	MIR5707	PTPRN2	1180	-	mother	none	yes	6	0	6	PTPRN2(-:0.18)	MIR595(-:53.251);AC006003.1(-:846.959);MIR153-2(-:1011.633)	AC215522.3(+:5.703);AC215522.1(+:30.031);AC093627.6(+:70.037)	0	0	40
GM24385_Ason	3711	201	7	7	5.02393e+07	5.04556e+07	56429759	56447144	1	insertion	258	258	-1	9162	9163	11204	11205	heterozygous	2	1337	142.95	11360.7	142.95	10717.7	198955	0.155	NA	GM24385_Ason_DLE1_assembly5	assembly_comparison	198954	21.1	64.9	not_applicable	DQ584971;DQ593490;DQ574659;DQ584609;DQ600587;DQ599872	LOC650226	44253	-	both	none	yes	0	5	5	-	RNU6-1335P(-:18.835);AC073136.2(-:54.388);AC073136.1(-:89.283)	AC215522.3(+:5.993);AC215522.1(+:30.321);AC093627.6(+:70.327)	0	0	10
GM24385_Ason	3747	761	7	7	30764.2	37803.2	6.4814e+07	64820296	0.5	insertion	274	274	-1	6	7	11976	11978	unknown	-1	1345	3.97	7.03	48.24	3.97	704.2	0.1	NA	GM24385_Ason_DLE1_assembly5	assembly_comparison	704	12.3	26.3	not_applicable	-	ZNF92	18472	-	none	none	yes	2	1	7	-	RSL24D1P3(-:10.874);AC104073.1(-:102.989);AC104073.2(-:114.797)	AC215522.3(+:5.957);AC215522.1(+:30.285);AC093627.6(+:70.291)	0	0	0
GM24385_Ason	3751	762	7	7	19749.1	43279.9	64951400	64967963	1	insertion	276	276	-1	4	5	12004	12005	homozygous	1	1346	4.49	4.49	18.81	22.61	6967.8	0.085	NA	GM24385_Ason_DLE1_assembly5	assembly_comparison	6967	63.2	89.5	not_applicable	-	ZNF92	85403	-	both	none	yes	2	1	5	-	RSL24D1P3(-:148.313);AC104073.1(-:240.428);AC104073.2(-:252.236)	AC215522.3(+:5.953);AC215522.1(+:30.281);AC093627.6(+:70.287)	0	0	70
GM24385_Ason	4119	241	8	8	7.16652e+06	7.35562e+06	7051958	7156979	1	insertion	307	307	-1	1116	1120	1213	1220	heterozygous	1	1476	34.2	34.2	47.06	75.7	84078.9	0.453	NA	GM24385_Ason_DLE1_assembly5	assembly_comparison	84079	9.3	21.1	not_applicable	FLJ00326	BC030294	7537	-	mother	none	yes	8	0	10	RPS3AP33(-:19.18);AF228730.2(+:100);AF228730.1(+:100);AF228730.4(-:100);AF228730.6(-:100);AF228730.3(-:100);OR7E125P(-:100);FAM90A15P(+:100);FAM90A3P(+:100);FAM90A4P(+:100);FAM90A13P(+:100);FAM90A5P(+:100);FAM66B(-:6.56)	SNRPCP6(-:47.804);AF228730.1(-:75.537);AF228730.2(-:79.122)	AC144568.2(+:15.482);WBP1LP3(+:98.155);ZNF596(+:175.018)	489	0.889965	0
GM24385_Ason	4639	1192	9	9	537727	547086	42736172	42744833	0.82	insertion	350	350	-1	95	96	9114	9115	unknown	-1	1656	13.31	17.3	88.25	13.31	698.1	0.088	NA	GM24385_Ason_DLE1_assembly5	assembly_comparison	698	31.4	94.7	not_applicable	-	FOXD4L2	15831	-	both	none	yes	7	6	10	-	AL591471.1(-:153.265);AL136317.3(-:242.01);CNN2P2(-:242.01)	DDX11L5(+:4.495);AL928970.1(+:20.018);PGM5P3-AS1(+:65.031)	0	0	0
GM24385_Ason	4633	1692	9	9	229904	240316	42830443	42840511	-1	insertion	348	348	-1	44	47	9136	9140	unknown	-1	1657	1.63	31.81	7.25	1.63	343.6	0.044	NA	GM24385_Ason_DLE1_assembly5	assembly_comparison	343	4.4	15.8	not_applicable	-	LOC286297	3859	-	none	none	yes	2	2	5	AMYH02020865.1(-:38.5)	AL591471.1(-:247.536);AL136317.3(-:336.281);CNN2P2(-:336.281)	DDX11L5(+:4.501);AL928970.1(+:20.024);PGM5P3-AS1(+:65.037)	0	0	0
GM24385_Ason	4738	1081	9	9	45651.2	170154	6.96744e+07	69746903	1	insertion	409	409	-1	10	26	10428	10442	heterozygous	2	1664	10.32	64.9	10.32	74.99	51960	0.054	NA	GM24385_Ason_DLE1_assembly5	assembly_comparison	51959	11.8	42.1	not_applicable	-	AK310876	14	-	mother	none	yes	4	2	11	BMS1P11(-:100);AL359955.2(-:23.3)	AQP7P2(-:37.383);AL445665.2(-:83.983);CNN2P3(-:172.779)	DDX11L5(+:4.396);AL928970.1(+:19.919);PGM5P3-AS1(+:64.932)	1	0.00181997	0
GM24385_Ason	5495	2531	10	10	606644	759645	134817866	134965230	1	insertion	475	475	-1	57	65	26157	26165	heterozygous	1	1936	6.12	15961	58.57	6.12	5636.9	0.417	NA	GM24385_Ason_DLE1_assembly5	assembly_comparison	5637	27.5	71.9	not_applicable	GPR123;CS330190	KNDC1	8741	-	both	none	yes	0	6	9	ADGRA1(+:100);ADGRA1-AS1(-:100);RPL5P28(-:100)	LINC01167(-:40.022);LINC01166(-:57.395);CFAP46(-:192.97)	AL713922.1(+:82.157);ZMYND11(+:171.91);AL603831.1(+:314.629)	6	0.0109198	30
GM24385_Ason	5181	601	10	10	4.55704e+06	4.57224e+06	42766983	42776833	1	insertion	447	447	-1	788	789	7902	7904	heterozygous	1	1821	14.17	14.17	816.37	502.15	5344	0.119	NA	GM24385_Ason_DLE1_assembly5	assembly_comparison	5344	19.1	43.9	not_applicable	-	LOC441666	50481	-	both	none	yes	1	6	6	AL031601.2(+:24.35)	AL031601.1(-:33.632);KSR1P1(-:119.225);AL133173.1(-:3708.757)	AL713922.1(+:82.471);ZMYND11(+:172.224);AL603831.1(+:314.943)	0	0	30
GM24385_Ason	5180	1821	10	10	5287.1	20145.1	43023544	43037963	-1	insertion	444	444	-1	2	3	7964	7965	heterozygous	1	-1	1.36	99.42	1.58	1.77	439	0.049	NA	GM24385_Ason_DLE1_assembly5	assembly_comparison	439	0	0	not_applicable	ZNF37BP	LINC00839	32760	-	none	none	yes	4	1	8	ZNF37BP(-:51.94)	AL391099.1(-:55.014);CCNYL2(-:116.928);BX322639.1(-:193.23)	AL713922.1(+:82.472);ZMYND11(+:172.225);AL603831.1(+:314.944)	0	0	0
GM24385_Ason	5506	212	11	11	5.03317e+07	5.03754e+07	549993	591458	1	insertion	478	478	-1	8964	8965	58	59	heterozygous	2	1941	12.28	32.78	303.27	12.28	2306.5	0.923	NA	GM24385_Ason_DLE1_assembly5	assembly_comparison	2307	39.2	26.3	not_applicable	LRRC56;C11orf35;AX748330;BC031953;RASSF7;MIR210HG;MIR210;LOC143666;PHRF1	HRAS	14444	-	father	none	yes	2	6	11	LRRC56(+:45.55);LMNTD2(-:100);LMNTD2-AS1(+:100);RASSF7(+:100);MIR210HG(-:100);MIR210(-:100);PHRF1(+:50.31)	HRAS(-:14.751);RNH1(-:52.481);AC138230.1(-:84.063)	WBP1LP10(+:67.274);CICP23(+:114.806);AC069287.3(+:120.773)	1	0.00181997	20
GM24385_Ason	5746	321	11	11	761574	799150	55005988	55041414	1	insertion	487	487	-1	72	74	10186	10188	homozygous	1	2012	14.49	24.25	1364.05	14.49	2150.3	0.41	NA	GM24385_Ason_DLE1_assembly5	assembly_comparison	2151	28.4	50.9	not_applicable	TRIM48	TRIM51HP	19765	-	both	none	yes	8	3	10	AP005597.4(+:100)	OR4C50P(-:3476.117);OR4A4P(-:3544.303);OR4A3P(-:3547.158)	WBP1LP10(+:67.034);CICP23(+:114.566);AC069287.3(+:120.533)	0	0	20
GM24385_Ason	6478	2360	13	13	33384.2	52258.7	53032677	5.30508e+07	0.8	insertion	512	512	-1	6	9	7030	7035	homozygous	1	2313	4.44	6.18	47.6	4.45	716	0.11	NA	GM24385_Ason_DLE1_assembly5	assembly_comparison	716	95.1	100	not_applicable	CKAP2	VPS36	7915	-	both	none	yes	5	5	5	-	AL359513.1(-:0.767);VPS36(-:42.94);THSD1(-:78.375)	BNIP3P7(+:19056.566);LINC00349(+:19103.542);LONRF2P2(+:19173.794)	1	0.00181997	0
GM24385_Ason	6838	81	14	14	1.63568e+06	1668920	105681543	105711101	1	insertion	533	533	-1	168	169	17737	17738	heterozygous	1	2476	62.46	19159.8	109.4	62.46	3679.7	0.546	NA	GM24385_Ason_DLE1_assembly5	assembly_comparison	3680	50.5	47.4	not_applicable	BRF1	BTBD6	3778	-	both	none	yes	5	4	15	BRF1(-:33.45)	NUDT14(-:39.268);AL512356.1(-:60.012);JAG2(-:71.224)	CR383658.1(+:19100.365);RNU6-458P(+:19109.677);BNIP3P6(+:19185.414)	1	0.00181997	50
GM24385_Ason	6840	81	14	14	1.12885e+06	1.26358e+06	1.06076e+08	1.06192e+08	1	insertion	533	533	-1	137	141	17767	17771	homozygous	1	2478	77.27	19193.8	77.27	126.04	19517.9	0.537	NA	GM24385_Ason_DLE1_assembly5	assembly_comparison	19518	22.1	31.6	not_applicable	abParts;DKFZp686O16217;AY748447;ELK2AP;Ig_alpha_1-[alpha]2m;epsilon_IgE	IGHG1	11038.5	-	both	none	yes	0	1	5	IGHG4(-:100);IGHG2(-:100);COPDA1(-:100);IGHGP(-:100);ELK2AP(-:100);AL928768.3(-:100);IGHA1(-:100);AL901608.1(-:100)	RP11-731F5.1(-:5.614);AL928742.12(-:9.396);IGHE(-:9.396)	CR383658.1(+:19100.363);RNU6-458P(+:19109.675);BNIP3P6(+:19185.412)	342	0.622429	30
GM24385_Ason	6842	81	14	14	841040	867529	106472267	106488751	1	insertion	533	533	-1	109	111	17803	17805	homozygous	1	2480	49.15	19220.9	49.15	1291	10004.7	0.258	NA	GM24385_Ason_DLE1_assembly5	assembly_comparison	10005	37.7	78.9	not_applicable	abParts	ADAM6	33910	-	father	none	yes	0	0	9	IGHV4-4(-:100)	IGHVIII-2-1(-:1.59);IGHV1-2(-:16.598);AC246787.1(-:24.66)	CR383658.1(+:19100.361);RNU6-458P(+:19109.673);BNIP3P6(+:19185.41)	0	0	20
GM24385_Ason	6948	2522	14	14	633334	659823	106472267	106488751	1	insertion	536	536	-1	81	84	17803	17805	homozygous	1	2480	51.88	14569.9	51.88	1291	10004.7	0.735	NA	GM24385_Ason_DLE1_assembly5	assembly_comparison	10005	37.7	78.9	not_applicable	abParts	ADAM6	33910	-	father	none	yes	1	1	11	IGHV4-4(-:100)	IGHVIII-2-1(-:1.59);IGHV1-2(-:16.598);AC246787.1(-:24.66)	CR383658.1(+:19100.255);RNU6-458P(+:19109.567);BNIP3P6(+:19185.304)	0	0	20
GM24385_Ason	6949	2522	14	14	302001	338578	106784215	106796477	1	insertion	536	536	-1	34	37	17854	17855	heterozygous	2	2481	10.65	14611.4	10.65	11806.5	24315.2	0.433	NA	GM24385_Ason_DLE1_assembly5	assembly_comparison	24315	19.1	35.1	not_applicable	abParts	LINC00226	39250	-	mother	none	yes	0	0	14	IGHV3-29(-:100);IGHV3-30(-:100)	IGHV4-28(-:0.704);IGHV7-27(-:7.129);IGHVII-26-2(-:10.301)	CR383658.1(+:19100.254);RNU6-458P(+:19109.566);BNIP3P6(+:19185.303)	1	0.00181997	0
GM24385_Ason	6953	2522	14	14	125331	149762	107154545	107176423	1	insertion	539	539	-1	13	16	17899	17903	homozygous	1	2482	10.87	10.87	19.8	27.53	2553.3	0.383	NA	GM24385_Ason_DLE1_assembly5	assembly_comparison	2554	61.8	98.2	not_applicable	abParts	LOC90925	82282	-	both	none	yes	3	3	31	IGHV1-68(-:100);AC245369.2(-:100);IGHV1-69D(-:100);IGHV1-69(-:100)	IGHVIII-67-4(-:0.426);IGHVIII-67-3(-:2.871);IGHVIII-67-2(-:8.415)	CR383658.1(+:19100.25);RNU6-458P(+:19109.562);BNIP3P6(+:19185.299)	3	0.00545991	40
GM24385_Ason	6961	951	15	15	1.1308e+06	1.17812e+06	20279730	20322696	1	insertion	544	544	-1	193	196	35	39	heterozygous	1	2483	4.54	4.54	53.69	42.87	4350.8	0.142	NA	GM24385_Ason_DLE1_assembly5	assembly_comparison	4351	37.7	70.2	not_applicable	DQ576041	DQ571479	5122	-	father	none	yes	3	3	11	RN7SL584P(-:100)	AC127381.1(-:25.181);IGHD1OR15-1A(-:60.324);IGHD2OR15-2A(-:63.075)	AC138701.1(+:20073.847);RNU6-978P(+:20078.906);AC138701.2(+:20094.626)	0	0	30
GM24385_Ason	6962	951	15	15	1.1308e+06	1.16728e+06	2.02902e+07	2.03227e+07	1	insertion	544	544	-1	193	194	37	39	heterozygous	1	2483	4.69	4.69	55.49	42.87	3964.2	0.164	NA	GM24385_Ason_DLE1_assembly5	assembly_comparison	3964	36.8	70.2	not_applicable	DQ576041	DQ571479	5122.2	-	father	none	yes	3	3	11	RN7SL584P(-:100)	BCAR1P1(-:8.232);AC127381.1(-:35.635);IGHD1OR15-1A(-:70.778)	AC138701.1(+:20073.846);RNU6-978P(+:20078.905);AC138701.2(+:20094.625)	0	0	30
GM24385_Ason	6959	1720	15	15	574782	583432	20495178	20499381	1	insertion	543	543	-1	88	89	75	77	homozygous	1	2484	3.27	53.87	3.27	59.76	4448	0.056	NA	GM24385_Ason_DLE1_assembly5	assembly_comparison	4448	78.4	98.2	not_applicable	CHEK2P2	DQ592463	49097	-	both	none	yes	5	4	12	CHEK2P2(+:52.71)	AC126603.1(-:58.305);AC087386.1(-:158.18);RN7SL584P(-:191.19)	AC138701.1(+:20073.849);RNU6-978P(+:20078.908);AC138701.2(+:20094.628)	0	0	50
GM24385_Ason	6970	952	15	15	997754	1.00642e+06	20495178	20499381	1	insertion	545	545	-1	165	166	75	77	homozygous	1	2484	11.41	47.6	11.41	57.24	4465.3	0.239	NA	GM24385_Ason_DLE1_assembly5	assembly_comparison	4465	78.4	98.2	not_applicable	CHEK2P2	DQ592463	49097	-	both	none	yes	7	1	18	CHEK2P2(+:52.71)	AC126603.1(-:58.305);AC087386.1(-:158.18);RN7SL584P(-:191.19)	AC138701.1(+:20073.838);RNU6-978P(+:20078.897);AC138701.2(+:20094.617)	0	0	50
GM24385_Ason	6955	1711	15	15	20995.9	29694.1	20495178	20499381	1	insertion	541	541	-1	2	3	75	77	homozygous	1	2484	2.49	81.29	2.49	82.38	4495.2	0.062	NA	GM24385_Ason_DLE1_assembly5	assembly_comparison	4496	78.4	98.2	not_applicable	CHEK2P2	DQ592463	49097	-	both	none	yes	3	4	8	CHEK2P2(+:52.71)	AC126603.1(-:58.305);AC087386.1(-:158.18);RN7SL584P(-:191.19)	AC138701.1(+:20073.853);RNU6-978P(+:20078.912);AC138701.2(+:20094.632)	0	0	50
GM24385_Ason	6971	952	15	15	888540	955838	2.05413e+07	20598697	1	insertion	545	545	-1	152	159	84	91	unknown	-1	2485	6.45	54.43	6.45	57.24	9927.3	0.315	NA	GM24385_Ason_DLE1_assembly5	assembly_comparison	9926	58.8	75.4	not_applicable	HERC2P3	CHEK2P2	44516.9	-	both	none	yes	7	1	18	AC026495.1(+:100);snoU13(-:100);AC026495.1(+:100);HERC2P3(-:13.38)	AC126603.1(-:104.454);AC087386.1(-:204.329);RN7SL584P(-:237.339)	AC138701.1(+:20073.837);RNU6-978P(+:20078.896);AC138701.2(+:20094.616)	7	0.0127398	70
GM24385_Ason	7130	732	15	15	18473.5	30541.3	32493615	32504372	1	insertion	570	570	-1	3	4	2123	2124	heterozygous	1	2509	2.33	2.33	49.08	39.29	1310.8	0.28	NA	GM24385_Ason_DLE1_assembly5	assembly_comparison	1311	22.1	17.5	not_applicable	DKFZp434L187	CHRNA7	31232	-	mother	none	yes	8	4	12	-	Y_RNA(-:23.167);AC026951.1(-:432.669);OTUD7A(-:723.014)	AC138701.1(+:20073.678);RNU6-978P(+:20078.737);AC138701.2(+:20094.457)	0	0	0
GM24385_Ason	7229	471	16	16	17311082	1.73543e+07	1204632	1244331	1	insertion	582	582	-1	2582	2583	92	93	homozygous	1	-1	7.98	7.98	2678.32	31.94	3494.1	0.608	NA	GM24385_Ason_DLE1_assembly5	assembly_comparison	3494	61.8	43.9	not_applicable	CACNA1H	TPSG1	27320	-	both	none	yes	4	1	5	AC120498.1(-:100)	AC120498.8(-:3.408);AL031713.1(-:50.372);C1QTNF8(-:63.406)	DDX11L10(+:51.326);WASIR2(+:62.681);SNRNP25(+:93.599)	0	0	10
GM24385_Ason	7352	3431	16	16	817459	923406	32455757	32531562	0.99	insertion	606	606	-1	125	136	5434	5442	heterozygous	1	-1	32.55	32.55	39.26	69.86	30141.7	0.281	NA	GM24385_Ason_DLE1_assembly5	assembly_comparison	30142	32.8	71.9	not_applicable	-	DQ571479	126702	-	mother	none	yes	8	0	7	AC138915.3(-:100);AC138915.1(-:100);ABCD1P3(-:100)	PABPC1P13(-:2.367);ACTR3BP3(-:62.365);AC133548.1(-:84.455)	DDX11L10(+:51.203);WASIR2(+:62.558);SNRNP25(+:93.476)	2	0.00363994	50
GM24385_Ason	7354	3431	16	16	1.15874e+06	1176852	32766640	32782896	1	insertion	606	606	-1	172	175	5483	5484	heterozygous	1	2617	7.9	61.21	7.9	44.15	1854.7	0.077	NA	GM24385_Ason_DLE1_assembly5	assembly_comparison	1855	43.1	61.4	not_applicable	X69637;DQ574674	AK300387	1982	-	mother	none	yes	7	0	6	HERC2P5(+:63.8)	AC138907.4(-:12.692);AC138907.2(-:16.41);ABHD17AP7(-:25.704)	DDX11L10(+:51.201);WASIR2(+:62.556);SNRNP25(+:93.474)	0	0	50
GM24385_Ason	7366	992	16	16	433023	465576	33233579	3.32493e+07	1	insertion	613	613	-1	60	61	5557	5559	heterozygous	2	2618	9.01	9.01	71.59	83.04	16790.3	0.322	NA	GM24385_Ason_DLE1_assembly5	assembly_comparison	16791	36.8	70.2	not_applicable	-	TP53TG3B	12778.5	-	both	none	yes	7	0	16	RP11-1437A8.6(-:7.26)	AC138869.3(-:15.485);AC138869.2(-:27.697);AC138869.1(-:64.906)	DDX11L10(+:51.189);WASIR2(+:62.544);SNRNP25(+:93.462)	0	0	50
GM24385_Ason	7225	842	16	16	116419	377193	844198	1.08996e+06	1	insertion	580	580	-1	4	17	74	88	homozygous	1	-1	6.94	63.99	6.94	10.57	15014.8	0.905	NA	GM24385_Ason_DLE1_assembly5	assembly_comparison	15014	62.3	59.6	not_applicable	CHTF18;GNG13;PRR25;LMF1;LMF1;SOX8	RPUSD1	5815.5	-	father	none	yes	4	2	7	CHTF18(+:75.17);GNG13(-:100);AL023882.1(+:100);AL031008.1(-:100);LMF1(-:100);AL031716.1(+:100);AL008727.1(-:100);LMF1-AS1(+:100);AC009041.3(-:100);CEROX1(-:100);SOX8(+:100);AC009041.1(-:100)	RPUSD1(-:6.223);MSLNL(-:21.77);AL031258.1(-:22.078)	DDX11L10(+:51.33);WASIR2(+:62.685);SNRNP25(+:93.603)	6	0.0109198	50
GM24385_Ason	7445	451	16	16	1.77304e+07	1.77645e+07	88723612	88756625	1	insertion	629	629	-1	2766	2767	13572	13573	heterozygous	1	2659	3.43	3541.37	167.39	3.43	1074.6	0.503	NA	GM24385_Ason_DLE1_assembly5	assembly_comparison	1075	59.3	22.8	not_applicable	MVD;SNAI3-AS1;SNAI3	CYBA	6121	-	mother	none	yes	7	5	20	MVD(-:79.79);SNAI3(-:100)	CYBA(-:10.915);AC116552.1(-:141.244);AC134312.6(-:495.52)	DDX11L10(+:51.11);WASIR2(+:62.465);SNRNP25(+:93.383)	1	0.00181997	40
GM24385_Ason	7446	451	16	16	1.77835e+07	1.78464e+07	88775464	88834770	1	insertion	629	629	-1	2769	2770	13575	13576	heterozygous	1	2659	14.93	3542.97	166.97	14.93	3561.6	0.449	NA	GM24385_Ason_DLE1_assembly5	assembly_comparison	3561	80.4	86	not_applicable	CTU2;PIEZO1;MIR4722;AK294743;FLJ40448	RNF166	2636	-	both	none	yes	7	5	19	RNF166(-:3.55);PIEZO1(-:80.17);MIR4722(-:100);AC138028.4(+:100);AC138028.2(+:100);AC138028.5(+:100);AC138028.1(+:100)	SNAI3(-:28.368);MVD(-:54.121);CYBA(-:62.767)	DDX11L10(+:51.109);WASIR2(+:62.464);SNRNP25(+:93.382)	0	0	30
GM24385_Ason	7564	2281	17	17	146161	163748	4.27101e+06	4287970	0.42	insertion	636	636	-1	12	13	597	599	homozygous	1	2677	1.94	38.29	13.86	1.94	621.9	0.098	NA	GM24385_Ason_DLE1_assembly5	assembly_comparison	621	17.6	49.1	not_applicable	-	UBE2G1	1037.5	-	father	none	yes	8	6	12	UBE2G1(-:1.97)	RN7SL774P(-:0.542);ANKFY1(-:200.891);RNA5SP434(-:307.955)	AC129507.4(+:160.619);AC129507.1(+:170.432);AC129507.2(+:191.865)	1	0.00181997	0
GM24385_Ason	7803	312	17	17	677511	698063	80541452	80550276	1	insertion	668	668	-1	66	67	13214	13215	heterozygous	2	2788	57.85	7270	57.85	4078.47	11727.9	0.557	NA	GM24385_Ason_DLE1_assembly5	assembly_comparison	11728	34.8	57.9	not_applicable	FOXK2	WDR45B	22162	-	both	none	yes	8	2	18	FOXK2(+:11.86);AC124283.2(-:100)	AC124283.4(-:3.96);NARF-AS1(-:103.979);AC132938.4(-:126.436)	AC129507.4(+:160.38);AC129507.1(+:170.193);AC129507.2(+:191.626)	0	0	20
GM24385_Ason	7804	312	17	17	577557	611876	80615829	80647882	1	insertion	668	668	-1	60	61	13220	13222	homozygous	1	2789	19.7	7276.32	51.41	19.7	2265.3	0.405	NA	GM24385_Ason_DLE1_assembly5	assembly_comparison	2265	60.8	63.2	not_applicable	RAB40B	WDR45B	9419	-	both	none	yes	8	1	11	MIR4525(-:100)	WDR45B(-:40.391);AC124283.1(-:51.964);AC124283.2(-:67.64)	AC129507.4(+:160.379);AC129507.1(+:170.192);AC129507.2(+:191.625)	0	0	50
GM24385_Ason	7496	412	17	17	1.81097e+07	1.81734e+07	931895	987917	1	insertion	634	634	-1	2633	2637	114	118	heterozygous	1	2673	74.25	74.25	3460.19	80.25	7660	0.587	NA	GM24385_Ason_DLE1_assembly5	assembly_comparison	7660	52.9	78.9	not_applicable	ABR;Metazoa_SRP	MIR3183	6097	-	both	none	yes	1	4	5	ABR(-:27.41)	MIR3183(-:3.179);NXN(-:226.345);AC087392.4(-:235.911)	AC129507.4(+:160.687);AC129507.1(+:170.5);AC129507.2(+:191.933)	3	0.00545991	30
GM24385_Ason	7854	2341	18	18	144348	150878	18559817	18566045	-1	insertion	671	671	-1	16	17	3142	3143	heterozygous	1	-1	2.18	10.47	16.55	2.18	302.1	0.139	NA	GM24385_Ason_DLE1_assembly5	assembly_comparison	302	0	0	not_applicable	ROCK1	GREB1L	256158	-	none	none	yes	6	4	12	ROCK1(-:7.42)	RNU6-721P(-:3235.978);AP005901.1(-:3249.155);BNIP3P3(-:3309.389)	LINC02564(+:0.249);AP001005.1(+:34.18);ROCK1P1(+:98.211)	0	0	0
GM24385_Ason	8174	492	19	19	8.67329e+06	8.69401e+06	16031249	16048380	1	insertion	682	682	-1	1118	1119	1898	1899	heterozygous	2	2933	155.75	1268.31	1515.05	155.75	3595.8	0.392	NA	GM24385_Ason_DLE1_assembly5	assembly_comparison	3596	21.1	43.9	not_applicable	CYP4F11	OR10H4	11438	-	both	none	yes	6	0	11	-	AC005336.1(-:6.857);AC005336.2(-:15.139);CYP4F2(-:39.416)	AC008993.1(+:57.229);AC008993.2(+:57.993);AC008993.3(+:60.604)	0	0	0
GM24385_Ason	8131	491	19	19	8.35593e+06	8.36674e+06	16368248	16378506	0.82	insertion	681	681	-1	1094	1095	1925	1926	homozygous	1	2934	6.37	1331.78	1445.17	6.37	556.3	0.505	NA	GM24385_Ason_DLE1_assembly5	assembly_comparison	556	36.3	98.2	not_applicable	-	AP1M1	22093	-	father	none	yes	8	6	14	-	AC020911.4(-:57.357);AC020911.1(-:68.161);CIB3(-:93.069)	AC008993.1(+:57.272);AC008993.2(+:58.036);AC008993.3(+:60.647)	0	0	20
GM24385_Ason	8227	542	19	19	9.07746e+06	9.27945e+06	36755362	36812919	1	insertion	684	684	-1	1317	1319	4578	4580	heterozygous	2	2964	1822.63	1822.63	2042.27	3535.53	144442	0.323	NA	GM24385_Ason_DLE1_assembly5	assembly_comparison	144442	28.9	71.9	not_applicable	LOC100134317;AX746638;LINC00665	ZFP14	12436	-	both	none	yes	0	3	6	LINC00665(-:63.89)	Y_RNA(-:58.113);RN7SL287P(-:72.266);ZNF565(-:79.184)	AC008993.1(+:57.176);AC008993.2(+:57.94);AC008993.3(+:60.551)	0	0	10
GM24385_Ason	8051	551	19	19	420789	435702	454102	468450	0.42	insertion	679	679	-1	59	60	60	62	homozygous	1	2894	1.43	51.12	1052.91	1.43	565.4	0.576	NA	GM24385_Ason_DLE1_assembly5	assembly_comparison	565	22.5	33.3	not_applicable	SHC2;ODF3L2	MADCAM1	28040	-	mother	none	yes	7	2	14	SHC2(-:22.28);ODF3L2(-:69.64)	C2CD4C(-:45.657);THEG(-:89.356);MIER2(-:149.659)	AC008993.1(+:57.352);AC008993.2(+:58.116);AC008993.3(+:60.727)	0	0	0
GM24385_Ason	8278	541	19	19	1.29125e+07	1.29149e+07	50553602	50555790	-1	insertion	687	687	-1	1602	1603	6464	6465	unknown	-1	2983	1.01	367.21	6.97	1.01	251.9	0.176	NA	GM24385_Ason_DLE1_assembly5	assembly_comparison	252	1.5	5.3	not_applicable	FLJ26850	ZNF473	1572	-	none	none	yes	2	0	8	AC010624.3(-:47.25);AC010624.1(+:30.51)	VRK3(-:70.877);U3(-:98.028);SIGLEC11(-:98.36)	AC008993.1(+:57.125);AC008993.2(+:57.889);AC008993.3(+:60.5)	0	0	0
GM24385_Ason	8476	351	20	20	1.6571e+07	1.66743e+07	46448802	46535804	1	insertion	713	713	-1	2369	2373	8201	8206	heterozygous	1	3070	153.45	3266.08	2937.47	153.45	16296	0.536	NA	GM24385_Ason_DLE1_assembly5	assembly_comparison	16296	59.3	93	not_applicable	-	SULF2	33995	-	both	none	yes	5	0	12	RNU7-173P(-:100);SRMP1(+:100);RNA5SP486(+:100)	SULF2(-:160.71);AL034418.1(-:186.792);RNU6-563P(-:324.08)	DEFB125(+:56.415);DEFB126(+:111.755);DEFB127(+:126.619)	3	0.00545991	50
GM24385_Ason	8840	361	22	22	2.98536e+07	2.98805e+07	21468863	21494759	0.5	insertion	787	787	-1	4071	4074	793	797	heterozygous	2	3173	3.97	4.3	5295.86	4.24	943.5	0.086	NA	GM24385_Ason_DLE1_assembly5	assembly_comparison	944	58.8	64.9	not_applicable	BCRP2;AL117485;POM121L7;DQ570150	AK128837	43244	-	father	none	yes	6	4	13	BCRP2(+:55.59);POM121L7P(-:100)	AC002472.4(-:40.492);P2RX6P(-:76.331);MIR649(-:77.398)	LA16c-4G1.3(+:16050.317);LA16c-60H5.7(+:16110.88);AP000525.10(+:16145.239)	0	0	20
GM24385_Ason	8831	362	22	22	2.96955e+07	2.97224e+07	21468863	21494759	0.8	insertion	786	786	-1	4035	4038	793	797	heterozygous	2	3173	4.23	6.01	243.08	4.24	943.5	0.108	NA	GM24385_Ason_DLE1_assembly5	assembly_comparison	944	58.8	64.9	not_applicable	BCRP2;AL117485;POM121L7;DQ570150	AK128837	43244	-	father	none	yes	4	0	11	BCRP2(+:55.59);POM121L7P(-:100)	AC002472.4(-:40.492);P2RX6P(-:76.331);MIR649(-:77.398)	LA16c-4G1.3(+:16050.326);LA16c-60H5.7(+:16110.889);AP000525.10(+:16145.248)	0	0	20
GM24385_Ason	8834	362	22	22	2.84605e+07	2.84699e+07	22714254	22717646	1	insertion	786	786	-1	3887	3890	957	958	homozygous	1	3175	66.16	184.77	66.16	230.56	5998.2	0.462	NA	GM24385_Ason_DLE1_assembly5	assembly_comparison	5998	42.2	75.4	not_applicable	abParts	VPREB1	114329	-	both	none	yes	1	0	25	ASH2LP2(+:4.36)	AC245060.5(-:72.942);AC245060.3(-:128.139);TOP3BP1(-:133.674)	LA16c-4G1.3(+:16050.323);LA16c-60H5.7(+:16110.886);AP000525.10(+:16145.245)	0	0	20
GM24385_Ason	8835	362	22	22	28411252	2.84301e+07	22747961	22757578	1	insertion	786	786	-1	3879	3882	963	964	heterozygous	1	-1	61.33	189.74	61.33	230.56	9251.1	0.478	NA	GM24385_Ason_DLE1_assembly5	assembly_comparison	9251	53.4	80.7	not_applicable	abParts	ZNF280B	81194	-	both	none	yes	0	1	21	IGLVI-42(+:100);IGLVVII-41-1(+:100)	AC245060.5(-:106.649);AC245060.3(-:161.846);TOP3BP1(-:167.381)	LA16c-4G1.3(+:16050.322);LA16c-60H5.7(+:16110.885);AP000525.10(+:16145.244)	1	0.00181997	10
GM24385_Ason	9279	14781	23	23	5394751	5.66963e+06	114956997	115006944	1	insertion	860	860	-1	956	957	22459	22460	homozygous	1	3350	1138.24	1207.13	1138.24	2203.95	224929	0.172	NA	GM24385_Ason_DLE1_assembly5	assembly_comparison	224929	24	52.6	not_applicable	-	LOC642776	26660	-	mother	none	yes	3	0	5	DANT2(-:35.8)	AC005000.1(-:0.735);PLS3-AS1(-:201.507);AC239600.1(-:264.503)	AL954722.1(+:158.131);PLCXD1(+:180.71);LINC00685(+:269.446)	0	0	20
GM24385_Ason	9393	19662	23	23	2.34101e+06	2354400	150232763	150245588	0.44	insertion	875	875	-1	407	408	29725	29726	homozygous	1	3395	2.34	498.86	19.93	2.34	563.1	0.343	NA	GM24385_Ason_DLE1_assembly5	assembly_comparison	564	71.1	84.2	not_applicable	-	HMGB3	73516	-	both	none	yes	6	0	11	-	5S_rRNA(-:34.996);RPL12P50(-:37.683);RNU6-383P(-:105.796)	AL954722.1(+:158.017);PLCXD1(+:180.596);LINC00685(+:269.332)	0	0	30
GM24385_Ason	9198	12572	23	23	1.7285e+06	1.74688e+06	85766767	85783498	1	insertion	846	846	-1	376	381	16311	16317	homozygous	1	3318	32.94	424.18	464.93	32.94	1646.5	0.347	NA	GM24385_Ason_DLE1_assembly5	assembly_comparison	1647	12.3	15.8	not_applicable	DACH2	CHM	464202	-	mother	none	yes	6	0	6	DACH2(+:3.32)	EEF1A1P29(-:348.499);TPMTP4(-:379.87);STIP1P3(-:424.047)	AL954722.1(+:158.212);PLCXD1(+:180.791);LINC00685(+:269.527)	0	0	0
GM24385_Ason	9199	12572	23	23	1.74175e+06	1.74688e+06	8.57803e+07	85783498	1	insertion	846	846	-1	380	381	16316	16317	homozygous	1	3318	142.05	427.37	464.02	142.05	1890.9	0.342	NA	GM24385_Ason_DLE1_assembly5	assembly_comparison	1890	11.8	15.8	not_applicable	DACH2	CHM	477696	-	mother	none	yes	7	0	6	DACH2(+:1.35)	EEF1A1P29(-:361.993);TPMTP4(-:393.364);STIP1P3(-:437.541)	AL954722.1(+:158.211);PLCXD1(+:180.79);LINC00685(+:269.526)	0	0	0
GM24385_Ason	9423	671	24	24	1.12815e+06	1.14186e+06	1532462	1545639	0.5	insertion	887	887	-1	112	113	90	91	heterozygous	1	-1	3.95	36.77	103.83	3.95	540	0.583	NA	GM24385_Ason_DLE1_assembly5	assembly_comparison	540	7.4	3.5	not_applicable	P2RY8	ASMTL	10593	-	none	none	yes	6	5	10	-	ASMTL(-:57.43);SLC25A6(-:74.417);RN7SL355P(-:141.723)	AL954722.1(+:107.987);PLCXD1(+:130.566);LINC00685(+:219.302)	0	0	0
GM24385_Ason	9429	1450	24	24	632146	636092	2444244	2447765	-1	insertion	888	888	-1	92	93	181	182	heterozygous	1	3408	2.83	2.83	116.93	7.99	425.1	0.133	NA	GM24385_Ason_DLE1_assembly5	assembly_comparison	425	15.7	47.4	not_applicable	-	CD99P1	29541	-	father	none	yes	5	6	10	-	ZBED1(-:86.789);DHRSX-IT1(-:238.908);DHRSX(-:353.697)	AL954722.1(+:107.981);PLCXD1(+:130.56);LINC00685(+:219.296)	0	0	0
GM24385_Ason	9472	621	24	24	3.68967e+06	3.69413e+06	24534402	24538589	-1	insertion	928	928	-1	675	676	3903	3904	heterozygous	1	-1	2.01	3.52	51.68	2.03	267.6	0.162	NA	GM24385_Ason_DLE1_assembly5	assembly_comparison	267	0	0	not_applicable	RBMY1F	TTTY6	47148	-	none	none	yes	0	2	8	-	TSPY22P(-:79.33);TTTY5(-:88.457);RBMY1F(-:216.713)	AL954722.1(+:107.938);PLCXD1(+:130.517);LINC00685(+:219.253)	0	0	0
[truncated: 17 more columns]

## Sheet: indel_dup_both
SampleID	SmapEntryID	QryContigID	RefcontigID1	RefcontigID2	QryStartPos	QryEndPos	RefStartPos	RefEndPos	Confidence	Type	XmapID1	XmapID2	LinkID	QryStartIdx	QryEndIdx	RefStartIdx	RefEndIdx	Zygosity	Genotype	GenotypeGroup	RawConfidence	RawConfidenceLeft	RawConfidenceRight	RawConfidenceCenter	SVsize	SVfreq	orientation	Sample	Algorithm	Size	Present_in_._of_BNG_control_samples	Present_in_._of_BNG_control_samples_with_the_same_enzyme	Fail_assembly_chimeric_score	OverlapGenes	NearestNonOverlapGene	NearestNonOverlapGeneDistance	PutativeGeneFusion	Found_in_parents_assemblies	Found_in_parents_molecules	Found_in_self_molecules	Mother_molecule_count	Father_molecule_count	Self_molecule_count	OverlapGenes_strand_perc	Upstream_nonOverlapGenes_dist_kb	Downstream_nonOverlapGenes_dist_kb	DGV_Count	DGV_Freq_Perc	Internal_Freq_Perc_Filtered
GM24385_Ason	343	302	1	1	1.93622e+07	1.93711e+07	103038897	103048124	-1	deletion	21	21	-1	3763	3764	19515	19516	homozygous	1	143	1.85	4609.43	1541.23	1.85	339.6	0.514	NA	GM24385_Ason_DLE1_assembly5	assembly_comparison	340	22.5	80.7	not_applicable	-	COL11A1	293899	-	both	both	yes	17	19	31	-	AC114485.1(-:370.602);OLFM3(-:767.767);RPSAP19(-:784.001)	DDX11L1(+:8.526);MIR1302-2HG(+:26.211);OR4G4P(+:49.13)	36	0.0655189	0
GM24385_Ason	381	301	1	1	1.93455e+07	1.93544e+07	103038897	103048124	-1	deletion	22	22	-1	3750	3751	19515	19516	homozygous	1	143	1.85	4552.22	4028.8	1.85	339.6	0.449	NA	GM24385_Ason_DLE1_assembly5	assembly_comparison	340	22.5	80.7	not_applicable	-	COL11A1	293899	-	both	both	yes	19	19	32	-	AC114485.1(-:370.602);OLFM3(-:767.767);RPSAP19(-:784.001)	DDX11L1(+:8.488);MIR1302-2HG(+:26.173);OR4G4P(+:49.092)	36	0.0655189	0
GM24385_Ason	344	302	1	1	1.94078e+07	1.94219e+07	103085042	103099540	-1	deletion	21	21	-1	3773	3774	19525	19526	homozygous	1	144	1.28	4621.67	1528.1	1.28	403.8	0.552	NA	GM24385_Ason_DLE1_assembly5	assembly_comparison	404	23.5	84.2	not_applicable	-	COL11A1	242483	-	both	both	yes	25	22	32	-	AC114485.1(-:416.747);OLFM3(-:813.912);RPSAP19(-:830.146)	DDX11L1(+:8.525);MIR1302-2HG(+:26.21);OR4G4P(+:49.129)	34	0.0618789	0
GM24385_Ason	382	301	1	1	1.93911e+07	1.94052e+07	103085042	103099540	-1	deletion	22	22	-1	3760	3761	19525	19526	homozygous	1	144	1.28	4564.46	4015.67	1.28	403.9	0.428	NA	GM24385_Ason_DLE1_assembly5	assembly_comparison	404	23.5	84.2	not_applicable	-	COL11A1	242483	-	both	both	yes	25	23	33	-	AC114485.1(-:416.747);OLFM3(-:813.912);RPSAP19(-:830.146)	DDX11L1(+:8.487);MIR1302-2HG(+:26.172);OR4G4P(+:49.091)	34	0.0618789	0
GM24385_Ason	346	302	1	1	2.0679e+07	2.06836e+07	104439522	104444673	-1	deletion	21	21	-1	4024	4025	19825	19826	heterozygous	1	-1	9.15	4898.13	1253.58	9.15	485.8	0.429	NA	GM24385_Ason_DLE1_assembly5	assembly_comparison	486	12.7	43.9	not_applicable	-	AMY1A	138212	-	father	both	yes	14	24	29	-	AMY1B(-:206.485);AC105272.1(-:225.829);AC095032.1(-:477.92)	DDX11L1(+:8.523);MIR1302-2HG(+:26.208);OR4G4P(+:49.127)	1689	3.07393	0
GM24385_Ason	348	302	1	1	2.14438e+07	2.14656e+07	105203362	105225782	0.55	deletion	21	21	-1	4151	4152	19976	19978	homozygous	1	147	1.41	5047.71	1101.7	1.41	645.8	0.462	NA	GM24385_Ason_DLE1_assembly5	assembly_comparison	646	4.4	12.3	not_applicable	-	LOC100129138	583670	-	father	both	yes	39	35	26	-	FTLP17(-:504.434);AMY1B(-:970.325);AC105272.1(-:989.669)	DDX11L1(+:8.521);MIR1302-2HG(+:26.206);OR4G4P(+:49.125)	159	0.289375	10
GM24385_Ason	385	301	1	1	2.14279e+07	2.14497e+07	105203362	105225782	0.55	deletion	22	22	-1	4142	4143	19976	19978	homozygous	1	147	1.41	4998.72	3581.06	1.41	645.8	0.535	NA	GM24385_Ason_DLE1_assembly5	assembly_comparison	646	4.4	12.3	not_applicable	-	LOC100129138	583670	-	father	both	yes	37	39	29	-	FTLP17(-:504.434);AMY1B(-:970.325);AC105272.1(-:989.669)	DDX11L1(+:8.484);MIR1302-2HG(+:26.169);OR4G4P(+:49.088)	159	0.289375	10
GM24385_Ason	349	302	1	1	2.16655e+07	2.16674e+07	1.05427e+08	105429029	-1	deletion	21	21	-1	4187	4188	20014	20015	homozygous	1	148	7.83	5098.58	1053.13	7.83	430.7	0.479	NA	GM24385_Ason_DLE1_assembly5	assembly_comparison	431	48	94.7	not_applicable	-	BC043293	715745	-	both	both	yes	40	26	31	-	FTLP17(-:727.686);AMY1B(-:1193.576);AC105272.1(-:1212.92)	DDX11L1(+:8.52);MIR1302-2HG(+:26.205);OR4G4P(+:49.124)	64	0.116478	0
GM24385_Ason	386	301	1	1	2.16495e+07	2.16515e+07	1.05427e+08	105429029	-1	deletion	22	22	-1	4178	4179	20014	20015	homozygous	1	148	7.83	5049.58	3532.48	7.83	430.7	0.55	NA	GM24385_Ason_DLE1_assembly5	assembly_comparison	431	48	94.7	not_applicable	-	BC043293	715745	-	both	both	yes	33	28	32	-	FTLP17(-:727.686);AMY1B(-:1193.576);AC105272.1(-:1212.92)	DDX11L1(+:8.483);MIR1302-2HG(+:26.168);OR4G4P(+:49.087)	64	0.116478	0
GM24385_Ason	387	301	1	1	2.18843e+07	2.18927e+07	105662941	105672200	0.9	deletion	22	22	-1	4225	4226	20065	20067	heterozygous	1	-1	13.71	5106.35	3475.73	13.71	865.6	0.487	NA	GM24385_Ason_DLE1_assembly5	assembly_comparison	866	11.3	24.6	not_applicable	-	BC043293	472574	-	father	both	yes	15	24	27	-	AL591888.1(-:118.913);FTLP17(-:964.013);AMY1B(-:1429.904)	DDX11L1(+:8.482);MIR1302-2HG(+:26.167);OR4G4P(+:49.086)	894	1.62705	0
GM24385_Ason	350	302	1	1	2.21012e+07	2.21031e+07	105865010	105867197	-1	deletion	21	21	-1	4276	4277	20111	20112	homozygous	1	149	1.69	5212.17	938.77	1.69	237.1	0.545	NA	GM24385_Ason_DLE1_assembly5	assembly_comparison	237	13.2	47.4	not_applicable	-	BC043293	277577	-	father	both	yes	32	28	32	-	AL591888.1(-:320.982);FTLP17(-:1166.082);AMY1B(-:1631.973)	DDX11L1(+:8.519);MIR1302-2HG(+:26.204);OR4G4P(+:49.123)	18	0.0327594	0
GM24385_Ason	388	301	1	1	2.20844e+07	2.20864e+07	105865010	105867197	-1	deletion	22	22	-1	4268	4269	20111	20112	homozygous	1	149	1.69	5162.3	3419	1.69	237.1	0.466	NA	GM24385_Ason_DLE1_assembly5	assembly_comparison	237	13.2	47.4	not_applicable	-	BC043293	277577	-	father	both	yes	26	30	37	-	AL591888.1(-:320.982);FTLP17(-:1166.082);AMY1B(-:1631.973)	DDX11L1(+:8.481);MIR1302-2HG(+:26.166);OR4G4P(+:49.085)	18	0.0327594	0
GM24385_Ason	393	301	1	1	2.58043e+07	2.58063e+07	109596613	109598968	-1	deletion	22	22	-1	4972	4973	20896	20897	heterozygous	2	154	3.11	5974.35	2607.71	3.11	331.8	0.505	NA	GM24385_Ason_DLE1_assembly5	assembly_comparison	332	29.9	86	not_applicable	-	TAF13	8030	-	both	both	yes	22	26	37	-	BX679664.2(-:64.028);WDR47(-:80.777);CLCC1(-:121.483)	DDX11L1(+:8.476);MIR1302-2HG(+:26.161);OR4G4P(+:49.08)	60	0.109198	0
GM24385_Ason	359	302	1	1	2.64516e+07	2.64516e+07	110226959	110245404	1	deletion	21	25	-1	5087	5087	21025	21031	heterozygous	1	-1	2357.92	5753.23	2357.92	3620.86	18445	0.704	NA	GM24385_Ason_DLE1_assembly5	assembly_comparison	18445	55.4	84.2	not_applicable	GSTM1	GSTM5	9460	-	both	both	yes	23	7	26	GSTM2(+:58.86);GSTM1(+:84.65);AC000032.1(-:100)	AL355310.2(-:52.92);GNAT2(-:78.083);RNU6V(-:89.803)	DDX11L1(+:8.51);MIR1302-2HG(+:26.195);OR4G4P(+:49.114)	5452	9.92247	50
GM24385_Ason	415	302	1	1	2.7054e+07	2.70587e+07	110842289	110847250	-1	deletion	25	25	-1	5171	5172	21124	21125	homozygous	1	156	1.67	123.78	2367.47	1.67	263.3	0.48	NA	GM24385_Ason_DLE1_assembly5	assembly_comparison	263	3.4	12.3	not_applicable	LOC440600	SNORA25	27061	-	mother	both	yes	32	25	37	RBM15-AS1(-:20.76)	LINC02586(-:87.833);AL355990.2(-:119.024);AL355990.1(-:130.719)	DDX11L1(+:8.454);MIR1302-2HG(+:26.139);OR4G4P(+:49.058)	0	0	0
GM24385_Ason	395	301	1	1	27055851	2.70605e+07	110842289	110847250	-1	deletion	22	22	-1	5178	5179	21124	21125	homozygous	1	156	1.67	6240.36	2340.75	1.67	263.3	0.558	NA	GM24385_Ason_DLE1_assembly5	assembly_comparison	264	3.4	12.3	not_applicable	LOC440600	SNORA25	27061	-	mother	both	yes	32	25	41	RBM15-AS1(-:20.76)	LINC02586(-:87.833);AL355990.2(-:119.024);AL355990.1(-:130.719)	DDX11L1(+:8.474);MIR1302-2HG(+:26.159);OR4G4P(+:49.078)	0	0	0
GM24385_Ason	396	301	1	1	2.74104e+07	2.7413e+07	111196637	111199453	-1	deletion	22	22	-1	5235	5236	21191	21192	homozygous	1	157	1.49	6305.84	2275.22	1.49	234.1	0.61	NA	GM24385_Ason_DLE1_assembly5	assembly_comparison	234	2	7	not_applicable	-	KCNA3	14857	-	both	both	yes	21	30	60	AL365361.1(-:100)	KCNA2(-:131.178);KCNA10(-:133.798);CYMP-AS1(-:163.335)	DDX11L1(+:8.473);MIR1302-2HG(+:26.158);OR4G4P(+:49.077)	9	0.0163797	0
GM24385_Ason	416	302	1	1	2.74086e+07	2.74112e+07	111196637	111199453	-1	deletion	25	25	-1	5227	5228	21191	21192	homozygous	1	157	1.49	191.25	2299.94	1.49	234.1	0.38	NA	GM24385_Ason_DLE1_assembly5	assembly_comparison	234	2	7	not_applicable	-	KCNA3	14857	-	both	both	yes	21	28	54	AL365361.1(-:100)	KCNA2(-:131.178);KCNA10(-:133.798);CYMP-AS1(-:163.335)	DDX11L1(+:8.453);MIR1302-2HG(+:26.138);OR4G4P(+:49.057)	9	0.0163797	0
GM24385_Ason	399	301	1	1	2.89039e+07	2.89122e+07	112686985	1.12708e+08	1	deletion	22	22	-1	5540	5541	21546	21550	heterozygous	1	-1	1407.36	6680.63	1902.58	1407.36	12809.6	0.635	NA	GM24385_Ason_DLE1_assembly5	assembly_comparison	12809	36.3	61.4	not_applicable	-	LOC643355	145523	-	both	both	yes	46	31	33	-	KCND3-IT1(-:287.601);KCND3(-:370.701);AL049557.1(-:396.064)	DDX11L1(+:8.47);MIR1302-2HG(+:26.155);OR4G4P(+:49.074)	1838	3.3451	10
GM24385_Ason	400	301	1	1	2.90261e+07	2.90391e+07	112821902	112837470	1	deletion	22	22	-1	5564	5565	21577	21579	homozygous	1	158	86.59	6709.24	1873.22	86.59	2494.6	0.553	NA	GM24385_Ason_DLE1_assembly5	assembly_comparison	2495	90.7	100	not_applicable	-	SnoU13	76156	-	both	both	yes	37	22	44	AL445426.1(-:11.76)	KCND3-IT1(-:422.518);KCND3(-:505.618);AL049557.1(-:530.981)	DDX11L1(+:8.469);MIR1302-2HG(+:26.154);OR4G4P(+:49.073)	3324	6.04958	20
GM24385_Ason	418	302	1	1	2.90343e+07	2.90473e+07	112821902	112837470	1	deletion	25	25	-1	5559	5560	21577	21579	homozygous	1	158	86.6	599.74	1892.85	86.6	2494.7	0.45	NA	GM24385_Ason_DLE1_assembly5	assembly_comparison	2495	90.7	100	not_applicable	-	SnoU13	76156	-	both	both	yes	11	22	39	AL445426.1(-:11.76)	KCND3-IT1(-:422.518);KCND3(-:505.618);AL049557.1(-:530.981)	DDX11L1(+:8.451);MIR1302-2HG(+:26.136);OR4G4P(+:49.055)	3324	6.04958	20
GM24385_Ason	420	302	1	1	2.98172e+07	2.9825e+07	1.13605e+08	113615608	1	deletion	25	25	-1	5673	5674	21714	21716	heterozygous	1	-1	79.52	754.72	1737.57	79.52	2436.4	0.617	NA	GM24385_Ason_DLE1_assembly5	assembly_comparison	2437	46.1	66.7	not_applicable	BC037540	LRIG2	223	-	both	both	yes	11	13	31	LRIG2(+:4.72)	AL390242.1(-:81.171);SLC16A1(-:147.934);AL390729.1(-:169.013)	DDX11L1(+:8.449);MIR1302-2HG(+:26.134);OR4G4P(+:49.053)	663	1.20664	50
GM24385_Ason	401	301	1	1	29916657	2.9918e+07	113714442	113716229	-1	deletion	22	22	-1	5699	5700	21739	21741	heterozygous	1	-1	1.45	6898.01	1683.77	1.45	402.3	0.461	NA	GM24385_Ason_DLE1_assembly5	assembly_comparison	403	1	3.5	not_applicable	-	LOC643441	23175	-	none	both	yes	13	9	29	-	RLIMP2(-:43.499);LRIG2-DT(-:157.133);AL390242.1(-:190.21)	DDX11L1(+:8.468);MIR1302-2HG(+:26.153);OR4G4P(+:49.072)	100	0.181997	0
GM24385_Ason	402	301	1	1	2.99988e+07	3.00049e+07	1.13797e+08	113803607	-1	deletion	22	22	-1	5716	5717	21757	21759	heterozygous	1	-1	2.73	6918.05	1664.03	2.73	487.5	0.463	NA	GM24385_Ason_DLE1_assembly5	assembly_comparison	488	66.2	78.9	not_applicable	-	LOC643441	48188.5	-	both	both	yes	14	16	23	-	RLIMP2(-:126.12);LRIG2-DT(-:239.754);AL390242.1(-:272.83)	DDX11L1(+:8.467);MIR1302-2HG(+:26.152);OR4G4P(+:49.071)	3258	5.92946	0
GM24385_Ason	404	301	1	1	3.1987e+07	3.19908e+07	115796029	1.158e+08	-1	deletion	22	22	-1	6135	6136	22249	22250	homozygous	1	159	4.14	7425.34	1156.73	4.14	337.1	0.523	NA	GM24385_Ason_DLE1_assembly5	assembly_comparison	337	19.6	61.4	not_applicable	-	NGF	28362.5	-	both	both	yes	34	26	42	-	TSPAN2(-:202.397);SIKE1(-:480.929);CSDE1(-:533.495)	DDX11L1(+:8.465);MIR1302-2HG(+:26.15);OR4G4P(+:49.069)	36	0.0655189	0
GM24385_Ason	421	302	1	1	3.20015e+07	3.20054e+07	115796029	1.158e+08	-1	deletion	25	25	-1	6138	6139	22249	22250	homozygous	1	159	4.14	1334.61	1157.59	4.14	337.1	0.46	NA	GM24385_Ason_DLE1_assembly5	assembly_comparison	337	19.6	61.4	not_applicable	-	NGF	28362.5	-	both	both	yes	41	25	39	-	TSPAN2(-:202.397);SIKE1(-:480.929);CSDE1(-:533.495)	DDX11L1(+:8.448);MIR1302-2HG(+:26.133);OR4G4P(+:49.052)	36	0.0655189	0
GM24385_Ason	424	302	1	1	3.47944e+07	3.48007e+07	118589053	118595680	-1	deletion	25	25	-1	6669	6670	22862	22863	heterozygous	1	-1	2.32	1994.67	497.12	2.32	314.5	0.553	NA	GM24385_Ason_DLE1_assembly5	assembly_comparison	314	2.9	10.5	not_applicable	SPAG17	WDR3	86005	-	both	both	yes	26	20	31	SPAG17(-:5.45)	GDAP2(-:179.946);PNRC2P1(-:265.344);AL390877.2(-:343.402)	DDX11L1(+:8.445);MIR1302-2HG(+:26.13);OR4G4P(+:49.049)	1384	2.51884	0
GM24385_Ason	451	860	1	1	1.10153e+06	1.11129e+06	142550678	142564026	1	deletion	40	40	-1	112	115	23423	23426	heterozygous	1	-1	5.28	5.28	25.76	20.18	3582.1	0.181	NA	GM24385_Ason_DLE1_assembly5	assembly_comparison	3582	11.8	42.1	not_applicable	-	CR936796	54773	-	both	both	yes	16	28	39	-	LINC01691(-:21231.934);AL592494.2(-:21287.514);AL592494.1(-:21311.551)	DDX11L1(+:8.418);MIR1302-2HG(+:26.103);OR4G4P(+:49.022)	0	0	30
GM24385_Ason	461	1242	1	1	290527	293837	143223340	143227163	0.55	deletion	59	59	-1	27	29	23527	23529	unknown	-1	169	1.54	13.86	7.93	1.54	513.8	0.193	NA	GM24385_Ason_DLE1_assembly5	assembly_comparison	514	10.3	36.8	not_applicable	CR936796	DQ590589	37331	-	none	both	yes	9	14	23	RP11-782C8.1(+:8.59);RP11-782C8.5(-:34.09)	RP11-782C8.2(-:101.636);RP11-423O2.7(-:269.355);RP11-423O2.5(-:417.116)	DDX11L1(+:8.408);MIR1302-2HG(+:26.093);OR4G4P(+:49.012)	0	0	0
GM24385_Ason	487	1340	1	1	453494	459631	144563526	144569977	-1	deletion	82	82	-1	71	72	23718	23719	heterozygous	1	-1	2.37	19.79	62.87	2.37	313.7	0.468	NA	GM24385_Ason_DLE1_assembly5	assembly_comparison	314	15.2	54.4	not_applicable	LOC100288142	PFN1P2	40838	-	both	both	yes	46	28	38	-	RNVU1-5(-:69.084);RP11-640M9.1(-:104.388);RP6-137J22.3(-:168.383)	DDX11L1(+:8.382);MIR1302-2HG(+:26.067);OR4G4P(+:48.986)	0	0	0
GM24385_Ason	494	971	1	1	364762	373521	144893752	144913852	1	deletion	83	83	-1	63	66	23756	23763	heterozygous	1	178	40.37	40.37	48.83	100.27	11340.1	0.367	NA	GM24385_Ason_DLE1_assembly5	assembly_comparison	11340	77.9	100	not_applicable	LOC100288142;PDE4DIP	U2	30820	-	both	both	yes	48	29	28	PDE4DIP(-:10.87);AC241952.2(-:11.68)	AC239804.1(-:57.584);WI2-1896O14.1(-:213.878);PFN1P2(-:279.937)	DDX11L1(+:8.375);MIR1302-2HG(+:26.06);OR4G4P(+:48.979)	6	0.0109198	70
GM24385_Ason	503	3412	1	1	364973	373732	144893752	144913852	1	deletion	84	84	-1	63	66	23756	23763	heterozygous	1	178	38.9	38.9	54.03	102.95	11340.1	0.177	NA	GM24385_Ason_DLE1_assembly5	assembly_comparison	11340	77.9	100	not_applicable	LOC100288142;PDE4DIP	U2	30820	-	both	both	yes	36	20	19	PDE4DIP(-:10.87);AC241952.2(-:11.68)	AC239804.1(-:57.584);WI2-1896O14.1(-:213.878);PFN1P2(-:279.937)	DDX11L1(+:8.366);MIR1302-2HG(+:26.051);OR4G4P(+:48.97)	6	0.0109198	70
GM24385_Ason	495	971	1	1	323555	326825	144951686	1.44956e+08	0.9	deletion	83	83	-1	52	53	23776	23777	heterozygous	1	179	24.5	47.1	40.32	24.5	716.8	0.157	NA	GM24385_Ason_DLE1_assembly5	assembly_comparison	716	56.9	100	not_applicable	LOC100288142;PDE4DIP	U2	6937	-	both	both	yes	36	20	23	PDE4DIP(-:4.16);AC241952.2(-:4.47)	AC239804.1(-:115.518);WI2-1896O14.1(-:271.812);PFN1P2(-:337.871)	DDX11L1(+:8.374);MIR1302-2HG(+:26.059);OR4G4P(+:48.978)	922	1.67801	0
GM24385_Ason	504	3412	1	1	323766	327036	144951686	1.44956e+08	0.9	deletion	84	84	-1	51	52	23776	23777	heterozygous	1	179	24.5	48.81	42.33	24.5	716.8	0.069	NA	GM24385_Ason_DLE1_assembly5	assembly_comparison	716	56.9	100	not_applicable	LOC100288142;PDE4DIP	U2	6937	-	both	both	yes	22	11	11	PDE4DIP(-:4.16);AC241952.2(-:4.47)	AC239804.1(-:115.518);WI2-1896O14.1(-:271.812);PFN1P2(-:337.871)	DDX11L1(+:8.365);MIR1302-2HG(+:26.05);OR4G4P(+:48.969)	922	1.67801	0
GM24385_Ason	513	1340	1	1	241814	248564	145092782	145103666	1	deletion	88	88	-1	37	38	23795	23797	heterozygous	1	177	15.8	15.8	43.17	57.18	4134.5	0.183	NA	GM24385_Ason_DLE1_assembly5	assembly_comparison	4135	92.6	100	not_applicable	LOC100288142;SEC22B	BX647792	74388	-	both	both	yes	38	20	49	SEC22B(+:46.74);SEC22B3P(+:23.04);SEC22B2P(+:23.02)	AC245389.1(-:1.743);AC241952.2(-:237.339);PDE4DIP(-:253.625)	DDX11L1(+:8.356);MIR1302-2HG(+:26.041);OR4G4P(+:48.96)	12	0.0218396	80
GM24385_Ason	510	1850	1	1	264024	270769	145092782	145103666	1	deletion	85	85	-1	51	52	23795	23797	unknown	-1	177	46.44	48.52	46.45	94.59	4139.3	0.212	NA	GM24385_Ason_DLE1_assembly5	assembly_comparison	4139	92.6	100	not_applicable	LOC100288142;SEC22B	BX647792	74388	-	both	both	yes	36	32	51	SEC22B(+:46.74);SEC22B3P(+:23.04);SEC22B2P(+:23.02)	AC245389.1(-:1.743);AC241952.2(-:237.339);PDE4DIP(-:253.625)	DDX11L1(+:8.359);MIR1302-2HG(+:26.044);OR4G4P(+:48.963)	12	0.0218396	80
GM24385_Ason	514	691	1	1	2.26563e+06	2.27235e+06	145092782	145103666	1	deletion	89	89	-1	376	377	23795	23797	heterozygous	1	177	17.91	17.91	47.92	62.02	4164.3	0.058	NA	GM24385_Ason_DLE1_assembly5	assembly_comparison	4164	92.6	100	not_applicable	LOC100288142;SEC22B	BX647792	74388	-	both	both	yes	30	12	28	SEC22B(+:46.74);SEC22B3P(+:23.04);SEC22B2P(+:23.02)	AC245389.1(-:1.743);AC241952.2(-:237.339);PDE4DIP(-:253.625)	DDX11L1(+:8.355);MIR1302-2HG(+:26.04);OR4G4P(+:48.959)	12	0.0218396	80
GM24385_Ason	520	692	1	1	2.25281e+06	2259532	145092782	145103666	1	deletion	91	91	-1	376	377	23795	23797	heterozygous	1	177	11.58	11.58	48.87	56.85	4164.3	0.045	NA	GM24385_Ason_DLE1_assembly5	assembly_comparison	4164	92.6	100	not_applicable	LOC100288142;SEC22B	BX647792	74388	-	both	both	yes	12	9	24	SEC22B(+:46.74);SEC22B3P(+:23.04);SEC22B2P(+:23.02)	AC245389.1(-:1.743);AC241952.2(-:237.339);PDE4DIP(-:253.625)	DDX11L1(+:8.349);MIR1302-2HG(+:26.034);OR4G4P(+:48.953)	12	0.0218396	80
GM24385_Ason	526	811	1	1	102280	109000	145092782	145103666	1	deletion	92	92	-1	13	14	23795	23797	heterozygous	1	177	12.26	12.26	145.76	149.18	4164.3	0.05	NA	GM24385_Ason_DLE1_assembly5	assembly_comparison	4164	92.6	100	not_applicable	LOC100288142;SEC22B	BX647792	74388	-	both	both	yes	28	11	28	SEC22B(+:46.74);SEC22B3P(+:23.04);SEC22B2P(+:23.02)	AC245389.1(-:1.743);AC241952.2(-:237.339);PDE4DIP(-:253.625)	DDX11L1(+:8.343);MIR1302-2HG(+:26.028);OR4G4P(+:48.947)	12	0.0218396	80
GM24385_Ason	533	3252	1	1	102806	109526	145092782	145103666	1	deletion	93	93	-1	12	13	23795	23797	heterozygous	1	177	13.99	13.99	147.75	152.56	4164.3	0.081	NA	GM24385_Ason_DLE1_assembly5	assembly_comparison	4164	92.6	100	not_applicable	LOC100288142;SEC22B	BX647792	74388	-	both	both	yes	28	19	33	SEC22B(+:46.74);SEC22B3P(+:23.04);SEC22B2P(+:23.02)	AC245389.1(-:1.743);AC241952.2(-:237.339);PDE4DIP(-:253.625)	DDX11L1(+:8.336);MIR1302-2HG(+:26.021);OR4G4P(+:48.94)	12	0.0218396	80
GM24385_Ason	496	971	1	1	138775	155571	145123593	145144349	1	deletion	83	83	-1	30	31	23802	23804	unknown	-1	180	21.73	66.13	21.73	96.34	3959.8	0.082	NA	GM24385_Ason_DLE1_assembly5	assembly_comparison	3960	84.8	63.2	not_applicable	LOC100288142	SEC22B	6597	-	father	both	yes	20	13	17	NUDT4B(-:100);NUDT4P2(-:100)	AC245389.1(-:32.554);AC241952.2(-:268.15);PDE4DIP(-:284.436)	DDX11L1(+:8.373);MIR1302-2HG(+:26.058);OR4G4P(+:48.977)	0	0	0
GM24385_Ason	505	3412	1	1	138986	155782	145123593	145144349	1	deletion	84	84	-1	30	31	23802	23804	unknown	-1	180	21.74	69.84	21.74	96.34	3959.8	0.058	NA	GM24385_Ason_DLE1_assembly5	assembly_comparison	3960	84.8	63.2	not_applicable	LOC100288142	SEC22B	6597	-	father	both	yes	14	7	16	NUDT4B(-:100);NUDT4P2(-:100)	AC245389.1(-:32.554);AC241952.2(-:268.15);PDE4DIP(-:284.436)	DDX11L1(+:8.364);MIR1302-2HG(+:26.049);OR4G4P(+:48.968)	0	0	0
GM24385_Ason	527	811	1	1	142581	148868	145137344	145144349	0.9	deletion	92	92	-1	19	20	23803	23804	unknown	-1	180	16.58	16.87	140.71	16.89	717.8	0.072	NA	GM24385_Ason_DLE1_assembly5	assembly_comparison	718	18.6	59.6	not_applicable	LOC100288142	SEC22B	20348	-	both	both	yes	31	11	38	-	AC245389.1(-:46.305);AC241952.2(-:281.901);PDE4DIP(-:298.187)	DDX11L1(+:8.342);MIR1302-2HG(+:26.027);OR4G4P(+:48.946)	221	0.402213	0
GM24385_Ason	521	692	1	1	2.21298e+06	2.21922e+06	145137344	145144349	0.9	deletion	91	91	-1	370	371	23803	23804	unknown	-1	180	16.33	16.33	43.67	18.39	766.1	0.058	NA	GM24385_Ason_DLE1_assembly5	assembly_comparison	766	18.1	57.9	not_applicable	LOC100288142	SEC22B	20348	-	both	both	yes	13	8	29	-	AC245389.1(-:46.305);AC241952.2(-:281.901);PDE4DIP(-:298.187)	DDX11L1(+:8.348);MIR1302-2HG(+:26.033);OR4G4P(+:48.952)	221	0.402213	0
GM24385_Ason	497	971	1	1	128666	133934	145149234	145154787	-1	deletion	83	83	-1	27	28	23806	23807	unknown	-1	181	2.03	65.95	20.82	2.03	285.8	0.072	NA	GM24385_Ason_DLE1_assembly5	assembly_comparison	286	18.6	63.2	not_applicable	LOC100288142	SEC22B	32238	-	father	both	yes	20	13	17	-	NUDT4P2(-:7.209);NUDT4B(-:7.81);AC245389.1(-:58.195)	DDX11L1(+:8.372);MIR1302-2HG(+:26.057);OR4G4P(+:48.976)	4	0.00727987	0
GM24385_Ason	506	3412	1	1	128877	134145	145149234	145154787	-1	deletion	84	84	-1	27	28	23806	23807	unknown	-1	181	2.03	69.66	20.83	2.03	285.8	0.053	NA	GM24385_Ason_DLE1_assembly5	assembly_comparison	286	18.6	63.2	not_applicable	LOC100288142	SEC22B	32238	-	father	both	yes	14	8	17	-	NUDT4P2(-:7.209);NUDT4B(-:7.81);AC245389.1(-:58.195)	DDX11L1(+:8.363);MIR1302-2HG(+:26.048);OR4G4P(+:48.967)	4	0.00727987	0
GM24385_Ason	498	971	1	1	97359.4	99151.5	145184230	145186269	-1	deletion	83	83	-1	15	16	23819	23820	heterozygous	1	182	2	75.74	11.21	2	247	0.06	NA	GM24385_Ason_DLE1_assembly5	assembly_comparison	247	12.3	42.1	not_applicable	LOC100288142	NOTCH2NL	22842	-	both	both	yes	19	10	19	-	RNU6-1071P(-:31.49);NUDT4P2(-:42.205);NUDT4B(-:42.806)	DDX11L1(+:8.371);MIR1302-2HG(+:26.056);OR4G4P(+:48.975)	0	0	0
GM24385_Ason	507	3412	1	1	97570.5	99362.6	145184230	145186269	-1	deletion	84	84	-1	15	16	23819	23820	unknown	-1	182	2	79.45	11.23	2	247	0.044	NA	GM24385_Ason_DLE1_assembly5	assembly_comparison	247	12.3	42.1	not_applicable	LOC100288142	NOTCH2NL	22842	-	both	both	yes	14	7	19	-	RNU6-1071P(-:31.49);NUDT4P2(-:42.205);NUDT4B(-:42.806)	DDX11L1(+:8.362);MIR1302-2HG(+:26.047);OR4G4P(+:48.966)	0	0	0
GM24385_Ason	516	691	1	1	2.18308e+06	2184815	145184230	145186269	-1	deletion	89	89	-1	355	356	23819	23820	heterozygous	1	182	3.99	39.85	25.52	3.99	308.3	0.087	NA	GM24385_Ason_DLE1_assembly5	assembly_comparison	308	12.3	42.1	not_applicable	LOC100288142	NOTCH2NL	22842	-	both	both	yes	44	15	42	-	RNU6-1071P(-:31.49);NUDT4P2(-:42.205);NUDT4B(-:42.806)	DDX11L1(+:8.353);MIR1302-2HG(+:26.038);OR4G4P(+:48.957)	0	0	0
GM24385_Ason	499	971	1	1	76383.5	83486.2	145200183	145208560	0.99	deletion	83	83	-1	12	13	23822	23824	heterozygous	1	183	10.71	76.73	10.71	24.26	1274.3	0.054	NA	GM24385_Ason_DLE1_assembly5	assembly_comparison	1274	18.1	61.4	not_applicable	LOC100288142	NOTCH2NL	551	-	father	both	yes	18	10	17	NOTCH2NLB(+:3.36);NOTCH2NLA(+:2.95);NOTCH2NLC(+:3.16);NBPF10(+:1.61);AC242842.3(+:1.55);AC253572.1(+:3.3)	RNU6-1071P(-:47.443);NUDT4P2(-:58.158);NUDT4B(-:58.759)	DDX11L1(+:8.37);MIR1302-2HG(+:26.055);OR4G4P(+:48.974)	0	0	0
GM24385_Ason	508	3412	1	1	76594.6	83697.3	145200183	145208560	0.99	deletion	84	84	-1	12	13	23822	23824	unknown	-1	183	10.72	80.44	10.72	24.26	1274.3	0.043	NA	GM24385_Ason_DLE1_assembly5	assembly_comparison	1274	18.1	61.4	not_applicable	LOC100288142	NOTCH2NL	551	-	father	both	yes	13	7	17	NOTCH2NLB(+:3.36);NOTCH2NLA(+:2.95);NOTCH2NLC(+:3.16);NBPF10(+:1.61);AC242842.3(+:1.55);AC253572.1(+:3.3)	RNU6-1071P(-:47.443);NUDT4P2(-:58.158);NUDT4B(-:58.759)	DDX11L1(+:8.361);MIR1302-2HG(+:26.046);OR4G4P(+:48.965)	0	0	0
GM24385_Ason	112	512	1	1	6.55027e+07	6.55137e+07	14655061	14666636	0.9	deletion	7	7	-1	11039	11040	1953	1955	heterozygous	1	-1	3.43	220.14	469.57	3.43	583	0.49	NA	GM24385_Ason_DLE1_assembly5	assembly_comparison	583	1	3.5	not_applicable	-	KAZN	258577	-	father	both	yes	23	15	30	KAZN(+:1.43);KAZN-AS1(-:5.32)	AL357873.1(-:103.679);RNU6-1265P(-:201.333);SCARNA11(-:629.496)	DDX11L1(+:8.757);MIR1302-2HG(+:26.442);OR4G4P(+:49.361)	0	0	0
GM24385_Ason	570	192	1	1	5.6703e+07	5.67222e+07	149607401	1.49629e+08	1	deletion	116	116	-1	10259	10262	24501	24504	heterozygous	1	187	11.05	11.05	10705.4	52.25	2561	0.296	NA	GM24385_Ason_DLE1_assembly5	assembly_comparison	2561	66.2	94.7	not_applicable	LINC00623;TRNA_Asn;TRNA_Asn;AB007962	AB074166	24797	LINC00623-AB007962	both	both	yes	22	7	28	RP11-353N4.7(+:48.26)	RP11-353N4.1(-:13.649);RP11-277L2.5(-:16.899);RP11-277L2.3(-:27.807)	DDX11L1(+:8.299);MIR1302-2HG(+:25.984);OR4G4P(+:48.903)	4	0.00727987	80
GM24385_Ason	620	191	1	1	5.67501e+07	5.67693e+07	149607401	1.49629e+08	1	deletion	117	117	-1	10276	10279	24501	24504	heterozygous	1	187	11.05	11.05	12769.8	52.25	2561	0.166	NA	GM24385_Ason_DLE1_assembly5	assembly_comparison	2561	66.2	94.7	not_applicable	LINC00623;TRNA_Asn;TRNA_Asn;AB007962	AB074166	24797	LINC00623-AB007962	both	both	yes	22	29	23	RP11-353N4.7(+:48.26)	RP11-353N4.1(-:13.649);RP11-277L2.5(-:16.899);RP11-277L2.3(-:27.807)	DDX11L1(+:8.249);MIR1302-2HG(+:25.934);OR4G4P(+:48.853)	4	0.00727987	80
GM24385_Ason	569	972	1	1	272181	291311	149607401	1.49629e+08	1	deletion	115	115	-1	31	34	24501	24504	heterozygous	1	187	13.99	13.99	21.53	35.76	2614.2	0.1	NA	GM24385_Ason_DLE1_assembly5	assembly_comparison	2614	65.2	94.7	not_applicable	LINC00623;TRNA_Asn;TRNA_Asn;AB007962	AB074166	24797	LINC00623-AB007962	both	both	yes	10	10	12	RP11-353N4.7(+:48.26)	RP11-353N4.1(-:13.649);RP11-277L2.5(-:16.899);RP11-277L2.3(-:27.807)	DDX11L1(+:8.3);MIR1302-2HG(+:25.985);OR4G4P(+:48.904)	3	0.00545991	80
GM24385_Ason	571	192	1	1	5.56392e+07	5.56411e+07	150690940	150693180	-1	deletion	116	116	-1	10066	10067	24721	24722	homozygous	1	188	4.79	189.96	10525.4	4.79	331.4	0.445	NA	GM24385_Ason_DLE1_assembly5	assembly_comparison	331	23.5	84.2	not_applicable	HORMAD1	CTSS	9492	-	both	both	yes	28	25	38	HORMAD1(-:23.78)	GOLPH3L(-:69.234);ENSA(-:114.613);SNORA40(-:114.925)	DDX11L1(+:8.298);MIR1302-2HG(+:25.983);OR4G4P(+:48.902)	46	0.0837186	0
GM24385_Ason	621	191	1	1	5.56865e+07	5.56884e+07	150690940	150693180	-1	deletion	117	117	-1	10081	10082	24721	24722	homozygous	1	188	4.79	195.72	12584	4.79	331.4	0.58	NA	GM24385_Ason_DLE1_assembly5	assembly_comparison	332	23.5	84.2	not_applicable	HORMAD1	CTSS	9492	-	both	both	yes	33	33	37	HORMAD1(-:23.78)	GOLPH3L(-:69.234);ENSA(-:114.613);SNORA40(-:114.925)	DDX11L1(+:8.248);MIR1302-2HG(+:25.933);OR4G4P(+:48.852)	46	0.0837186	0
GM24385_Ason	580	192	1	1	4.97746e+07	49824598	156488335	156540378	1	deletion	116	116	-1	9188	9198	25698	25711	homozygous	1	196	5.53	1336.88	9380.64	5.53	2068.5	0.46	NA	GM24385_Ason_DLE1_assembly5	assembly_comparison	2068	93.1	98.2	not_applicable	IQGAP3	TTC24	9141	-	both	both	yes	32	18	36	snoU13(+:100)	Y_RNA(-:31.445);MEF2D(-:51.816);C1orf61(-:111.293)	DDX11L1(+:8.289);MIR1302-2HG(+:25.974);OR4G4P(+:48.893)	113	0.205656	100
GM24385_Ason	630	191	1	1	4.98469e+07	4.98619e+07	156523179	156540378	1	deletion	117	117	-1	9205	9206	25708	25711	homozygous	1	196	32.94	1334.59	11445.5	32.94	2192.9	0.531	NA	GM24385_Ason_DLE1_assembly5	assembly_comparison	2193	93.1	98.2	not_applicable	IQGAP3	TTC24	9141	-	both	both	yes	43	33	46	-	Y_RNA(-:66.289);MEF2D(-:86.66);C1orf61(-:146.137)	DDX11L1(+:8.239);MIR1302-2HG(+:25.924);OR4G4P(+:48.843)	110	0.200197	100
GM24385_Ason	581	192	1	1	4.78248e+07	4.78297e+07	158486660	158491795	-1	deletion	116	116	-1	8860	8861	26072	26073	homozygous	1	197	1.64	1765.92	8948.44	1.64	264.2	0.48	NA	GM24385_Ason_DLE1_assembly5	assembly_comparison	264	17.2	61.4	not_applicable	-	AK057554	21985	-	none	both	yes	32	28	31	AL365440.1(+:61.54)	AL365440.2(-:39.416);OR10T1P(-:68.802);OR10K2(-:95.66)	DDX11L1(+:8.288);MIR1302-2HG(+:25.973);OR4G4P(+:48.892)	2468	4.49168	0
GM24385_Ason	631	191	1	1	4.78971e+07	4.7902e+07	158486660	158491795	-1	deletion	117	117	-1	8874	8875	26072	26073	homozygous	1	197	1.64	1768	11010.8	1.64	264.2	0.505	NA	GM24385_Ason_DLE1_assembly5	assembly_comparison	264	17.2	61.4	not_applicable	-	AK057554	21985	-	none	both	yes	36	21	32	AL365440.1(+:61.54)	AL365440.2(-:39.416);OR10T1P(-:68.802);OR10K2(-:95.66)	DDX11L1(+:8.238);MIR1302-2HG(+:25.923);OR4G4P(+:48.842)	2468	4.49168	0
GM24385_Ason	583	192	1	1	4.74496e+07	4.74575e+07	158860030	158870403	1	deletion	116	116	-1	8797	8798	26144	26146	heterozygous	1	-1	120.8	1837.95	8877.81	120.8	2507.1	0.432	NA	GM24385_Ason_DLE1_assembly5	assembly_comparison	2507	73	96.5	not_applicable	-	PYHIN1	30934	-	both	both	yes	9	10	12	-	OR10AA1P(-:78.841);OR6N2(-:113.018);OR6N1(-:139.426)	DDX11L1(+:8.286);MIR1302-2HG(+:25.971);OR4G4P(+:48.89)	3592	6.53733	70
GM24385_Ason	584	192	1	1	4.73568e+07	4.73636e+07	158956531	158968256	1	deletion	116	116	-1	8775	8776	26168	26169	heterozygous	1	-1	132.35	1867.13	8848.43	132.35	4909.1	0.508	NA	GM24385_Ason_DLE1_assembly5	assembly_comparison	4909	17.2	21.1	not_applicable	-	PYHIN1	9683	-	both	both	yes	19	16	21	IFI16(+:2.71)	OR10AA1P(-:175.342);OR6N2(-:209.519);OR6N1(-:235.927)	DDX11L1(+:8.285);MIR1302-2HG(+:25.97);OR4G4P(+:48.889)	682	1.24122	10
GM24385_Ason	585	192	1	1	4.66752e+07	4.67084e+07	159617781	159652218	0.98	deletion	116	116	-1	8639	8640	26322	26323	homozygous	1	199	4.24	2016.77	8698.43	4.24	1215.2	0.392	NA	GM24385_Ason_DLE1_assembly5	assembly_comparison	1215	52.5	64.9	not_applicable	-	CRP	29861	-	both	both	yes	31	28	34	-	OR10AE1P(-:63.371);OR10J5(-:109.913);OR10J9P(-:239.568)	DDX11L1(+:8.284);MIR1302-2HG(+:25.969);OR4G4P(+:48.888)	4340	7.89866	20
GM24385_Ason	633	191	1	1	4.67401e+07	4.67733e+07	159617781	159652218	0.98	deletion	117	117	-1	8652	8653	26322	26323	homozygous	1	199	4.24	2043.6	10736	4.24	1215.2	0.541	NA	GM24385_Ason_DLE1_assembly5	assembly_comparison	1215	52.5	64.9	not_applicable	-	CRP	29861	-	both	both	yes	31	27	33	-	OR10AE1P(-:63.371);OR10J5(-:109.913);OR10J9P(-:239.568)	DDX11L1(+:8.236);MIR1302-2HG(+:25.921);OR4G4P(+:48.84)	4340	7.89866	20
GM24385_Ason	587	192	1	1	4.41907e+07	4.42004e+07	162049819	1.6206e+08	-1	deletion	116	116	-1	8222	8223	26790	26791	heterozygous	1	-1	1.52	2564.24	8149.7	1.52	337.1	0.586	NA	GM24385_Ason_DLE1_assembly5	assembly_comparison	337	19.6	70.2	not_applicable	NOS1AP	OLFML2B	56176	-	mother	both	yes	33	31	43	NOS1AP(+:5.34)	OLFML2B(-:93.837);AL359541.2(-:311.704);RPL31P11(-:393.334)	DDX11L1(+:8.282);MIR1302-2HG(+:25.967);OR4G4P(+:48.886)	57	0.103738	0
GM24385_Ason	592	192	1	1	4.07584e+07	4.07609e+07	165490979	165493690	-1	deletion	116	116	-1	7586	7588	27513	27514	homozygous	1	205	2.39	3376.21	7339.45	2.39	265.4	0.427	NA	GM24385_Ason_DLE1_assembly5	assembly_comparison	265	1	3.5	not_applicable	LOC400794	LRRC52	19788	-	none	both	yes	35	25	42	LRRC52-AS1(-:8.27)	RXRG(-:117.82);LMX1A(-:316.875);SNORD112(-:446.269)	DDX11L1(+:8.277);MIR1302-2HG(+:25.962);OR4G4P(+:48.881)	0	0	0
GM24385_Ason	640	191	1	1	4.07712e+07	4.07736e+07	165490979	165493690	-1	deletion	117	117	-1	7599	7601	27513	27514	homozygous	1	205	2.39	3395.4	9384.66	2.39	265.4	0.573	NA	GM24385_Ason_DLE1_assembly5	assembly_comparison	265	1	3.5	not_applicable	LOC400794	LRRC52	19788	-	none	both	yes	38	40	53	LRRC52-AS1(-:8.27)	RXRG(-:117.82);LMX1A(-:316.875);SNORD112(-:446.269)	DDX11L1(+:8.229);MIR1302-2HG(+:25.914);OR4G4P(+:48.833)	0	0	0
GM24385_Ason	645	191	1	1	3.82296e+07	3.82368e+07	1.68022e+08	168030341	0.99	deletion	117	117	-1	7144	7147	28036	28040	heterozygous	1	-1	34.94	3969.45	8811.42	34.94	1069.5	0.499	NA	GM24385_Ason_DLE1_assembly5	assembly_comparison	1070	33.8	52.6	not_applicable	DCAF6	GPR161	18439	-	mother	both	yes	36	9	32	DCAF6(+:10.16);GCSHP5(-:100)	MPC2(-:133.196);Z99943.2(-:229.972);ADCY10(-:240.486)	DDX11L1(+:8.224);MIR1302-2HG(+:25.909);OR4G4P(+:48.828)	562	1.02282	40
GM24385_Ason	650	191	1	1	3.65485e+07	3.65509e+07	169729144	169731858	-1	deletion	117	117	-1	6817	6818	28424	28425	heterozygous	1	-1	4.06	4367.76	8412	4.06	316.5	0.474	NA	GM24385_Ason_DLE1_assembly5	assembly_comparison	316	4.4	14	not_applicable	-	SELE	25925	-	mother	both	yes	26	14	46	C1orf112(+:4.54);AL021940.1(-:100)	SELL(-:66.338);SELP(-:168.057);F5(-:244.955)	DDX11L1(+:8.219);MIR1302-2HG(+:25.904);OR4G4P(+:48.823)	3	0.00545991	0
GM24385_Ason	651	191	1	1	3.38942e+07	3.38978e+07	172387944	172391960	-1	deletion	117	117	-1	6269	6270	29039	29040	homozygous	1	212	7.81	5032.79	7746.98	7.81	463.3	0.587	NA	GM24385_Ason_DLE1_assembly5	assembly_comparison	463	8.3	29.8	not_applicable	C1orf105	DNM3	6088	-	none	both	yes	33	21	34	DNM3(+:0.46);PIGC(-:13.55);C1orf105(+:10.67)	AL137157.1(-:205.093);MIR199A2(-:271.269);MIR214(-:277.006)	DDX11L1(+:8.218);MIR1302-2HG(+:25.903);OR4G4P(+:48.822)	0	0	0
GM24385_Ason	600	192	1	1	33857669	3.38612e+07	172387944	172391960	-1	deletion	116	116	-1	6250	6251	29039	29040	homozygous	1	212	7.81	5034.37	5681	7.81	463.3	0.419	NA	GM24385_Ason_DLE1_assembly5	assembly_comparison	464	8.3	29.8	not_applicable	C1orf105	DNM3	6088	-	none	both	yes	27	23	34	DNM3(+:0.46);PIGC(-:13.55);C1orf105(+:10.67)	AL137157.1(-:205.093);MIR199A2(-:271.269);MIR214(-:277.006)	DDX11L1(+:8.269);MIR1302-2HG(+:25.954);OR4G4P(+:48.873)	0	0	0
GM24385_Ason	606	192	1	1	2.97722e+07	2.97779e+07	176473641	176479749	-1	deletion	116	116	-1	5465	5466	29950	29952	homozygous	1	218	9.07	6000.58	4713.15	9.07	496.5	0.517	NA	GM24385_Ason_DLE1_assembly5	assembly_comparison	496	60.8	98.2	not_applicable	PAPPA2	RFWD2	297272	-	both	both	yes	25	22	32	PAPPA2(+:3.17)	MORF4L1P7(-:133.806);AL591043.1(-:195.833);RNU2-12P(-:257.643)	DDX11L1(+:8.263);MIR1302-2HG(+:25.948);OR4G4P(+:48.867)	95	0.172897	0
GM24385_Ason	658	191	1	1	2.9809e+07	2.98146e+07	176473641	176479749	-1	deletion	117	117	-1	5485	5486	29950	29952	homozygous	1	218	9.07	6004.52	6773.6	9.07	496.5	0.483	NA	GM24385_Ason_DLE1_assembly5	assembly_comparison	497	60.8	98.2	not_applicable	PAPPA2	RFWD2	297272	-	both	both	yes	27	24	36	PAPPA2(+:3.17)	MORF4L1P7(-:133.806);AL591043.1(-:195.833);RNU2-12P(-:257.643)	DDX11L1(+:8.211);MIR1302-2HG(+:25.896);OR4G4P(+:48.815)	95	0.172897	0
GM24385_Ason	659	191	1	1	2.8406e+07	2.84373e+07	177851358	177882799	-1	deletion	117	117	-1	5235	5238	30239	30242	heterozygous	1	-1	2.33	6303.05	6476.71	2.33	165.5	0.532	NA	GM24385_Ason_DLE1_assembly5	assembly_comparison	165	0	0	not_applicable	-	SEC16B	14690	-	none	both	yes	24	29	39	AL136114.1(-:7.1)	AL021398.1(-:692.862);MIR488(-:849.859);ASTN1(-:1021.92)	DDX11L1(+:8.21);MIR1302-2HG(+:25.895);OR4G4P(+:48.814)	0	0	0
GM24385_Ason	612	192	1	1	23534551	2.3537e+07	182715583	182718368	-1	deletion	116	116	-1	4331	4332	31257	31258	heterozygous	1	-1	2.15	7399.27	3316.09	2.15	331.7	0.468	NA	GM24385_Ason_DLE1_assembly5	assembly_comparison	332	9.8	35.1	not_applicable	-	NPL	40216	-	mother	both	yes	32	24	27	-	RGS8(-:101.632);RGS16(-:144.825);RNASEL(-:169.814)	DDX11L1(+:8.257);MIR1302-2HG(+:25.942);OR4G4P(+:48.861)	2412	4.38976	0
GM24385_Ason	613	192	1	1	2.14254e+07	2.14448e+07	184810287	184835709	1	deletion	116	116	-1	3937	3938	31717	31720	homozygous	1	222	220.77	7886.12	2829.96	220.77	5994.6	0.56	NA	GM24385_Ason_DLE1_assembly5	assembly_comparison	5994	59.3	84.2	not_applicable	FAM129A	AX747662	80155	-	both	both	yes	15	33	39	NIBAN1(-:17.1)	RNU7-13P(-:16.725);EDEM3(-:147.916);AL713852.1(-:230.554)	DDX11L1(+:8.256);MIR1302-2HG(+:25.941);OR4G4P(+:48.86)	65	0.118298	50
GM24385_Ason	664	191	1	1	21458806	2.14782e+07	184810287	184835709	1	deletion	117	117	-1	3946	3947	31717	31720	homozygous	1	222	220.77	7927.25	4853.23	220.77	5994.6	0.44	NA	GM24385_Ason_DLE1_assembly5	assembly_comparison	5995	59.3	84.2	not_applicable	FAM129A	AX747662	80155	-	both	both	yes	19	39	45	NIBAN1(-:17.1)	RNU7-13P(-:16.725);EDEM3(-:147.916);AL713852.1(-:230.554)	DDX11L1(+:8.205);MIR1302-2HG(+:25.89);OR4G4P(+:48.809)	65	0.118298	50
GM24385_Ason	614	192	1	1	18801905	1.88075e+07	187460391	187467685	0.99	deletion	116	116	-1	3404	3405	32322	32323	heterozygous	1	-1	102.53	8499.97	2215.46	102.53	1710.9	0.532	NA	GM24385_Ason_DLE1_assembly5	assembly_comparison	1711	71.1	96.5	not_applicable	-	C1orf99	142673	-	both	both	yes	20	38	22	ERVMER61-1(+:2.16)	PTGS2(-:816.468);AL096803.3(-:907.744);PDC(-:1044.693)	DDX11L1(+:8.255);MIR1302-2HG(+:25.94);OR4G4P(+:48.859)	3596	6.54461	70
GM24385_Ason	616	192	1	1	1.77317e+07	1.77368e+07	188536907	188542868	0.9	deletion	116	116	-1	3185	3186	32578	32579	homozygous	1	224	25.77	8766.05	1949.33	25.77	811.7	0.636	NA	GM24385_Ason_DLE1_assembly5	assembly_comparison	811	69.6	100	not_applicable	-	C1orf99	923920	-	both	both	yes	28	18	40	-	AL592447.1(-:322.637);RN7SKP156(-:408.937);AL136372.1(-:497.478)	DDX11L1(+:8.253);MIR1302-2HG(+:25.938);OR4G4P(+:48.857)	3555	6.46999	0
GM24385_Ason	666	191	1	1	1.77494e+07	1.77682e+07	188536907	188556608	0.9	deletion	117	117	-1	3195	3201	32578	32585	homozygous	1	224	6.85	8798.06	3983.35	6.85	931.1	0.361	NA	GM24385_Ason_DLE1_assembly5	assembly_comparison	931	69.6	100	not_applicable	-	C1orf99	923920	-	both	both	yes	26	18	32	-	AL592447.1(-:322.637);RN7SKP156(-:408.937);AL136372.1(-:497.478)	DDX11L1(+:8.203);MIR1302-2HG(+:25.888);OR4G4P(+:48.807)	3555	6.46999	0
GM24385_Ason	669	191	1	1	8.83777e+06	8.84128e+06	197502182	197508488	1	deletion	117	117	-1	1500	1501	34520	34522	homozygous	1	226	309.27	10928.9	1851.29	309.27	2793.7	0.592	NA	GM24385_Ason_DLE1_assembly5	assembly_comparison	2794	83.3	100	not_applicable	DENND1B	CRB1	54598	-	both	both	yes	30	34	36	DENND1B(-:4.54)	AL136322.1(-:92.076);ZBTB41(-:376.372);SEPTIN14P12(-:391.304)	DDX11L1(+:8.2);MIR1302-2HG(+:25.885);OR4G4P(+:48.804)	110	0.200197	100
GM24385_Ason	684	192	1	1	8.88942e+06	8.89293e+06	197502182	197508488	1	deletion	118	118	-1	1500	1501	34520	34522	homozygous	1	226	175.73	175.73	1857.9	309.27	2793.7	0.422	NA	GM24385_Ason_DLE1_assembly5	assembly_comparison	2794	83.3	100	not_applicable	DENND1B	CRB1	54598	-	both	both	yes	35	39	33	DENND1B(-:4.54)	AL136322.1(-:92.076);ZBTB41(-:376.372);SEPTIN14P12(-:391.304)	DDX11L1(+:8.185);MIR1302-2HG(+:25.87);OR4G4P(+:48.789)	110	0.200197	100
GM24385_Ason	685	192	1	1	8.72376e+06	8.72755e+06	197670882	197674991	-1	deletion	118	118	-1	1458	1460	34570	34572	heterozygous	1	-1	3.52	221.52	1812.3	3.52	323.9	0.472	NA	GM24385_Ason_DLE1_assembly5	assembly_comparison	324	0.5	1.8	not_applicable	DENND1B	C1orf53	196691	-	none	both	yes	25	29	27	DENND1B(-:3.73)	Y_RNA(-:13.112);AL136322.1(-:260.776);ZBTB41(-:545.072)	DDX11L1(+:8.184);MIR1302-2HG(+:25.869);OR4G4P(+:48.788)	0	0	0
GM24385_Ason	687	192	1	1	8.35304e+06	8.35896e+06	198039794	198046213	-1	deletion	118	118	-1	1373	1374	34664	34665	heterozygous	1	-1	8.26	307.4	1725.83	8.26	498	0.572	NA	GM24385_Ason_DLE1_assembly5	assembly_comparison	498	3.4	12.3	not_applicable	-	NEK7	79895	-	none	both	yes	15	27	30	-	FAM204BP(-:320.913);Y_RNA(-:382.024);DENND1B(-:562.916)	DDX11L1(+:8.182);MIR1302-2HG(+:25.867);OR4G4P(+:48.786)	0	0	0
GM24385_Ason	673	191	1	1	6.91292e+06	6915274	199436769	199440631	0.99	deletion	117	117	-1	1100	1101	34960	34961	heterozygous	1	-1	114.72	11423.7	1356.12	114.72	1506	0.494	NA	GM24385_Ason_DLE1_assembly5	assembly_comparison	1506	84.3	96.5	not_applicable	-	BC040869	446604	-	both	both	yes	24	17	19	-	AC105941.1(-:267.561);AC105941.1(-:424.139);LINC01222(-:458.6)	DDX11L1(+:8.196);MIR1302-2HG(+:25.881);OR4G4P(+:48.8)	107	0.194737	70
GM24385_Ason	690	192	1	1	4.03807e+06	4.0472e+06	202352037	202361746	0.55	deletion	118	118	-1	620	621	35497	35500	heterozygous	1	-1	1.13	1315.09	718.44	1.13	581.3	0.487	NA	GM24385_Ason_DLE1_assembly5	assembly_comparison	581	2.9	8.8	not_applicable	PPP1R12B	U6	17490	-	none	both	yes	41	23	39	PPP1R12B(+:6.44)	CYCSP4(-:10.383);UBE2T(-:48.252);snoU13(-:182.281)	DDX11L1(+:8.179);MIR1302-2HG(+:25.864);OR4G4P(+:48.783)	6	0.0109198	0
GM24385_Ason	713	2841	1	1	945053	948934	2.0729e+08	207294510	0.9	deletion	122	122	-1	155	156	36317	36318	heterozygous	1	-1	27.89	161.77	4790.7	27.89	787.1	0.534	NA	GM24385_Ason_DLE1_assembly5	assembly_comparison	788	59.8	78.9	not_applicable	C4BPA	AX229788	12226.5	-	father	both	yes	9	29	21	C4BPA(+:26.18)	YOD1(-:69.648);snoU13(-:74.803);C1orf116(-:94.975)	DDX11L1(+:8.156);MIR1302-2HG(+:25.841);OR4G4P(+:48.76)	2141	3.89655	0
GM24385_Ason	699	2842	1	1	1.16242e+06	1.17298e+06	207540052	207554224	1	deletion	121	121	-1	190	191	36364	36367	homozygous	1	235	136.37	212.29	2815.06	136.37	3608.5	0.519	NA	GM24385_Ason_DLE1_assembly5	assembly_comparison	3608	48	84.2	not_applicable	-	CD55	5742	-	both	both	yes	22	8	44	CD55(+:30.83)	AL445493.1(-:213.502);AL445493.3(-:236.697);YOD1(-:319.858)	DDX11L1(+:8.17);MIR1302-2HG(+:25.855);OR4G4P(+:48.774)	2477	4.50806	50
GM24385_Ason	714	2841	1	1	1.19465e+06	1.20522e+06	207540052	207554224	1	deletion	122	122	-1	200	201	36364	36367	homozygous	1	235	136.37	214.05	4738.85	136.37	3608.5	0.481	NA	GM24385_Ason_DLE1_assembly5	assembly_comparison	3608	48	84.2	not_applicable	-	CD55	5742	-	both	both	yes	11	23	42	CD55(+:30.83)	AL445493.1(-:213.502);AL445493.3(-:236.697);YOD1(-:319.858)	DDX11L1(+:8.155);MIR1302-2HG(+:25.84);OR4G4P(+:48.759)	2477	4.50806	50
GM24385_Ason	700	2842	1	1	1.32848e+06	1329115	207709129	2.07729e+08	1	deletion	121	121	-1	219	220	36397	36402	homozygous	1	236	249.54	249.54	2778.87	2831.18	18819.3	0.552	NA	GM24385_Ason_DLE1_assembly5	assembly_comparison	18818	83.8	100	not_applicable	CR1	CR2	45890	-	both	both	yes	19	11	30	CR1(+:17.48);AL137789.1(-:11.56)	AL391597.1(-:131.093);AL445493.1(-:382.579);AL445493.3(-:405.774)	DDX11L1(+:8.169);MIR1302-2HG(+:25.854);OR4G4P(+:48.773)	7	0.0127398	60
GM24385_Ason	715	2841	1	1	1.36071e+06	1.36135e+06	207709129	2.07729e+08	1	deletion	122	122	-1	229	230	36397	36402	homozygous	1	236	251.3	251.3	4702.65	3344.02	18819.3	0.457	NA	GM24385_Ason_DLE1_assembly5	assembly_comparison	18819	83.8	100	not_applicable	CR1	CR2	45890	-	both	both	yes	19	35	29	CR1(+:17.48);AL137789.1(-:11.56)	AL391597.1(-:131.093);AL445493.1(-:382.579);AL445493.3(-:405.774)	DDX11L1(+:8.154);MIR1302-2HG(+:25.839);OR4G4P(+:48.758)	7	0.0127398	60
GM24385_Ason	704	2842	1	1	6.06356e+06	6.07531e+06	212463757	212477067	0.99	deletion	121	121	-1	1017	1018	37294	37296	homozygous	1	239	41.58	1273.8	1753.46	41.58	1551.4	0.444	NA	GM24385_Ason_DLE1_assembly5	assembly_comparison	1551	60.3	70.2	not_applicable	PPP2R5A	SNORA16B	49093	-	both	both	yes	33	33	34	PPP2R5A(+:25.26);AL360091.2(+:100);AL360091.3(-:22.44)	LINC02608(-:62.137);RN7SKP98(-:187.894);RPL21P28(-:235.891)	DDX11L1(+:8.165);MIR1302-2HG(+:25.85);OR4G4P(+:48.769)	3091	5.62552	60
GM24385_Ason	718	2841	1	1	6.1009e+06	6.11266e+06	212463757	212477067	0.99	deletion	122	122	-1	1022	1023	37294	37296	homozygous	1	239	41.58	1279.99	3672.82	41.58	1551.4	0.566	NA	GM24385_Ason_DLE1_assembly5	assembly_comparison	1551	60.3	70.2	not_applicable	PPP2R5A	SNORA16B	49093	-	both	both	yes	32	28	29	PPP2R5A(+:25.26);AL360091.2(+:100);AL360091.3(-:22.44)	LINC02608(-:62.137);RN7SKP98(-:187.894);RPL21P28(-:235.891)	DDX11L1(+:8.151);MIR1302-2HG(+:25.836);OR4G4P(+:48.755)	3091	5.62552	60
GM24385_Ason	705	2842	1	1	6.68114e+06	6.68382e+06	213082590	213087177	0.99	deletion	121	121	-1	1126	1127	37424	37425	homozygous	1	240	172.41	1399.52	1627.46	172.41	1906.2	0.457	NA	GM24385_Ason_DLE1_assembly5	assembly_comparison	1906	58.8	94.7	not_applicable	-	FLVCR1	9886	-	both	both	yes	22	34	39	AC104333.4(+:6.08)	AC104333.2(-:51.073);FLVCR1-DT(-:54.143);SPATA45(-:76.107)	DDX11L1(+:8.164);MIR1302-2HG(+:25.849);OR4G4P(+:48.768)	2334	4.24781	60
GM24385_Ason	719	2841	1	1	6.71848e+06	6.72116e+06	213082590	213087177	0.99	deletion	122	122	-1	1134	1135	37424	37425	homozygous	1	240	172.43	1404.93	3547.59	172.43	1906.3	0.575	NA	GM24385_Ason_DLE1_assembly5	assembly_comparison	1906	58.8	94.7	not_applicable	-	FLVCR1	9886	-	both	both	yes	24	34	34	AC104333.4(+:6.08)	AC104333.2(-:51.073);FLVCR1-DT(-:54.143);SPATA45(-:76.107)	DDX11L1(+:8.15);MIR1302-2HG(+:25.835);OR4G4P(+:48.754)	2334	4.24781	60
GM24385_Ason	706	2842	1	1	8.35985e+06	8365575	214764581	214770655	-1	deletion	121	121	-1	1454	1455	37795	37796	homozygous	1	241	3.62	1818.26	1208.65	3.62	353.6	0.516	NA	GM24385_Ason_DLE1_assembly5	assembly_comparison	353	10.8	38.6	not_applicable	-	CENPF	5877	-	mother	both	yes	29	28	34	-	AL445305.1(-:105.425);PTPN14(-:239.538);AL929236.1(-:244.066)	DDX11L1(+:8.163);MIR1302-2HG(+:25.848);OR4G4P(+:48.767)	345	0.627889	0
GM24385_Ason	720	2841	1	1	8.39748e+06	8.4032e+06	214764581	214770655	-1	deletion	122	122	-1	1461	1462	37795	37796	homozygous	1	241	3.61	1821.44	3131.02	3.61	353.5	0.487	NA	GM24385_Ason_DLE1_assembly5	assembly_comparison	354	10.8	38.6	not_applicable	-	CENPF	5877	-	mother	both	yes	27	34	36	-	AL445305.1(-:105.425);PTPN14(-:239.538);AL929236.1(-:244.066)	DDX11L1(+:8.149);MIR1302-2HG(+:25.834);OR4G4P(+:48.753)	345	0.627889	0
GM24385_Ason	722	2841	1	1	9.95677e+06	9.95768e+06	216326575	216327706	-1	deletion	122	122	-1	1765	1766	38137	38138	homozygous	1	243	1.1	2188.84	2762.75	1.1	219.5	0.563	NA	GM24385_Ason_DLE1_assembly5	assembly_comparison	220	0.5	0	not_applicable	USH2A	ESRRG	348882	-	none	both	yes	20	42	19	USH2A(-:0.89)	SNORD116(-:520.207);AL450990.1(-:756.586);UBE2V1P13(-:1537.272)	DDX11L1(+:8.147);MIR1302-2HG(+:25.832);OR4G4P(+:48.751)	0	0	0
GM24385_Ason	710	2842	1	1	1.17603e+07	1.17739e+07	218172043	218191834	1	deletion	121	121	-1	2104	2106	38560	38564	homozygous	1	245	366.35	2627.28	400.78	366.35	6198.1	0.471	NA	GM24385_Ason_DLE1_assembly5	assembly_comparison	6198	76	94.7	not_applicable	-	LINC00210	77898	-	both	both	yes	18	20	34	-	UBBP2(-:145.298);SPATA17-AS1(-:214.503);GPATCH2(-:568.709)	DDX11L1(+:8.159);MIR1302-2HG(+:25.844);OR4G4P(+:48.763)	136	0.247516	60
GM24385_Ason	724	2841	1	1	1.17981e+07	1.18117e+07	218172043	218191834	1	deletion	122	122	-1	2126	2128	38560	38564	homozygous	1	245	366.35	2632.59	2321.03	366.35	6198.1	0.526	NA	GM24385_Ason_DLE1_assembly5	assembly_comparison	6198	76	94.7	not_applicable	-	LINC00210	77898	-	both	both	yes	12	24	36	-	UBBP2(-:145.298);SPATA17-AS1(-:214.503);GPATCH2(-:568.709)	DDX11L1(+:8.145);MIR1302-2HG(+:25.83);OR4G4P(+:48.749)	136	0.247516	60
GM24385_Ason	731	2841	1	1	1.77963e+07	1.7804e+07	224240441	224248571	-1	deletion	122	122	-1	3253	3254	39848	39849	homozygous	1	252	4.19	4035.67	916.78	4.19	418.3	0.492	NA	GM24385_Ason_DLE1_assembly5	assembly_comparison	418	23	82.5	not_applicable	-	AK124970	42624	-	both	both	yes	26	24	35	-	AC138393.2(-:19.035);RNU6-1319P(-:73.593);GTF2IP20(-:98.345)	DDX11L1(+:8.138);MIR1302-2HG(+:25.823);OR4G4P(+:48.742)	85	0.154697	0
GM24385_Ason	743	402	1	1	4.38999e+06	4.3977e+06	224240441	224248571	-1	deletion	123	123	-1	810	811	39848	39849	homozygous	1	252	4.19	989.08	971.28	4.19	418.3	0.491	NA	GM24385_Ason_DLE1_assembly5	assembly_comparison	418	23	82.5	not_applicable	-	AK124970	42624	-	both	both	yes	25	25	33	-	AC138393.2(-:19.035);RNU6-1319P(-:73.593);GTF2IP20(-:98.345)	DDX11L1(+:8.126);MIR1302-2HG(+:25.811);OR4G4P(+:48.73)	85	0.154697	0
GM24385_Ason	732	2841	1	1	1.79425e+07	1.79489e+07	224386960	224393730	-1	deletion	122	122	-1	3276	3277	39873	39874	homozygous	1	253	1.72	4066.59	884.85	1.72	291.3	0.483	NA	GM24385_Ason_DLE1_assembly5	assembly_comparison	291	28.4	98.2	not_applicable	-	DEGS1	5819	-	both	both	yes	29	26	30	AC092809.3(-:5.88)	AC092809.4(-:20.782);RN7SKP49(-:88.976);AC138393.2(-:165.554)	DDX11L1(+:8.137);MIR1302-2HG(+:25.822);OR4G4P(+:48.741)	26	0.0473192	0
GM24385_Ason	744	402	1	1	4.53611e+06	4.54259e+06	224386960	224393730	-1	deletion	123	123	-1	833	834	39873	39874	homozygous	1	253	1.72	1019.99	939.35	1.72	291.3	0.514	NA	GM24385_Ason_DLE1_assembly5	assembly_comparison	291	28.4	98.2	not_applicable	-	DEGS1	5819	-	both	both	yes	30	24	29	AC092809.3(-:5.88)	AC092809.4(-:20.782);RN7SKP49(-:88.976);AC138393.2(-:165.554)	DDX11L1(+:8.125);MIR1302-2HG(+:25.81);OR4G4P(+:48.729)	26	0.0473192	0
GM24385_Ason	745	402	1	1	5.86298e+06	5.88261e+06	225714648	225734507	-1	deletion	123	123	-1	1070	1079	40133	40143	heterozygous	1	-1	1.18	1306.96	653.7	1.18	232.2	0.505	NA	GM24385_Ason_DLE1_assembly5	assembly_comparison	232	0	0	not_applicable	ENAH	LBR	98834	-	none	both	yes	20	25	31	ENAH(-:15.55)	LINC02765(-:76.713);LBR(-:122.444);AL391811.1(-:720.987)	DDX11L1(+:8.124);MIR1302-2HG(+:25.809);OR4G4P(+:48.728)	0	0	0
GM24385_Ason	747	402	1	1	7.13661e+06	7139317	226985159	226988280	-1	deletion	123	123	-1	1290	1291	40386	40387	heterozygous	1	-1	6.45	1563.09	397.26	6.45	409.1	0.441	NA	GM24385_Ason_DLE1_assembly5	assembly_comparison	409	69.6	96.5	not_applicable	-	ITPKB	58284	-	both	both	yes	37	29	35	-	ITPKB-IT1(-:137.818);ITPKB(-:162.768);AL359704.3(-:256.153)	DDX11L1(+:8.122);MIR1302-2HG(+:25.807);OR4G4P(+:48.726)	4	0.00727987	0
GM24385_Ason	736	2841	1	1	2.15821e+07	2.15844e+07	228023720	228026339	-1	deletion	122	122	-1	3905	3906	40589	40590	homozygous	1	257	4.68	4828.83	123.62	4.68	332.4	0.495	NA	GM24385_Ason_DLE1_assembly5	assembly_comparison	332	22.5	80.7	not_applicable	PRSS38	SNAP47	54789	-	both	both	yes	39	40	49	PRSS38(+:28)	SNAP47-AS1(-:89.188);JMJD4(-:102.594);ZNF847P(-:136.127)	DDX11L1(+:8.133);MIR1302-2HG(+:25.818);OR4G4P(+:48.737)	45	0.0818986	0
GM24385_Ason	750	402	1	1	8.1744e+06	8.17669e+06	228023720	228026339	-1	deletion	123	123	-1	1465	1466	40589	40590	homozygous	1	257	4.68	1789.84	170.5	4.68	332.4	0.515	NA	GM24385_Ason_DLE1_assembly5	assembly_comparison	332	22.5	80.7	not_applicable	PRSS38	SNAP47	54789	-	both	both	yes	37	39	49	PRSS38(+:28)	SNAP47-AS1(-:89.188);JMJD4(-:102.594);ZNF847P(-:136.127)	DDX11L1(+:8.119);MIR1302-2HG(+:25.804);OR4G4P(+:48.723)	45	0.0818986	0
GM24385_Ason	858	401	1	1	17175	21344.8	228813907	228818370	-1	deletion	126	126	-1	2	3	40682	40683	heterozygous	2	258	1.52	1.55	52.2	2.63	293.2	0.153	NA	GM24385_Ason_DLE1_assembly5	assembly_comparison	294	9.3	33.3	not_applicable	-	DUSP5P1	25749	-	mother	both	yes	34	29	31	-	RNA5SP18(-:27.248);RNA5S17(-:29.12);RNA5S16(-:31.351)	DDX11L1(+:8.011);MIR1302-2HG(+:25.696);OR4G4P(+:48.615)	52	0.0946384	0
GM24385_Ason	753	421	1	1	106955	111064	228813907	228818370	-1	deletion	124	124	-1	3	4	40682	40683	heterozygous	2	258	2.18	2.18	4322.4	4.52	353.5	0.192	NA	GM24385_Ason_DLE1_assembly5	assembly_comparison	354	9.3	33.3	not_applicable	-	DUSP5P1	25749	-	mother	both	yes	42	35	42	-	RNA5SP18(-:27.248);RNA5S17(-:29.12);RNA5S16(-:31.351)	DDX11L1(+:8.116);MIR1302-2HG(+:25.801);OR4G4P(+:48.72)	52	0.0946384	0
GM24385_Ason	806	422	1	1	106955	111064	228813907	228818370	-1	deletion	125	125	-1	3	4	40682	40683	heterozygous	2	258	2.18	2.18	4340.03	4.52	353.5	0.352	NA	GM24385_Ason_DLE1_assembly5	assembly_comparison	354	9.3	33.3	not_applicable	-	DUSP5P1	25749	-	mother	both	yes	46	36	49	-	RNA5SP18(-:27.248);RNA5S17(-:29.12);RNA5S16(-:31.351)	DDX11L1(+:8.063);MIR1302-2HG(+:25.748);OR4G4P(+:48.667)	52	0.0946384	0
GM24385_Ason	811	422	1	1	3.7575e+06	3.76288e+06	2.32454e+08	232460473	0.99	deletion	125	125	-1	643	645	41406	41408	heterozygous	1	-1	57.26	831.59	3510.97	57.26	1503.1	0.575	NA	GM24385_Ason_DLE1_assembly5	assembly_comparison	1503	28.4	56.1	not_applicable	-	SIPA1L2	73239	-	both	both	yes	17	22	23	-	BX323014.1(-:92.9);AL353052.2(-:139.906);AL136171.2(-:547.374)	DDX11L1(+:8.058);MIR1302-2HG(+:25.743);OR4G4P(+:48.662)	1810	3.29414	20
GM24385_Ason	760	421	1	1	5.25531e+06	5271334	233951074	233968520	0.99	deletion	124	124	-1	913	914	41715	41716	homozygous	1	265	22.53	1183.41	3141.21	22.53	1419.6	0.453	NA	GM24385_Ason_DLE1_assembly5	assembly_comparison	1419	66.7	91.2	not_applicable	-	SLC35F3	72159	-	both	both	yes	30	14	25	-	AL360006.1(-:284.784);RNU4-77P(-:363.702);AL133380.1(-:517.003)	DDX11L1(+:8.109);MIR1302-2HG(+:25.794);OR4G4P(+:48.713)	2351	4.27875	100
GM24385_Ason	815	422	1	1	5.25319e+06	5.26921e+06	233951074	233968520	0.99	deletion	125	125	-1	916	917	41715	41716	homozygous	1	265	22.53	1199.26	3142.99	22.53	1419.6	0.505	NA	GM24385_Ason_DLE1_assembly5	assembly_comparison	1419	66.7	91.2	not_applicable	-	SLC35F3	72159	-	both	both	yes	38	30	28	-	AL360006.1(-:284.784);RNU4-77P(-:363.702);AL133380.1(-:517.003)	DDX11L1(+:8.054);MIR1302-2HG(+:25.739);OR4G4P(+:48.658)	2351	4.27875	100
GM24385_Ason	769	421	1	1	8.2051e+06	8.21593e+06	236909509	236921017	0.9	deletion	124	124	-1	1387	1391	42247	42251	heterozygous	1	-1	8.73	1785.56	2536.62	8.73	681.5	0.528	NA	GM24385_Ason_DLE1_assembly5	assembly_comparison	682	34.3	86	not_applicable	ACTN2	MTR	37564	-	both	both	yes	12	36	24	ACTN2(+:17.42)	HEATR1(-:194.204);AL359921.1(-:203.115);AL359921.2(-:207.047)	DDX11L1(+:8.1);MIR1302-2HG(+:25.785);OR4G4P(+:48.704)	3	0.00545991	0
GM24385_Ason	830	422	1	1	1.19047e+07	1.19096e+07	240613213	240618448	-1	deletion	125	125	-1	2089	2090	43026	43027	homozygous	1	278	3.59	2599.72	1742.49	3.59	337.5	0.568	NA	GM24385_Ason_DLE1_assembly5	assembly_comparison	337	26	89.5	not_applicable	FMN2	GREM2	34425	-	both	both	yes	18	33	18	FMN2(+:2.44)	AL590490.1(-:46.242);AL359918.3(-:269.074);Y_RNA(-:292.262)	DDX11L1(+:8.039);MIR1302-2HG(+:25.724);OR4G4P(+:48.643)	31	0.056419	0
GM24385_Ason	776	421	1	1	11905577	1.19105e+07	240613213	240618448	-1	deletion	124	124	-1	2076	2077	43026	43027	homozygous	1	278	3.59	2595.48	1729.1	3.59	337.5	0.419	NA	GM24385_Ason_DLE1_assembly5	assembly_comparison	338	26	89.5	not_applicable	FMN2	GREM2	34425	-	both	both	yes	22	14	19	FMN2(+:2.44)	AL590490.1(-:46.242);AL359918.3(-:269.074);Y_RNA(-:292.262)	DDX11L1(+:8.093);MIR1302-2HG(+:25.778);OR4G4P(+:48.697)	31	0.056419	0
GM24385_Ason	777	421	1	1	1.21272e+07	1.21319e+07	240834762	240839991	0.9	deletion	124	124	-1	2107	2108	43064	43065	heterozygous	1	-1	12.99	2631.89	1692.69	12.99	568.9	0.529	NA	GM24385_Ason_DLE1_assembly5	assembly_comparison	569	2	3.5	not_applicable	-	GREM2	59301	-	mother	both	yes	26	7	24	-	AL358176.3(-:31.863);AL358176.4(-:79.94);AL358176.2(-:118.595)	DDX11L1(+:8.092);MIR1302-2HG(+:25.777);OR4G4P(+:48.696)	4	0.00727987	0
GM24385_Ason	778	421	1	1	1.24356e+07	1.24427e+07	241143569	241151061	-1	deletion	124	124	-1	2156	2157	43118	43119	homozygous	1	279	3.91	2699.78	1624.8	3.91	393.1	0.485	NA	GM24385_Ason_DLE1_assembly5	assembly_comparison	393	37.7	91.2	not_applicable	RGS7	MIR3123	144511	-	father	both	yes	31	36	36	RGS7(-:2.32)	RFKP1(-:154.263);THAP12P8(-:207.849);AL365184.2(-:237.85)	DDX11L1(+:8.091);MIR1302-2HG(+:25.776);OR4G4P(+:48.695)	36	0.0655189	0
GM24385_Ason	831	422	1	1	12435224	1.24423e+07	241143569	241151061	-1	deletion	125	125	-1	2170	2171	43118	43119	homozygous	1	279	3.91	2711.25	1630.96	3.91	393.1	0.513	NA	GM24385_Ason_DLE1_assembly5	assembly_comparison	394	37.7	91.2	not_applicable	RGS7	MIR3123	144511	-	father	both	yes	32	37	34	RGS7(-:2.32)	RFKP1(-:154.263);THAP12P8(-:207.849);AL365184.2(-:237.85)	DDX11L1(+:8.038);MIR1302-2HG(+:25.723);OR4G4P(+:48.642)	36	0.0655189	0
GM24385_Ason	779	421	1	1	1.38419e+07	1.38526e+07	242551071	242562373	0.9	deletion	124	124	-1	2414	2415	43417	43418	heterozygous	1	-1	6.56	3026.8	1297.79	6.56	641.3	0.45	NA	GM24385_Ason_DLE1_assembly5	assembly_comparison	641	1	3.5	not_applicable	PLD5	MAP1LC3C	388687	-	father	both	yes	31	28	50	PLD5(-:3.92)	AL360271.1(-:7.846);RN7SKP12(-:196.122);BX571673.1(-:324.279)	DDX11L1(+:8.09);MIR1302-2HG(+:25.775);OR4G4P(+:48.694)	0	0	0
GM24385_Ason	783	421	1	1	1.50694e+07	15077404	243777190	243786183	0.99	deletion	124	124	-1	2616	2617	43657	43658	homozygous	1	283	27.99	3287.99	1036.62	27.99	1005.7	0.441	NA	GM24385_Ason_DLE1_assembly5	assembly_comparison	1005	21.6	77.2	not_applicable	AKT3	Mir_584	47450	-	both	both	yes	17	23	34	AKT3(-:4.13)	FCF1P7(-:343.631);CEP170(-:486.46);RNU6-747P(-:529.732)	DDX11L1(+:8.086);MIR1302-2HG(+:25.771);OR4G4P(+:48.69)	2511	4.56994	50
GM24385_Ason	835	422	1	1	1.50692e+07	15077207	243777190	243786183	0.99	deletion	125	125	-1	2625	2626	43657	43658	homozygous	1	283	27.99	3300.83	1041.41	27.99	1005.7	0.599	NA	GM24385_Ason_DLE1_assembly5	assembly_comparison	1005	21.6	77.2	not_applicable	AKT3	Mir_584	47450	-	both	both	yes	19	24	27	AKT3(-:4.13)	FCF1P7(-:343.631);CEP170(-:486.46);RNU6-747P(-:529.732)	DDX11L1(+:8.034);MIR1302-2HG(+:25.719);OR4G4P(+:48.638)	2511	4.56994	50
GM24385_Ason	791	421	1	1	1.74386e+07	1.74874e+07	246134529	2.46185e+08	0.98	deletion	124	124	-1	3015	3024	44098	44110	homozygous	1	288	1.66	3797.54	529.08	1.66	1499.6	0.599	NA	GM24385_Ason_DLE1_assembly5	assembly_comparison	1498	40.2	61.4	not_applicable	SMYD3	KIF26B	268102	-	both	both	yes	22	13	28	SMYD3(-:7.43)	AC104462.1(-:294.495);AC104462.2(-:353.454);DNAJC19P8(-:685.396)	DDX11L1(+:8.078);MIR1302-2HG(+:25.763);OR4G4P(+:48.682)	15	0.0272995	10
GM24385_Ason	843	422	1	1	1.74396e+07	1.74884e+07	246134529	2.46185e+08	0.98	deletion	125	125	-1	3020	3029	44098	44110	homozygous	1	288	1.66	3803.26	540.99	1.66	1499.5	0.405	NA	GM24385_Ason_DLE1_assembly5	assembly_comparison	1499	40.2	61.4	not_applicable	SMYD3	KIF26B	268102	-	both	both	yes	17	7	29	SMYD3(-:7.43)	AC104462.1(-:294.495);AC104462.2(-:353.454);DNAJC19P8(-:685.396)	DDX11L1(+:8.026);MIR1302-2HG(+:25.711);OR4G4P(+:48.63)	15	0.0272995	10
GM24385_Ason	851	422	1	1	1.91842e+07	1.9186e+07	247848762	247856681	1	deletion	125	125	-1	3320	3321	44445	44448	homozygous	1	296	225.38	4117.55	225.38	1233.8	6128.2	0.529	NA	GM24385_Ason_DLE1_assembly5	assembly_comparison	6128	64.7	96.5	not_applicable	-	OR13G1	12420	-	both	both	yes	31	28	48	AL390860.1(+:11.44)	OR13G1(-:11.648);RNU6-691P(-:75.334);AL606804.1(-:116.821)	DDX11L1(+:8.018);MIR1302-2HG(+:25.703);OR4G4P(+:48.622)	1049	1.90915	100
GM24385_Ason	800	421	1	1	1.91628e+07	1.91646e+07	247848762	247856681	1	deletion	124	124	-1	3318	3319	44445	44448	homozygous	1	296	203.24	4122.06	203.24	1233.8	6128.2	0.473	NA	GM24385_Ason_DLE1_assembly5	assembly_comparison	6129	64.7	96.5	not_applicable	-	OR13G1	12420	-	both	both	yes	30	21	52	AL390860.1(+:11.44)	OR13G1(-:11.648);RNU6-691P(-:75.334);AL606804.1(-:116.821)	DDX11L1(+:8.069);MIR1302-2HG(+:25.754);OR4G4P(+:48.673)	1049	1.90915	100
GM24385_Ason	801	421	1	1	1.93404e+07	1.93632e+07	248032588	248060546	1	deletion	124	124	-1	3356	3360	44489	44495	homozygous	1	297	73.73	4168.14	157.95	73.73	5231.4	0.459	NA	GM24385_Ason_DLE1_assembly5	assembly_comparison	5231	92.2	100	not_applicable	TRIM58;OR2W3	OR2T8	23774	-	both	both	yes	34	19	31	TRIM58(+:60.35)	OR11L1(-:25.358);OR6R1P(-:32.937);OR14A16(-:51.626)	DDX11L1(+:8.068);MIR1302-2HG(+:25.753);OR4G4P(+:48.672)	95	0.172897	100
GM24385_Ason	852	422	1	1	1.93615e+07	1.93842e+07	248032588	248060546	1	deletion	125	125	-1	3358	3361	44489	44495	homozygous	1	297	73.73	4162.63	180.97	73.73	5231.4	0.539	NA	GM24385_Ason_DLE1_assembly5	assembly_comparison	5231	92.2	100	not_applicable	TRIM58;OR2W3	OR2T8	23774	-	both	both	yes	25	30	24	TRIM58(+:60.35)	OR11L1(-:25.358);OR6R1P(-:32.937);OR14A16(-:51.626)	DDX11L1(+:8.017);MIR1302-2HG(+:25.702);OR4G4P(+:48.621)	95	0.172897	100
GM24385_Ason	803	421	1	1	1.99906e+07	2.00067e+07	248679287	248701358	1	deletion	124	124	-1	3464	3466	44611	44614	homozygous	1	299	21.38	4304.22	21.38	250.14	6017.9	0.48	NA	GM24385_Ason_DLE1_assembly5	assembly_comparison	6018	93.6	100	not_applicable	OR2G6	OR2T29	20487	-	both	both	yes	9	8	21	OR2G6(+:74.5)	AC138089.1(-:28.741);OR2M7(-:189.355);OR2T12(-:222.846)	DDX11L1(+:8.066);MIR1302-2HG(+:25.751);OR4G4P(+:48.67)	8	0.0145597	70
GM24385_Ason	854	422	1	1	2.00114e+07	2.00275e+07	248679287	248701358	1	deletion	125	125	-1	3467	3469	44611	44614	homozygous	1	299	48.58	4294.66	48.58	250.14	6018	0.524	NA	GM24385_Ason_DLE1_assembly5	assembly_comparison	6018	93.6	100	not_applicable	OR2G6	OR2T29	20487	-	both	both	yes	13	31	27	OR2G6(+:74.5)	AC138089.1(-:28.741);OR2M7(-:189.355);OR2T12(-:222.846)	DDX11L1(+:8.015);MIR1302-2HG(+:25.7);OR4G4P(+:48.619)	8	0.0145597	70
GM24385_Ason	164	512	1	1	5.43759e+07	5.43818e+07	25124371	25130584	-1	deletion	15	15	-1	9470	9471	3590	3591	homozygous	1	71	2.55	1465.12	11985.4	2.55	316.8	0.671	NA	GM24385_Ason_DLE1_assembly5	assembly_comparison	317	26.5	94.7	not_applicable	CLIC4	RUNX3	95418	-	father	both	yes	25	23	36	CLIC4(+:12.34)	RNU6-1208P(-:17.007);snoU13(-:127.897);Y_RNA(-:169.469)	DDX11L1(+:8.705);MIR1302-2HG(+:26.39);OR4G4P(+:49.309)	0	0	0
GM24385_Ason	249	511	1	1	5.85626e+07	5.85685e+07	25124371	25130584	-1	deletion	17	17	-1	10301	10302	3590	3591	homozygous	1	71	2.55	1453.17	12941.7	2.55	316.8	0.335	NA	GM24385_Ason_DLE1_assembly5	assembly_comparison	317	26.5	94.7	not_applicable	CLIC4	RUNX3	95418	-	father	both	yes	27	19	27	CLIC4(+:12.34)	RNU6-1208P(-:17.007);snoU13(-:127.897);Y_RNA(-:169.469)	DDX11L1(+:8.62);MIR1302-2HG(+:26.305);OR4G4P(+:49.224)	0	0	0
GM24385_Ason	165	512	1	1	5.43369e+07	5.43512e+07	25155274	25172526	1	deletion	15	15	-1	9466	9467	3595	3597	homozygous	1	72	101.26	1467.62	11983.4	101.26	2921.9	0.632	NA	GM24385_Ason_DLE1_assembly5	assembly_comparison	2922	82.8	98.2	not_applicable	CLIC4	RUNX3	53476	-	both	both	yes	27	23	30	-	RNU6-1208P(-:47.91);snoU13(-:158.8);Y_RNA(-:200.372)	DDX11L1(+:8.704);MIR1302-2HG(+:26.389);OR4G4P(+:49.308)	110	0.200197	90
GM24385_Ason	250	511	1	1	5.85236e+07	5.85379e+07	25155274	25172526	1	deletion	17	17	-1	10297	10298	3595	3597	homozygous	1	72	101.26	1455.67	12939.8	101.26	2921.9	0.355	NA	GM24385_Ason_DLE1_assembly5	assembly_comparison	2922	82.8	98.2	not_applicable	CLIC4	RUNX3	53476	-	both	both	yes	28	19	23	-	RNU6-1208P(-:47.91);snoU13(-:158.8);Y_RNA(-:200.372)	DDX11L1(+:8.619);MIR1302-2HG(+:26.304);OR4G4P(+:49.223)	110	0.200197	90
GM24385_Ason	254	511	1	1	5.55012e+07	5.55129e+07	28175033	28187233	0.88	deletion	17	17	-1	9888	9889	4047	4048	heterozygous	1	-1	4.12	2010.54	12384.5	4.12	520.9	0.433	NA	GM24385_Ason_DLE1_assembly5	assembly_comparison	521	42.2	12.3	not_applicable	PPP1R8	THEMIS2	11822	-	mother	both	yes	18	30	30	PPP1R8(+:29.45)	AL020997.4(-:17.71);AL020997.5(-:120.7);CHMP1AP1(-:158.712)	DDX11L1(+:8.615);MIR1302-2HG(+:26.3);OR4G4P(+:49.219)	0	0	0
GM24385_Ason	169	512	1	1	5.12482e+07	5.12631e+07	28236692	28251985	-1	deletion	15	15	-1	9050	9052	4054	4055	homozygous	1	76	1.19	2020.42	11430.1	1.19	411.4	0.58	NA	GM24385_Ason_DLE1_assembly5	assembly_comparison	412	8.3	29.8	not_applicable	RPA2	SMPDL3B	9519	-	none	both	yes	34	52	30	RPA2(-:32.58)	AL109927.1(-:56.607);AL020997.4(-:79.369);AL020997.5(-:182.359)	DDX11L1(+:8.7);MIR1302-2HG(+:26.385);OR4G4P(+:49.304)	83	0.151057	0
GM24385_Ason	256	511	1	1	55435383	5.54503e+07	28236692	28251985	-1	deletion	17	17	-1	9881	9883	4054	4055	homozygous	1	76	1.19	2012	12383	1.19	411.5	0.421	NA	GM24385_Ason_DLE1_assembly5	assembly_comparison	412	8.3	29.8	not_applicable	RPA2	SMPDL3B	9519	-	none	both	yes	22	31	30	RPA2(-:32.58)	AL109927.1(-:56.607);AL020997.4(-:79.369);AL020997.5(-:182.359)	DDX11L1(+:8.613);MIR1302-2HG(+:26.298);OR4G4P(+:49.217)	83	0.151057	0
GM24385_Ason	72	512	1	1	7.68356e+07	7.68401e+07	2889897	2894675	-1	deletion	4	4	-1	12484	12485	298	299	homozygous	1	14	2.03	34.21	1651.83	2.03	275.3	0.524	NA	GM24385_Ason_DLE1_assembly5	assembly_comparison	275	20.1	71.9	not_applicable	-	ACTRT2	43371	-	both	both	yes	35	31	35	-	AL589702.1(-:9.674);AL592464.1(-:155.9);AL592464.2(-:158.482)	DDX11L1(+:8.797);MIR1302-2HG(+:26.482);OR4G4P(+:49.401)	0	0	0
GM24385_Ason	31	511	1	1	8.09519e+07	8.09564e+07	2889897	2894675	-1	deletion	3	3	-1	13311	13312	298	299	homozygous	1	14	2.03	34.21	1665.12	2.03	275.3	0.523	NA	GM24385_Ason_DLE1_assembly5	assembly_comparison	276	20.1	71.9	not_applicable	-	ACTRT2	43371	-	both	both	yes	35	32	35	-	AL589702.1(-:9.674);AL592464.1(-:155.9);AL592464.2(-:158.482)	DDX11L1(+:8.838);MIR1302-2HG(+:26.523);OR4G4P(+:49.442)	0	0	0
GM24385_Ason	173	512	1	1	4.85859e+07	4.86152e+07	31025459	31055984	0.99	deletion	15	15	-1	8670	8676	4478	4484	heterozygous	1	-1	5.12	2517.51	10933.9	5.12	1177.8	0.547	NA	GM24385_Ason_DLE1_assembly5	assembly_comparison	1178	8.3	10.5	not_applicable	-	MATN1	128140	-	mother	both	yes	30	11	36	-	AL161638.2(-:140.052);LINC01648(-:535.66);AL645944.1(-:644.747)	DDX11L1(+:8.696);MIR1302-2HG(+:26.381);OR4G4P(+:49.3)	198	0.360354	10
GM24385_Ason	35	511	1	1	8.06114e+07	80630068	3211450	3230679	0.85	deletion	3	3	-1	13284	13285	325	326	homozygous	1	18	2.06	59.49	1638.99	2.06	569.3	0.507	NA	GM24385_Ason_DLE1_assembly5	assembly_comparison	569	25	57.9	not_applicable	PRDM16	ARHGEF16	140468	-	both	both	yes	21	19	27	PRDM16(+:6.83);AL590438.1(-:100);AL354743.2(-:40.24)	AL008733.1(-:158.959);PRDM16-DT(-:232.271);AL589702.1(-:331.227)	DDX11L1(+:8.834);MIR1302-2HG(+:26.519);OR4G4P(+:49.438)	51	0.0928184	0
GM24385_Ason	76	512	1	1	7.64951e+07	7.65138e+07	3211450	3230679	0.85	deletion	4	4	-1	12457	12458	325	326	homozygous	1	18	2.06	59.49	1625.7	2.06	569.3	0.458	NA	GM24385_Ason_DLE1_assembly5	assembly_comparison	569	25	57.9	not_applicable	PRDM16	ARHGEF16	140468	-	both	both	yes	20	21	26	PRDM16(+:6.83);AL590438.1(-:100);AL354743.2(-:40.24)	AL008733.1(-:158.959);PRDM16-DT(-:232.271);AL589702.1(-:331.227)	DDX11L1(+:8.793);MIR1302-2HG(+:26.478);OR4G4P(+:49.397)	51	0.0928184	0
GM24385_Ason	267	511	1	1	4.90106e+07	4.9012e+07	34786465	34788226	-1	deletion	17	17	-1	8918	8919	5132	5133	heterozygous	1	-1	2.91	3263.33	11131.7	2.91	305.4	0.404	NA	GM24385_Ason_DLE1_assembly5	assembly_comparison	305	0	0	not_applicable	-	C1orf94	101735	-	none	both	yes	17	19	28	-	AC115286.1(-:41.005);AC115286.1(-:141.998);CSMD2(-:803.866)	DDX11L1(+:8.602);MIR1302-2HG(+:26.287);OR4G4P(+:49.206)	0	0	0
GM24385_Ason	80	512	1	1	7.61454e+07	7.61629e+07	3554314	3572375	0.85	deletion	4	4	-1	12429	12430	356	357	homozygous	1	22	2.62	84.87	1600.95	2.62	586.6	0.48	NA	GM24385_Ason_DLE1_assembly5	assembly_comparison	586	6.9	14	not_applicable	WRAP73;TP73	TPRG1L	7621	WRAP73-TP73	mother	both	yes	13	10	17	WRAP73(-:81.89);TP73(+:7.52)	AL513320.1(-:11.56);MIR551A(-:74.055);MEGF6(-:146.799)	DDX11L1(+:8.789);MIR1302-2HG(+:26.474);OR4G4P(+:49.393)	4	0.00727987	0
GM24385_Ason	39	511	1	1	8.02626e+07	8.028e+07	3554314	3572375	0.85	deletion	3	3	-1	13256	13257	356	357	homozygous	1	22	2.62	84.91	1614.2	2.62	586.6	0.51	NA	GM24385_Ason_DLE1_assembly5	assembly_comparison	587	6.9	14	not_applicable	WRAP73;TP73	TPRG1L	7621	WRAP73-TP73	mother	both	yes	9	10	18	WRAP73(-:81.89);TP73(+:7.52)	AL513320.1(-:11.56);MIR551A(-:74.055);MEGF6(-:146.799)	DDX11L1(+:8.83);MIR1302-2HG(+:26.515);OR4G4P(+:49.434)	4	0.00727987	0
GM24385_Ason	83	512	1	1	7.5729e+07	7.57376e+07	4120839	4130419	0.9	deletion	4	4	-1	12393	12394	395	397	heterozygous	1	-1	7.82	120.34	1566.31	7.82	951.1	0.534	NA	GM24385_Ason_DLE1_assembly5	assembly_comparison	951	31.4	24.6	not_applicable	-	LOC728716	108197	-	both	both	yes	20	11	19	-	AL805961.1(-:44.858);LINC01345(-:113.232);C1orf174(-:312.15)	DDX11L1(+:8.786);MIR1302-2HG(+:26.471);OR4G4P(+:49.39)	158	0.287555	20
GM24385_Ason	278	511	1	1	4.10212e+07	4.10364e+07	42735700	42751214	-1	deletion	17	17	-1	7642	7644	6608	6611	heterozygous	1	-1	1.13	4936.64	9456.71	1.13	366	0.472	NA	GM24385_Ason_DLE1_assembly5	assembly_comparison	366	15.7	56.1	not_applicable	FOXJ3	RIMKLA	95254	-	none	both	yes	38	15	37	FOXJ3(-:13.5)	GUCA2A(-:104.339);AC119676.1(-:681.723);HIVEP3(-:760.664)	DDX11L1(+:8.591);MIR1302-2HG(+:26.276);OR4G4P(+:49.195)	20	0.0363994	0
GM24385_Ason	192	512	1	1	3.60164e+07	36031498	43560330	43576155	0.87	deletion	15	15	-1	6662	6663	6769	6771	heterozygous	1	-1	5.73	5162.55	8288.39	5.73	712.6	0.439	NA	GM24385_Ason_DLE1_assembly5	assembly_comparison	712	1	3.5	not_applicable	-	AK309744	9664	-	mother	both	yes	27	14	22	AL161637.1(+:100)	RNU6-870P(-:68.11);AC099795.1(-:132.594);ATP6V0CP4(-:139.457)	DDX11L1(+:8.677);MIR1302-2HG(+:26.362);OR4G4P(+:49.281)	0	0	0
GM24385_Ason	202	512	1	1	2.59822e+07	2.59894e+07	53591871	53600316	0.99	deletion	15	15	-1	4965	4966	8675	8676	homozygous	1	104	48.45	7401.99	6048.68	48.45	1268.2	0.566	NA	GM24385_Ason_DLE1_assembly5	assembly_comparison	1268	28.9	54.4	not_applicable	SLC1A7	AX748428	7591	-	both	both	yes	14	11	31	SLC1A7(-:26.05)	HIGD1AP11(-:50.089);AL445183.1(-:53.261);AL445183.3(-:129.998)	DDX11L1(+:8.667);MIR1302-2HG(+:26.352);OR4G4P(+:49.271)	2383	4.33699	40
GM24385_Ason	290	511	1	1	3.01569e+07	3.01641e+07	53591871	53600316	0.99	deletion	17	17	-1	5802	5803	8675	8676	homozygous	1	104	48.45	7374.13	7020.94	48.45	1268.2	0.434	NA	GM24385_Ason_DLE1_assembly5	assembly_comparison	1268	28.9	54.4	not_applicable	SLC1A7	AX748428	7591	-	both	both	yes	13	11	29	SLC1A7(-:26.05)	HIGD1AP11(-:50.089);AL445183.1(-:53.261);AL445183.3(-:129.998)	DDX11L1(+:8.579);MIR1302-2HG(+:26.264);OR4G4P(+:49.183)	2383	4.33699	40
GM24385_Ason	297	511	1	1	2.69175e+07	2.69303e+07	56818523	5.68353e+07	1	deletion	17	17	-1	5291	5292	9248	9250	heterozygous	1	-1	191.72	8043.03	6352.46	191.72	3923.6	0.485	NA	GM24385_Ason_DLE1_assembly5	assembly_comparison	3923	73.5	89.5	not_applicable	-	PPAP2B	125102	-	both	both	yes	25	26	23	AC119674.1(-:7.05);AC119674.2(-:6.49)	RPSAP20(-:142.284);PIGQP1(-:411.136);LINC01753(-:434.247)	DDX11L1(+:8.572);MIR1302-2HG(+:26.257);OR4G4P(+:49.176)	888	1.61613	70
GM24385_Ason	298	511	1	1	2.65098e+07	26514526	57238398	57243423	-1	deletion	17	17	-1	5216	5217	9333	9334	homozygous	1	111	3.14	8140.82	6254.21	3.14	318.9	0.59	NA	GM24385_Ason_DLE1_assembly5	assembly_comparison	318	21.6	77.2	not_applicable	C1orf168	BC048114	45931	-	both	both	yes	34	31	42	FYB2(-:10.93)	AC099789.1(-:150.316);RPL23AP85(-:184.113);PLPP3(-:274.965)	DDX11L1(+:8.571);MIR1302-2HG(+:26.256);OR4G4P(+:49.175)	47	0.0855385	0
GM24385_Ason	209	512	1	1	2.23316e+07	2.23363e+07	57238398	57243423	-1	deletion	15	15	-1	4381	4382	9333	9334	homozygous	1	111	3.14	8170.13	5280.49	3.14	318.9	0.392	NA	GM24385_Ason_DLE1_assembly5	assembly_comparison	319	21.6	77.2	not_applicable	C1orf168	BC048114	45931	-	both	both	yes	33	43	39	FYB2(-:10.93)	AC099789.1(-:150.316);RPL23AP85(-:184.113);PLPP3(-:274.965)	DDX11L1(+:8.66);MIR1302-2HG(+:26.345);OR4G4P(+:49.264)	47	0.0855385	0
GM24385_Ason	211	512	1	1	2.08267e+07	2.08307e+07	58743044	58747916	0.9	deletion	15	15	-1	4086	4087	9668	9669	homozygous	1	113	16.85	8524.97	4925.67	16.85	866.9	0.322	NA	GM24385_Ason_DLE1_assembly5	assembly_comparison	867	91.7	100	not_applicable	-	DAB1	26834	-	both	both	yes	28	31	36	DAB1(-:0.7)	AL357373.1(-:45.69);RPS26P15(-:218.239);HNRNPA1P6(-:226.483)	DDX11L1(+:8.658);MIR1302-2HG(+:26.343);OR4G4P(+:49.262)	2626	4.77924	0
GM24385_Ason	301	511	1	1	2.50031e+07	2.50071e+07	58743044	58747916	0.9	deletion	17	17	-1	4920	4921	9668	9669	homozygous	1	113	16.85	8479.01	5916.04	16.85	866.9	0.685	NA	GM24385_Ason_DLE1_assembly5	assembly_comparison	867	91.7	100	not_applicable	-	DAB1	26834	-	both	both	yes	38	42	46	DAB1(-:0.7)	AL357373.1(-:45.69);RPS26P15(-:218.239);HNRNPA1P6(-:226.483)	DDX11L1(+:8.568);MIR1302-2HG(+:26.253);OR4G4P(+:49.172)	2626	4.77924	0
GM24385_Ason	93	512	1	1	7.37687e+07	7.37759e+07	6059506	6067056	-1	deletion	4	4	-1	12158	12159	651	652	heterozygous	2	33	3.23	421.1	1265.52	3.23	368.8	0.449	NA	GM24385_Ason_DLE1_assembly5	assembly_comparison	369	47.1	57.9	not_applicable	-	NPHP4	6974	-	both	both	yes	16	18	35	KCNAB2(+:12.29)	AL356261.1(-:102.607);NPHP4(-:133.635);MIR4689(-:133.774)	DDX11L1(+:8.776);MIR1302-2HG(+:26.461);OR4G4P(+:49.38)	310	0.56419	0
GM24385_Ason	219	512	1	1	1.157e+07	1.15856e+07	68005209	68021671	0.9	deletion	15	15	-1	2347	2348	11656	11658	homozygous	1	119	8.69	10685.2	2765.78	8.69	876.4	0.481	NA	GM24385_Ason_DLE1_assembly5	assembly_comparison	876	65.7	89.5	not_applicable	-	SERBP1	109087	-	both	both	yes	24	14	26	-	SERBP1(-:128.716);RNU4ATAC4P(-:268.925);AL109843.1(-:297.086)	DDX11L1(+:8.65);MIR1302-2HG(+:26.335);OR4G4P(+:49.254)	3122	5.68194	0
GM24385_Ason	307	511	1	1	1.57432e+07	1.57588e+07	68005209	68021671	0.9	deletion	17	17	-1	3170	3171	11656	11658	homozygous	1	119	8.69	10668.7	3726.65	8.69	876.4	0.509	NA	GM24385_Ason_DLE1_assembly5	assembly_comparison	877	65.7	89.5	not_applicable	-	SERBP1	109087	-	both	both	yes	35	9	24	-	SERBP1(-:128.716);RNU4ATAC4P(-:268.925);AL109843.1(-:297.086)	DDX11L1(+:8.562);MIR1302-2HG(+:26.247);OR4G4P(+:49.166)	3122	5.68194	0
GM24385_Ason	308	511	1	1	13812767	1.38254e+07	69943450	69956478	-1	deletion	17	17	-1	2795	2796	12095	12096	heterozygous	1	-1	1.89	11120.4	3273.42	1.89	418.5	0.572	NA	GM24385_Ason_DLE1_assembly5	assembly_comparison	419	15.7	56.1	not_applicable	-	LRRC7	269380	-	mother	both	yes	23	8	22	-	LINC02791(-:258.932);TXNP2(-:960.392);DEPDC1(-:1000.615)	DDX11L1(+:8.561);MIR1302-2HG(+:26.246);OR4G4P(+:49.165)	33	0.060059	0
GM24385_Ason	309	511	1	1	1.3741e+07	1.37439e+07	7.00256e+07	70028968	-1	deletion	17	17	-1	2784	2785	12107	12108	heterozygous	1	-1	5.04	11133.4	3261.64	5.04	350.7	0.558	NA	GM24385_Ason_DLE1_assembly5	assembly_comparison	352	27	91.2	not_applicable	-	LRRC7	196890	-	mother	both	yes	34	8	33	-	LINC02791(-:341.108);TXNP2(-:1042.569);DEPDC1(-:1082.792)	DDX11L1(+:8.56);MIR1302-2HG(+:26.245);OR4G4P(+:49.164)	27	0.0491391	0
GM24385_Ason	221	512	1	1	7.855e+06	7.8642e+06	71736373	71745912	-1	deletion	15	15	-1	1606	1607	12513	12514	homozygous	1	121	1.75	11561.6	1887.85	1.75	340.1	0.563	NA	GM24385_Ason_DLE1_assembly5	assembly_comparison	340	26.5	93	not_applicable	-	ZRANB2-AS2	32968	-	both	both	yes	28	17	28	ZRANB2-AS2(+:3.8)	AL360297.1(-:125.715);MIR186(-:200.059);ZRANB2(-:204.399)	DDX11L1(+:8.648);MIR1302-2HG(+:26.333);OR4G4P(+:49.252)	41	0.0746187	0
GM24385_Ason	311	511	1	1	1.20279e+07	1.20371e+07	71736373	71745912	-1	deletion	17	17	-1	2437	2438	12513	12514	homozygous	1	121	1.75	11552.2	2841.68	1.75	340.1	0.427	NA	GM24385_Ason_DLE1_assembly5	assembly_comparison	340	26.5	93	not_applicable	-	ZRANB2-AS2	32968	-	both	both	yes	36	18	31	ZRANB2-AS2(+:3.8)	AL360297.1(-:125.715);MIR186(-:200.059);ZRANB2(-:204.399)	DDX11L1(+:8.558);MIR1302-2HG(+:26.243);OR4G4P(+:49.162)	41	0.0746187	0
GM24385_Ason	222	512	1	1	6836758	6.83889e+06	72764835	72812474	1	deletion	15	15	-1	1374	1375	12785	12794	heterozygous	1	122	1642.15	11811.4	1642.15	3919.88	45509.8	0.629	NA	GM24385_Ason_DLE1_assembly5	assembly_comparison	45510	52.5	89.5	not_applicable	-	NEGR1	16431	-	both	both	yes	35	21	29	AL513166.1(+:11.4)	NEGR1-IT1(-:501.92);NEGR1(-:900.209);AL358453.1(-:929.098)	DDX11L1(+:8.647);MIR1302-2HG(+:26.332);OR4G4P(+:49.251)	6072	11.0509	80
GM24385_Ason	224	512	1	1	5.88381e+06	5.89269e+06	73752571	73761943	-1	deletion	15	15	-1	1178	1184	13001	13007	homozygous	1	124	5.42	12024.7	1424.37	5.42	495.8	0.517	NA	GM24385_Ason_DLE1_assembly5	assembly_comparison	496	51	91.2	not_applicable	-	BC041341	9910	-	both	both	yes	32	27	41	-	RN7SKP19(-:92.284);AL732618.1(-:304.874);RNU6-1246P(-:566.225)	DDX11L1(+:8.645);MIR1302-2HG(+:26.33);OR4G4P(+:49.249)	553	1.00644	0
GM24385_Ason	314	511	1	1	1.00017e+07	1.00106e+07	73752571	73761943	-1	deletion	17	17	-1	2000	2006	13001	13007	homozygous	1	124	5.42	12025.8	2367.72	5.42	495.8	0.486	NA	GM24385_Ason_DLE1_assembly5	assembly_comparison	496	51	91.2	not_applicable	-	BC041341	9910	-	both	both	yes	32	27	42	-	RN7SKP19(-:92.284);AL732618.1(-:304.874);RNU6-1246P(-:566.225)	DDX11L1(+:8.555);MIR1302-2HG(+:26.24);OR4G4P(+:49.159)	553	1.00644	0
GM24385_Ason	225	512	1	1	5.87704e+06	5.89269e+06	73752571	73768713	-1	deletion	15	15	-1	1177	1184	13001	13008	homozygous	1	124	2.04	12024.3	1424.51	2.04	496.7	0.517	NA	GM24385_Ason_DLE1_assembly5	assembly_comparison	497	51	91.2	not_applicable	-	BC041341	3140	-	both	both	yes	32	27	41	LINC01360(+:0.85)	RN7SKP19(-:92.284);AL732618.1(-:304.874);RNU6-1246P(-:566.225)	DDX11L1(+:8.644);MIR1302-2HG(+:26.329);OR4G4P(+:49.248)	553	1.00644	0
GM24385_Ason	315	511	1	1	9.99495e+06	1.00106e+07	73752571	73768713	-1	deletion	17	17	-1	1999	2006	13001	13008	homozygous	1	124	2.04	12025.4	2367.87	2.04	496.7	0.486	NA	GM24385_Ason_DLE1_assembly5	assembly_comparison	497	51	91.2	not_applicable	-	BC041341	3140	-	both	both	yes	32	27	42	LINC01360(+:0.85)	RN7SKP19(-:92.284);AL732618.1(-:304.874);RNU6-1246P(-:566.225)	DDX11L1(+:8.554);MIR1302-2HG(+:26.239);OR4G4P(+:49.158)	553	1.00644	0
GM24385_Ason	227	512	1	1	3.81001e+06	3.81271e+06	75840331	75848416	1	deletion	15	15	-1	773	774	13471	13473	heterozygous	1	-1	939.22	12496.1	955.02	939.22	5390.7	0.405	NA	GM24385_Ason_DLE1_assembly5	assembly_comparison	5391	61.3	82.5	not_applicable	SLC44A5	LHX8	213114	-	both	both	yes	15	9	18	SLC44A5(-:3.44)	AC099786.2(-:241.672);AC099786.1(-:243.816);AC099786.3(-:249.128)	DDX11L1(+:8.642);MIR1302-2HG(+:26.327);OR4G4P(+:49.246)	5	0.00909984	50
GM24385_Ason	228	512	1	1	3645771	3.64832e+06	76010570	76013448	-1	deletion	15	15	-1	738	739	13511	13512	homozygous	1	126	4.33	12536.4	914.25	4.33	325.8	0.493	NA	GM24385_Ason_DLE1_assembly5	assembly_comparison	326	27.5	98.2	not_applicable	SLC44A5	CR936677	90403	-	both	both	yes	37	36	28	SLC44A5(-:2.17)	RNU6-503P(-:3.87);AC099786.2(-:411.911);AC099786.1(-:414.055)	DDX11L1(+:8.641);MIR1302-2HG(+:26.326);OR4G4P(+:49.245)	58	0.105558	0
GM24385_Ason	318	511	1	1	7.75371e+06	7.75626e+06	76010570	76013448	-1	deletion	17	17	-1	1549	1550	13511	13512	homozygous	1	126	4.33	12573.3	1821.7	4.33	325.7	0.507	NA	GM24385_Ason_DLE1_assembly5	assembly_comparison	326	27.5	98.2	not_applicable	SLC44A5	CR936677	90403	-	both	both	yes	39	39	35	SLC44A5(-:2.17)	RNU6-503P(-:3.87);AC099786.2(-:411.911);AC099786.1(-:414.055)	DDX11L1(+:8.551);MIR1302-2HG(+:26.236);OR4G4P(+:49.155)	58	0.105558	0
GM24385_Ason	231	512	1	1	253250	266741	79397273	79411139	-1	deletion	15	15	-1	49	50	14298	14299	homozygous	1	129	1.06	13387.4	61.1	1.06	375	0.48	NA	GM24385_Ason_DLE1_assembly5	assembly_comparison	375	11.8	42.1	not_applicable	ELTD1	Mir_548	244446	-	father	both	yes	19	26	31	ADGRL4(-:5.06)	RNA5SP23(-:553.424);AC096531.1(-:611.432);RNFT1P2(-:758.108)	DDX11L1(+:8.638);MIR1302-2HG(+:26.323);OR4G4P(+:49.242)	25	0.0454992	0
GM24385_Ason	321	511	1	1	4.36179e+06	4.37529e+06	79397273	79411139	-1	deletion	17	17	-1	861	862	14298	14299	homozygous	1	129	1.06	13404.6	988.35	1.06	375	0.485	NA	GM24385_Ason_DLE1_assembly5	assembly_comparison	375	11.8	42.1	not_applicable	ELTD1	Mir_548	244446	-	father	both	yes	30	35	35	ADGRL4(-:5.06)	RNA5SP23(-:553.424);AC096531.1(-:611.432);RNFT1P2(-:758.108)	DDX11L1(+:8.548);MIR1302-2HG(+:26.233);OR4G4P(+:49.152)	25	0.0454992	0
GM24385_Ason	325	2952	1	1	3.55557e+06	3574358	80220724	80240584	0.99	deletion	20	20	-1	717	718	14470	14472	heterozygous	1	-1	9.77	110.37	816.78	9.77	1072.8	0.493	NA	GM24385_Ason_DLE1_assembly5	assembly_comparison	1072	44.6	77.2	not_applicable	-	ELTD1	748230	-	father	both	yes	34	25	33	-	AL353651.2(-:428.27);AC093430.1(-:616.906);PSAT1P3(-:697.094)	DDX11L1(+:8.544);MIR1302-2HG(+:26.229);OR4G4P(+:49.148)	2569	4.6755	50
GM24385_Ason	322	511	1	1	2.37456e+06	2376175	81403938	81411691	1	deletion	17	17	-1	467	468	14751	14754	heterozygous	1	-1	531.11	13864.6	531.11	1260.03	6140	0.59	NA	GM24385_Ason_DLE1_assembly5	assembly_comparison	6140	71.1	96.5	not_applicable	-	LPHN2	854391	-	both	both	yes	38	19	28	-	AL136234.1(-:400.275);AL596276.1(-:470.952);HNRNPA1P64(-:484.17)	DDX11L1(+:8.547);MIR1302-2HG(+:26.232);OR4G4P(+:49.151)	252	0.458632	80
GM24385_Ason	327	2952	1	1	654803	677096	83125692	83149718	0.99	deletion	20	20	-1	137	143	15140	15146	homozygous	1	131	18.17	761.32	167.12	18.17	1732.6	0.524	NA	GM24385_Ason_DLE1_assembly5	assembly_comparison	1732	67.6	98.2	not_applicable	-	U80773	289848	-	both	both	yes	49	38	38	AL157944.1(-:4.72)	AL138799.3(-:1060.85);AC117944.1(-:1071.066);MED28P8(-:1099.886)	DDX11L1(+:8.542);MIR1302-2HG(+:26.227);OR4G4P(+:49.146)	105	0.191097	80
GM24385_Ason	324	511	1	1	640503	662797	83125692	83149718	0.99	deletion	17	17	-1	130	136	15140	15146	homozygous	1	131	18.17	14251	145.67	18.17	1732.6	0.474	NA	GM24385_Ason_DLE1_assembly5	assembly_comparison	1733	67.6	98.2	not_applicable	-	U80773	289848	-	both	both	yes	42	32	37	AL157944.1(-:4.72)	AL138799.3(-:1060.85);AC117944.1(-:1071.066);MED28P8(-:1099.886)	DDX11L1(+:8.545);MIR1302-2HG(+:26.23);OR4G4P(+:49.149)	105	0.191097	80
GM24385_Ason	328	302	1	1	871197	883698	84516578	8.45362e+07	1	deletion	21	21	-1	157	159	15439	15444	homozygous	1	132	182.47	182.47	5970.42	278.84	7110.8	0.586	NA	GM24385_Ason_DLE1_assembly5	assembly_comparison	7110	74.5	98.2	not_applicable	-	TTLL7	51746	-	both	both	yes	34	24	38	AC104454.2(+:64.66)	AC104454.1(-:32.03);TTLL7-IT1(-:68.777);TTLL7(-:182.871)	DDX11L1(+:8.541);MIR1302-2HG(+:26.226);OR4G4P(+:49.145)	3303	6.01136	90
GM24385_Ason	361	301	1	1	871380	883882	84516578	8.45362e+07	1	deletion	22	22	-1	155	157	15439	15444	homozygous	1	132	183	183	8400.27	278.84	7110.8	0.402	NA	GM24385_Ason_DLE1_assembly5	assembly_comparison	7111	74.5	98.2	not_applicable	-	TTLL7	51746	-	both	both	yes	25	16	25	AC104454.2(+:64.66)	AC104454.1(-:32.03);TTLL7-IT1(-:68.777);TTLL7(-:182.871)	DDX11L1(+:8.508);MIR1302-2HG(+:26.193);OR4G4P(+:49.112)	3303	6.01136	90
GM24385_Ason	330	302	1	1	3.08139e+06	3.08631e+06	86737691	86743315	0.9	deletion	21	21	-1	601	602	15964	15966	homozygous	1	134	7.25	676.69	5475.03	7.25	698.8	0.526	NA	GM24385_Ason_DLE1_assembly5	assembly_comparison	699	51.5	100	not_applicable	-	ODF2L	72462	-	both	both	yes	24	37	40	-	RNA5SP51(-:385.328);COL24A1(-:539.775);ZNHIT6(-:619.591)	DDX11L1(+:8.539);MIR1302-2HG(+:26.224);OR4G4P(+:49.143)	93	0.169257	0
GM24385_Ason	363	301	1	1	3081597	3.08652e+06	86737691	86743315	0.9	deletion	22	22	-1	599	600	15964	15966	homozygous	1	134	7.25	676.42	7905.66	7.25	698.8	0.461	NA	GM24385_Ason_DLE1_assembly5	assembly_comparison	699	51.5	100	not_applicable	-	ODF2L	72462	-	both	both	yes	26	29	37	-	RNA5SP51(-:385.328);COL24A1(-:539.775);ZNHIT6(-:619.591)	DDX11L1(+:8.506);MIR1302-2HG(+:26.191);OR4G4P(+:49.11)	93	0.169257	0
GM24385_Ason	335	302	1	1	7.96553e+06	7.96917e+06	91623950	91627875	-1	deletion	21	21	-1	1559	1560	17049	17050	homozygous	1	138	2.69	1860.54	4291.16	2.69	288.1	0.553	NA	GM24385_Ason_DLE1_assembly5	assembly_comparison	288	28.9	96.5	not_applicable	-	HFM1	98448	-	both	both	yes	17	24	28	-	ZNF644(-:240.095);PHKA1P1(-:262.401);AC091614.1(-:294.843)	DDX11L1(+:8.534);MIR1302-2HG(+:26.219);OR4G4P(+:49.138)	50	0.0909984	0
GM24385_Ason	369	301	1	1	7.9595e+06	7.96314e+06	91623950	91627875	-1	deletion	22	22	-1	1558	1559	17049	17050	homozygous	1	138	2.69	1849.96	6732.11	2.69	288.1	0.514	NA	GM24385_Ason_DLE1_assembly5	assembly_comparison	288	28.9	96.5	not_applicable	-	HFM1	98448	-	both	both	yes	31	23	32	-	ZNF644(-:240.095);PHKA1P1(-:262.401);AC091614.1(-:294.843)	DDX11L1(+:8.5);MIR1302-2HG(+:26.185);OR4G4P(+:49.104)	50	0.0909984	0
GM24385_Ason	375	301	1	1	1.1037e+07	1.1038e+07	94704865	94706153	-1	deletion	22	22	-1	2141	2142	17697	17698	heterozygous	1	-1	2.5	2590.59	5991.47	2.5	261.2	0.417	NA	GM24385_Ason_DLE1_assembly5	assembly_comparison	261	0.5	1.8	not_applicable	-	ARHGAP29	1559	-	none	both	yes	29	34	26	ARHGAP29(-:5.78)	ABCA4(-:243.475);AL117351.1(-:301.83);MTCO1P21(-:308.595)	DDX11L1(+:8.494);MIR1302-2HG(+:26.179);OR4G4P(+:49.098)	0	0	0
GM24385_Ason	339	302	1	1	1.20304e+07	1.2032e+07	95690044	95691866	-1	deletion	21	21	-1	2325	2326	17895	17896	homozygous	1	141	3.61	2860.48	3291.22	3.61	295.9	0.537	NA	GM24385_Ason_DLE1_assembly5	assembly_comparison	296	25.5	89.5	not_applicable	AK090700	RWDD3	7845	-	both	both	yes	40	35	35	TLCD4-RWDD3(+:6.05);AC092802.2(-:10.82)	Y_RNA(-:95.977);ALG14(-:247.083);CNN3(-:324.539)	DDX11L1(+:8.53);MIR1302-2HG(+:26.215);OR4G4P(+:49.134)	41	0.0746187	0
GM24385_Ason	376	301	1	1	1.20207e+07	1.20223e+07	95690044	95691866	-1	deletion	22	22	-1	2321	2322	17895	17896	homozygous	1	141	3.61	2815.27	5766.79	3.61	295.9	0.477	NA	GM24385_Ason_DLE1_assembly5	assembly_comparison	296	25.5	89.5	not_applicable	AK090700	RWDD3	7845	-	both	both	yes	24	27	26	TLCD4-RWDD3(+:6.05);AC092802.2(-:10.82)	Y_RNA(-:95.977);ALG14(-:247.083);CNN3(-:324.539)	DDX11L1(+:8.493);MIR1302-2HG(+:26.178);OR4G4P(+:49.097)	41	0.0746187	0
GM24385_Ason	925	72	2	2	8.65548e+07	8.65679e+07	1001985	1016471	0.99	deletion	129	129	-1	15465	15466	161	162	heterozygous	2	310	31.6	153.75	3648.33	31.6	1445	0.437	NA	GM24385_Ason_DLE1_assembly5	assembly_comparison	1445	50	68.4	not_applicable	SNTG2	LOC339822	137874	-	both	both	yes	17	11	21	SNTG2(+:4.82)	SNTG2-AS1(-:53.672);AC113607.1(-:92.373);LINC01939(-:103.837)	AC079779.1(+:193.644);ACP1(+:260.215);AC079779.2(+:282.494)	6	0.0109198	40
GM24385_Ason	1167	941	2	2	6.76305e+06	6.76451e+06	102096195	1.02098e+08	-1	deletion	164	164	-1	1110	1111	19479	19480	heterozygous	1	-1	2.77	1419.67	1848.6	2.77	346.7	0.473	NA	GM24385_Ason_DLE1_assembly5	assembly_comparison	346	4.4	15.8	not_applicable	-	RFX8	5031	-	none	both	yes	37	34	52	LINC01870(+:69.36)	RFX8(-:79.374);CREG2(-:131.183);SNORD89(-:203.797)	AC079779.1(+:193.402);ACP1(+:259.973);AC079779.2(+:282.252)	31	0.056419	0
GM24385_Ason	1172	941	2	2	1.04921e+07	1.04956e+07	105824147	105830259	1	deletion	164	164	-1	1791	1792	20255	20257	homozygous	1	412	264.83	2255.45	1013.22	264.83	2558.1	0.539	NA	GM24385_Ason_DLE1_assembly5	assembly_comparison	2558	59.3	71.9	not_applicable	-	GPR45	27941	-	both	both	yes	22	24	33	-	MRPS9-AS1(-:112.321);AC010884.2(-:211.787);MRPS9-AS2(-:268.448)	AC079779.1(+:193.397);ACP1(+:259.968);AC079779.2(+:282.247)	78	0.141958	50
GM24385_Ason	1185	942	2	2	1.04773e+07	1.04809e+07	105824147	105830259	1	deletion	165	165	-1	1792	1793	20255	20257	homozygous	1	412	264.83	2270.99	997.41	264.83	2558.1	0.47	NA	GM24385_Ason_DLE1_assembly5	assembly_comparison	2558	59.3	71.9	not_applicable	-	GPR45	27941	-	both	both	yes	35	29	32	-	MRPS9-AS1(-:112.321);AC010884.2(-:211.787);MRPS9-AS2(-:268.448)	AC079779.1(+:193.384);ACP1(+:259.955);AC079779.2(+:282.234)	78	0.141958	50
GM24385_Ason	1187	942	2	2	1.13322e+07	1.1359e+07	1.0668e+08	106708075	0.9	deletion	165	165	-1	1944	1947	20437	20440	heterozygous	2	414	3.94	2448.43	820.54	3.94	930.4	0.575	NA	GM24385_Ason_DLE1_assembly5	assembly_comparison	931	42.6	43.9	not_applicable	C2orf40	UXS1	1684	-	both	both	yes	40	37	30	UXS1(-:1.3)	AC009505.1(-:186.372);AC010978.1(-:214.347);AC018802.1(-:460.177)	AC079779.1(+:193.382);ACP1(+:259.953);AC079779.2(+:282.232)	4575	8.32636	0
GM24385_Ason	1174	941	2	2	1.13484e+07	1.13742e+07	106681613	106708075	0.55	deletion	164	164	-1	1944	1946	20438	20440	heterozygous	1	414	1.22	2439.58	829.31	1.22	679.8	0.416	NA	GM24385_Ason_DLE1_assembly5	assembly_comparison	679	52.5	52.6	not_applicable	C2orf40	UXS1	1684	-	both	both	yes	36	36	31	UXS1(-:1.3)	AC009505.1(-:187.648);AC010978.1(-:215.623);AC018802.1(-:461.453)	AC079779.1(+:193.395);ACP1(+:259.966);AC079779.2(+:282.245)	4575	8.32636	0
GM24385_Ason	1175	941	2	2	1.17448e+07	1.17563e+07	1.07079e+08	107090911	0.88	deletion	164	164	-1	2009	2010	20505	20506	heterozygous	1	415	4.65	2527.2	741.08	4.65	541.4	0.529	NA	GM24385_Ason_DLE1_assembly5	assembly_comparison	542	2	5.3	not_applicable	RGPD3	PLGLA	71011.5	-	father	both	yes	15	38	31	RGPD3(-:11.64);AC097527.1(-:96.89)	AC114755.2(-:91.197);AC114755.3(-:170.602);AC092106.1(-:206.174)	AC079779.1(+:193.394);ACP1(+:259.965);AC079779.2(+:282.244)	0	0	0
GM24385_Ason	1178	941	2	2	1.52053e+07	1.52178e+07	110683405	110735245	1	deletion	164	164	-1	2601	2603	21178	21187	homozygous	1	417	19.83	3251.38	19.83	2480.53	39303.5	0.528	NA	GM24385_Ason_DLE1_assembly5	assembly_comparison	39304	32.8	80.7	not_applicable	LIMS3-LOC440895;DQ584199	LOC440894	9312	-	both	both	yes	31	33	38	AC013271.1(+:65.21);AC013268.1(+:100);AC013268.5(+:90.66)	AC074387.1(-:164.029);RPL22P11(-:185.689);AC011753.2(-:328.135)	AC079779.1(+:193.391);ACP1(+:259.962);AC079779.2(+:282.241)	397	0.722528	70
GM24385_Ason	1190	942	2	2	1.51915e+07	1.52041e+07	110683405	110735245	1	deletion	165	165	-1	2598	2600	21178	21187	homozygous	1	417	19.83	3251.11	19.83	2480.53	39303.5	0.476	NA	GM24385_Ason_DLE1_assembly5	assembly_comparison	39304	32.8	80.7	not_applicable	LIMS3-LOC440895;DQ584199	LOC440894	9312	-	both	both	yes	30	35	39	AC013271.1(+:65.21);AC013268.1(+:100);AC013268.5(+:90.66)	AC074387.1(-:164.029);RPL22P11(-:185.689);AC011753.2(-:328.135)	AC079779.1(+:193.379);ACP1(+:259.95);AC079779.2(+:282.229)	397	0.722528	70
GM24385_Ason	1202	700	2	2	1.18596e+06	1.19498e+06	1.13185e+08	113194312	-1	deletion	171	171	-1	183	184	21617	21618	homozygous	1	-1	1.84	224.97	236.61	1.84	341.9	1	NA	GM24385_Ason_DLE1_assembly5	assembly_comparison	343	4.9	14	not_applicable	RGPD8	TTL	45431	-	none	both	yes	41	47	39	VINAC1P(-:1.39)	NDUFB4P6(-:138.314);snoU13(-:153.1);ZC3H8(-:212.841)	AC079779.1(+:193.367);ACP1(+:259.938);AC079779.2(+:282.217)	399	0.726167	0
GM24385_Ason	1203	700	2	2	2.14184e+06	2.15962e+06	114140338	114159331	0.99	deletion	171	171	-1	334	337	21781	21783	homozygous	1	-1	13.74	418.22	45.23	13.74	1206.9	1	NA	GM24385_Ason_DLE1_assembly5	assembly_comparison	1207	52.5	54.4	not_applicable	-	CBWD2	35937	-	both	both	yes	38	22	29	AC016745.1(+:24.95)	PAX8(-:163.764);AC016683.1(-:208.226);IL36B(-:357.672)	AC079779.1(+:193.366);ACP1(+:259.937);AC079779.2(+:282.216)	3030	5.5145	40
GM24385_Ason	1229	462	2	2	248392	255123	114407526	114416368	1	deletion	173	173	-1	43	44	21831	21832	heterozygous	1	-1	53.3	53.3	3955.72	130.44	2110.7	0.46	NA	GM24385_Ason_DLE1_assembly5	assembly_comparison	2110	22.5	56.1	not_applicable	-	RABL2A	6552	-	both	both	yes	36	14	24	-	RPL23AP7(-:36.447);AL078621.3(-:41.082);FO538757.1(-:47.165)	AC079779.1(+:193.34);ACP1(+:259.911);AC079779.2(+:282.19)	1	0.00181997	30
GM24385_Ason	1205	461	2	2	1.45235e+06	1479855	115612946	115641293	0.85	deletion	172	172	-1	277	283	22089	22094	heterozygous	1	-1	2.51	342.06	3681.5	2.51	838	0.331	NA	GM24385_Ason_DLE1_assembly5	assembly_comparison	837	17.2	57.9	not_applicable	-	BC033566	21822	-	mother	both	yes	15	14	26	DPP10(+:2.45)	DPP10-AS2(-:18.539);DPP10-AS3(-:23.937);snoU13(-:571.285)	AC079779.1(+:193.364);ACP1(+:259.935);AC079779.2(+:282.214)	1520	2.76635	0
GM24385_Ason	1207	461	2	2	2.77607e+06	2794574	116941282	1.1696e+08	-1	deletion	172	172	-1	535	539	22378	22383	heterozygous	1	-1	1.3	666.36	3353.3	1.3	493.7	0.378	NA	GM24385_Ason_DLE1_assembly5	assembly_comparison	493	0	0	not_applicable	-	DPP10	338957	-	none	both	yes	10	22	23	-	AC016721.1(-:345.577);DPP10-AS1(-:1054.083);AC093610.1(-:1101.351)	AC079779.1(+:193.362);ACP1(+:259.933);AC079779.2(+:282.212)	0	0	0
GM24385_Ason	1211	461	2	2	4.88281e+06	4.89778e+06	119049943	1.19065e+08	-1	deletion	172	172	-1	912	913	22817	22818	homozygous	1	423	1.67	1128.9	2891.56	1.67	452.8	0.521	NA	GM24385_Ason_DLE1_assembly5	assembly_comparison	452	34.3	66.7	not_applicable	-	Mir_544	100318	-	both	both	yes	39	39	33	-	THORLNC(-:157.239);AC009303.1(-:355.342);CCDC93(-:373.889)	AC079779.1(+:193.358);ACP1(+:259.929);AC079779.2(+:282.208)	264	0.480472	0
GM24385_Ason	1234	462	2	2	4.88711e+06	4.90208e+06	119049943	1.19065e+08	-1	deletion	173	173	-1	912	913	22817	22818	homozygous	1	423	1.67	1127.27	2880.08	1.67	452.9	0.495	NA	GM24385_Ason_DLE1_assembly5	assembly_comparison	452	34.3	66.7	not_applicable	-	Mir_544	100318	-	both	both	yes	33	37	30	-	THORLNC(-:157.239);AC009303.1(-:355.342);CCDC93(-:373.889)	AC079779.1(+:193.335);ACP1(+:259.906);AC079779.2(+:282.185)	264	0.480472	0
GM24385_Ason	911	71	2	2	7.57752e+07	7.57813e+07	11991932	11998247	-1	deletion	128	128	-1	13743	13744	2114	2115	homozygous	1	337	1.48	2267.42	1574.68	1.48	273.3	0.483	NA	GM24385_Ason_DLE1_assembly5	assembly_comparison	273	16.2	54.4	not_applicable	-	MIR4262	14821	-	father	both	yes	40	31	40	MIR3681HG(+:1.42)	MIR4262(-:11.873);AC012456.2(-:107.809);AC012456.1(-:127.187)	AC079779.1(+:193.658);ACP1(+:260.229);AC079779.2(+:282.508)	38	0.0691588	0
GM24385_Ason	964	72	2	2	7.56733e+07	7.56793e+07	11991932	11998247	-1	deletion	129	129	-1	13718	13719	2114	2115	homozygous	1	337	1.48	2233.25	1567.56	1.48	273.3	0.496	NA	GM24385_Ason_DLE1_assembly5	assembly_comparison	273	16.2	54.4	not_applicable	-	MIR4262	14821	-	father	both	yes	31	27	38	MIR3681HG(+:1.42)	MIR4262(-:11.873);AC012456.2(-:107.809);AC012456.1(-:127.187)	AC079779.1(+:193.605);ACP1(+:260.176);AC079779.2(+:282.455)	38	0.0691588	0
GM24385_Ason	1238	462	2	2	7.88996e+06	7.90292e+06	122046415	122060209	0.9	deletion	173	173	-1	1385	1388	23347	23352	homozygous	1	427	10.66	1753.5	2253	10.66	840.6	0.557	NA	GM24385_Ason_DLE1_assembly5	assembly_comparison	841	11.8	15.8	not_applicable	-	TFCP2L1	3638	-	mother	both	yes	42	21	37	-	TFCP2L1(-:69.252);AC067960.1(-:204.402);Y_RNA(-:245.229)	AC079779.1(+:193.331);ACP1(+:259.902);AC079779.2(+:282.181)	798	1.45233	0
GM24385_Ason	1215	461	2	2	7.89523e+06	7.89809e+06	1.22057e+08	122060209	0.9	deletion	172	172	-1	1386	1387	23350	23352	homozygous	1	427	31.26	1754.65	2267.72	31.26	798.9	0.444	NA	GM24385_Ason_DLE1_assembly5	assembly_comparison	800	11.8	15.8	not_applicable	-	TFCP2L1	13773.9	-	mother	both	yes	21	23	34	-	TFCP2L1(-:79.388);AC067960.1(-:214.538);Y_RNA(-:255.365)	AC079779.1(+:193.354);ACP1(+:259.925);AC079779.2(+:282.204)	717	1.30492	0
GM24385_Ason	1239	462	2	2	7.90006e+06	7.90292e+06	122056551	122060209	0.9	deletion	173	173	-1	1387	1388	23350	23352	homozygous	1	427	10.66	1754.21	2255.06	10.66	798.8	0.556	NA	GM24385_Ason_DLE1_assembly5	assembly_comparison	799	11.8	15.8	not_applicable	-	TFCP2L1	13774	-	mother	both	yes	41	22	39	-	TFCP2L1(-:79.388);AC067960.1(-:214.538);Y_RNA(-:255.365)	AC079779.1(+:193.33);ACP1(+:259.901);AC079779.2(+:282.18)	717	1.30492	0
GM24385_Ason	1220	461	2	2	1.2276e+07	1.22807e+07	126442186	1.26456e+08	1	deletion	172	172	-1	2195	2196	24289	24292	homozygous	1	432	1311.42	2711.05	1311.85	1311.63	8741	0.533	NA	GM24385_Ason_DLE1_assembly5	assembly_comparison	8740	61.3	94.7	not_applicable	-	CNTNAP5	769324	-	both	both	yes	15	17	41	AC097499.2(+:37.51)	AC019159.1(-:903.155);AC019159.2(-:986.367);MTND5P22(-:1000.887)	AC079779.1(+:193.349);ACP1(+:259.92);AC079779.2(+:282.199)	2926	5.32523	70
GM24385_Ason	1245	462	2	2	1.22915e+07	1.22962e+07	126442186	1.26456e+08	1	deletion	173	173	-1	2198	2199	24289	24292	homozygous	1	432	1311.63	2694.77	1315.02	1311.63	8741	0.472	NA	GM24385_Ason_DLE1_assembly5	assembly_comparison	8740	61.3	94.7	not_applicable	-	CNTNAP5	769324	-	both	both	yes	16	16	42	AC097499.2(+:37.51)	AC019159.1(-:903.155);AC019159.2(-:986.367);MTND5P22(-:1000.887)	AC079779.1(+:193.324);ACP1(+:259.895);AC079779.2(+:282.174)	2926	5.32523	70
GM24385_Ason	1222	461	2	2	1.34738e+07	13510783	127650036	127689728	1	deletion	172	172	-1	2406	2407	24532	24533	homozygous	1	434	16.92	2987.17	1034.99	16.92	2668.2	0.403	NA	GM24385_Ason_DLE1_assembly5	assembly_comparison	2668	71.1	98.2	not_applicable	-	BIN1	115871	-	both	both	yes	15	18	13	TEX51(+:100)	RNU6-675P(-:186.621);AC013474.2(-:248.751);YWHAZP2(-:332.024)	AC079779.1(+:193.347);ACP1(+:259.918);AC079779.2(+:282.197)	2583	4.70098	90
GM24385_Ason	1247	462	2	2	13489474	1.35265e+07	127650036	127689728	1	deletion	173	173	-1	2409	2410	24532	24533	homozygous	1	434	16.92	2972.05	1036.99	16.92	2668.2	0.549	NA	GM24385_Ason_DLE1_assembly5	assembly_comparison	2669	71.1	98.2	not_applicable	-	BIN1	115871	-	both	both	yes	16	23	16	TEX51(+:100)	RNU6-675P(-:186.621);AC013474.2(-:248.751);YWHAZP2(-:332.024)	AC079779.1(+:193.322);ACP1(+:259.893);AC079779.2(+:282.172)	2583	4.70098	90
GM24385_Ason	1255	2471	2	2	1650304	1.65401e+06	134459469	134463474	-1	deletion	174	174	-1	313	314	25767	25768	homozygous	1	441	3.07	395.86	3610.54	3.07	301.8	0.465	NA	GM24385_Ason_DLE1_assembly5	assembly_comparison	302	25	80.7	not_applicable	-	7SK	105500	-	both	both	yes	37	27	24	-	NCKAP5-IT1(-:267.232);RN7SKP154(-:307.788);AC016909.1(-:787.8)	AC079779.1(+:193.314);ACP1(+:259.885);AC079779.2(+:282.164)	24	0.0436793	0
GM24385_Ason	1266	32	2	2	1.63911e+06	1.64282e+06	134459469	134463474	-1	deletion	175	175	-1	312	313	25767	25768	homozygous	1	441	3.07	393.55	8426.89	3.07	301.8	0.567	NA	GM24385_Ason_DLE1_assembly5	assembly_comparison	302	25	80.7	not_applicable	-	7SK	105500	-	both	both	yes	44	28	29	-	NCKAP5-IT1(-:267.232);RN7SKP154(-:307.788);AC016909.1(-:787.8)	AC079779.1(+:193.303);ACP1(+:259.874);AC079779.2(+:282.153)	24	0.0436793	0
GM24385_Ason	877	71	2	2	8.629e+07	8.63208e+07	1345405	1377298	0.98	deletion	128	128	-1	15434	15441	213	220	homozygous	1	312	3.74	191.89	3653.16	3.74	1078.1	0.492	NA	GM24385_Ason_DLE1_assembly5	assembly_comparison	1078	28.4	77.2	not_applicable	SNTG2	TPO	39935	-	both	both	yes	9	17	22	SNTG2(+:6.82);AC105450.1(-:4.8);TPO(+:1.45)	AC114808.2(-:188.409);AC114808.1(-:287.586);SNTG2-AS1(-:397.092)	AC079779.1(+:193.692);ACP1(+:260.263);AC079779.2(+:282.542)	163	0.296655	70
GM24385_Ason	1259	2471	2	2	5.4292e+06	5439217	138235315	138245646	-1	deletion	174	174	-1	1003	1004	26546	26547	homozygous	1	445	1	1269.76	2734.68	1	310.1	0.481	NA	GM24385_Ason_DLE1_assembly5	assembly_comparison	310	20.1	68.4	not_applicable	THSD7B	5S_rRNA	24022	-	both	both	yes	19	20	27	THSD7B(+:1.79)	AC092786.1(-:829.637);UBBP1(-:1145.304);HNRNPKP2(-:1275.631)	AC079779.1(+:193.31);ACP1(+:259.881);AC079779.2(+:282.16)	5	0.00909984	0
GM24385_Ason	1271	32	2	2	5.41424e+06	5.42426e+06	138235315	138245646	-1	deletion	175	175	-1	1002	1003	26546	26547	homozygous	1	445	1	1253.52	7564.96	1	310.1	0.479	NA	GM24385_Ason_DLE1_assembly5	assembly_comparison	310	20.1	68.4	not_applicable	THSD7B	5S_rRNA	24022	-	both	both	yes	25	19	35	THSD7B(+:1.79)	AC092786.1(-:829.637);UBBP1(-:1145.304);HNRNPKP2(-:1275.631)	AC079779.1(+:193.298);ACP1(+:259.869);AC079779.2(+:282.148)	5	0.00909984	0
GM24385_Ason	1260	2471	2	2	9.53102e+06	9.53287e+06	142350996	142353257	-1	deletion	174	174	-1	1772	1773	27440	27441	homozygous	1	446	4.01	2222.27	1784.13	4.01	410.5	0.497	NA	GM24385_Ason_DLE1_assembly5	assembly_comparison	411	29.4	94.7	not_applicable	LRP1B	U6	426071	-	both	both	yes	22	15	27	LRP1B(-:0.43)	AC068287.1(-:382.345);RNU6-904P(-:423.17);AC117947.1(-:907.067)	AC079779.1(+:193.309);ACP1(+:259.88);AC079779.2(+:282.159)	62	0.112838	0
GM24385_Ason	1273	32	2	2	9.51573e+06	9.51758e+06	142350996	142353257	-1	deletion	175	175	-1	1773	1774	27440	27441	homozygous	1	446	4.01	2192.67	6627.77	4.01	410.5	0.501	NA	GM24385_Ason_DLE1_assembly5	assembly_comparison	411	29.4	94.7	not_applicable	LRP1B	U6	426071	-	both	both	yes	21	14	26	LRP1B(-:0.43)	AC068287.1(-:382.345);RNU6-904P(-:423.17);AC117947.1(-:907.067)	AC079779.1(+:193.296);ACP1(+:259.867);AC079779.2(+:282.146)	62	0.112838	0
GM24385_Ason	1261	2471	2	2	9.57292e+06	9.57637e+06	142393294	142397368	0.9	deletion	174	174	-1	1784	1785	27454	27455	homozygous	1	447	17.91	2233.17	1773.24	17.91	622	0.511	NA	GM24385_Ason_DLE1_assembly5	assembly_comparison	622	15.2	50.9	not_applicable	LRP1B	U6	468369	-	both	both	yes	19	11	28	LRP1B(-:0.53)	AC068287.1(-:424.643);RNU6-904P(-:465.468);AC117947.1(-:949.365)	AC079779.1(+:193.308);ACP1(+:259.879);AC079779.2(+:282.158)	126	0.229316	0
GM24385_Ason	1274	32	2	2	9.55763e+06	9.56109e+06	142393294	142397368	0.9	deletion	175	175	-1	1785	1786	27454	27455	homozygous	1	447	17.91	2203.57	6616.88	17.91	621.9	0.48	NA	GM24385_Ason_DLE1_assembly5	assembly_comparison	622	15.2	50.9	not_applicable	LRP1B	U6	468369	-	both	both	yes	16	11	24	LRP1B(-:0.53)	AC068287.1(-:424.643);RNU6-904P(-:465.468);AC117947.1(-:949.365)	AC079779.1(+:193.295);ACP1(+:259.866);AC079779.2(+:282.145)	126	0.229316	0
GM24385_Ason	878	71	2	2	8.62048e+07	8.62218e+07	1445235	1463240	0.99	deletion	128	128	-1	15419	15423	232	236	homozygous	1	313	10.95	202.11	3642.45	10.95	1042.3	0.47	NA	GM24385_Ason_DLE1_assembly5	assembly_comparison	1042	42.6	100	not_applicable	TPO	SNTG2	73852	-	both	both	yes	11	18	26	AC105450.1(-:11.19);TPO(+:14.15)	AC108462.1(-:97.419);AC114808.2(-:288.239);AC114808.1(-:387.416)	AC079779.1(+:193.691);ACP1(+:260.262);AC079779.2(+:282.541)	94	0.171077	70
GM24385_Ason	1262	2471	2	2	1.40017e+07	1.40081e+07	146836862	146843524	-1	deletion	174	174	-1	2696	2699	28500	28504	heterozygous	1	-1	1.48	3354.2	650.18	1.48	278.4	0.494	NA	GM24385_Ason_DLE1_assembly5	assembly_comparison	279	3.4	12.3	not_applicable	-	PABPC1P2	501101	-	none	both	yes	12	21	20	-	AC079248.3(-:201.774);AC079248.2(-:250.009);AC079163.1(-:475.387)	AC079779.1(+:193.307);ACP1(+:259.878);AC079779.2(+:282.157)	338	0.615149	0
GM24385_Ason	1263	2471	2	2	1.40221e+07	1.40281e+07	146857507	146877713	1	deletion	174	174	-1	2703	2704	28508	28511	heterozygous	1	-1	647.41	3360.06	647.41	1848.31	14150.9	0.479	NA	GM24385_Ason_DLE1_assembly5	assembly_comparison	14151	34.3	66.7	not_applicable	-	PABPC1P2	466912	-	both	both	yes	12	21	18	-	AC079248.3(-:222.419);AC079248.2(-:270.654);AC079163.1(-:496.032)	AC079779.1(+:193.306);ACP1(+:259.877);AC079779.2(+:282.156)	4777	8.69399	40
GM24385_Ason	1278	32	2	2	1.89417e+07	1.8944e+07	151902191	151904798	-1	deletion	175	175	-1	3691	3692	29642	29643	homozygous	1	450	3.18	4569.85	4250.59	3.18	289.6	0.493	NA	GM24385_Ason_DLE1_assembly5	assembly_comparison	290	24	86	not_applicable	-	RBM43	199930	-	both	both	yes	27	30	30	-	AC104777.1(-:447.575);LINC01920(-:490.145);RND3(-:574.482)	AC079779.1(+:193.291);ACP1(+:259.862);AC079779.2(+:282.141)	24	0.0436793	0
GM24385_Ason	1305	31	2	2	2.4441e+06	2.44642e+06	151902191	151904798	-1	deletion	179	179	-1	465	466	29642	29643	homozygous	1	450	3.18	580.85	4255.43	3.18	289.6	0.514	NA	GM24385_Ason_DLE1_assembly5	assembly_comparison	290	24	86	not_applicable	-	RBM43	199930	-	both	both	yes	29	20	30	-	AC104777.1(-:447.575);LINC01920(-:490.145);RND3(-:574.482)	AC079779.1(+:193.264);ACP1(+:259.835);AC079779.2(+:282.114)	24	0.0436793	0
GM24385_Ason	1281	32	2	2	2.54501e+07	2.54568e+07	158427000	158433951	-1	deletion	175	175	-1	4919	4920	31032	31033	homozygous	1	451	2.32	6128	2692.02	2.32	320.5	0.541	NA	GM24385_Ason_DLE1_assembly5	assembly_comparison	321	8.3	29.8	not_applicable	ACVR1C	CYTIP	126397	-	none	both	yes	25	21	30	ACVR1C(-:12.68)	CYTIP(-:152.869);FAM133DP(-:187.764);ERMN(-:248.863)	AC079779.1(+:193.288);ACP1(+:259.859);AC079779.2(+:282.138)	41	0.0746187	0
GM24385_Ason	1306	31	2	2	8.95011e+06	8.95674e+06	158427000	158433951	-1	deletion	179	179	-1	1688	1689	31032	31033	homozygous	1	451	2.32	2134.39	2701.46	2.32	320.5	0.469	NA	GM24385_Ason_DLE1_assembly5	assembly_comparison	321	8.3	29.8	not_applicable	ACVR1C	CYTIP	126397	-	none	both	yes	23	23	29	ACVR1C(-:12.68)	CYTIP(-:152.869);FAM133DP(-:187.764);ERMN(-:248.863)	AC079779.1(+:193.263);ACP1(+:259.834);AC079779.2(+:282.113)	41	0.0746187	0
GM24385_Ason	1282	32	2	2	2.56347e+07	2.56419e+07	158612675	158620150	-1	deletion	175	175	-1	4949	4950	31065	31066	heterozygous	1	-1	1.69	6168.61	2650.73	1.69	300.9	0.569	NA	GM24385_Ason_DLE1_assembly5	assembly_comparison	301	0.5	1.8	not_applicable	ACVR1	ACVR1C	127277	-	mother	both	yes	34	17	24	ACVR1(-:9.63)	AC019186.1(-:27.455);ACVR1C(-:226.396);CYTIP(-:338.544)	AC079779.1(+:193.287);ACP1(+:259.858);AC079779.2(+:282.137)	0	0	0
GM24385_Ason	1307	31	2	2	9.23998e+06	9.24297e+06	158718275	1.58722e+08	-1	deletion	179	179	-1	1738	1739	31092	31094	homozygous	1	452	1.2	2198.35	2636.61	1.2	330.9	0.458	NA	GM24385_Ason_DLE1_assembly5	assembly_comparison	330	18.6	64.9	not_applicable	ACVR1	U6	47688.5	-	none	both	yes	30	31	35	ACVR1(-:6.66)	AC013731.1(-:3.493);AC019186.1(-:133.055);ACVR1C(-:331.996)	AC079779.1(+:193.262);ACP1(+:259.833);AC079779.2(+:282.112)	46	0.0837186	0
GM24385_Ason	1283	32	2	2	2.574e+07	2.5743e+07	158718275	1.58722e+08	-1	deletion	175	175	-1	4970	4971	31092	31094	homozygous	1	452	1.2	6191.9	2627.22	1.2	330.9	0.561	NA	GM24385_Ason_DLE1_assembly5	assembly_comparison	331	18.6	64.9	not_applicable	ACVR1	U6	47688.5	-	none	both	yes	40	18	39	ACVR1(-:6.66)	AC013731.1(-:3.493);AC019186.1(-:133.055);ACVR1C(-:331.996)	AC079779.1(+:193.286);ACP1(+:259.857);AC079779.2(+:282.136)	46	0.0837186	0
GM24385_Ason	1309	31	2	2	1.04838e+07	1.0486e+07	159958787	159963241	1	deletion	179	179	-1	1976	1977	31363	31364	homozygous	1	454	245.92	2483.23	2353.13	245.92	2258.8	0.492	NA	GM24385_Ason_DLE1_assembly5	assembly_comparison	2259	52.5	86	not_applicable	TANC1	WDSUB1	129063	-	both	both	yes	34	7	36	TANC1(+:3.96)	GSTM3P2(-:43.27);RNU6-580P(-:72.239);RNU2-21P(-:163.477)	AC079779.1(+:193.26);ACP1(+:259.831);AC079779.2(+:282.11)	1740	3.16675	80
GM24385_Ason	1287	32	2	2	2.71775e+07	2.71859e+07	160148753	160159272	1	deletion	175	175	-1	5251	5252	31407	31409	homozygous	1	455	114.44	6506.71	2314.11	114.44	2182.1	0.492	NA	GM24385_Ason_DLE1_assembly5	assembly_comparison	2182	95.1	100	not_applicable	-	WDSUB1	5518	-	both	both	yes	16	18	27	-	WDSUB1(-:53.449);GSTM3P2(-:233.236);RNU6-580P(-:262.205)	AC079779.1(+:193.282);ACP1(+:259.853);AC079779.2(+:282.132)	107	0.194737	100
GM24385_Ason	1310	31	2	2	1.0672e+07	1.06803e+07	160148753	160159272	1	deletion	179	179	-1	2017	2018	31407	31409	homozygous	1	455	114.44	2521.82	2314.84	114.44	2182.1	0.506	NA	GM24385_Ason_DLE1_assembly5	assembly_comparison	2182	95.1	100	not_applicable	-	WDSUB1	5518	-	both	both	yes	16	12	29	-	WDSUB1(-:53.449);GSTM3P2(-:233.236);RNU6-580P(-:262.205)	AC079779.1(+:193.259);ACP1(+:259.83);AC079779.2(+:282.109)	107	0.194737	100
GM24385_Ason	1290	32	2	2	2.88148e+07	2.88202e+07	161790178	161795932	-1	deletion	175	175	-1	5574	5575	31797	31798	homozygous	1	458	2.19	6879.59	1940.37	2.19	295.5	0.534	NA	GM24385_Ason_DLE1_assembly5	assembly_comparison	295	22.5	80.7	not_applicable	-	TANK	197534	-	both	both	yes	31	23	34	-	AC096656.1(-:81.354);MIR4785(-:522.857);RMRPP3(-:533.838)	AC079779.1(+:193.279);ACP1(+:259.85);AC079779.2(+:282.129)	46	0.0837186	0
GM24385_Ason	1313	31	2	2	1.23093e+07	1.23147e+07	161790178	161795932	-1	deletion	179	179	-1	2344	2345	31797	31798	homozygous	1	458	2.19	2903.68	1932.12	2.19	295.5	0.473	NA	GM24385_Ason_DLE1_assembly5	assembly_comparison	296	22.5	80.7	not_applicable	-	TANK	197534	-	both	both	yes	25	27	26	-	AC096656.1(-:81.354);MIR4785(-:522.857);RMRPP3(-:533.838)	AC079779.1(+:193.256);ACP1(+:259.827);AC079779.2(+:282.106)	46	0.0837186	0
GM24385_Ason	1315	31	2	2	1.28487e+07	1.2857e+07	162331512	162341638	0.99	deletion	179	179	-1	2447	2448	31923	31924	homozygous	1	460	79.2	3003.13	1833.22	79.2	1779.2	0.416	NA	GM24385_Ason_DLE1_assembly5	assembly_comparison	1779	72.1	93	not_applicable	-	AHCTF1P1	13940	-	both	both	yes	21	24	22	SLC4A10(+:2.87)	AC009487.1(-:49.342);AC009299.1(-:121.784);AC009299.2(-:131.185)	AC079779.1(+:193.254);ACP1(+:259.825);AC079779.2(+:282.104)	2360	4.29513	50
GM24385_Ason	1292	32	2	2	29354159	2.93625e+07	162331512	162341638	0.99	deletion	175	175	-1	5680	5681	31923	31924	homozygous	1	460	79.2	6988.87	1831.63	79.2	1779.2	0.581	NA	GM24385_Ason_DLE1_assembly5	assembly_comparison	1780	72.1	93	not_applicable	-	AHCTF1P1	13940	-	both	both	yes	30	31	29	SLC4A10(+:2.87)	AC009487.1(-:49.342);AC009299.1(-:121.784);AC009299.2(-:131.185)	AC079779.1(+:193.277);ACP1(+:259.848);AC079779.2(+:282.127)	2360	4.29513	50
GM24385_Ason	1294	32	2	2	3.32753e+07	3.3281e+07	166266878	166273000	-1	deletion	175	175	-1	6489	6490	32835	32836	homozygous	1	462	4.54	7992.3	828.14	4.54	385.2	0.509	NA	GM24385_Ason_DLE1_assembly5	assembly_comparison	385	21.6	77.2	not_applicable	-	SCN2A	18059	-	mother	both	yes	31	32	33	-	RN7SL455P(-:258.173);SCN3A(-:319.846);SLC38A11(-:511.182)	AC079779.1(+:193.275);ACP1(+:259.846);AC079779.2(+:282.125)	36	0.0655189	0
GM24385_Ason	1317	31	2	2	1.677e+07	1.67757e+07	166266878	166273000	-1	deletion	179	179	-1	3243	3244	32835	32836	homozygous	1	462	4.54	3999.6	836.68	4.54	385.2	0.49	NA	GM24385_Ason_DLE1_assembly5	assembly_comparison	385	21.6	77.2	not_applicable	-	SCN2A	18059	-	mother	both	yes	33	32	33	-	RN7SL455P(-:258.173);SCN3A(-:319.846);SLC38A11(-:511.182)	AC079779.1(+:193.252);ACP1(+:259.823);AC079779.2(+:282.102)	36	0.0655189	0
GM24385_Ason	1318	31	2	2	1.80324e+07	1.80561e+07	167532876	1.67558e+08	0.55	deletion	179	179	-1	3508	3509	33145	33148	heterozygous	1	-1	1.73	4312.97	521.1	1.73	970.9	0.479	NA	GM24385_Ason_DLE1_assembly5	assembly_comparison	971	34.3	78.9	not_applicable	-	XIRP2	187410	-	mother	both	yes	28	16	42	-	SCN7A(-:269.793);SCN9A(-:478.181);RN7SKP152(-:492.714)	AC079779.1(+:193.251);ACP1(+:259.822);AC079779.2(+:282.101)	2145	3.90383	50
GM24385_Ason	1320	31	2	2	1.9392e+07	1.93943e+07	168894179	168896871	-1	deletion	179	179	-1	3764	3765	33435	33436	homozygous	1	463	5.33	4633.1	203.19	5.33	350	0.463	NA	GM24385_Ason_DLE1_assembly5	assembly_comparison	350	22.1	78.9	not_applicable	STK39	B3GALT1	166814	-	both	both	yes	30	29	44	STK39(-:2.96)	B3GALT1-AS1(-:219.912);CTAGE14P(-:321.006);RNU7-148P(-:403.189)	AC079779.1(+:193.249);ACP1(+:259.82);AC079779.2(+:282.099)	30	0.0545991	0
GM24385_Ason	1296	32	2	2	35894818	3.58972e+07	168894179	168896871	-1	deletion	175	175	-1	7011	7012	33435	33436	homozygous	1	463	5.33	8620.56	199.88	5.33	350	0.575	NA	GM24385_Ason_DLE1_assembly5	assembly_comparison	351	22.1	78.9	not_applicable	STK39	B3GALT1	166814	-	both	both	yes	32	29	46	STK39(-:2.96)	B3GALT1-AS1(-:219.912);CTAGE14P(-:321.006);RNU7-148P(-:403.189)	AC079779.1(+:193.273);ACP1(+:259.844);AC079779.2(+:282.123)	30	0.0545991	0
GM24385_Ason	1414	32	2	2	3.76558e+07	3.76613e+07	170638690	170646733	1	deletion	181	181	-1	7345	7346	33818	33819	homozygous	1	468	196.58	214.21	16090.5	196.58	2467.2	0.516	NA	GM24385_Ason_DLE1_assembly5	assembly_comparison	2467	84.3	100	not_applicable	-	SSB	8589	-	both	both	yes	19	38	32	SSB(+:6.41)	PTCHD3P2(-:11.995);AC016772.1(-:121.048);CCDC173(-:133.755)	AC079779.1(+:193.155);ACP1(+:259.726);AC079779.2(+:282.005)	89	0.161977	90
GM24385_Ason	1323	31	2	2	2.11516e+07	2.11572e+07	170638690	170646733	1	deletion	180	180	-1	4095	4096	33818	33819	homozygous	1	468	196.58	207.73	16136.6	196.58	2467.2	0.501	NA	GM24385_Ason_DLE1_assembly5	assembly_comparison	2468	84.3	100	not_applicable	-	SSB	8589	-	both	both	yes	43	26	37	SSB(+:6.41)	PTCHD3P2(-:11.995);AC016772.1(-:121.048);CCDC173(-:133.755)	AC079779.1(+:193.246);ACP1(+:259.817);AC079779.2(+:282.096)	89	0.161977	90
GM24385_Ason	1415	32	2	2	3.77579e+07	3.77632e+07	170743401	1.70749e+08	0.85	deletion	181	181	-1	7373	7374	33846	33849	heterozygous	1	-1	2.93	247.79	16057.1	2.93	503.6	0.519	NA	GM24385_Ason_DLE1_assembly5	assembly_comparison	503	2.9	10.5	not_applicable	UBR3	METTL5	62049	-	father	both	yes	17	29	26	UBR3(+:4.61)	METTL5(-:73.81);PTCHD3P2(-:116.706);AC016772.1(-:225.759)	AC079779.1(+:193.154);ACP1(+:259.725);AC079779.2(+:282.004)	43	0.0782586	0
GM24385_Ason	1324	31	2	2	2.17017e+07	2.17121e+07	171191865	171202602	-1	deletion	180	180	-1	4224	4225	33961	33962	homozygous	1	469	1.71	354.64	15988.4	1.71	361	0.505	NA	GM24385_Ason_DLE1_assembly5	assembly_comparison	361	2	7	not_applicable	MYO3B	BC016143	184453	-	none	both	yes	32	34	39	MYO3B(+:3.51);MYO3B-AS1(-:21.88)	RNU6-1006P(-:212.359);AC092641.1(-:255.131);METTL5(-:522.274)	AC079779.1(+:193.245);ACP1(+:259.816);AC079779.2(+:282.095)	0	0	0
GM24385_Ason	1416	32	2	2	3.82053e+07	3.82157e+07	171191865	171202602	-1	deletion	181	181	-1	7471	7472	33961	33962	homozygous	1	469	1.71	352.33	15951	1.71	361	0.49	NA	GM24385_Ason_DLE1_assembly5	assembly_comparison	361	2	7	not_applicable	MYO3B	BC016143	184453	-	none	both	yes	29	31	35	MYO3B(+:3.51);MYO3B-AS1(-:21.88)	RNU6-1006P(-:212.359);AC092641.1(-:255.131);METTL5(-:522.274)	AC079779.1(+:193.153);ACP1(+:259.724);AC079779.2(+:282.003)	0	0	0
GM24385_Ason	1418	32	2	2	4.01759e+07	4.01951e+07	173164499	173189895	1	deletion	181	181	-1	7831	7834	34359	34366	heterozygous	1	-1	190.65	811.84	15494.3	190.65	6197.5	0.406	NA	GM24385_Ason_DLE1_assembly5	assembly_comparison	6198	30.9	45.6	not_applicable	-	Mir_186	69030	-	both	both	yes	10	17	17	AC104088.1(+:13.47);AC104088.2(-:67.02)	snoU13(-:140.742);DLX2(-:197.333);RNU6-182P(-:448.423)	AC079779.1(+:193.151);ACP1(+:259.722);AC079779.2(+:282.001)	165	0.300295	10
GM24385_Ason	1419	32	2	2	4.11929e+07	4.12054e+07	174189429	174202295	-1	deletion	181	181	-1	7999	8005	34558	34564	heterozygous	1	-1	1.96	1029.72	15274.9	1.96	419.2	0.49	NA	GM24385_Ason_DLE1_assembly5	assembly_comparison	419	9.8	35.1	not_applicable	-	CDCA7	17266	-	none	both	yes	24	39	32	AC092573.2(-:13.05)	MAP3K20-AS1(-:155.255);ALDH7A1P2(-:427.938);RAPGEF4-AS1(-:644.56)	AC079779.1(+:193.15);ACP1(+:259.721);AC079779.2(+:282)	42	0.0764387	0
GM24385_Ason	1327	31	2	2	2.55922e+07	2.55956e+07	175089287	175093068	-1	deletion	180	180	-1	4920	4921	34752	34753	homozygous	1	471	3.51	1224.38	15119.9	3.51	313	0.46	NA	GM24385_Ason_DLE1_assembly5	assembly_comparison	313	16.7	59.6	not_applicable	OLA1	LOC285084	97687	-	mother	both	yes	43	21	39	OLA1(-:5.55)	AC016737.2(-:209.703);SP3(-:340.709);RPL5P7(-:349.906)	AC079779.1(+:193.242);ACP1(+:259.813);AC079779.2(+:282.092)	33	0.060059	0
GM24385_Ason	1421	32	2	2	4.20926e+07	4.20961e+07	175089287	175093068	-1	deletion	181	181	-1	8163	8164	34752	34753	homozygous	1	471	3.51	1211.8	15092.8	3.51	313	0.532	NA	GM24385_Ason_DLE1_assembly5	assembly_comparison	313	16.7	59.6	not_applicable	OLA1	LOC285084	97687	-	mother	both	yes	41	29	43	OLA1(-:5.55)	AC016737.2(-:209.703);SP3(-:340.709);RPL5P7(-:349.906)	AC079779.1(+:193.148);ACP1(+:259.719);AC079779.2(+:281.998)	33	0.060059	0
GM24385_Ason	1328	31	2	2	2.71721e+07	27188738	1.76672e+08	176689205	0.9	deletion	180	180	-1	5216	5218	35097	35100	homozygous	1	472	6.15	1584.48	14757.8	6.15	789.3	0.489	NA	GM24385_Ason_DLE1_assembly5	assembly_comparison	789	59.3	26.3	not_applicable	-	KIAA1715	101205	-	none	both	yes	34	28	35	-	Y_RNA(-:627.577);ATP5MC3(-:627.817);MIR933(-:636.442)	AC079779.1(+:193.241);ACP1(+:259.812);AC079779.2(+:282.091)	3	0.00545991	0
GM24385_Ason	1422	32	2	2	4.36726e+07	4.36892e+07	1.76672e+08	176689205	0.9	deletion	181	181	-1	8460	8462	35097	35100	homozygous	1	472	6.15	1579	14723.6	6.15	789.3	0.475	NA	GM24385_Ason_DLE1_assembly5	assembly_comparison	790	59.3	26.3	not_applicable	-	KIAA1715	101205	-	none	both	yes	34	30	36	-	Y_RNA(-:627.577);ATP5MC3(-:627.817);MIR933(-:636.442)	AC079779.1(+:193.147);ACP1(+:259.718);AC079779.2(+:281.997)	3	0.00545991	0
GM24385_Ason	1332	31	2	2	3.26231e+07	3.26494e+07	182133119	1.8216e+08	-1	deletion	180	180	-1	6281	6284	36318	36321	homozygous	1	476	1.81	2894.16	13450.1	1.81	156.7	0.434	NA	GM24385_Ason_DLE1_assembly5	assembly_comparison	156	1	3.5	not_applicable	AK125001	MIR4437	10753.5	-	none	both	yes	32	25	43	LINC01934(+:10.04)	AC068196.1(-:189.341);AC104076.1(-:285.965);AC104076.2(-:326.562)	AC079779.1(+:193.237);ACP1(+:259.808);AC079779.2(+:282.087)	1	0.00181997	0
GM24385_Ason	1430	32	2	2	4.91189e+07	4.91452e+07	182133119	1.8216e+08	-1	deletion	181	181	-1	9526	9529	36318	36321	homozygous	1	476	1.81	2873.19	13431.4	1.81	156.6	0.554	NA	GM24385_Ason_DLE1_assembly5	assembly_comparison	156	1	3.5	not_applicable	AK125001	MIR4437	10753.5	-	none	both	yes	35	30	41	LINC01934(+:10.04)	AC068196.1(-:189.341);AC104076.1(-:285.965);AC104076.2(-:326.562)	AC079779.1(+:193.139);ACP1(+:259.71);AC079779.2(+:281.989)	1	0.00181997	0
GM24385_Ason	1333	31	2	2	3.3054e+07	3.30608e+07	182564707	1.82572e+08	-1	deletion	180	180	-1	6355	6356	36407	36408	homozygous	1	477	2.31	2977.36	13366.5	2.31	322.6	0.496	NA	GM24385_Ason_DLE1_assembly5	assembly_comparison	322	22.5	63.2	not_applicable	-	NEUROD1	19316	-	both	both	yes	24	34	39	-	AC013733.1(-:6.6);NEUROD1(-:23.892);CERKL(-:160.308)	AC079779.1(+:193.236);ACP1(+:259.807);AC079779.2(+:282.086)	34	0.0618789	0
GM24385_Ason	1431	32	2	2	4.95497e+07	4.95565e+07	182564707	1.82572e+08	-1	deletion	181	181	-1	9598	9599	36407	36408	homozygous	1	477	2.31	2957.04	13347.1	2.31	322.6	0.522	NA	GM24385_Ason_DLE1_assembly5	assembly_comparison	322	22.5	63.2	not_applicable	-	NEUROD1	19316	-	both	both	yes	29	31	43	-	AC013733.1(-:6.6);NEUROD1(-:23.892);CERKL(-:160.308)	AC079779.1(+:193.138);ACP1(+:259.709);AC079779.2(+:281.988)	34	0.0618789	0
GM24385_Ason	1432	32	2	2	5.02905e+07	5.0301e+07	183307949	183318769	-1	deletion	181	181	-1	9744	9746	36566	36568	heterozygous	1	-1	2.17	3145.54	13159.7	2.17	388.2	0.478	NA	GM24385_Ason_DLE1_assembly5	assembly_comparison	389	21.6	77.2	not_applicable	PDE1A	DNAJC10	261999	-	both	both	yes	22	27	32	PDE1A(-:4.39)	AC064837.1(-:351.793);KRT18P29(-:479.01);AC009962.1(-:552.371)	AC079779.1(+:193.137);ACP1(+:259.708);AC079779.2(+:281.987)	53	0.0964583	0
GM24385_Ason	1335	31	2	2	3.4733e+07	3.47448e+07	184248916	184261045	-1	deletion	180	180	-1	6690	6691	36794	36795	heterozygous	1	-1	1.15	3382.21	12960.2	1.15	352.2	0.502	NA	GM24385_Ason_DLE1_assembly5	assembly_comparison	352	21.6	77.2	not_applicable	-	NUP35	222509	-	father	both	yes	39	17	29	AC021851.2(+:7.5)	AC064871.3(-:297.783);KRT8P10(-:310.148);SNORA77(-:316.953)	AC079779.1(+:193.234);ACP1(+:259.805);AC079779.2(+:282.084)	40	0.0727987	0
GM24385_Ason	1336	31	2	2	3.88372e+07	3.88394e+07	188370823	188373407	-1	deletion	180	180	-1	7470	7471	37684	37686	homozygous	1	478	3.22	4394.5	11947.4	3.22	378.7	0.439	NA	GM24385_Ason_DLE1_assembly5	assembly_comparison	379	0	0	not_applicable	TFPI	CALCRL	57803	-	none	both	yes	31	23	25	AC007319.1(+:1.55);TFPI(-:8.45)	CALCRL(-:161.132);RNU6-989P(-:232.398);RN7SKP42(-:380.534)	AC079779.1(+:193.233);ACP1(+:259.804);AC079779.2(+:282.083)	0	0	0
GM24385_Ason	1434	32	2	2	5.53333e+07	5.53355e+07	188370823	188373407	-1	deletion	181	181	-1	10715	10716	37684	37686	homozygous	1	478	3.22	4372.97	11929.2	3.22	378.7	0.555	NA	GM24385_Ason_DLE1_assembly5	assembly_comparison	379	0	0	not_applicable	TFPI	CALCRL	57803	-	none	both	yes	28	19	17	AC007319.1(+:1.55);TFPI(-:8.45)	CALCRL(-:161.132);RNU6-989P(-:232.398);RN7SKP42(-:380.534)	AC079779.1(+:193.135);ACP1(+:259.706);AC079779.2(+:281.985)	0	0	0
GM24385_Ason	916	71	2	2	6.86327e+07	6.86327e+07	19189406	19207908	1	deletion	128	131	-1	12492	12492	3544	3548	homozygous	1	341	3583.3	3583.3	14393.4	3624.86	18502	0.517	NA	GM24385_Ason_DLE1_assembly5	assembly_comparison	18502	97.5	100	not_applicable	-	MIR4757	340282	-	both	both	yes	33	46	33	LINC01376(-:6.45)	RNU6-1215P(-:421.773);NT5C1B(-:442.268);NT5C1B-RDH14(-:449.595)	AC079779.1(+:193.653);ACP1(+:260.224);AC079779.2(+:282.503)	41	0.0746187	100
GM24385_Ason	969	72	2	2	6.85317e+07	6.85317e+07	19189406	19207908	1	deletion	129	130	-1	12471	12471	3544	3548	homozygous	1	341	3515.92	3515.92	14418	3624.86	18502	0.47	NA	GM24385_Ason_DLE1_assembly5	assembly_comparison	18502	97.5	100	not_applicable	-	MIR4757	340282	-	both	both	yes	40	37	38	LINC01376(-:6.45)	RNU6-1215P(-:421.773);NT5C1B(-:442.268);NT5C1B-RDH14(-:449.595)	AC079779.1(+:193.6);ACP1(+:260.171);AC079779.2(+:282.45)	42	0.0764387	100
GM24385_Ason	1339	31	2	2	43005006	4.30204e+07	192550258	192566333	0.9	deletion	180	180	-1	8344	8350	38695	38703	heterozygous	1	-1	3.33	5426.2	10919.8	3.33	642.6	0.4	NA	GM24385_Ason_DLE1_assembly5	assembly_comparison	643	11.3	31.6	not_applicable	NABP1	SDPR	132699	-	mother	both	yes	29	17	18	NABP1(+:75.99);AC114778.2(+:25.13)	AC092614.1(-:453.367);AC079777.1(-:528.414);STAT4(-:652.956)	AC079779.1(+:193.23);ACP1(+:259.801);AC079779.2(+:282.08)	34	0.0618789	0
GM24385_Ason	1439	32	2	2	6.16283e+07	6.16353e+07	194685034	194701274	1	deletion	181	181	-1	11986	11987	39165	39167	heterozygous	1	-1	1140.22	5865.28	10440	1140.22	9292.9	0.45	NA	GM24385_Ason_DLE1_assembly5	assembly_comparison	9293	79.4	100	not_applicable	-	BC038548	507732	-	both	both	yes	23	15	19	-	AC074290.1(-:86.755);AC092638.2(-:540.641);AC013401.1(-:1173.206)	AC079779.1(+:193.13);ACP1(+:259.701);AC079779.2(+:281.98)	2476	4.50624	80
GM24385_Ason	1342	31	2	2	4.57365e+07	4.57502e+07	195293866	195308869	0.99	deletion	180	180	-1	8871	8872	39306	39307	heterozygous	1	-1	24.91	6029.8	10314.5	24.91	1323.8	0.566	NA	GM24385_Ason_DLE1_assembly5	assembly_comparison	1324	3.4	12.3	not_applicable	-	BC038548	9512	-	father	both	yes	11	16	28	LINC01821(+:9.04)	GLULP6(-:296.788);AC074290.1(-:695.587);AC092638.2(-:1149.473)	AC079779.1(+:193.227);ACP1(+:259.798);AC079779.2(+:282.077)	507	0.922724	10
GM24385_Ason	1345	31	2	2	4.64679e+07	46476406	196027783	196036795	0.55	deletion	180	180	-1	9029	9030	39474	39476	homozygous	1	485	1.98	6211.82	10132.8	1.98	500.7	0.536	NA	GM24385_Ason_DLE1_assembly5	assembly_comparison	500	23	80.7	not_applicable	-	SLC39A10	484737	-	none	both	yes	18	33	38	-	AC010983.1(-:156.348);SNORD59(-:495.952);AC073973.1(-:601.885)	AC079779.1(+:193.224);ACP1(+:259.795);AC079779.2(+:282.074)	53	0.0964583	0
GM24385_Ason	1443	32	2	2	62958771	6.29673e+07	196027783	196036795	0.55	deletion	181	181	-1	12263	12264	39474	39476	homozygous	1	485	1.98	6176.17	10128.7	1.98	500.7	0.452	NA	GM24385_Ason_DLE1_assembly5	assembly_comparison	501	23	80.7	not_applicable	-	SLC39A10	484737	-	none	both	yes	31	13	32	-	AC010983.1(-:156.348);SNORD59(-:495.952);AC073973.1(-:601.885)	AC079779.1(+:193.126);ACP1(+:259.697);AC079779.2(+:281.976)	53	0.0964583	0
GM24385_Ason	1346	31	2	2	46490063	4.64919e+07	196050524	196052632	-1	deletion	180	180	-1	9034	9035	39480	39481	homozygous	1	486	2.7	6214.94	10129.3	2.7	270.8	0.551	NA	GM24385_Ason_DLE1_assembly5	assembly_comparison	271	25.5	91.2	not_applicable	-	SLC39A10	468900	-	both	both	yes	21	32	39	-	AC010983.1(-:179.089);SNORD59(-:518.693);AC073973.1(-:624.626)	AC079779.1(+:193.223);ACP1(+:259.794);AC079779.2(+:282.073)	25	0.0454992	0
GM24385_Ason	1444	32	2	2	6.29809e+07	6.29828e+07	196050524	196052632	-1	deletion	181	181	-1	12267	12268	39480	39481	homozygous	1	486	2.7	6176.12	10128.5	2.7	270.8	0.46	NA	GM24385_Ason_DLE1_assembly5	assembly_comparison	271	25.5	91.2	not_applicable	-	SLC39A10	468900	-	both	both	yes	33	12	31	-	AC010983.1(-:179.089);SNORD59(-:518.693);AC073973.1(-:624.626)	AC079779.1(+:193.125);ACP1(+:259.696);AC079779.2(+:281.975)	25	0.0454992	0
GM24385_Ason	1347	31	2	2	4.66518e+07	4.66554e+07	1.96213e+08	1.96217e+08	-1	deletion	180	180	-1	9063	9064	39511	39513	homozygous	1	487	2.7	6251.69	10092.3	2.7	399.4	0.511	NA	GM24385_Ason_DLE1_assembly5	assembly_comparison	400	22.5	52.6	not_applicable	-	SLC39A10	304236	-	both	both	yes	29	36	48	-	AC010983.1(-:341.814);SNORD59(-:681.418);AC073973.1(-:787.351)	AC079779.1(+:193.222);ACP1(+:259.793);AC079779.2(+:282.072)	3198	5.82026	0
GM24385_Ason	1445	32	2	2	63142994	6.31466e+07	1.96213e+08	1.96217e+08	-1	deletion	181	181	-1	12296	12297	39511	39513	homozygous	1	487	2.7	6211.96	10092.4	2.7	399.4	0.489	NA	GM24385_Ason_DLE1_assembly5	assembly_comparison	400	22.5	52.6	not_applicable	-	SLC39A10	304236	-	both	both	yes	36	27	40	-	AC010983.1(-:341.814);SNORD59(-:681.418);AC073973.1(-:787.351)	AC079779.1(+:193.124);ACP1(+:259.695);AC079779.2(+:281.974)	3198	5.82026	0
GM24385_Ason	1348	31	2	2	5.07395e+07	5.07447e+07	200310287	200315790	-1	deletion	180	180	-1	9888	9889	40463	40464	homozygous	1	488	2.62	7268.24	9076	2.62	308.1	0.505	NA	GM24385_Ason_DLE1_assembly5	assembly_comparison	308	9.8	35.1	not_applicable	SATB2	AK125157	7335	-	father	both	yes	33	26	41	SATB2(-:5.7)	AC020718.1(-:559.99);AC019330.2(-:875.918);AC019330.1(-:949.321)	AC079779.1(+:193.221);ACP1(+:259.792);AC079779.2(+:282.071)	2162	3.93477	0
GM24385_Ason	1447	32	2	2	6.72313e+07	6.72365e+07	200310287	200315790	-1	deletion	181	181	-1	13123	13124	40463	40464	homozygous	1	488	2.62	7222.6	9081.96	2.62	308.1	0.505	NA	GM24385_Ason_DLE1_assembly5	assembly_comparison	308	9.8	35.1	not_applicable	SATB2	AK125157	7335	-	father	both	yes	21	23	36	SATB2(-:5.7)	AC020718.1(-:559.99);AC019330.2(-:875.918);AC019330.1(-:949.321)	AC079779.1(+:193.122);ACP1(+:259.693);AC079779.2(+:281.972)	2162	3.93477	0
GM24385_Ason	1448	32	2	2	6.73983e+07	6.74107e+07	200478010	200490745	-1	deletion	181	181	-1	13156	13158	40500	40501	heterozygous	1	-1	1.18	7264.95	9039.71	1.18	363.5	0.515	NA	GM24385_Ason_DLE1_assembly5	assembly_comparison	363	0.5	1.8	not_applicable	BC035629	SATB2-AS1	140530	-	father	both	yes	31	27	33	LINC01877(+:13.17)	SATB2(-:340.787);AC020718.1(-:727.713);AC019330.2(-:1043.641)	AC079779.1(+:193.121);ACP1(+:259.692);AC079779.2(+:281.971)	1	0.00181997	0
GM24385_Ason	1349	31	2	2	5.25644e+07	5.25739e+07	202138932	202151286	1	deletion	180	180	-1	10212	10213	40829	40832	homozygous	1	489	70.72	7701.49	8643.19	70.72	2805.1	0.484	NA	GM24385_Ason_DLE1_assembly5	assembly_comparison	2805	68.1	73.7	not_applicable	CASP8	ALS2CR12	1861	-	both	both	yes	26	17	35	FLACC1(-:1.87)	MTND4LP13(-:56.556);MTND4P23(-:57.911);MTND5P25(-:58.926)	AC079779.1(+:193.22);ACP1(+:259.791);AC079779.2(+:282.07)	95	0.172897	50
GM24385_Ason	1449	32	2	2	6.90555e+07	6.9065e+07	202138932	202151286	1	deletion	181	181	-1	13445	13446	40829	40832	homozygous	1	489	70.72	7648.05	8656.96	70.72	2805.2	0.511	NA	GM24385_Ason_DLE1_assembly5	assembly_comparison	2805	68.1	73.7	not_applicable	CASP8	ALS2CR12	1861	-	both	both	yes	29	27	41	FLACC1(-:1.87)	MTND4LP13(-:56.556);MTND4P23(-:57.911);MTND5P25(-:58.926)	AC079779.1(+:193.12);ACP1(+:259.691);AC079779.2(+:281.97)	95	0.172897	50
GM24385_Ason	1353	31	2	2	58896832	5.89037e+07	2.08469e+08	208477724	0.99	deletion	180	180	-1	11387	11388	42191	42194	homozygous	1	491	22.1	9094.79	7249.85	22.1	1946.9	0.52	NA	GM24385_Ason_DLE1_assembly5	assembly_comparison	1948	89.2	98.2	not_applicable	CREB1;METTL21A	Y_RNA	74960	CREB1-METTL21A	both	both	yes	29	28	53	CREB1(+:6.32);METTL21A(-:32.75)	MIR1302-4(-:331.891);AC009226.1(-:361.302);AC007879.4(-:365.867)	AC079779.1(+:193.216);ACP1(+:259.787);AC079779.2(+:282.066)	776	1.4123	100
GM24385_Ason	1451	32	2	2	7.53848e+07	7.53917e+07	2.08469e+08	208477724	0.99	deletion	181	181	-1	14622	14623	42191	42194	homozygous	1	491	22.1	9042.78	7262.19	22.1	1946.9	0.471	NA	GM24385_Ason_DLE1_assembly5	assembly_comparison	1948	89.2	98.2	not_applicable	CREB1;METTL21A	Y_RNA	74960	CREB1-METTL21A	both	both	yes	25	23	47	CREB1(+:6.32);METTL21A(-:32.75)	MIR1302-4(-:331.891);AC009226.1(-:361.302);AC007879.4(-:365.867)	AC079779.1(+:193.118);ACP1(+:259.689);AC079779.2(+:281.968)	776	1.4123	100
GM24385_Ason	1356	31	2	2	59488010	5.95001e+07	2.09056e+08	209068013	-1	deletion	180	180	-1	11484	11485	42297	42298	homozygous	1	494	1.24	9206.89	7135.54	1.24	363.1	0.598	NA	GM24385_Ason_DLE1_assembly5	assembly_comparison	364	24.5	61.4	not_applicable	-	C2orf80	779.5	-	mother	both	yes	34	12	36	C2orf80(-:8.92)	CRYGA(-:27.087);CRYGB(-:45.255);AC093698.2(-:52.434)	AC079779.1(+:193.213);ACP1(+:259.784);AC079779.2(+:282.063)	37	0.0673388	0
GM24385_Ason	1359	31	2	2	6.39902e+07	6.39956e+07	213572160	213577901	-1	deletion	180	180	-1	12423	12424	43380	43381	homozygous	1	497	2.44	10289.1	6054.97	2.44	304.9	0.486	NA	GM24385_Ason_DLE1_assembly5	assembly_comparison	305	9.3	33.3	not_applicable	-	ERBB4	168809	-	none	both	yes	36	35	40	AC093865.1(-:2.67)	MIR548F2(-:278.173);ERBB4(-:1328.718);AC013404.1(-:1405.494)	AC079779.1(+:193.21);ACP1(+:259.781);AC079779.2(+:282.06)	28	0.0509591	0
GM24385_Ason	1458	32	2	2	8.04725e+07	8.04779e+07	213572160	213577901	-1	deletion	181	181	-1	15649	15650	43380	43381	homozygous	1	497	2.44	10203.7	6100.65	2.44	304.9	0.514	NA	GM24385_Ason_DLE1_assembly5	assembly_comparison	305	9.3	33.3	not_applicable	-	ERBB4	168809	-	none	both	yes	43	38	46	AC093865.1(-:2.67)	MIR548F2(-:278.173);ERBB4(-:1328.718);AC013404.1(-:1405.494)	AC079779.1(+:193.111);ACP1(+:259.682);AC079779.2(+:281.961)	28	0.0509591	0
GM24385_Ason	1369	31	2	2	7.26257e+07	7.26573e+07	222207716	222240774	0.98	deletion	180	180	-1	13970	13975	45112	45118	heterozygous	1	-1	3.07	12222.6	4123.16	3.07	1376	0.496	NA	GM24385_Ason_DLE1_assembly5	assembly_comparison	1376	56.9	66.7	not_applicable	-	EPHA4	41973	-	mother	both	yes	29	8	20	-	AC011233.2(-:33.706);AC093843.2(-:528.378);AC019051.1(-:863.012)	AC079779.1(+:193.2);ACP1(+:259.771);AC079779.2(+:282.05)	41	0.0746187	50
GM24385_Ason	1370	31	2	2	7.38872e+07	7.38966e+07	223472481	223482055	-1	deletion	180	180	-1	14199	14204	45376	45381	homozygous	1	505	1.28	12498.4	3846.89	1.28	255.6	0.347	NA	GM24385_Ason_DLE1_assembly5	assembly_comparison	255	18.6	66.7	not_applicable	FARSB	SGPP2	48865	-	father	both	yes	32	25	27	FARSB(-:17.46)	GAPDHP49(-:100.879);NANOGP2(-:152.362);AC010980.2(-:287.52)	AC079779.1(+:193.199);ACP1(+:259.77);AC079779.2(+:282.049)	32	0.058239	0
GM24385_Ason	1466	32	2	2	9.03712e+07	90380548	223472481	223482055	-1	deletion	181	181	-1	17428	17433	45376	45381	homozygous	1	505	1.28	12430.1	3875.41	1.28	255.6	0.65	NA	GM24385_Ason_DLE1_assembly5	assembly_comparison	255	18.6	66.7	not_applicable	FARSB	SGPP2	48865	-	father	both	yes	33	27	37	FARSB(-:17.46)	GAPDHP49(-:100.879);NANOGP2(-:152.362);AC010980.2(-:287.52)	AC079779.1(+:193.103);ACP1(+:259.674);AC079779.2(+:281.953)	32	0.058239	0
GM24385_Ason	1372	31	2	2	7.41722e+07	7.41751e+07	223757299	223762755	1	deletion	180	180	-1	14259	14260	45443	45445	homozygous	1	507	269.05	12568.7	3775.92	269.05	2486.9	0.46	NA	GM24385_Ason_DLE1_assembly5	assembly_comparison	2487	92.2	100	not_applicable	ACSL3	KCNE4	153893	-	both	both	yes	16	18	26	ACSL3(+:13.69)	AC104772.1(-:190.957);snoU13(-:191.684);AC104772.2(-:211.903)	AC079779.1(+:193.197);ACP1(+:259.768);AC079779.2(+:282.047)	109	0.198377	90
GM24385_Ason	1374	31	2	2	7.57036e+07	7.57116e+07	225292397	225301196	0.9	deletion	180	180	-1	14523	14524	45744	45745	heterozygous	1	-1	20.73	12912.1	3432.16	20.73	863	0.516	NA	GM24385_Ason_DLE1_assembly5	assembly_comparison	863	25.5	57.9	not_applicable	-	FAM124B	25687	-	both	both	yes	15	24	29	-	FAM124B(-:45.982);AC104802.1(-:185.218);SERPINE2(-:449.635)	AC079779.1(+:193.195);ACP1(+:259.766);AC079779.2(+:282.045)	2058	3.7455	0
GM24385_Ason	1472	32	2	2	9.40421e+07	9.406e+07	227152783	227176263	1	deletion	181	181	-1	18103	18107	46145	46150	heterozygous	1	-1	99.87	13267.3	3038.85	99.87	5613.8	0.454	NA	GM24385_Ason_DLE1_assembly5	assembly_comparison	5613	30.4	49.1	not_applicable	-	LOC646736	108006	-	both	both	yes	14	23	26	-	AC062015.1(-:105.023);AC068138.1(-:292.086);MIR4439(-:1274.605)	AC079779.1(+:193.097);ACP1(+:259.668);AC079779.2(+:281.947)	1792	3.26138	50
GM24385_Ason	1375	31	2	2	7.77355e+07	7.77464e+07	227329142	227341324	0.99	deletion	180	180	-1	14907	14908	46186	46187	homozygous	1	509	28.66	13357.1	2987.16	28.66	1220.3	0.517	NA	GM24385_Ason_DLE1_assembly5	assembly_comparison	1220	68.6	80.7	not_applicable	-	MIR5702	182102	-	both	both	yes	28	15	33	-	AC062015.1(-:281.382);AC068138.1(-:468.445);MIR4439(-:1450.964)	AC079779.1(+:193.194);ACP1(+:259.765);AC079779.2(+:282.044)	6	0.0109198	30
GM24385_Ason	1473	32	2	2	94212914	9.42239e+07	227329142	227341324	0.99	deletion	181	181	-1	18137	18138	46186	46187	homozygous	1	509	28.66	13297	3007.69	28.66	1220.3	0.456	NA	GM24385_Ason_DLE1_assembly5	assembly_comparison	1221	68.1	80.7	not_applicable	-	MIR5702	182102	-	both	both	yes	13	27	37	-	AC062015.1(-:281.382);AC068138.1(-:468.445);MIR4439(-:1450.964)	AC079779.1(+:193.096);ACP1(+:259.667);AC079779.2(+:281.946)	6	0.0109198	30
GM24385_Ason	1377	31	2	2	7.96653e+07	7.96755e+07	229262541	229276611	1	deletion	180	180	-1	15269	15274	46605	46611	homozygous	1	511	204.32	13809	2536.85	204.32	3908	0.51	NA	GM24385_Ason_DLE1_assembly5	assembly_comparison	3908	29.9	45.6	not_applicable	-	SPHKAP	216181	-	both	both	yes	36	18	49	-	AC074019.1(-:42.705);SPHKAP(-:414.87);TDGF1P2(-:524.742)	AC079779.1(+:193.192);ACP1(+:259.763);AC079779.2(+:282.042)	1419	2.58254	10
GM24385_Ason	1476	32	2	2	9.61438e+07	9.61539e+07	229262541	229276611	1	deletion	181	181	-1	18503	18508	46605	46611	homozygous	1	511	204.32	13752.6	2553.59	204.32	3908	0.484	NA	GM24385_Ason_DLE1_assembly5	assembly_comparison	3908	29.9	45.6	not_applicable	-	SPHKAP	216181	-	both	both	yes	36	12	49	-	AC074019.1(-:42.705);SPHKAP(-:414.87);TDGF1P2(-:524.742)	AC079779.1(+:193.093);ACP1(+:259.664);AC079779.2(+:281.943)	1419	2.58254	10
GM24385_Ason	1378	31	2	2	8.01942e+07	80195083	229797065	229798191	-1	deletion	180	180	-1	15361	15362	46711	46712	homozygous	1	512	1.6	13931.6	2412.3	1.6	235.3	0.573	NA	GM24385_Ason_DLE1_assembly5	assembly_comparison	235	2	7	not_applicable	-	PID1	90498	-	none	both	yes	24	22	33	PID1(-:1.69)	AC012070.1(-:245.812);SNORD112(-:341.546);LINC01807(-:454.125)	AC079779.1(+:193.191);ACP1(+:259.762);AC079779.2(+:282.041)	1420	2.58436	0
GM24385_Ason	1477	32	2	2	9.66721e+07	9.6673e+07	229797065	229798191	-1	deletion	181	181	-1	18597	18598	46711	46712	homozygous	1	512	1.6	13875.7	2428.53	1.6	235.3	0.455	NA	GM24385_Ason_DLE1_assembly5	assembly_comparison	235	2	7	not_applicable	-	PID1	90498	-	none	both	yes	29	12	31	PID1(-:1.69)	AC012070.1(-:245.812);SNORD112(-:341.546);LINC01807(-:454.125)	AC079779.1(+:193.092);ACP1(+:259.663);AC079779.2(+:281.942)	1421	2.58618	0
GM24385_Ason	1481	32	2	2	9.88667e+07	9.88708e+07	231992427	231996861	-1	deletion	181	181	-1	19008	19009	47174	47175	homozygous	1	516	4.65	14358.9	1945.67	4.65	356.8	0.476	NA	GM24385_Ason_DLE1_assembly5	assembly_comparison	356	13.7	47.4	not_applicable	PSMD1	U1	1315	-	both	both	yes	40	34	66	PSMD1(+:9);HTR2B(-:1.96)	SPATA3-AS1(-:140.344);GPR55(-:217.394);BANF1P3(-:399.569)	AC079779.1(+:193.088);ACP1(+:259.659);AC079779.2(+:281.938)	34	0.0618789	0
GM24385_Ason	1383	31	2	2	8.23934e+07	8.23975e+07	231992427	231996861	-1	deletion	180	180	-1	15772	15773	47174	47175	homozygous	1	516	4.65	14409.8	1934.47	4.65	356.8	0.532	NA	GM24385_Ason_DLE1_assembly5	assembly_comparison	357	13.7	47.4	not_applicable	PSMD1	U1	1315	-	both	both	yes	43	38	66	PSMD1(+:9);HTR2B(-:1.96)	SPATA3-AS1(-:140.344);GPR55(-:217.394);BANF1P3(-:399.569)	AC079779.1(+:193.186);ACP1(+:259.757);AC079779.2(+:282.036)	34	0.0618789	0
GM24385_Ason	1385	31	2	2	8.37309e+07	8.37332e+07	233332504	233335536	0.9	deletion	180	180	-1	15970	15971	47393	47394	homozygous	1	518	30.38	14662.1	1682.18	30.38	762.8	0.568	NA	GM24385_Ason_DLE1_assembly5	assembly_comparison	763	9.3	29.8	not_applicable	-	ALPI	7763	-	both	both	yes	33	22	30	-	AC068134.2(-:44.133);ECEL1P1(-:48.976);ECEL1P2(-:79.044)	AC079779.1(+:193.184);ACP1(+:259.755);AC079779.2(+:282.034)	984	1.79085	0
GM24385_Ason	1483	32	2	2	1.00203e+08	1.00206e+08	233332504	233335536	0.9	deletion	181	181	-1	19207	19208	47393	47394	homozygous	1	518	30.39	14617	1687.66	30.39	762.9	0.512	NA	GM24385_Ason_DLE1_assembly5	assembly_comparison	763	9.3	29.8	not_applicable	-	ALPI	7763	-	both	both	yes	31	24	31	-	AC068134.2(-:44.133);ECEL1P1(-:48.976);ECEL1P2(-:79.044)	AC079779.1(+:193.086);ACP1(+:259.657);AC079779.2(+:281.936)	984	1.79085	0
GM24385_Ason	1486	32	2	2	1.02375e+08	1.02387e+08	235544877	235559476	1	deletion	181	181	-1	19560	19561	47791	47792	homozygous	1	521	71.99	15068	1236.69	71.99	2169.5	0.511	NA	GM24385_Ason_DLE1_assembly5	assembly_comparison	2169	83.3	94.7	not_applicable	-	ARL4C	139185	-	both	both	yes	25	24	51	-	ARL4C(-:140.192);HSPE1P9(-:178.076);LINC01891(-:188.643)	AC079779.1(+:193.083);ACP1(+:259.654);AC079779.2(+:281.933)	6	0.0109198	50
GM24385_Ason	1388	31	2	2	8.59027e+07	8.59148e+07	235544877	235559476	1	deletion	180	180	-1	16322	16323	47791	47792	homozygous	1	521	96.2	15119.6	1224.79	96.2	2502.5	0.478	NA	GM24385_Ason_DLE1_assembly5	assembly_comparison	2503	82.4	91.2	not_applicable	-	ARL4C	139185	-	both	both	yes	19	24	38	-	ARL4C(-:140.192);HSPE1P9(-:178.076);LINC01891(-:188.643)	AC079779.1(+:193.181);ACP1(+:259.752);AC079779.2(+:282.031)	7	0.0127398	50
GM24385_Ason	1489	32	2	2	1.02923e+08	1.02924e+08	236093912	236095591	-1	deletion	181	181	-1	19637	19638	47883	47884	heterozygous	2	523	2.83	15161.8	1142.81	2.83	335.2	0.607	NA	GM24385_Ason_DLE1_assembly5	assembly_comparison	335	18.1	43.9	not_applicable	-	SH3BP4	129555	-	both	both	yes	37	35	54	-	AC114814.2(-:35.252);AC114814.1(-:97.446);AC010148.1(-:378.46)	AC079779.1(+:193.08);ACP1(+:259.651);AC079779.2(+:281.93)	410	0.746187	0
GM24385_Ason	1047	71	2	2	6.37807e+07	6.37922e+07	24063122	24075093	-1	deletion	131	131	-1	11659	11660	4501	4502	heterozygous	1	-1	3.38	1072.3	14454.8	3.38	478.7	0.453	NA	GM24385_Ason_DLE1_assembly5	assembly_comparison	478	28.9	78.9	not_applicable	ATAD2B	UBXN2A	88283	-	mother	both	yes	45	23	50	ATAD2B(-:10.07)	AC009242.1(-:170.044);AC011239.2(-:220.753);AC011239.1(-:330.209)	AC079779.1(+:193.522);ACP1(+:260.093);AC079779.2(+:282.372)	1	0.00181997	0
GM24385_Ason	883	71	2	2	8.49306e+07	8.49339e+07	2727657	2731206	-1	deletion	128	128	-1	15235	15236	433	434	homozygous	1	318	2.74	433.09	3410.24	2.74	285.5	0.495	NA	GM24385_Ason_DLE1_assembly5	assembly_comparison	286	9.3	33.3	not_applicable	-	AK095310	167614	-	father	both	yes	23	14	26	AC011995.2(-:7.17);AC018685.1(-:50.14)	AC018685.3(-:23.395);AC018685.2(-:82.707);MYT1L(-:931.772)	AC079779.1(+:193.686);ACP1(+:260.257);AC079779.2(+:282.536)	10	0.0181997	0
GM24385_Ason	937	72	2	2	8.48428e+07	8.48461e+07	2727657	2731206	-1	deletion	129	129	-1	15209	15210	433	434	homozygous	1	318	2.74	406.98	3395.05	2.74	285.5	0.558	NA	GM24385_Ason_DLE1_assembly5	assembly_comparison	286	9.3	33.3	not_applicable	-	AK095310	167614	-	father	both	yes	9	33	22	AC011995.2(-:7.17);AC018685.1(-:50.14)	AC018685.3(-:23.395);AC018685.2(-:82.707);MYT1L(-:931.772)	AC079779.1(+:193.632);ACP1(+:260.203);AC079779.2(+:282.482)	10	0.0181997	0
GM24385_Ason	919	72	2	2	8.72679e+07	8.72908e+07	286404	310577	0.99	deletion	129	129	-1	15559	15561	60	62	homozygous	1	304	7.21	49.77	3752.9	7.21	1195.2	0.425	NA	GM24385_Ason_DLE1_assembly5	assembly_comparison	1196	43.1	61.4	not_applicable	FAM150B	ACP1	8123	-	both	both	yes	23	8	24	ALKAL2(-:58.61);AC079779.3(-:96.6)	SH3YL1(-:65.674);FAM110C(-:244.59);NA(NA:NA)	AC079779.1(+:193.65);ACP1(+:260.221);AC079779.2(+:282.5)	40	0.0727987	40
GM24385_Ason	1057	71	2	2	5.7797e+07	5.78005e+07	30036793	30040767	0.9	deletion	131	131	-1	10639	10640	5636	5637	heterozygous	2	352	12.29	2359.97	13167.1	12.29	522.1	0.425	NA	GM24385_Ason_DLE1_assembly5	assembly_comparison	522	1	3.5	not_applicable	ALK	TRNA_Leu	236801	-	none	both	yes	15	20	19	ALK(-:1.37)	RN7SL516P(-:129.898);AC106899.1(-:307.02);AC105398.2(-:722.278)	AC079779.1(+:193.512);ACP1(+:260.083);AC079779.2(+:282.362)	0	0	0
GM24385_Ason	1058	71	2	2	5.61091e+07	5.61137e+07	31723430	31730233	1	deletion	131	131	-1	10352	10353	5962	5964	homozygous	1	353	180.57	2736.62	12790.8	180.57	2200	0.497	NA	GM24385_Ason_DLE1_assembly5	assembly_comparison	2200	82.8	100	not_applicable	-	SRD5A2	19423	-	both	both	yes	31	30	35	-	XDH(-:163.243);CAPN14(-:324.508);GALNT14(-:587.097)	AC079779.1(+:193.511);ACP1(+:260.082);AC079779.2(+:282.361)	7	0.0127398	100
GM24385_Ason	981	72	2	2	5.60105e+07	5.60151e+07	31723430	31730233	1	deletion	130	130	-1	10335	10336	5962	5964	homozygous	1	353	180.57	2734.54	12800	180.57	2200	0.488	NA	GM24385_Ason_DLE1_assembly5	assembly_comparison	2200	82.8	100	not_applicable	-	SRD5A2	19423	-	both	both	yes	32	28	38	-	XDH(-:163.243);CAPN14(-:324.508);GALNT14(-:587.097)	AC079779.1(+:193.588);ACP1(+:260.159);AC079779.2(+:282.438)	7	0.0127398	100
GM24385_Ason	983	72	2	2	5.46367e+07	54649960	33087758	3.3102e+07	0.99	deletion	130	130	-1	10083	10086	6250	6253	homozygous	1	355	11.44	3028.56	12506.6	11.44	1001.4	0.469	NA	GM24385_Ason_DLE1_assembly5	assembly_comparison	1000	26	70.2	not_applicable	-	LINC00486	5792.1	-	both	both	yes	14	14	30	LINC00486(+:19.95)	BIRC6-AS2(-:302.418);BIRC6-AS1(-:482.059);NLRC4(-:635.236)	AC079779.1(+:193.586);ACP1(+:260.157);AC079779.2(+:282.436)	0	0	20
GM24385_Ason	1061	71	2	2	5.4687e+07	5.46996e+07	33138155	33152938	1	deletion	131	131	-1	10092	10093	6263	6264	homozygous	1	356	66.6	3034.28	12492.9	66.6	2171.9	0.536	NA	GM24385_Ason_DLE1_assembly5	assembly_comparison	2172	55.4	100	not_applicable	LINC00486;LOC100271832	LTBP1	19431	LINC00486-LOC100271832	both	both	yes	9	14	27	AL133244.2(+:19.86)	BIRC6-AS2(-:352.815);BIRC6-AS1(-:532.456);NLRC4(-:685.633)	AC079779.1(+:193.508);ACP1(+:260.079);AC079779.2(+:282.358)	6	0.0109198	100
GM24385_Ason	984	72	2	2	5.45879e+07	5.46005e+07	33138155	33152938	1	deletion	130	130	-1	10074	10075	6263	6264	homozygous	1	356	66.6	3034.66	12499.6	66.6	2171.9	0.481	NA	GM24385_Ason_DLE1_assembly5	assembly_comparison	2172	55.4	100	not_applicable	LINC00486;LOC100271832	LTBP1	19431	LINC00486-LOC100271832	both	both	yes	11	14	32	AL133244.2(+:19.86)	BIRC6-AS2(-:352.815);BIRC6-AS1(-:532.456);NLRC4(-:685.633)	AC079779.1(+:193.585);ACP1(+:260.156);AC079779.2(+:282.435)	6	0.0109198	100
GM24385_Ason	987	72	2	2	5.18171e+07	5.18193e+07	35972017	35995471	1	deletion	130	130	-1	9561	9562	6854	6858	heterozygous	1	-1	3206.1	3653.73	11881.9	3206.1	21210.4	0.542	NA	GM24385_Ason_DLE1_assembly5	assembly_comparison	21211	52.9	77.2	not_applicable	-	LOC100288911	586421	-	both	both	yes	18	14	21	-	MRPL50P1(-:19.192);AC013442.1(-:524.574);AC019064.1(-:745.677)	AC079779.1(+:193.582);ACP1(+:260.153);AC079779.2(+:282.432)	1987	3.61628	70
GM24385_Ason	1063	71	2	2	5.16284e+07	5.16444e+07	3.62058e+07	36223776	1	deletion	131	131	-1	9520	9521	6899	6900	homozygous	1	358	14.68	3735.13	11792	14.68	2011.2	0.623	NA	GM24385_Ason_DLE1_assembly5	assembly_comparison	2012	96.1	100	not_applicable	-	LOC100288911	358116	-	both	both	yes	15	25	34	-	MRPL50P1(-:252.933);AC013442.1(-:758.315);AC019064.1(-:979.418)	AC079779.1(+:193.506);ACP1(+:260.077);AC079779.2(+:282.356)	4	0.00727987	100
GM24385_Ason	988	72	2	2	5.15918e+07	5.16078e+07	3.62058e+07	36223776	1	deletion	130	130	-1	9520	9521	6899	6900	homozygous	1	358	14.68	3704.3	11829.9	14.68	2011.2	0.328	NA	GM24385_Ason_DLE1_assembly5	assembly_comparison	2012	96.1	100	not_applicable	-	LOC100288911	358116	-	both	both	yes	14	19	27	-	MRPL50P1(-:252.933);AC013442.1(-:758.315);AC019064.1(-:979.418)	AC079779.1(+:193.581);ACP1(+:260.152);AC079779.2(+:282.431)	4	0.00727987	100
GM24385_Ason	1068	71	2	2	4.87659e+07	4.87797e+07	39065704	3.90799e+07	-1	deletion	131	131	-1	9002	9003	7488	7489	homozygous	1	361	1.12	4347.62	11177.4	1.12	386.5	0.527	NA	GM24385_Ason_DLE1_assembly5	assembly_comparison	386	37.3	80.7	not_applicable	DHX57	MORN2	23175.5	-	none	both	yes	27	32	41	DHX57(-:25.86)	ASS1P2(-:25.13);SRSF7(-:91.963);AC074366.1(-:167.36)	AC079779.1(+:193.501);ACP1(+:260.072);AC079779.2(+:282.351)	58	0.105558	0
GM24385_Ason	991	72	2	2	48735544	4.87494e+07	39065704	3.90799e+07	-1	deletion	130	130	-1	9004	9005	7488	7489	homozygous	1	361	1.12	4330.35	11201.7	1.12	386.5	0.47	NA	GM24385_Ason_DLE1_assembly5	assembly_comparison	387	37.3	80.7	not_applicable	DHX57	MORN2	23175.5	-	none	both	yes	28	31	45	DHX57(-:25.86)	ASS1P2(-:25.13);SRSF7(-:91.963);AC074366.1(-:167.36)	AC079779.1(+:193.578);ACP1(+:260.149);AC079779.2(+:282.428)	58	0.105558	0
GM24385_Ason	1070	71	2	2	4.60724e+07	4.60912e+07	41759679	41783830	1	deletion	131	131	-1	8447	8450	8107	8112	homozygous	1	363	192.39	5036.08	10492.4	192.39	5347.1	0.554	NA	GM24385_Ason_DLE1_assembly5	assembly_comparison	5347	25.5	43.9	not_applicable	-	Mir_584	199765	-	both	both	yes	14	12	37	-	AC007317.2(-:908.872);SLC8A1(-:1432.269);THUMPD2(-:1793.479)	AC079779.1(+:193.499);ACP1(+:260.07);AC079779.2(+:282.349)	966	1.75809	20
GM24385_Ason	993	72	2	2	4.60415e+07	4.60603e+07	41759679	41783830	1	deletion	130	130	-1	8443	8446	8107	8112	homozygous	1	363	192.39	5031.58	10504	192.39	5347.1	0.452	NA	GM24385_Ason_DLE1_assembly5	assembly_comparison	5347	25.5	43.9	not_applicable	-	Mir_584	199765	-	both	both	yes	13	12	39	-	AC007317.2(-:908.872);SLC8A1(-:1432.269);THUMPD2(-:1793.479)	AC079779.1(+:193.576);ACP1(+:260.147);AC079779.2(+:282.426)	966	1.75809	20
GM24385_Ason	1071	71	2	2	4.58826e+07	4.589e+07	41966631	41976757	1	deletion	131	131	-1	8409	8410	8157	8158	homozygous	1	364	185.24	5080.59	10446.6	185.24	2707.6	0.564	NA	GM24385_Ason_DLE1_assembly5	assembly_comparison	2708	70.1	84.2	not_applicable	-	Y_RNA	107654	-	both	both	yes	29	17	36	-	AC007317.2(-:1115.824);SLC8A1(-:1639.221);THUMPD2(-:2000.431)	AC079779.1(+:193.498);ACP1(+:260.069);AC079779.2(+:282.348)	2439	4.4389	60
GM24385_Ason	994	72	2	2	4.58516e+07	4.58591e+07	41966631	41976757	1	deletion	130	130	-1	8403	8404	8157	8158	homozygous	1	364	185.24	5081.53	10452.7	185.24	2707.6	0.424	NA	GM24385_Ason_DLE1_assembly5	assembly_comparison	2708	70.1	84.2	not_applicable	-	Y_RNA	107654	-	both	both	yes	25	10	37	-	AC007317.2(-:1115.824);SLC8A1(-:1639.221);THUMPD2(-:2000.431)	AC079779.1(+:193.575);ACP1(+:260.146);AC079779.2(+:282.425)	2439	4.4389	60
GM24385_Ason	894	71	2	2	8.34686e+07	8.3473e+07	4209542	4224548	1	deletion	128	128	-1	15052	15053	635	641	heterozygous	1	-1	639.17	639.17	3205.39	1403.26	10632.1	0.45	NA	GM24385_Ason_DLE1_assembly5	assembly_comparison	10632	17.2	42.1	not_applicable	-	JA429818	46673	-	both	both	yes	21	18	18	-	AC012445.1(-:22.308);LINC01304(-:201.3);AC010907.1(-:456.367)	AC079779.1(+:193.675);ACP1(+:260.246);AC079779.2(+:282.525)	1145	2.08386	10
GM24385_Ason	1072	71	2	2	4.55045e+07	45513978	42344993	42355580	0.99	deletion	131	131	-1	8348	8349	8221	8222	homozygous	1	365	27.74	5161.39	10365.7	27.74	1098.4	0.568	NA	GM24385_Ason_DLE1_assembly5	assembly_comparison	1098	33.8	70.2	not_applicable	-	EML4	40910	-	both	both	yes	38	20	51	-	AC013480.1(-:99.228);C2orf91(-:179.485);LINC01914(-:183.254)	AC079779.1(+:193.497);ACP1(+:260.068);AC079779.2(+:282.347)	1884	3.42882	30
GM24385_Ason	995	72	2	2	4.54734e+07	4.54829e+07	42344993	42355580	0.99	deletion	130	130	-1	8342	8343	8221	8222	homozygous	1	365	27.74	5162.4	10371.8	27.74	1098.4	0.44	NA	GM24385_Ason_DLE1_assembly5	assembly_comparison	1098	33.8	70.2	not_applicable	-	EML4	40910	-	both	both	yes	29	18	41	-	AC013480.1(-:99.228);C2orf91(-:179.485);LINC01914(-:183.254)	AC079779.1(+:193.574);ACP1(+:260.145);AC079779.2(+:282.424)	1884	3.42882	30
GM24385_Ason	1073	71	2	2	4.5027e+07	4.50296e+07	42831495	42834416	-1	deletion	131	131	-1	8256	8257	8325	8326	heterozygous	1	-1	3.87	5262.69	10264.4	3.87	313.2	0.602	NA	GM24385_Ason_DLE1_assembly5	assembly_comparison	313	20.1	71.9	not_applicable	MTA3	KCNG3	110259	-	both	both	yes	25	18	35	MTA3(+:3.4)	AC025750.1(-:68.589);VDAC1P13(-:138.216);KCNG3(-:159.338)	AC079779.1(+:193.496);ACP1(+:260.067);AC079779.2(+:282.346)	0	0	0
GM24385_Ason	1075	71	2	2	4.3077e+07	4.30814e+07	44779855	44784525	-1	deletion	131	131	-1	7905	7906	8730	8731	heterozygous	1	-1	3.37	5710.14	9816.92	3.37	321.1	0.42	NA	GM24385_Ason_DLE1_assembly5	assembly_comparison	321	23	82.5	not_applicable	CAMKMT	MIR548AD	3197	-	both	both	yes	34	22	34	CAMKMT(+:2.6)	PREPL(-:233.435);snoU13(-:310.148);AC019129.2(-:382.091)	AC079779.1(+:193.494);ACP1(+:260.065);AC079779.2(+:282.344)	24	0.0436793	0
GM24385_Ason	1078	71	2	2	4.09458e+07	4.09499e+07	4.69091e+07	46913576	-1	deletion	131	131	-1	7520	7521	9160	9162	homozygous	1	366	1.56	6186.29	9339.74	1.56	446.4	0.535	NA	GM24385_Ason_DLE1_assembly5	assembly_comparison	447	27.5	59.6	not_applicable	-	SOCS5	12523	-	mother	both	yes	31	35	38	-	PIGF(-:98.023);AC018682.1(-:110.704);ATP6V1E2(-:188.21)	AC079779.1(+:193.491);ACP1(+:260.062);AC079779.2(+:282.341)	28	0.0509591	0
GM24385_Ason	997	72	2	2	4.09232e+07	4.09272e+07	4.69091e+07	46913576	-1	deletion	130	130	-1	7520	7521	9160	9162	homozygous	1	366	1.56	6211.96	9321.15	1.56	446.5	0.462	NA	GM24385_Ason_DLE1_assembly5	assembly_comparison	448	27.5	59.6	not_applicable	-	SOCS5	12523	-	mother	both	yes	31	30	34	-	PIGF(-:98.023);AC018682.1(-:110.704);ATP6V1E2(-:188.21)	AC079779.1(+:193.572);ACP1(+:260.143);AC079779.2(+:282.422)	28	0.0509591	0
GM24385_Ason	898	71	2	2	8.28976e+07	8.2916e+07	4776157	4.80075e+06	1	deletion	128	128	-1	14943	14944	759	763	homozygous	1	325	188.18	764	3080.06	188.18	6214.9	0.52	NA	GM24385_Ason_DLE1_assembly5	assembly_comparison	6214	88.7	100	not_applicable	-	LOC727982	72346	-	both	both	yes	18	18	22	-	LINC01249(-:97.351);NPM1P48(-:211.363);AC068292.1(-:497.139)	AC079779.1(+:193.671);ACP1(+:260.242);AC079779.2(+:282.521)	962	1.75081	100
GM24385_Ason	948	72	2	2	8.28041e+07	8.28225e+07	4776157	4.80075e+06	1	deletion	129	129	-1	14917	14918	759	763	homozygous	1	325	188.18	759.83	3042.94	188.18	6214.9	0.446	NA	GM24385_Ason_DLE1_assembly5	assembly_comparison	6215	88.7	100	not_applicable	-	LOC727982	72346	-	both	both	yes	14	15	17	-	LINC01249(-:97.351);NPM1P48(-:211.363);AC068292.1(-:497.139)	AC079779.1(+:193.621);ACP1(+:260.192);AC079779.2(+:282.471)	962	1.75081	100
GM24385_Ason	867	71	2	2	8.71788e+07	8.71915e+07	486438	499601	-1	deletion	128	128	-1	15559	15560	87	88	heterozygous	1	-1	1.58	91.56	3750.22	1.58	400	0.573	NA	GM24385_Ason_DLE1_assembly5	assembly_comparison	400	6.9	17.5	not_applicable	-	TMEM18	168372	-	father	both	yes	12	24	25	LINC01874(-:89.94)	AC079779.3(-:192.497);ALKAL2(-:203.88);SH3YL1(-:265.708)	AC079779.1(+:193.702);ACP1(+:260.273);AC079779.2(+:282.552)	41	0.0746187	0
GM24385_Ason	1082	71	2	2	3.88598e+07	3.88687e+07	4.89867e+07	48996353	0.9	deletion	131	131	-1	7175	7176	9550	9551	heterozygous	1	-1	13.48	6629.11	8897.98	13.48	742.9	0.523	NA	GM24385_Ason_DLE1_assembly5	assembly_comparison	744	13.7	33.3	not_applicable	-	LHCGR	3840.5	-	father	both	yes	19	30	40	STON1-GTF2A1L(+:6.34)	LHCGR(-:69.806);TPT1P11(-:123.725);AC073082.1(-:124.29)	AC079779.1(+:193.487);ACP1(+:260.058);AC079779.2(+:282.337)	850	1.54697	0
GM24385_Ason	1084	71	2	2	3.82382e+07	38244465	49612271	49618914	-1	deletion	131	131	-1	7068	7069	9665	9666	homozygous	1	370	1.91	6766.03	8761	1.91	330.2	0.529	NA	GM24385_Ason_DLE1_assembly5	assembly_comparison	330	24	80.7	not_applicable	-	FSHR	230606	-	both	both	yes	28	35	24	AC009975.1(+:2.07);AC009975.2(-:5.06)	RNU6-439P(-:148.338);FSHR(-:419.975);CTBP2P5(-:466.865)	AC079779.1(+:193.485);ACP1(+:260.056);AC079779.2(+:282.335)	58	0.105558	0
GM24385_Ason	1005	72	2	2	35930314	35943042	51914706	51927991	0.85	deletion	130	130	-1	6603	6607	10199	10201	homozygous	1	372	2.13	7358.12	8176.95	2.13	557.1	0.673	NA	GM24385_Ason_DLE1_assembly5	assembly_comparison	557	5.4	7	not_applicable	-	NRXN1	655033	-	mother	both	yes	40	27	35	AC007402.1(+:1.4)	AC007402.1(-:249.446);AC007682.2(-:741.276);AC007560.1(-:855.126)	AC079779.1(+:193.564);ACP1(+:260.135);AC079779.2(+:282.414)	0	0	0
GM24385_Ason	1086	71	2	2	35935249	3.59496e+07	51914706	5.19297e+07	0.85	deletion	131	131	-1	6601	6605	10199	10203	homozygous	1	372	2.13	7335.23	8192.93	2.13	665.1	0.317	NA	GM24385_Ason_DLE1_assembly5	assembly_comparison	665	12.3	22.8	not_applicable	-	NRXN1	655033	-	mother	both	yes	25	21	28	AC007402.1(+:1.53)	AC007402.1(-:249.446);AC007682.2(-:741.276);AC007560.1(-:855.126)	AC079779.1(+:193.483);ACP1(+:260.054);AC079779.2(+:282.333)	756	1.3759	10
GM24385_Ason	1006	72	2	2	3.33006e+07	3.3313e+07	54554024	54568376	0.99	deletion	130	130	-1	6089	6090	10772	10773	heterozygous	1	-1	58.35	7972.88	7561.34	58.35	1963.1	0.538	NA	GM24385_Ason_DLE1_assembly5	assembly_comparison	1963	71.6	80.7	not_applicable	C2orf73	ACYP2	21590	-	both	both	yes	49	28	36	C2orf73(+:26.45)	TSPYL6(-:70.709);RNU7-172P(-:156.943);AC008280.2(-:243.913)	AC079779.1(+:193.563);ACP1(+:260.134);AC079779.2(+:282.413)	2086	3.79645	80
GM24385_Ason	1011	72	2	2	2.90188e+07	2.90214e+07	58846712	58849533	-1	deletion	130	130	-1	5253	5254	11710	11711	homozygous	1	375	1.29	8987.47	6545.48	1.29	226.3	0.39	NA	GM24385_Ason_DLE1_assembly5	assembly_comparison	226	0	0	not_applicable	-	FLJ30838	303213	-	none	both	yes	35	32	37	LINC01122(+:1.39)	AC007238.1(-:156.285);FANCL(-:457.334);AC073215.1(-:553.996)	AC079779.1(+:193.558);ACP1(+:260.129);AC079779.2(+:282.408)	0	0	0
GM24385_Ason	1090	71	2	2	2.90305e+07	2.9033e+07	58846712	58849533	-1	deletion	131	131	-1	5254	5255	11710	11711	homozygous	1	375	1.29	8969.38	6556.49	1.29	226.3	0.605	NA	GM24385_Ason_DLE1_assembly5	assembly_comparison	227	0	0	not_applicable	-	FLJ30838	303213	-	none	both	yes	41	39	40	LINC01122(+:1.39)	AC007238.1(-:156.285);FANCL(-:457.334);AC073215.1(-:553.996)	AC079779.1(+:193.479);ACP1(+:260.05);AC079779.2(+:282.329)	0	0	0
GM24385_Ason	1092	71	2	2	2.71774e+07	2.71912e+07	6.06906e+07	60705056	0.87	deletion	131	131	-1	4929	4930	12085	12086	heterozygous	1	-1	5.72	9391.49	6135.59	5.72	667.6	0.414	NA	GM24385_Ason_DLE1_assembly5	assembly_comparison	669	12.3	26.3	not_applicable	BCL11A	AL833181	46568	-	father	both	yes	13	40	26	BCL11A(-:19.73)	MIR4432(-:73.055);AC007381.1(-:123.971);AC007179.2(-:927.433)	AC079779.1(+:193.477);ACP1(+:260.048);AC079779.2(+:282.327)	7	0.0127398	0
GM24385_Ason	952	72	2	2	8.1288e+07	8.13055e+07	6385500	6404748	0.99	deletion	129	129	-1	14624	14625	1084	1085	heterozygous	1	-1	29.91	1105.77	2696.33	29.91	1761.2	0.573	NA	GM24385_Ason_DLE1_assembly5	assembly_comparison	1761	14.2	26.3	not_applicable	-	LOC400940	257137	-	mother	both	yes	12	7	27	AC017053.1(-:11.11)	LINC01810(-:431.727);AC108025.1(-:624.041);LINC01248(-:639.863)	AC079779.1(+:193.617);ACP1(+:260.188);AC079779.2(+:282.467)	958	1.74353	0
GM24385_Ason	1018	72	2	2	2.12958e+07	2.12986e+07	66572857	66575898	-1	deletion	130	130	-1	3877	3878	13283	13284	homozygous	1	382	1.53	10727.8	4805.4	1.53	237.3	0.458	NA	GM24385_Ason_DLE1_assembly5	assembly_comparison	237	4.9	17.5	not_applicable	-	MIR4778	9483	-	both	both	yes	37	36	43	-	AC118345.2(-:103.225);AC118345.1(-:107.348);AC007389.3(-:753.157)	AC079779.1(+:193.551);ACP1(+:260.122);AC079779.2(+:282.401)	0	0	0
GM24385_Ason	1098	71	2	2	2.13082e+07	2.1311e+07	66572857	66575898	-1	deletion	131	131	-1	3878	3879	13283	13284	homozygous	1	382	1.53	10711.9	4814.18	1.53	237.4	0.537	NA	GM24385_Ason_DLE1_assembly5	assembly_comparison	237	4.9	17.5	not_applicable	-	MIR4778	9483	-	both	both	yes	43	33	39	-	AC118345.2(-:103.225);AC118345.1(-:107.348);AC007389.3(-:753.157)	AC079779.1(+:193.471);ACP1(+:260.042);AC079779.2(+:282.321)	0	0	0
GM24385_Ason	1020	72	2	2	2.08324e+07	2.08347e+07	67037062	67039662	-1	deletion	130	130	-1	3783	3784	13393	13394	heterozygous	1	-1	1.81	10825.3	4708.85	1.81	300.4	0.417	NA	GM24385_Ason_DLE1_assembly5	assembly_comparison	300	0	0	not_applicable	-	MEIS1	237172	-	none	both	yes	32	26	27	-	LINC01797(-:110.74);MEIS1-AS2(-:367.842);MEIS1-AS3(-:380.195)	AC079779.1(+:193.549);ACP1(+:260.12);AC079779.2(+:282.399)	0	0	0
GM24385_Ason	1021	72	2	2	2.01972e+07	2.01996e+07	67673194	67675899	-1	deletion	130	130	-1	3657	3658	13547	13548	homozygous	1	384	1.51	10960.2	4573	1.51	234.1	0.509	NA	GM24385_Ason_DLE1_assembly5	assembly_comparison	234	2.5	8.8	not_applicable	-	ETAA1	35662	-	none	both	yes	49	35	34	-	LINC01829(-:319.705);LINC01628(-:521.552);AC009474.2(-:561.975)	AC079779.1(+:193.548);ACP1(+:260.119);AC079779.2(+:282.398)	57	0.103738	0
GM24385_Ason	1100	71	2	2	2.02099e+07	2.02124e+07	67673194	67675899	-1	deletion	131	131	-1	3659	3660	13547	13548	homozygous	1	384	1.51	10947.8	4578.3	1.51	234	0.496	NA	GM24385_Ason_DLE1_assembly5	assembly_comparison	234	2.5	8.8	not_applicable	-	ETAA1	35662	-	none	both	yes	45	39	37	-	LINC01829(-:319.705);LINC01628(-:521.552);AC009474.2(-:561.975)	AC079779.1(+:193.469);ACP1(+:260.04);AC079779.2(+:282.319)	57	0.103738	0
GM24385_Ason	1106	71	2	2	1.13672e+07	1.13748e+07	76522048	76531939	1	deletion	131	131	-1	2129	2130	15283	15285	homozygous	1	389	147	12920.9	2606.58	147	2381.5	0.425	NA	GM24385_Ason_DLE1_assembly5	assembly_comparison	2381	61.3	100	not_applicable	-	LRRTM4	442911	-	both	both	yes	32	21	29	AC073091.3(+:7.41)	AC073091.2(-:31.167);AC073091.1(-:33.888);AC073091.4(-:94.067)	AC079779.1(+:193.463);ACP1(+:260.034);AC079779.2(+:282.313)	12	0.0218396	100
GM24385_Ason	1027	72	2	2	1.13561e+07	1.13636e+07	76522048	76531939	1	deletion	130	130	-1	2128	2129	15283	15285	homozygous	1	389	147	12913.4	2621.1	147	2381.5	0.561	NA	GM24385_Ason_DLE1_assembly5	assembly_comparison	2382	61.3	100	not_applicable	-	LRRTM4	442911	-	both	both	yes	34	23	32	AC073091.3(+:7.41)	AC073091.2(-:31.167);AC073091.1(-:33.888);AC073091.4(-:94.067)	AC079779.1(+:193.542);ACP1(+:260.113);AC079779.2(+:282.392)	12	0.0218396	100
GM24385_Ason	1028	72	2	2	11105288	11115908	76772457	76784765	0.99	deletion	130	130	-1	2085	2087	15329	15331	homozygous	1	390	55.28	12964.9	2569.92	55.28	1688	0.534	NA	GM24385_Ason_DLE1_assembly5	assembly_comparison	1688	84.8	96.5	not_applicable	-	LRRTM4	190085	-	both	both	yes	32	14	39	-	RN7SKP203(-:97.252);AC073091.2(-:281.576);AC073091.1(-:284.297)	AC079779.1(+:193.541);ACP1(+:260.112);AC079779.2(+:282.391)	2412	4.38976	80
GM24385_Ason	1107	71	2	2	1.11164e+07	1.11271e+07	76772457	76784765	0.99	deletion	131	131	-1	2086	2088	15329	15331	homozygous	1	390	55.28	12972.3	2555.4	55.28	1688	0.477	NA	GM24385_Ason_DLE1_assembly5	assembly_comparison	1688	84.8	96.5	not_applicable	-	LRRTM4	190085	-	both	both	yes	34	15	35	-	RN7SKP203(-:97.252);AC073091.2(-:281.576);AC073091.1(-:284.297)	AC079779.1(+:193.462);ACP1(+:260.033);AC079779.2(+:282.312)	2412	4.38976	80
GM24385_Ason	1108	71	2	2	9.78709e+06	9.78936e+06	78115772	78118504	-1	deletion	131	131	-1	1815	1816	15634	15635	heterozygous	1	-1	10.34	13301.9	2225.22	10.34	460.6	0.504	NA	GM24385_Ason_DLE1_assembly5	assembly_comparison	460	45.6	71.9	not_applicable	-	SNAR-H	63529	-	mother	both	yes	30	7	26	AC012494.1(-:1.37)	AC013716.1(-:675.059);AC079117.3(-:843.868);AC079117.2(-:865.31)	AC079779.1(+:193.461);ACP1(+:260.032);AC079779.2(+:282.311)	2630	4.78652	0
GM24385_Ason	1031	72	2	2	8.82003e+06	8.82449e+06	79074524	79083724	1	deletion	130	130	-1	1629	1630	15830	15831	heterozygous	1	-1	635.89	13525.9	2008.49	635.89	4739.2	0.601	NA	GM24385_Ason_DLE1_assembly5	assembly_comparison	4739	26	43.9	not_applicable	-	REG3G	169088	-	both	both	yes	12	16	23	-	CYCSP6(-:431.605);AC012494.1(-:1192.373);AC013716.1(-:1633.811)	AC079779.1(+:193.538);ACP1(+:260.109);AC079779.2(+:282.388)	1742	3.17039	40
GM24385_Ason	1034	72	2	2	5.56071e+06	5.56685e+06	82339125	82345606	-1	deletion	130	130	-1	960	961	16590	16591	homozygous	1	393	1.14	14317.5	1216.66	1.14	341.1	0.573	NA	GM24385_Ason_DLE1_assembly5	assembly_comparison	341	20.6	73.7	not_applicable	-	5S_rRNA	615675	-	both	both	yes	31	20	51	-	AC079896.1(-:125.729);AC013262.1(-:442.524);RNA5SP99(-:612.787)	AC079779.1(+:193.535);ACP1(+:260.106);AC079779.2(+:282.385)	45	0.0818986	0
GM24385_Ason	1111	71	2	2	5.5677e+06	5.57384e+06	82339125	82345606	-1	deletion	131	131	-1	966	967	16590	16591	homozygous	1	393	1.14	14315.5	1211.58	1.14	341.1	0.458	NA	GM24385_Ason_DLE1_assembly5	assembly_comparison	341	20.6	73.7	not_applicable	-	5S_rRNA	615675	-	both	both	yes	26	25	46	-	AC079896.1(-:125.729);AC013262.1(-:442.524);RNA5SP99(-:612.787)	AC079779.1(+:193.458);ACP1(+:260.029);AC079779.2(+:282.308)	45	0.0818986	0
GM24385_Ason	1038	72	2	2	3.15322e+06	3.16021e+06	84751668	84759048	-1	deletion	130	130	-1	517	518	17096	17097	homozygous	1	397	3.73	14860.4	673.72	3.73	384.4	0.423	NA	GM24385_Ason_DLE1_assembly5	assembly_comparison	384	70.1	77.2	not_applicable	DNAH6	SUCLG1	65083	-	both	both	yes	33	25	29	DNAH6(+:4.41)	SUCLG1(-:98.016);ST6GALNAC2P1(-:481.659);AC138623.1(-:1302.654)	AC079779.1(+:193.531);ACP1(+:260.102);AC079779.2(+:282.381)	68	0.123758	0
GM24385_Ason	1115	71	2	2	3.161e+06	3.16799e+06	84751668	84759048	-1	deletion	131	131	-1	518	519	17096	17097	homozygous	1	397	3.73	14868.6	658.5	3.73	384.4	0.548	NA	GM24385_Ason_DLE1_assembly5	assembly_comparison	384	70.1	77.2	not_applicable	DNAH6	SUCLG1	65083	-	both	both	yes	30	30	31	DNAH6(+:4.41)	SUCLG1(-:98.016);ST6GALNAC2P1(-:481.659);AC138623.1(-:1302.654)	AC079779.1(+:193.454);ACP1(+:260.025);AC079779.2(+:282.304)	68	0.123758	0
GM24385_Ason	1116	71	2	2	2.40037e+06	2.40488e+06	85514794	85519685	-1	deletion	131	131	-1	391	392	17239	17240	homozygous	1	398	5.42	15030.6	496.46	5.42	386.7	0.516	NA	GM24385_Ason_DLE1_assembly5	assembly_comparison	386	16.7	50.9	not_applicable	TCF7L1	TGOLN2	25456	-	both	both	yes	34	28	39	TCF7L1(+:6.15)	AC093162.1(-:22.527);LSM3P3(-:182.282);AC078974.1(-:215.862)	AC079779.1(+:193.453);ACP1(+:260.024);AC079779.2(+:282.303)	61	0.111018	0
GM24385_Ason	1039	72	2	2	2.39259e+06	2.3971e+06	85514794	85519685	-1	deletion	130	130	-1	390	391	17239	17240	homozygous	1	398	5.42	15022	512.11	5.42	386.7	0.494	NA	GM24385_Ason_DLE1_assembly5	assembly_comparison	387	16.7	50.9	not_applicable	TCF7L1	TGOLN2	25456	-	both	both	yes	30	31	40	TCF7L1(+:6.15)	AC093162.1(-:22.527);LSM3P3(-:182.282);AC078974.1(-:215.862)	AC079779.1(+:193.53);ACP1(+:260.101);AC079779.2(+:282.38)	61	0.111018	0
GM24385_Ason	905	71	2	2	7.91658e+07	7.91686e+07	8614019	8617125	-1	deletion	128	128	-1	14288	14289	1499	1500	homozygous	1	331	4.27	1591.26	2252.07	4.27	326.7	0.481	NA	GM24385_Ason_DLE1_assembly5	assembly_comparison	327	30.9	98.2	not_applicable	-	LINC00299	145471	-	both	both	yes	30	43	50	LINC00299(-:1.82);LINC01814(-:6.94)	LINC00298(-:548.463);AC007463.1(-:584.121);AC092580.1(-:734.45)	AC079779.1(+:193.664);ACP1(+:260.235);AC079779.2(+:282.514)	28	0.0509591	0
GM24385_Ason	956	72	2	2	7.90731e+07	7.90759e+07	8614019	8617125	-1	deletion	129	129	-1	14265	14266	1499	1500	homozygous	1	331	4.27	1579.52	2222.52	4.27	326.8	0.512	NA	GM24385_Ason_DLE1_assembly5	assembly_comparison	327	30.9	98.2	not_applicable	-	LINC00299	145471	-	both	both	yes	31	46	48	LINC00299(-:1.82);LINC01814(-:6.94)	LINC00298(-:548.463);AC007463.1(-:584.121);AC092580.1(-:734.45)	AC079779.1(+:193.613);ACP1(+:260.184);AC079779.2(+:282.463)	28	0.0509591	0
GM24385_Ason	1119	791	2	2	1.25436e+06	1263049	8.82027e+07	88211943	0.9	deletion	132	132	-1	203	204	17719	17720	heterozygous	1	-1	6.05	106.87	205.29	6.05	513.3	0.64	NA	GM24385_Ason_DLE1_assembly5	assembly_comparison	513	15.7	56.1	not_applicable	-	RGPD1	77452.5	-	mother	both	yes	35	18	30	-	RGPD2(-:144.258);AC133644.1(-:334.39);AC133644.2(-:422.724)	AC079779.1(+:193.45);ACP1(+:260.021);AC079779.2(+:282.3)	3	0.00545991	0
GM24385_Ason	1121	791	2	2	641552	644612	88820906	88824422	-1	deletion	132	132	-1	104	105	17826	17827	heterozygous	1	-1	9.43	229.37	82.78	9.43	455.9	0.491	NA	GM24385_Ason_DLE1_assembly5	assembly_comparison	456	8.8	26.3	not_applicable	TEX37	EIF2AK3	31837	-	mother	both	yes	25	16	32	TEX37(+:65.94)	AC012671.1(-:55.621);FOXI3(-:71.6);RNU6-1168P(-:134.893)	AC079779.1(+:193.448);ACP1(+:260.019);AC079779.2(+:282.298)	1078	1.96193	0
GM24385_Ason	1122	791	2	2	434560	444597	89021363	8.90345e+07	1	deletion	132	132	-1	57	58	17882	17884	homozygous	1	402	24.15	288.42	24.15	171.15	3078.8	0.428	NA	GM24385_Ason_DLE1_assembly5	assembly_comparison	3078	71.1	94.7	not_applicable	RPIA	ANKRD36BP2	30940.5	-	both	both	yes	16	12	26	RPIA(+:32.26)	AC062029.1(-:28.668);EIF2AK3(-:162.104);AC012671.1(-:256.078)	AC079779.1(+:193.447);ACP1(+:260.018);AC079779.2(+:282.297)	80	0.145597	90
GM24385_Ason	1125	792	2	2	619974	630011	89021363	8.90345e+07	1	deletion	133	133	-1	101	102	17882	17884	homozygous	1	402	136.41	282.97	136.41	171.15	3078.8	0.407	NA	GM24385_Ason_DLE1_assembly5	assembly_comparison	3079	71.1	94.7	not_applicable	RPIA	ANKRD36BP2	30940.5	-	both	both	yes	15	24	24	RPIA(+:32.26)	AC062029.1(-:28.668);EIF2AK3(-:162.104);AC012671.1(-:256.078)	AC079779.1(+:193.444);ACP1(+:260.015);AC079779.2(+:282.294)	80	0.145597	90
GM24385_Ason	1160	941	2	2	2.50309e+06	2.50636e+06	97852796	97857987	0.99	deletion	164	164	-1	385	386	18654	18655	heterozygous	1	-1	163.48	531.98	2736.36	163.48	1914.9	0.557	NA	GM24385_Ason_DLE1_assembly5	assembly_comparison	1915	57.8	87.7	not_applicable	ANKRD36	LOC100506123	90242	-	both	both	yes	10	21	27	ANKRD36(+:7.4)	FAHD2B(-:100.476);AC018892.2(-:148.598);TRIM43CP(-:158.078)	AC079779.1(+:193.409);ACP1(+:259.98);AC079779.2(+:282.259)	1525	2.77545	80
GM24385_Ason	1163	941	2	2	2.72804e+06	2.73265e+06	98077027	98082214	0.9	deletion	164	164	-1	419	422	18695	18698	heterozygous	1	-1	13.28	558.25	2709.52	13.28	573.4	0.535	NA	GM24385_Ason_DLE1_assembly5	assembly_comparison	573	25	63.2	not_applicable	LOC100506123	ANKRD36B	39047	-	father	both	yes	17	21	18	AC159540.1(-:22.92)	AC159540.3(-:4.479);IGKV3OR2-5(-:49.507);IGKV1OR2-6(-:55.663)	AC079779.1(+:193.406);ACP1(+:259.977);AC079779.2(+:282.256)	2	0.00363994	0
GM24385_Ason	1756	642	3	3	9.51075e+07	9.51168e+07	102805215	102814789	-1	deletion	184	184	-1	17688	17691	20630	20632	heterozygous	1	-1	1.55	2196.92	13981.9	1.55	350.1	0.54	NA	GM24385_Ason_DLE1_assembly5	assembly_comparison	350	8.3	29.8	not_applicable	-	DD413615	135501	-	father	both	yes	21	37	34	-	RNU6-461P(-:328.307);AC063938.1(-:462.31);AC020651.1(-:1259.578)	AY269186.1(+:60.675);AC066595.2(+:160.49);CHL1(+:233.69)	29	0.0527791	0
GM24385_Ason	1835	641	3	3	9.401e+07	9.40214e+07	104276149	104287859	-1	deletion	185	185	-1	17499	17500	20933	20934	homozygous	1	640	1.49	2532.76	21327.9	1.49	365.8	0.445	NA	GM24385_Ason_DLE1_assembly5	assembly_comparison	365	15.2	8.8	not_applicable	-	MIR548A3	330045	-	none	both	yes	26	20	37	-	AC016970.1(-:499.597);AC046144.1(-:1015.67);MIR548AB(-:1030.272)	AY269186.1(+:60.596);AC066595.2(+:160.411);CHL1(+:233.611)	288	0.524151	0
GM24385_Ason	1758	642	3	3	9.36403e+07	9.36517e+07	104276149	104287859	-1	deletion	184	184	-1	17418	17419	20933	20934	homozygous	1	640	1.49	2546.09	13630.4	1.49	365.8	0.53	NA	GM24385_Ason_DLE1_assembly5	assembly_comparison	366	15.2	8.8	not_applicable	-	MIR548A3	330045	-	none	both	yes	33	21	36	-	AC016970.1(-:499.597);AC046144.1(-:1015.67);MIR548AB(-:1030.272)	AY269186.1(+:60.673);AC066595.2(+:160.488);CHL1(+:233.688)	288	0.524151	0
GM24385_Ason	1841	641	3	3	8.45581e+07	8.45785e+07	113730900	113751586	-1	deletion	185	185	-1	15636	15641	23055	23061	heterozygous	1	-1	1.37	4788.68	19073.1	1.37	315.8	0.457	NA	GM24385_Ason_DLE1_assembly5	assembly_comparison	316	0.5	1.8	not_applicable	KIAA1407	QTRTD1	23996	-	none	both	yes	23	29	37	CCDC191(-:28.86);AC092896.1(+:41.24);QTRT2(+:32.31)	AC128687.2(-:62.048);AC079944.1(-:158.816);AC108693.2(-:262.181)	AY269186.1(+:60.59);AC066595.2(+:160.405);CHL1(+:233.605)	0	0	0
GM24385_Ason	1766	642	3	3	8.29248e+07	8.29281e+07	115023966	115027663	-1	deletion	184	184	-1	15314	15315	23357	23358	homozygous	1	646	4.7	5111.11	11066.9	4.7	346.7	0.535	NA	GM24385_Ason_DLE1_assembly5	assembly_comparison	347	10.3	36.8	not_applicable	-	GAP43	314488	-	father	both	yes	35	39	38	AC026341.1(+:2.33)	MIR4796(-:558.674);MIR568(-:985.644);AC093010.3(-:987.618)	AY269186.1(+:60.665);AC066595.2(+:160.48);CHL1(+:233.68)	492	0.895425	0
GM24385_Ason	1842	641	3	3	83286275	8.32896e+07	115023966	115027663	-1	deletion	185	185	-1	15386	15387	23357	23358	homozygous	1	646	4.7	5096.53	18765.7	4.7	346.7	0.465	NA	GM24385_Ason_DLE1_assembly5	assembly_comparison	347	10.3	36.8	not_applicable	-	GAP43	314488	-	father	both	yes	38	41	36	AC026341.1(+:2.33)	MIR4796(-:558.674);MIR568(-:985.644);AC093010.3(-:987.618)	AY269186.1(+:60.589);AC066595.2(+:160.404);CHL1(+:233.604)	492	0.895425	0
GM24385_Ason	1511	61	3	3	1.11288e+06	1.11562e+06	1155249	1158229	-1	deletion	182	182	-1	225	226	249	250	homozygous	1	545	1.25	237.11	20185	1.25	239.2	0.489	NA	GM24385_Ason_DLE1_assembly5	assembly_comparison	239	11.3	40.4	not_applicable	CNTN6	AK126307	267552	-	none	both	yes	18	23	41	CNTN6(+:2.88)	RN7SL120P(-:44.983);RPSAP32(-:492.777);AC087428.1(-:586.554)	AY269186.1(+:60.92);AC066595.2(+:160.735);CHL1(+:233.935)	0	0	0
GM24385_Ason	1630	62	3	3	1113018	1.11576e+06	1155249	1158229	-1	deletion	183	183	-1	226	227	249	250	homozygous	1	545	1.25	236.22	20283.5	1.25	239.2	0.524	NA	GM24385_Ason_DLE1_assembly5	assembly_comparison	240	11.3	40.4	not_applicable	CNTN6	AK126307	267552	-	none	both	yes	21	26	32	CNTN6(+:2.88)	RN7SL120P(-:44.983);RPSAP32(-:492.777);AC087428.1(-:586.554)	AY269186.1(+:60.801);AC066595.2(+:160.616);CHL1(+:233.816)	0	0	0
GM24385_Ason	1767	642	3	3	8.07328e+07	8.07337e+07	117227013	117228079	-1	deletion	184	184	-1	14887	14888	23838	23839	homozygous	1	647	1.22	5615.03	10563	1.22	252.2	0.52	NA	GM24385_Ason_DLE1_assembly5	assembly_comparison	252	1	3.5	not_applicable	-	JB175279	480614	-	none	both	yes	38	34	39	-	RNU5E-8P(-:540.054);MIR4447(-:654.889);BZW1P2(-:859.264)	AY269186.1(+:60.664);AC066595.2(+:160.479);CHL1(+:233.679)	0	0	0
GM24385_Ason	1843	641	3	3	8.10942e+07	8.1095e+07	117227013	117228079	-1	deletion	185	185	-1	14960	14961	23838	23839	homozygous	1	647	1.22	5607.67	18254.5	1.22	252.2	0.48	NA	GM24385_Ason_DLE1_assembly5	assembly_comparison	252	1	3.5	not_applicable	-	JB175279	480614	-	none	both	yes	44	34	37	-	RNU5E-8P(-:540.054);MIR4447(-:654.889);BZW1P2(-:859.264)	AY269186.1(+:60.588);AC066595.2(+:160.403);CHL1(+:233.603)	0	0	0
GM24385_Ason	1770	642	3	3	7.30746e+07	73080232	1.24887e+08	124893529	0.9	deletion	184	184	-1	13467	13469	25458	25462	homozygous	1	649	32.84	7386.1	8789.25	32.84	943.9	0.389	NA	GM24385_Ason_DLE1_assembly5	assembly_comparison	944	84.8	100	not_applicable	SLC12A8	MIR5092	16537.5	-	both	both	yes	22	26	29	SLC12A8(-:9.67)	MIR5092(-:13.624);RNU6-230P(-:45.992);RNA5SP137(-:106.784)	AY269186.1(+:60.661);AC066595.2(+:160.476);CHL1(+:233.676)	58	0.105558	0
GM24385_Ason	1847	641	3	3	7.34264e+07	7.34321e+07	1.24887e+08	124893529	0.9	deletion	185	185	-1	13526	13528	25458	25462	homozygous	1	649	32.84	7399.23	16460.3	32.84	943.9	0.609	NA	GM24385_Ason_DLE1_assembly5	assembly_comparison	944	84.8	100	not_applicable	SLC12A8	MIR5092	16537.5	-	both	both	yes	21	17	30	SLC12A8(-:9.67)	MIR5092(-:13.624);RNU6-230P(-:45.992);RNA5SP137(-:106.784)	AY269186.1(+:60.584);AC066595.2(+:160.399);CHL1(+:233.599)	58	0.105558	0
GM24385_Ason	1848	641	3	3	73378593	7.33869e+07	124933054	124942274	0.9	deletion	185	185	-1	13516	13517	25472	25473	heterozygous	1	-1	20.72	7406.71	16455.5	20.72	884.3	0.596	NA	GM24385_Ason_DLE1_assembly5	assembly_comparison	885	32.8	68.4	not_applicable	-	SLC12A8	1446	-	both	both	yes	20	19	30	SLC12A8(-:1.27);ZNF148(-:0.58)	MIR5092(-:59.745);RNU6-230P(-:92.113);RNA5SP137(-:152.906)	AY269186.1(+:60.583);AC066595.2(+:160.398);CHL1(+:233.598)	2003	3.6454	0
GM24385_Ason	1781	642	3	3	6.63086e+07	6.63212e+07	131675293	131688283	-1	deletion	184	184	-1	12364	12366	26735	26738	heterozygous	1	-1	1.2	8784.75	7394.09	1.2	370.1	0.444	NA	GM24385_Ason_DLE1_assembly5	assembly_comparison	370	4.4	15.8	not_applicable	CPNE4	MIR5704	16416	-	none	both	yes	41	12	41	CPNE4(-:2.53)	AC107027.2(-:415.878);MRPL3(-:491.237);AC107027.3(-:498.323)	AY269186.1(+:60.65);AC066595.2(+:160.465);CHL1(+:233.665)	38	0.0691588	0
GM24385_Ason	1783	642	3	3	61953038	6.19927e+07	136004712	136049265	1	deletion	184	184	-1	11614	11621	27583	27592	heterozygous	1	657	50.47	9741.99	6436.07	50.47	4880.3	0.542	NA	GM24385_Ason_DLE1_assembly5	assembly_comparison	4881	48	63.2	not_applicable	PCCB	STAG1	6734	-	both	both	yes	18	15	24	PCCB(+:57.74)	AC092991.1(-:77.33);MSL2(-:133.953);AC072039.2(-:195.395)	AY269186.1(+:60.648);AC066595.2(+:160.463);CHL1(+:233.663)	2925	5.32341	40
GM24385_Ason	1784	642	3	3	6.19737e+07	6.19766e+07	1.36021e+08	136028343	1	deletion	184	184	-1	11619	11620	27584	27587	heterozygous	1	-1	50.47	9740.73	6437.81	50.47	4529.6	0.533	NA	GM24385_Ason_DLE1_assembly5	assembly_comparison	4530	48	63.2	not_applicable	PCCB	STAG1	27656	-	both	both	yes	20	16	24	PCCB(+:15.32)	AC092991.1(-:93.55);MSL2(-:150.173);AC072039.2(-:211.615)	AY269186.1(+:60.647);AC066595.2(+:160.462);CHL1(+:233.662)	2925	5.32341	40
GM24385_Ason	1857	641	3	3	6.22639e+07	6.22647e+07	136043019	136044098	-1	deletion	185	185	-1	11652	11653	27590	27591	heterozygous	2	657	2.77	9809.28	14052.9	2.77	285.2	0.459	NA	GM24385_Ason_DLE1_assembly5	assembly_comparison	285	0	0	not_applicable	PCCB	STAG1	11901	-	none	both	yes	14	20	21	PCCB(+:8.09)	AC092991.1(-:115.637);MSL2(-:172.26);AC072039.2(-:233.702)	AY269186.1(+:60.574);AC066595.2(+:160.389);CHL1(+:233.589)	0	0	0
GM24385_Ason	1787	642	3	3	5.89141e+07	5.89167e+07	139087065	139089968	-1	deletion	184	184	-1	11084	11085	28175	28176	homozygous	1	660	1.17	10455.6	5721.1	1.17	222.2	0.385	NA	GM24385_Ason_DLE1_assembly5	assembly_comparison	222	5.4	19.3	not_applicable	COPB2	MRPS22	11179	-	none	both	yes	35	35	42	COPB2(-:26.12)	AC024933.1(-:16.199);AC024933.3(-:49.066);RPL7L1P7(-:283.569)	AY269186.1(+:60.644);AC066595.2(+:160.459);CHL1(+:233.659)	0	0	0
GM24385_Ason	1860	641	3	3	5.92183e+07	5.9221e+07	139087065	139089968	-1	deletion	185	185	-1	11116	11117	28175	28176	homozygous	1	660	1.17	10548.4	13312.5	1.17	222.2	0.619	NA	GM24385_Ason_DLE1_assembly5	assembly_comparison	222	5.4	19.3	not_applicable	COPB2	MRPS22	11179	-	none	both	yes	45	35	54	COPB2(-:26.12)	AC024933.1(-:16.199);AC024933.3(-:49.066);RPL7L1P7(-:283.569)	AY269186.1(+:60.571);AC066595.2(+:160.386);CHL1(+:233.586)	0	0	0
GM24385_Ason	1788	642	3	3	5.84113e+07	5.84327e+07	139570784	139592381	-1	deletion	184	184	-1	10998	11001	28269	28272	homozygous	1	661	1.55	10575.8	5602.23	1.55	162.8	0.509	NA	GM24385_Ason_DLE1_assembly5	assembly_comparison	163	0.5	1.8	not_applicable	-	CLSTN2	61646	-	mother	both	yes	39	40	44	AC016933.1(+:48.3)	TRMT112P5(-:3.864);AC110716.1(-:160.539);AC110716.2(-:170.322)	AY269186.1(+:60.643);AC066595.2(+:160.458);CHL1(+:233.658)	0	0	0
GM24385_Ason	1861	641	3	3	5.87156e+07	5.8737e+07	139570784	139592381	-1	deletion	185	185	-1	11029	11032	28269	28272	homozygous	1	661	1.55	10672.1	13190.1	1.55	162.8	0.487	NA	GM24385_Ason_DLE1_assembly5	assembly_comparison	163	0.5	1.8	not_applicable	-	CLSTN2	61646	-	mother	both	yes	41	39	44	AC016933.1(+:48.3)	TRMT112P5(-:3.864);AC110716.1(-:160.539);AC110716.2(-:170.322)	AY269186.1(+:60.57);AC066595.2(+:160.385);CHL1(+:233.585)	0	0	0
GM24385_Ason	1862	641	3	3	5.55399e+07	5.55524e+07	1.42759e+08	142772404	-1	deletion	185	185	-1	10461	10462	28932	28933	homozygous	1	662	1.93	11406.9	12455	1.93	470.1	0.609	NA	GM24385_Ason_DLE1_assembly5	assembly_comparison	470	31.4	68.4	not_applicable	U2SURP	LOC100289361	39185.5	-	father	both	yes	40	28	41	U2SURP(+:19.65)	AC026304.1(-:36.745);PAQR9(-:88.487);AC021074.1(-:210.555)	AY269186.1(+:60.569);AC066595.2(+:160.384);CHL1(+:233.584)	0	0	0
GM24385_Ason	1789	642	3	3	5.52351e+07	5.52475e+07	1.42759e+08	142772404	-1	deletion	184	184	-1	10430	10431	28932	28933	homozygous	1	662	1.93	11316.6	4861.1	1.93	470.1	0.353	NA	GM24385_Ason_DLE1_assembly5	assembly_comparison	471	31.4	68.4	not_applicable	U2SURP	LOC100289361	39185.5	-	father	both	yes	30	22	31	U2SURP(+:19.65)	AC026304.1(-:36.745);PAQR9(-:88.487);AC021074.1(-:210.555)	AY269186.1(+:60.642);AC066595.2(+:160.457);CHL1(+:233.657)	0	0	0
GM24385_Ason	1863	641	3	3	5.55365e+07	5.55524e+07	1.42759e+08	142775803	-1	deletion	185	185	-1	10460	10462	28932	28935	homozygous	1	662	1.93	11404.6	12455.4	1.93	492	0.615	NA	GM24385_Ason_DLE1_assembly5	assembly_comparison	492	31.4	68.4	not_applicable	U2SURP	LOC100289361	39185.5	-	father	both	yes	40	26	41	U2SURP(+:23.18)	AC026304.1(-:36.745);PAQR9(-:88.487);AC021074.1(-:210.555)	AY269186.1(+:60.568);AC066595.2(+:160.383);CHL1(+:233.583)	0	0	0
GM24385_Ason	1790	642	3	3	5.52317e+07	5.52475e+07	1.42759e+08	142775803	-1	deletion	184	184	-1	10429	10431	28932	28935	homozygous	1	662	1.93	11314.4	4861.44	1.93	492	0.369	NA	GM24385_Ason_DLE1_assembly5	assembly_comparison	493	31.4	68.4	not_applicable	U2SURP	LOC100289361	39185.5	-	father	both	yes	30	21	31	U2SURP(+:23.18)	AC026304.1(-:36.745);PAQR9(-:88.487);AC021074.1(-:210.555)	AY269186.1(+:60.641);AC066595.2(+:160.456);CHL1(+:233.656)	0	0	0
GM24385_Ason	1867	641	3	3	5.49223e+07	5.4939e+07	143368522	143385451	-1	deletion	185	185	-1	10334	10337	29069	29073	heterozygous	1	-1	1.19	11548.6	12312.6	1.19	214.7	0.603	NA	GM24385_Ason_DLE1_assembly5	assembly_comparison	214	0.5	1.8	not_applicable	SLC9A9	SLC9A9-AS1	302610	-	none	both	yes	38	20	42	SLC9A9(-:3.93)	ST13P15(-:129.557);GAPDHP47(-:143.405);AC131210.1(-:333.613)	AY269186.1(+:60.564);AC066595.2(+:160.379);CHL1(+:233.579)	0	0	0
GM24385_Ason	1792	642	3	3	53483951	53497039	144514552	144528348	0.88	deletion	184	184	-1	10081	10082	29329	29331	homozygous	1	664	4.76	11737.3	4440.81	4.76	708	0.504	NA	GM24385_Ason_DLE1_assembly5	assembly_comparison	708	27.9	100	not_applicable	-	5S_rRNA	608691	-	both	both	yes	30	31	57	-	AC011592.1(-:350.499);RNA5SP144(-:605.805);AC107421.1(-:936.971)	AY269186.1(+:60.639);AC066595.2(+:160.454);CHL1(+:233.654)	47	0.0855385	0
GM24385_Ason	1868	641	3	3	5.37838e+07	5.37969e+07	144514552	144528348	0.88	deletion	185	185	-1	10111	10112	29329	29331	homozygous	1	664	4.76	11820.6	12041.7	4.76	708	0.48	NA	GM24385_Ason_DLE1_assembly5	assembly_comparison	708	27.9	100	not_applicable	-	5S_rRNA	608691	-	both	both	yes	28	29	51	-	AC011592.1(-:350.499);RNA5SP144(-:605.805);AC107421.1(-:936.971)	AY269186.1(+:60.563);AC066595.2(+:160.378);CHL1(+:233.578)	47	0.0855385	0
GM24385_Ason	1870	641	3	3	5.27875e+07	5.27952e+07	145521136	145529066	-1	deletion	185	185	-1	9920	9921	29544	29545	heterozygous	1	-1	1.27	12066.1	11794.6	1.27	286.9	0.515	NA	GM24385_Ason_DLE1_assembly5	assembly_comparison	287	12.7	45.6	not_applicable	-	PLOD2	258162	-	none	both	yes	16	26	27	-	AC011592.1(-:1357.083);RNA5SP144(-:1612.389);AC107421.1(-:1943.555)	AY269186.1(+:60.561);AC066595.2(+:160.376);CHL1(+:233.576)	0	0	0
GM24385_Ason	1796	642	3	3	5.16229e+07	5.1625e+07	146388576	146395578	1	deletion	184	184	-1	9713	9715	29732	29736	homozygous	1	665	217.13	12204.3	3974.69	217.13	4833.7	0.367	NA	GM24385_Ason_DLE1_assembly5	assembly_comparison	4834	71.6	82.5	not_applicable	-	PLSCR5	64574	-	both	both	yes	10	30	34	-	PLSCR5(-:91.234);PLSCR1(-:152.609);AC069528.2(-:163.219)	AY269186.1(+:60.635);AC066595.2(+:160.45);CHL1(+:233.65)	2258	4.10949	60
GM24385_Ason	1871	641	3	3	5.19237e+07	5.19309e+07	146388576	1.46401e+08	1	deletion	185	185	-1	9749	9752	29732	29738	homozygous	1	665	296.48	12290.3	11573.3	296.48	4962.5	0.643	NA	GM24385_Ason_DLE1_assembly5	assembly_comparison	4962	71.6	82.5	not_applicable	-	PLSCR5	64574	-	both	both	yes	14	39	29	-	PLSCR5(-:91.234);PLSCR1(-:152.609);AC069528.2(-:163.219)	AY269186.1(+:60.56);AC066595.2(+:160.375);CHL1(+:233.575)	3087	5.61824	60
GM24385_Ason	1800	642	3	3	4.91824e+07	4.91848e+07	1.48844e+08	148846318	-1	deletion	184	184	-1	9234	9235	30292	30294	heterozygous	1	-1	3.04	12788.6	3387.21	3.04	329.3	0.49	NA	GM24385_Ason_DLE1_assembly5	assembly_comparison	329	23.5	84.2	not_applicable	-	HPS3	1053	-	both	both	yes	35	33	37	HPS3(+:4.29)	MED28P2(-:23.273);Y_RNA(-:28.419);HLTF(-:92.644)	AY269186.1(+:60.631);AC066595.2(+:160.446);CHL1(+:233.646)	49	0.0891785	0
GM24385_Ason	1806	642	3	3	4.57029e+07	4.57161e+07	152301611	152316280	0.99	deletion	184	184	-1	8568	8572	31033	31038	homozygous	1	670	32.26	13652	2527.44	32.26	1473.1	0.48	NA	GM24385_Ason_DLE1_assembly5	assembly_comparison	1473	88.7	96.5	not_applicable	-	MBNL1	118043	-	both	both	yes	21	15	32	-	AC026347.2(-:123.063);TMEM14EP(-:241.127);MBNL1-AS1(-:335.56)	AY269186.1(+:60.625);AC066595.2(+:160.44);CHL1(+:233.64)	109	0.198377	100
GM24385_Ason	1877	641	3	3	4.60048e+07	46018025	152301611	152316280	0.99	deletion	185	185	-1	8608	8612	31033	31038	homozygous	1	670	32.26	13753.7	10109.9	32.26	1473.2	0.516	NA	GM24385_Ason_DLE1_assembly5	assembly_comparison	1473	88.7	96.5	not_applicable	-	MBNL1	118043	-	both	both	yes	23	17	36	-	AC026347.2(-:123.063);TMEM14EP(-:241.127);MBNL1-AS1(-:335.56)	AY269186.1(+:60.554);AC066595.2(+:160.369);CHL1(+:233.569)	109	0.198377	100
GM24385_Ason	1880	641	3	3	4.49542e+07	4.49592e+07	153360115	153365387	-1	deletion	185	185	-1	8394	8396	31285	31288	heterozygous	1	-1	1.16	14013	9847.18	1.16	244.6	0.508	NA	GM24385_Ason_DLE1_assembly5	assembly_comparison	244	0	0	not_applicable	-	C3orf79	139630	-	none	both	yes	34	24	18	LINC02006(-:1.89)	RNU6-901P(-:167.86);RN7SL300P(-:439.624);AC117394.2(-:482.815)	AY269186.1(+:60.551);AC066595.2(+:160.366);CHL1(+:233.566)	0	0	0
GM24385_Ason	1812	642	3	3	43900515	4.39156e+07	154092825	154108343	-1	deletion	184	184	-1	8211	8212	31447	31448	heterozygous	1	-1	1.36	14071.4	2105.25	1.36	471.4	0.488	NA	GM24385_Ason_DLE1_assembly5	assembly_comparison	472	33.3	52.6	not_applicable	GPR149	DHX36	50540	-	none	both	yes	35	33	49	GPR149(-:22.59)	DDX50P2(-:19.9);AC134026.2(-:37.227);DHX36(-:99.49)	AY269186.1(+:60.619);AC066595.2(+:160.434);CHL1(+:233.634)	58	0.105558	0
GM24385_Ason	1817	642	3	3	38739528	38760370	159255915	159277369	0.55	deletion	184	184	-1	7187	7189	32613	32616	homozygous	1	677	1.97	15344.8	829.29	1.97	612	0.523	NA	GM24385_Ason_DLE1_assembly5	assembly_comparison	612	18.6	45.6	not_applicable	IQCJ-SCHIP1	U2	248836	-	both	both	yes	34	37	37	IQCJ-SCHIP1(+:2.94)	AC063955.1(-:148.37);GPR79(-:694.033);AC080013.5(-:733.869)	AY269186.1(+:60.614);AC066595.2(+:160.429);CHL1(+:233.629)	1721	3.13217	0
GM24385_Ason	1886	641	3	3	39048359	3.90692e+07	159255915	159277369	0.55	deletion	185	185	-1	7230	7232	32613	32616	homozygous	1	677	1.97	15445.2	8413.04	1.97	612	0.473	NA	GM24385_Ason_DLE1_assembly5	assembly_comparison	612	18.6	45.6	not_applicable	IQCJ-SCHIP1	U2	248836	-	both	both	yes	34	36	34	IQCJ-SCHIP1(+:2.94)	AC063955.1(-:148.37);GPR79(-:694.033);AC080013.5(-:733.869)	AY269186.1(+:60.545);AC066595.2(+:160.36);CHL1(+:233.56)	1721	3.13217	0
GM24385_Ason	1818	642	3	3	3.87395e+07	3.8749e+07	159267151	159277369	0.55	deletion	184	184	-1	7187	7188	32614	32616	homozygous	1	677	1.97	15344.7	831.33	1.97	711	0.526	NA	GM24385_Ason_DLE1_assembly5	assembly_comparison	711	17.6	42.1	not_applicable	IQCJ-SCHIP1	U2	248836	-	both	both	yes	34	36	36	IQCJ-SCHIP1(+:1.73)	AC063955.1(-:159.606);GPR79(-:705.269);AC080013.5(-:745.105)	AY269186.1(+:60.613);AC066595.2(+:160.428);CHL1(+:233.628)	0	0	0
GM24385_Ason	1887	641	3	3	39048359	3.90579e+07	159267151	159277369	0.55	deletion	185	185	-1	7230	7231	32614	32616	homozygous	1	677	1.97	15445.1	8415.08	1.97	710.9	0.472	NA	GM24385_Ason_DLE1_assembly5	assembly_comparison	711	17.6	42.1	not_applicable	IQCJ-SCHIP1	U2	248836	-	both	both	yes	34	35	33	IQCJ-SCHIP1(+:1.73)	AC063955.1(-:159.606);GPR79(-:705.269);AC080013.5(-:745.105)	AY269186.1(+:60.544);AC066595.2(+:160.359);CHL1(+:233.559)	0	0	0
GM24385_Ason	1507	61	3	3	118411	137017	160303	179720	0.87	deletion	182	182	-1	15	17	16	18	homozygous	1	541	5.32	16.54	20407.1	5.32	811.3	0.463	NA	GM24385_Ason_DLE1_assembly5	assembly_comparison	811	42.6	96.5	not_applicable	-	CHL1	58559	-	both	both	yes	49	31	78	CHL1-AS2(-:29);AC066595.2(+:100)	AC066595.1(-:62.272);NA(NA:NA);NA(NA:NA)	AY269186.1(+:60.924);AC066595.2(+:160.739);CHL1(+:233.939)	3	0.00545991	0
GM24385_Ason	1626	62	3	3	118680	137286	160303	179720	0.87	deletion	183	183	-1	15	17	16	18	homozygous	1	541	5.32	17.04	20504.2	5.32	811.3	0.545	NA	GM24385_Ason_DLE1_assembly5	assembly_comparison	811	42.6	96.5	not_applicable	-	CHL1	58559	-	both	both	yes	44	34	76	CHL1-AS2(-:29);AC066595.2(+:100)	AC066595.1(-:62.272);NA(NA:NA);NA(NA:NA)	AY269186.1(+:60.805);AC066595.2(+:160.62);CHL1(+:233.82)	3	0.00545991	0
GM24385_Ason	1819	642	3	3	3.67721e+07	3.6775e+07	161245596	1.61249e+08	-1	deletion	184	184	-1	6802	6803	33042	33044	heterozygous	1	-1	2.06	15859.4	316.5	2.06	361.1	0.404	NA	GM24385_Ason_DLE1_assembly5	assembly_comparison	361	3.9	14	not_applicable	-	OTOL1	23867	-	none	both	yes	32	12	37	-	RPL23AP42(-:95.681);SPTSSB(-:180.016);PSMC1P7(-:195.884)	AY269186.1(+:60.612);AC066595.2(+:160.427);CHL1(+:233.627)	32	0.058239	0
GM24385_Ason	1891	641	3	3	3.27684e+07	3.27803e+07	165573013	165585332	-1	deletion	185	185	-1	5985	5986	34010	34011	homozygous	1	679	1.63	17003.6	6857.18	1.63	386.5	0.662	NA	GM24385_Ason_DLE1_assembly5	assembly_comparison	386	7.8	26.3	not_applicable	-	BCHE	17761	-	none	both	yes	27	31	23	-	BCHE(-:79.321);SLITRK3(-:665.505);LINC02023(-:702.219)	AY269186.1(+:60.54);AC066595.2(+:160.355);CHL1(+:233.555)	9	0.0163797	0
GM24385_Ason	1930	642	3	3	32576616	3.25885e+07	165573013	165585332	-1	deletion	186	186	-1	5965	5966	34010	34011	homozygous	1	679	1.62	697.64	6819.57	1.62	386.4	0.298	NA	GM24385_Ason_DLE1_assembly5	assembly_comparison	387	7.8	26.3	not_applicable	-	BCHE	17761	-	none	both	yes	31	17	26	-	BCHE(-:79.321);SLITRK3(-:665.505);LINC02023(-:702.219)	AY269186.1(+:60.501);AC066595.2(+:160.316);CHL1(+:233.516)	9	0.0163797	0
GM24385_Ason	1512	61	3	3	1.6361e+06	1642499	1679581	1686469	-1	deletion	182	182	-1	311	312	340	341	homozygous	1	546	6.76	348.37	20074.7	6.76	493.6	0.498	NA	GM24385_Ason_DLE1_assembly5	assembly_comparison	493	24.5	87.7	not_applicable	-	CNTN6	234304	-	both	both	yes	12	23	31	-	RPL23AP38(-:39.12);CRB3P1(-:240.724);RN7SL120P(-:569.315)	AY269186.1(+:60.919);AC066595.2(+:160.734);CHL1(+:233.934)	0	0	0
GM24385_Ason	1631	62	3	3	1.63624e+06	1.64264e+06	1679581	1686469	-1	deletion	183	183	-1	310	311	340	341	homozygous	1	546	6.76	351.47	20169.2	6.76	493.6	0.483	NA	GM24385_Ason_DLE1_assembly5	assembly_comparison	494	24.5	87.7	not_applicable	-	CNTN6	234304	-	both	both	yes	22	8	30	-	RPL23AP38(-:39.12);CRB3P1(-:240.724);RN7SL120P(-:569.315)	AY269186.1(+:60.8);AC066595.2(+:160.615);CHL1(+:233.815)	0	0	0
GM24385_Ason	1934	642	3	3	2.80554e+07	2.80593e+07	170116336	170120486	-1	deletion	186	186	-1	5089	5090	35013	35014	homozygous	1	682	2.2	1806.03	5712.25	2.2	273.5	0.641	NA	GM24385_Ason_DLE1_assembly5	assembly_comparison	273	26.5	94.7	not_applicable	-	SKIL	1700	-	both	both	yes	38	42	44	SKIL(+:3.29)	PHC3(-:308.816);SEC62-AS1(-:417.012);AC008040.4(-:449.561)	AY269186.1(+:60.497);AC066595.2(+:160.312);CHL1(+:233.512)	58	0.105558	0
GM24385_Ason	1895	641	3	3	2.82474e+07	2.82513e+07	170116336	170120486	-1	deletion	185	185	-1	5115	5116	35013	35014	homozygous	1	682	2.2	18108.7	5753.11	2.2	273.5	0.359	NA	GM24385_Ason_DLE1_assembly5	assembly_comparison	274	26.5	94.7	not_applicable	-	SKIL	1700	-	both	both	yes	33	25	27	SKIL(+:3.29)	PHC3(-:308.816);SEC62-AS1(-:417.012);AC008040.4(-:449.561)	AY269186.1(+:60.536);AC066595.2(+:160.351);CHL1(+:233.551)	58	0.105558	0
GM24385_Ason	1935	642	3	3	2.5838e+07	25841585	1.72339e+08	172342543	-1	deletion	186	186	-1	4666	4667	35499	35500	homozygous	1	683	1.89	2344.19	5173.8	1.89	259.3	0.519	NA	GM24385_Ason_DLE1_assembly5	assembly_comparison	259	0.5	0	not_applicable	-	NCEH1	5892	-	father	both	yes	39	31	38	-	SLC31A1P1(-:14.419);LINC02068(-:56.971);TNFSF10(-:112.352)	AY269186.1(+:60.496);AC066595.2(+:160.311);CHL1(+:233.511)	0	0	0
GM24385_Ason	1896	641	3	3	2.60297e+07	2.60333e+07	1.72339e+08	172342543	-1	deletion	185	185	-1	4692	4693	35499	35500	homozygous	1	683	1.89	18642	5219.58	1.89	259.3	0.465	NA	GM24385_Ason_DLE1_assembly5	assembly_comparison	260	0.5	0	not_applicable	-	NCEH1	5892	-	father	both	yes	32	26	42	-	SLC31A1P1(-:14.419);LINC02068(-:56.971);TNFSF10(-:112.352)	AY269186.1(+:60.535);AC066595.2(+:160.35);CHL1(+:233.55)	0	0	0
GM24385_Ason	1900	641	3	3	2.18817e+07	2.18841e+07	176485358	176488134	-1	deletion	185	185	-1	3875	3876	36424	36425	heterozygous	1	-1	4.59	19607.4	4254.78	4.59	331.7	0.584	NA	GM24385_Ason_DLE1_assembly5	assembly_comparison	332	10.3	26.3	not_applicable	-	TBL1XR1	250408	-	father	both	yes	16	30	30	LINC01208(-:1.94)	AC117434.1(-:650.868);EI24P1(-:696.528);ACTG1P23(-:787.073)	AY269186.1(+:60.531);AC066595.2(+:160.346);CHL1(+:233.546)	105	0.191097	0
GM24385_Ason	1938	642	3	3	2.0804e+07	20809304	177379034	1.77388e+08	1	deletion	186	186	-1	3671	3672	36622	36626	heterozygous	1	-1	277.02	3544.04	3975.26	277.02	4054.3	0.445	NA	GM24385_Ason_DLE1_assembly5	assembly_comparison	4053	17.2	24.6	not_applicable	LINC00578	AK056252	146260	-	both	both	yes	17	19	22	LINC00578(+:4.72)	SNORA18(-:33.964);AC026355.3(-:36.864);RN7SKP52(-:154.943)	AY269186.1(+:60.493);AC066595.2(+:160.308);CHL1(+:233.508)	498	0.906344	10
GM24385_Ason	1940	642	3	3	1.96188e+07	1.96461e+07	178547595	178575703	0.85	deletion	186	186	-1	3441	3448	36884	36891	heterozygous	1	-1	2.36	3814.55	3704.6	2.36	813.7	0.44	NA	GM24385_Ason_DLE1_assembly5	assembly_comparison	814	18.1	61.4	not_applicable	AF279780;KCNMB2	ZMAT3	159308	-	both	both	yes	34	16	28	KCNMB2(+:3.08);AC117457.1(+:3.89);KCNMB2-AS1(-:8.3)	PPIAP75(-:333.48);RNA5SP148(-:397.61);AC117453.1(-:662.799)	AY269186.1(+:60.491);AC066595.2(+:160.306);CHL1(+:233.506)	2828	5.14687	20
GM24385_Ason	1902	641	3	3	1.84095e+07	18429409	179940874	179961436	0.85	deletion	185	185	-1	3193	3200	37189	37200	heterozygous	1	-1	2.25	20449.6	3409.81	2.25	617.6	0.652	NA	GM24385_Ason_DLE1_assembly5	assembly_comparison	617	1	3.5	not_applicable	-	PEX5L	186034	-	none	both	yes	28	30	39	-	RNA5SP149(-:58.2);PEX5L(-:425.128);H3P13(-:570.592)	AY269186.1(+:60.529);AC066595.2(+:160.344);CHL1(+:233.544)	0	0	0
GM24385_Ason	1941	642	3	3	1.80128e+07	1.80248e+07	180170524	1.80183e+08	-1	deletion	186	186	-1	3124	3128	37245	37249	homozygous	1	686	2.16	4187.84	3330.82	2.16	248.1	0.407	NA	GM24385_Ason_DLE1_assembly5	assembly_comparison	247	0	0	not_applicable	-	TTC14	137166	-	father	both	yes	26	35	41	LINC02053(+:28.58)	RNA5SP149(-:287.85);PEX5L(-:654.778);H3P13(-:800.242)	AY269186.1(+:60.49);AC066595.2(+:160.305);CHL1(+:233.505)	80	0.145597	0
GM24385_Ason	1903	641	3	3	1.81885e+07	1.82005e+07	180170524	1.80183e+08	-1	deletion	185	185	-1	3148	3152	37245	37249	homozygous	1	686	2.16	20498.8	3363.4	2.16	248.1	0.593	NA	GM24385_Ason_DLE1_assembly5	assembly_comparison	248	0	0	not_applicable	-	TTC14	137166	-	father	both	yes	33	33	49	LINC02053(+:28.58)	RNA5SP149(-:287.85);PEX5L(-:654.778);H3P13(-:800.242)	AY269186.1(+:60.528);AC066595.2(+:160.343);CHL1(+:233.543)	80	0.145597	0
GM24385_Ason	1948	642	3	3	1.38524e+07	13854670	184333336	184335974	-1	deletion	186	186	-1	2350	2351	38117	38118	heterozygous	1	-1	4.79	5134.55	2384.11	4.79	344.5	0.491	NA	GM24385_Ason_DLE1_assembly5	assembly_comparison	344	13.7	47.4	not_applicable	-	TRNA_Asp	30121	-	both	both	yes	27	27	20	-	LINC01840(-:65.834);AC128714.1(-:113.064);THPO(-:240.613)	AY269186.1(+:60.483);AC066595.2(+:160.298);CHL1(+:233.498)	350	0.636989	0
GM24385_Ason	1913	641	3	3	1.17821e+07	1.17898e+07	186578931	186590857	1	deletion	185	185	-1	2016	2017	38523	38525	homozygous	1	693	379.75	21928.7	1933.98	379.75	4287.5	0.551	NA	GM24385_Ason_DLE1_assembly5	assembly_comparison	4287	93.1	100	not_applicable	-	ADIPOQ	2680	-	both	both	yes	38	18	38	ADIPOQ(+:2.04)	ADIPOQ-AS1(-:6.256);LINC02043(-:47.262);RFC4(-:68.262)	AY269186.1(+:60.518);AC066595.2(+:160.333);CHL1(+:233.533)	114	0.207476	100
GM24385_Ason	1950	642	3	3	1.16021e+07	1.16097e+07	186578931	186590857	1	deletion	186	186	-1	1988	1989	38523	38525	homozygous	1	693	379.77	5618.49	1900.65	379.77	4287.6	0.449	NA	GM24385_Ason_DLE1_assembly5	assembly_comparison	4287	93.1	100	not_applicable	-	ADIPOQ	2680	-	both	both	yes	32	40	41	ADIPOQ(+:2.04)	ADIPOQ-AS1(-:6.256);LINC02043(-:47.262);RFC4(-:68.262)	AY269186.1(+:60.481);AC066595.2(+:160.296);CHL1(+:233.496)	114	0.207476	100
GM24385_Ason	1915	641	3	3	1.15417e+07	1.15457e+07	186824979	186829317	-1	deletion	185	185	-1	1972	1973	38568	38569	homozygous	1	694	2.28	21982.2	1879.68	2.28	278.9	0.449	NA	GM24385_Ason_DLE1_assembly5	assembly_comparison	279	9.8	31.6	not_applicable	-	RPL39L	9424	-	mother	both	yes	26	12	28	-	AC007690.1(-:181.904);ADIPOQ-AS1(-:252.304);LINC02043(-:293.31)	AY269186.1(+:60.516);AC066595.2(+:160.331);CHL1(+:233.531)	48	0.0873585	0
GM24385_Ason	1951	642	3	3	1.13644e+07	1.13685e+07	186824979	186829317	-1	deletion	186	186	-1	1946	1947	38568	38569	homozygous	1	694	2.28	5674.02	1844.34	2.28	278.9	0.529	NA	GM24385_Ason_DLE1_assembly5	assembly_comparison	279	9.8	31.6	not_applicable	-	RPL39L	9424	-	mother	both	yes	32	33	35	-	AC007690.1(-:181.904);ADIPOQ-AS1(-:252.304);LINC02043(-:293.31)	AY269186.1(+:60.48);AC066595.2(+:160.295);CHL1(+:233.495)	48	0.0873585	0
GM24385_Ason	1657	62	3	3	1.87144e+07	18718577	18752700	18757152	-1	deletion	183	183	-1	3290	3292	3713	3715	heterozygous	1	-1	1.8	4034.91	16486.3	1.8	302.1	0.437	NA	GM24385_Ason_DLE1_assembly5	assembly_comparison	302	8.3	28.1	not_applicable	-	U6	239283	-	mother	both	yes	20	8	26	SATB1-AS1(+:2.2)	AC144521.1(-:299.528);SATB1(-:362.831);PDCL3P3(-:830.753)	AY269186.1(+:60.774);AC066595.2(+:160.589);CHL1(+:233.789)	250	0.454992	0
GM24385_Ason	1916	641	3	3	1.00498e+07	1.00681e+07	188303116	188321736	-1	deletion	185	185	-1	1699	1704	38871	38877	homozygous	1	695	1.59	22330.2	1532.06	1.59	274.6	0.533	NA	GM24385_Ason_DLE1_assembly5	assembly_comparison	275	25.5	70.2	not_applicable	LPP	Mir_28	84833	-	both	both	yes	19	42	33	LPP(+:3.34)	LPP-AS1(-:20.09);LPP-AS2(-:431.122);AC092941.2(-:580.628)	AY269186.1(+:60.515);AC066595.2(+:160.33);CHL1(+:233.53)	90	0.163797	0
GM24385_Ason	1954	642	3	3	9.68775e+06	9.69469e+06	188497779	188505360	0.9	deletion	186	186	-1	1641	1642	38918	38919	heterozygous	1	-1	12.68	6058.42	1460.25	12.68	641.4	0.499	NA	GM24385_Ason_DLE1_assembly5	assembly_comparison	642	29.4	82.5	not_applicable	LPP	Mir_28	91126	-	both	both	yes	26	14	31	LPP(+:1.84)	AC063932.1(-:146.35);LPP-AS1(-:214.753);LPP-AS2(-:625.785)	AY269186.1(+:60.477);AC066595.2(+:160.292);CHL1(+:233.492)	0	0	0
GM24385_Ason	1917	641	3	3	9.14643e+06	9.1528e+06	189220180	189227469	0.9	deletion	185	185	-1	1525	1526	39085	39086	heterozygous	1	-1	28.25	22544.4	1317.82	28.25	914.2	0.517	NA	GM24385_Ason_DLE1_assembly5	assembly_comparison	914	6.4	15.8	not_applicable	-	TP63	121747	-	both	both	yes	23	20	28	-	TPRG1-AS2(-:260.705);AC009319.1(-:510.009);TPRG1-AS1(-:557.676)	AY269186.1(+:60.514);AC066595.2(+:160.329);CHL1(+:233.529)	124	0.225676	0
GM24385_Ason	1919	641	3	3	6.52401e+06	6.5323e+06	191848608	191857273	-1	deletion	185	185	-1	1044	1045	39655	39656	homozygous	1	696	1.14	23103.4	758.8	1.14	374.7	0.501	NA	GM24385_Ason_DLE1_assembly5	assembly_comparison	374	60.8	63.2	not_applicable	FGF12	Y_RNA	489583	-	mother	both	yes	32	31	31	FGF12(-:0.49)	AC026320.3(-:48.869);AC026320.2(-:175.47);Y_RNA(-:486.49)	AY269186.1(+:60.512);AC066595.2(+:160.327);CHL1(+:233.527)	33	0.060059	0
GM24385_Ason	1959	642	3	3	6352075	6.36037e+06	191848608	191857273	-1	deletion	186	186	-1	1021	1022	39655	39656	homozygous	1	696	1.14	6774.64	743.99	1.14	374.7	0.48	NA	GM24385_Ason_DLE1_assembly5	assembly_comparison	375	60.8	63.2	not_applicable	FGF12	Y_RNA	489583	-	mother	both	yes	36	31	27	FGF12(-:0.49)	AC026320.3(-:48.869);AC026320.2(-:175.47);Y_RNA(-:486.49)	AY269186.1(+:60.472);AC066595.2(+:160.287);CHL1(+:233.487)	33	0.060059	0
GM24385_Ason	1960	642	3	3	6.14252e+06	6.1619e+06	192048063	192067932	-1	deletion	186	186	-1	974	981	39700	39710	heterozygous	2	697	1.11	6828.02	691.59	1.11	490.6	0.431	NA	GM24385_Ason_DLE1_assembly5	assembly_comparison	491	1.5	5.3	not_applicable	FGF12	U1	379412	-	none	both	yes	31	10	25	FGF12(-:4.12)	AC026320.3(-:248.324);AC026320.2(-:374.925);Y_RNA(-:685.945)	AY269186.1(+:60.471);AC066595.2(+:160.286);CHL1(+:233.486)	41	0.0746187	0
GM24385_Ason	1961	642	3	3	5.94167e+06	5.94764e+06	192262790	192269238	-1	deletion	186	186	-1	933	934	39753	39754	heterozygous	1	-1	7.65	6875.26	643.4	7.65	482.8	0.467	NA	GM24385_Ason_DLE1_assembly5	assembly_comparison	483	3.4	12.3	not_applicable	-	FGF12	135953	-	none	both	yes	21	15	21	FGF12(-:1.98)	snoU13(-:7.992);AC026320.3(-:463.051);AC026320.2(-:589.652)	AY269186.1(+:60.47);AC066595.2(+:160.285);CHL1(+:233.485)	0	0	0
GM24385_Ason	1962	642	3	3	5.33216e+06	5.33733e+06	192874043	192889269	1	deletion	186	186	-1	811	812	39895	39899	heterozygous	1	-1	501.61	7018.08	501.61	1476.66	10058.5	0.415	NA	GM24385_Ason_DLE1_assembly5	assembly_comparison	10058	70.6	94.7	not_applicable	-	HRASLS	69648	-	both	both	yes	33	19	23	AC092966.1(-:65.51)	MB21D2(-:356.439);RNU1-20P(-:423.699);snoU13(-:619.245)	AY269186.1(+:60.469);AC066595.2(+:160.284);CHL1(+:233.484)	4510	8.20806	60
GM24385_Ason	1923	641	3	3	3.97483e+06	4.00329e+06	194380784	194411213	0.99	deletion	185	185	-1	572	575	40189	40193	heterozygous	1	-1	14.64	23679.1	184.12	14.64	1973.7	0.461	NA	GM24385_Ason_DLE1_assembly5	assembly_comparison	1974	67.2	82.5	not_applicable	LSG1;FAM43A	LOC100507391	17937	-	mother	both	yes	42	11	35	LSG1(-:48.65);AC046143.1(-:100)	AC046143.2(-:19.55);TMEM44(-:69.382);RPL23AP93(-:94.077)	AY269186.1(+:60.508);AC066595.2(+:160.323);CHL1(+:233.523)	3246	5.90762	60
GM24385_Ason	1987	641	3	3	2.28396e+06	2.30258e+06	195820356	1.9584e+08	0.85	deletion	189	189	-1	347	348	40406	40407	heterozygous	1	-1	2.65	18.94	428.4	2.65	721.4	0.491	NA	GM24385_Ason_DLE1_assembly5	assembly_comparison	721	14.7	43.9	not_applicable	-	TFRC	11325	-	mother	both	yes	42	8	30	-	TFRC(-:63.302);SDHAP1(-:130.737);RNU2-11P(-:161.896)	AY269186.1(+:60.444);AC066595.2(+:160.259);CHL1(+:233.459)	160	0.291195	0
GM24385_Ason	1992	641	3	3	269962	282449	1.97823e+08	197838609	1	deletion	189	189	-1	46	47	40744	40745	heterozygous	2	710	15.7	431.72	15.7	101.1	2633.2	0.545	NA	GM24385_Ason_DLE1_assembly5	assembly_comparison	2633	52.5	77.2	not_applicable	-	ANKRD18DP	15947.5	-	both	both	yes	25	16	33	-	RNU6-821P(-:22.306);ANKRD18DP(-:40.096);LMLN-AS1(-:55.297)	AY269186.1(+:60.439);AC066595.2(+:160.254);CHL1(+:233.454)	6	0.0109198	40
GM24385_Ason	1540	61	3	3	2.14191e+07	21431419	21451884	21464603	-1	deletion	182	182	-1	3835	3836	4311	4312	homozygous	1	568	1.08	4679.31	15741.7	1.08	355.9	0.452	NA	GM24385_Ason_DLE1_assembly5	assembly_comparison	355	18.1	64.9	not_applicable	ZNF385D	VENTXP7	3708	-	both	both	yes	31	36	37	-	AC104183.1(-:18.859);AC104441.1(-:269.129);AC099753.1(-:400.662)	AY269186.1(+:60.891);AC066595.2(+:160.706);CHL1(+:233.906)	42	0.0764387	0
GM24385_Ason	1661	62	3	3	2.14091e+07	2.14215e+07	21451884	21464603	-1	deletion	183	183	-1	3810	3811	4311	4312	homozygous	1	568	1.08	4673.04	15845.5	1.08	355.9	0.519	NA	GM24385_Ason_DLE1_assembly5	assembly_comparison	356	18.1	64.9	not_applicable	ZNF385D	VENTXP7	3708	-	both	both	yes	29	36	37	-	AC104183.1(-:18.859);AC104441.1(-:269.129);AC099753.1(-:400.662)	AY269186.1(+:60.77);AC066595.2(+:160.585);CHL1(+:233.785)	42	0.0764387	0
GM24385_Ason	1515	61	3	3	2.26413e+06	2.26799e+06	2.30818e+06	2312381	-1	deletion	182	182	-1	437	438	478	479	homozygous	1	548	4.07	499.67	19923.4	4.07	335.9	0.536	NA	GM24385_Ason_DLE1_assembly5	assembly_comparison	337	20.1	71.9	not_applicable	CNTN4	CNTN4-AS2	122254	-	both	both	yes	20	43	26	CNTN4(+:1.06)	CNTN4-AS2(-:153.084);RN7SKP144(-:174.56);AC018814.1(-:301.113)	AY269186.1(+:60.916);AC066595.2(+:160.731);CHL1(+:233.931)	127	0.231136	0
GM24385_Ason	1633	62	3	3	2263175	2.26704e+06	2.30818e+06	2312381	-1	deletion	183	183	-1	434	435	478	479	homozygous	1	548	4.07	502.83	20017.8	4.07	335.9	0.49	NA	GM24385_Ason_DLE1_assembly5	assembly_comparison	337	20.1	71.9	not_applicable	CNTN4	CNTN4-AS2	122254	-	both	both	yes	34	23	28	CNTN4(+:1.06)	CNTN4-AS2(-:153.084);RN7SKP144(-:174.56);AC018814.1(-:301.113)	AY269186.1(+:60.798);AC066595.2(+:160.613);CHL1(+:233.813)	127	0.231136	0
GM24385_Ason	1541	61	3	3	2.49881e+07	2.50004e+07	25028887	25042650	0.99	deletion	182	182	-1	4523	4524	5112	5113	homozygous	1	569	34.16	5501.11	14922	34.16	1445.1	0.466	NA	GM24385_Ason_DLE1_assembly5	assembly_comparison	1445	41.7	73.7	not_applicable	-	5S_rRNA	23848	-	both	both	yes	23	39	30	AC092422.1(+:4.06)	MIR4792(-:463.034);AC012087.2(-:488.124);THRB-IT1(-:529.26)	AY269186.1(+:60.89);AC066595.2(+:160.705);CHL1(+:233.905)	1982	3.60718	60
GM24385_Ason	1662	62	3	3	2.49776e+07	2.49899e+07	25028887	25042650	0.99	deletion	183	183	-1	4493	4494	5112	5113	homozygous	1	569	34.16	5486.93	15033.7	34.16	1445.1	0.542	NA	GM24385_Ason_DLE1_assembly5	assembly_comparison	1445	41.7	73.7	not_applicable	-	5S_rRNA	23848	-	both	both	yes	28	39	41	AC092422.1(+:4.06)	MIR4792(-:463.034);AC012087.2(-:488.124);THRB-IT1(-:529.26)	AY269186.1(+:60.769);AC066595.2(+:160.584);CHL1(+:233.784)	1982	3.60718	60
GM24385_Ason	1542	61	3	3	2.64024e+07	2.64054e+07	26448994	26453245	0.99	deletion	182	182	-1	4794	4795	5423	5424	homozygous	1	570	80.77	5807.86	14615.2	80.77	1290	0.558	NA	GM24385_Ason_DLE1_assembly5	assembly_comparison	1290	42.6	89.5	not_applicable	-	LRRC3B	211055	-	both	both	yes	18	11	36	-	VENTXP4(-:57.822);LINC00692(-:545.978);AC092798.1(-:635.843)	AY269186.1(+:60.889);AC066595.2(+:160.704);CHL1(+:233.904)	1887	3.43428	70
GM24385_Ason	1663	62	3	3	2.6392e+07	2.6395e+07	26448994	26453245	0.99	deletion	183	183	-1	4766	4767	5423	5424	homozygous	1	570	80.77	5790.78	14729.9	80.77	1290	0.448	NA	GM24385_Ason_DLE1_assembly5	assembly_comparison	1290	42.6	89.5	not_applicable	-	LRRC3B	211055	-	both	both	yes	20	15	37	-	VENTXP4(-:57.822);LINC00692(-:545.978);AC092798.1(-:635.843)	AY269186.1(+:60.768);AC066595.2(+:160.583);CHL1(+:233.783)	1887	3.43428	70
GM24385_Ason	1544	61	3	3	3.20326e+07	3.20442e+07	32091526	3.21089e+07	1	deletion	182	182	-1	5917	5918	6701	6704	homozygous	1	571	271.96	7192.02	13231.5	271.96	5738.2	0.501	NA	GM24385_Ason_DLE1_assembly5	assembly_comparison	5738	61.8	84.2	not_applicable	-	GPD1L	39134.5	-	both	both	yes	25	19	27	OSBPL10(-:5.56)	CNN2P6(-:865.283);hsa-mir-466(-:885.33);GADL1(-:1320.834)	AY269186.1(+:60.887);AC066595.2(+:160.702);CHL1(+:233.902)	2121	3.86015	60
GM24385_Ason	1666	62	3	3	3.2022e+07	3.20336e+07	32091526	3.21089e+07	1	deletion	183	183	-1	5888	5889	6701	6704	homozygous	1	571	271.96	7163.68	13357.5	271.96	5738.2	0.486	NA	GM24385_Ason_DLE1_assembly5	assembly_comparison	5738	61.8	84.2	not_applicable	-	GPD1L	39134.5	-	both	both	yes	29	31	30	OSBPL10(-:5.56)	CNN2P6(-:865.283);hsa-mir-466(-:885.33);GADL1(-:1320.834)	AY269186.1(+:60.765);AC066595.2(+:160.58);CHL1(+:233.78)	2121	3.86015	60
GM24385_Ason	1667	62	3	3	3.21269e+07	3.2129e+07	32202210	32204604	-1	deletion	183	183	-1	5906	5907	6724	6725	heterozygous	1	-1	2.67	7185.26	13335.4	2.67	271.7	0.497	NA	GM24385_Ason_DLE1_assembly5	assembly_comparison	272	10.8	38.6	not_applicable	GPD1L	CMTM8	75567	-	father	both	yes	26	33	34	GPD1L(+:13.32)	AC094019.2(-:6.635);NIFKP7(-:93.744);OSBPL10(-:499.828)	AY269186.1(+:60.764);AC066595.2(+:160.579);CHL1(+:233.779)	980	1.78357	0
GM24385_Ason	1546	61	3	3	3.27445e+07	3.27484e+07	32806005	32811134	0.99	deletion	182	182	-1	6046	6047	6856	6857	homozygous	1	573	72.57	7361.36	13061.7	72.57	1279	0.496	NA	GM24385_Ason_DLE1_assembly5	assembly_comparison	1279	77	98.2	not_applicable	CNOT10	TRIM71	48376	-	both	both	yes	15	10	45	CNOT10(+:12.54)	CNOT10-AS1(-:30.878);RPL30P4(-:126.291);IGBP1P3(-:140.61)	AY269186.1(+:60.885);AC066595.2(+:160.7);CHL1(+:233.9)	3210	5.8421	80
GM24385_Ason	1669	62	3	3	3.27337e+07	3.27375e+07	32806005	32811134	0.99	deletion	183	183	-1	6021	6022	6856	6857	homozygous	1	573	72.57	7342.1	13178.6	72.57	1279	0.487	NA	GM24385_Ason_DLE1_assembly5	assembly_comparison	1279	77	98.2	not_applicable	CNOT10	TRIM71	48376	-	both	both	yes	15	10	43	CNOT10(+:12.54)	CNOT10-AS1(-:30.878);RPL30P4(-:126.291);IGBP1P3(-:140.61)	AY269186.1(+:60.762);AC066595.2(+:160.577);CHL1(+:233.777)	3210	5.8421	80
GM24385_Ason	1671	62	3	3	3.34646e+07	3.34951e+07	33534844	33566055	0.55	deletion	183	183	-1	6148	6158	6996	7008	heterozygous	1	-1	1.22	7506.21	13012.9	1.22	724	0.599	NA	GM24385_Ason_DLE1_assembly5	assembly_comparison	724	19.1	56.1	not_applicable	CLASP2	5S_rRNA	1255	-	mother	both	yes	37	10	36	-	UBP1(-:102.016);AC123900.1(-:300.119);SUSD5(-:340.309)	AY269186.1(+:60.76);AC066595.2(+:160.575);CHL1(+:233.775)	708	1.28854	0
GM24385_Ason	1548	61	3	3	3.36218e+07	3.36243e+07	33681701	33684578	-1	deletion	182	182	-1	6207	6208	7038	7039	heterozygous	1	-1	4.98	7561.58	12861.4	4.98	343.2	0.408	NA	GM24385_Ason_DLE1_assembly5	assembly_comparison	343	0	0	not_applicable	CLASP2	5S_rRNA	148112	-	none	both	yes	19	28	34	CLASP2(-:4)	RNA5SP128(-:145.226);UBP1(-:248.873);AC123900.1(-:446.976)	AY269186.1(+:60.883);AC066595.2(+:160.698);CHL1(+:233.898)	0	0	0
GM24385_Ason	1550	61	3	3	3.6183e+07	3.62014e+07	36251354	36269964	-1	deletion	182	182	-1	6679	6682	7565	7568	heterozygous	1	-1	2.41	8178.64	12244.4	2.41	210.9	0.47	NA	GM24385_Ason_DLE1_assembly5	assembly_comparison	211	1.5	5.3	not_applicable	-	STAC	152133	-	mother	both	yes	19	21	32	-	RFC3P1(-:37.095);ARPP21-AS1(-:556.665);RNU6-243P(-:950.022)	AY269186.1(+:60.881);AC066595.2(+:160.696);CHL1(+:233.896)	0	0	0
GM24385_Ason	1519	61	3	3	4.01847e+06	4022166	4063957	4070405	1	deletion	182	182	-1	792	794	879	882	homozygous	1	552	282.59	910.42	19513.5	282.59	2753.2	0.619	NA	GM24385_Ason_DLE1_assembly5	assembly_comparison	2753	96.6	100	not_applicable	-	LRRN1	174571	-	both	both	yes	28	39	41	SUMF1(-:1.62);AC023480.1(+:9.72)	PNPT1P1(-:37.292);AC034195.1(-:768.586);CRBN(-:874.645)	AY269186.1(+:60.912);AC066595.2(+:160.727);CHL1(+:233.927)	109	0.198377	90
GM24385_Ason	1637	62	3	3	4.01822e+06	4.02192e+06	4063957	4070405	1	deletion	183	183	-1	792	794	879	882	homozygous	1	552	282.59	913.53	19608	282.59	2753.2	0.381	NA	GM24385_Ason_DLE1_assembly5	assembly_comparison	2753	96.6	100	not_applicable	-	LRRN1	174571	-	both	both	yes	20	28	28	SUMF1(-:1.62);AC023480.1(+:9.72)	PNPT1P1(-:37.292);AC034195.1(-:768.586);CRBN(-:874.645)	AY269186.1(+:60.794);AC066595.2(+:160.609);CHL1(+:233.809)	109	0.198377	90
GM24385_Ason	1559	61	3	3	4.11837e+07	4.11897e+07	4.12417e+07	41248010	-1	deletion	182	182	-1	7563	7566	8564	8567	homozygous	1	584	2.36	9309.25	11113.8	2.36	263.8	0.501	NA	GM24385_Ason_DLE1_assembly5	assembly_comparison	265	2.9	10.5	not_applicable	CTNNB1	AK311005	14328	-	none	both	yes	19	11	24	CTNNB1(+:18.85)	AC009743.1(-:34.911);AC099541.1(-:226.657);HMGN2P24(-:498.132)	AY269186.1(+:60.872);AC066595.2(+:160.687);CHL1(+:233.887)	0	0	0
GM24385_Ason	1683	62	3	3	4.1178e+07	4.1184e+07	4.12417e+07	41248010	-1	deletion	183	183	-1	7541	7544	8564	8567	homozygous	1	584	2.36	9300.94	11219.7	2.36	263.8	0.526	NA	GM24385_Ason_DLE1_assembly5	assembly_comparison	265	2.9	10.5	not_applicable	CTNNB1	AK311005	14328	-	none	both	yes	20	11	25	CTNNB1(+:18.85)	AC009743.1(-:34.911);AC099541.1(-:226.657);HMGN2P24(-:498.132)	AY269186.1(+:60.748);AC066595.2(+:160.563);CHL1(+:233.763)	0	0	0
GM24385_Ason	1560	61	3	3	4.12763e+07	4.12915e+07	41334706	41350456	0.85	deletion	182	182	-1	7570	7573	8571	8574	homozygous	1	585	2.32	9318.1	11103.3	2.32	508.4	0.506	NA	GM24385_Ason_DLE1_assembly5	assembly_comparison	508	15.7	52.6	not_applicable	ULK4	CTNNB1	52768	-	both	both	yes	20	14	23	ULK4(-:3.04)	AC009743.1(-:127.928);AC099541.1(-:319.674);HMGN2P24(-:591.149)	AY269186.1(+:60.871);AC066595.2(+:160.686);CHL1(+:233.886)	1497	2.72449	0
GM24385_Ason	1684	62	3	3	4.12706e+07	41285840	41334706	41350456	0.85	deletion	183	183	-1	7548	7551	8571	8574	homozygous	1	585	2.33	9309.78	11209.2	2.33	508.5	0.496	NA	GM24385_Ason_DLE1_assembly5	assembly_comparison	508	15.7	52.6	not_applicable	ULK4	CTNNB1	52768	-	both	both	yes	21	14	25	ULK4(-:3.04)	AC009743.1(-:127.928);AC099541.1(-:319.674);HMGN2P24(-:591.149)	AY269186.1(+:60.747);AC066595.2(+:160.562);CHL1(+:233.762)	1497	2.72449	0
GM24385_Ason	1562	61	3	3	4.27759e+07	42795330	42834701	42856687	1	deletion	182	182	-1	7821	7822	8848	8849	homozygous	1	587	50.04	9656.02	10767.1	50.04	2531.7	0.572	NA	GM24385_Ason_DLE1_assembly5	assembly_comparison	2531	92.2	100	not_applicable	HIGD1A;CCBP2	CCDC13	19957	HIGD1A-CCBP2	both	both	yes	38	33	43	AC006059.2(-:14.49);HIGD1A(-:70.79);AC099329.1(-:41.56);ACKR2(+:16.15);AC099329.2(+:8.9);AC092042.3(+:3.55);KRBOX1(+:6.54)	CCDC13(-:84.453);HHATL(-:97.546);AC006059.3(-:97.546)	AY269186.1(+:60.869);AC066595.2(+:160.684);CHL1(+:233.884)	109	0.198377	100
GM24385_Ason	1686	62	3	3	4.27699e+07	4.27894e+07	42834701	42856687	1	deletion	183	183	-1	7797	7798	8848	8849	homozygous	1	587	50.04	9638.64	10882.1	50.04	2531.7	0.424	NA	GM24385_Ason_DLE1_assembly5	assembly_comparison	2532	92.2	100	not_applicable	HIGD1A;CCBP2	CCDC13	19957	HIGD1A-CCBP2	both	both	yes	32	26	36	AC006059.2(-:14.49);HIGD1A(-:70.79);AC099329.1(-:41.56);ACKR2(+:16.15);AC099329.2(+:8.9);AC092042.3(+:3.55);KRBOX1(+:6.54)	CCDC13(-:84.453);HHATL(-:97.546);AC006059.3(-:97.546)	AY269186.1(+:60.745);AC066595.2(+:160.56);CHL1(+:233.76)	109	0.198377	100
GM24385_Ason	1563	61	3	3	4.29679e+07	4.29702e+07	43029106	43031732	-1	deletion	182	182	-1	7848	7849	8879	8880	homozygous	1	588	3.94	9693.5	10729.5	3.94	312	0.541	NA	GM24385_Ason_DLE1_assembly5	assembly_comparison	312	30.4	94.7	not_applicable	FAM198A	KRBOX1	44824	-	both	both	yes	34	37	37	AC092042.3(+:3.5);GASK1A(+:10.66)	KRBOX1-AS1(-:50.362);CYP8B1(-:128.609);AC099329.1(-:199.527)	AY269186.1(+:60.868);AC066595.2(+:160.683);CHL1(+:233.883)	33	0.060059	0
GM24385_Ason	1687	62	3	3	4.2962e+07	4.29643e+07	43029106	43031732	-1	deletion	183	183	-1	7824	7825	8879	8880	homozygous	1	588	3.94	9675.58	10845	3.94	312	0.487	NA	GM24385_Ason_DLE1_assembly5	assembly_comparison	312	30.4	94.7	not_applicable	FAM198A	KRBOX1	44824	-	both	both	yes	24	22	38	AC092042.3(+:3.5);GASK1A(+:10.66)	KRBOX1-AS1(-:50.362);CYP8B1(-:128.609);AC099329.1(-:199.527)	AY269186.1(+:60.744);AC066595.2(+:160.559);CHL1(+:233.759)	33	0.060059	0
GM24385_Ason	1564	61	3	3	4.67184e+07	4.67393e+07	46780756	46856974	1	deletion	182	182	-1	8494	8495	9620	9636	heterozygous	1	-1	2304.8	10522.4	9904.27	2304.8	55311.1	0.489	NA	GM24385_Ason_DLE1_assembly5	assembly_comparison	55311	11.3	14	not_applicable	PRSS45	PRSS46	2836	-	both	both	yes	16	14	22	PRSS46P(-:0.97);AC109583.4(-:100);AC134504.1(-:100);AC109583.2(+:100)	PRSS50(-:24.149);ALS2CL(-:67.271);AC104304.3(-:89.095)	AY269186.1(+:60.867);AC066595.2(+:160.682);CHL1(+:233.882)	1846	3.35966	10
GM24385_Ason	1693	62	3	3	48907512	4.89177e+07	48953605	48964580	0.9	deletion	183	183	-1	8773	8774	9960	9961	heterozygous	1	-1	13.41	10916.9	9603.77	13.41	800.1	0.48	NA	GM24385_Ason_DLE1_assembly5	assembly_comparison	801	40.7	89.5	not_applicable	ARIH2OS;ARIH2	SLC25A20	17180	-	father	both	yes	15	23	31	-	SLC25A20(-:56.246);PRKAR2A(-:168.575);IP6K2(-:225.169)	AY269186.1(+:60.738);AC066595.2(+:160.553);CHL1(+:233.753)	2309	4.20231	0
GM24385_Ason	1572	61	3	3	4.9878e+07	4.9888e+07	49972368	4.99831e+07	0.9	deletion	182	182	-1	8927	8928	10122	10124	heterozygous	1	-1	7.32	11079.7	9343.37	7.32	783.6	0.489	NA	GM24385_Ason_DLE1_assembly5	assembly_comparison	783	15.2	38.6	not_applicable	RBM6	MON1A	4924	-	mother	both	yes	28	18	28	RBM6(+:5.44)	MON1A(-:24.775);MST1R(-:44.933);ACTBP13(-:58.588)	AY269186.1(+:60.859);AC066595.2(+:160.674);CHL1(+:233.874)	348	0.633349	0
GM24385_Ason	1700	62	3	3	5.32032e+07	5.32564e+07	53231089	53284568	-1	deletion	183	183	-1	9397	9400	10651	10654	heterozygous	1	-1	7.65	11768.1	8752.57	7.65	297.3	0.479	NA	GM24385_Ason_DLE1_assembly5	assembly_comparison	297	0	0	not_applicable	TKT	PRKCD	4357	-	none	both	yes	22	26	30	AC097015.1(-:100);TKT(-:92.02)	RFT1(-:105.59);SERBP1P3(-:129.79);AC096887.1(-:224.954)	AY269186.1(+:60.731);AC066595.2(+:160.546);CHL1(+:233.746)	0	0	0
GM24385_Ason	1577	61	3	3	5.65226e+07	5.65321e+07	56602506	56612320	-1	deletion	182	182	-1	9995	9996	11320	11321	homozygous	1	598	1.22	12513.7	7907.63	1.22	315	0.47	NA	GM24385_Ason_DLE1_assembly5	assembly_comparison	315	8.8	31.6	not_applicable	CCDC66	FAM208A	41840	-	none	both	yes	38	22	34	CCDC66(+:24.45)	MIR3938(-:712.986);ERC2-IT1(-:908.272);ERC2(-:1057.167)	AY269186.1(+:60.854);AC066595.2(+:160.669);CHL1(+:233.869)	3045	5.54181	0
GM24385_Ason	1703	62	3	3	56581288	56590787	56602506	56612320	-1	deletion	183	183	-1	9985	9986	11320	11321	homozygous	1	598	1.22	12559.6	7959.35	1.22	315	0.497	NA	GM24385_Ason_DLE1_assembly5	assembly_comparison	315	8.8	31.6	not_applicable	CCDC66	FAM208A	41840	-	none	both	yes	33	30	34	CCDC66(+:24.45)	MIR3938(-:712.986);ERC2-IT1(-:908.272);ERC2(-:1057.167)	AY269186.1(+:60.728);AC066595.2(+:160.543);CHL1(+:233.743)	3045	5.54181	0
GM24385_Ason	1521	61	3	3	6.17395e+06	6.17833e+06	6219114	6223723	-1	deletion	182	182	-1	1201	1204	1344	1347	homozygous	1	553	1.06	1397.19	19024.3	1.06	232.9	0.399	NA	GM24385_Ason_DLE1_assembly5	assembly_comparison	233	3.4	12.3	not_applicable	-	AF279782	308443	-	father	both	yes	35	34	27	AC026167.1(+:4.88)	AC026202.1(-:918.894);RN7SL553P(-:921.501);MIR4790(-:924.252)	AY269186.1(+:60.91);AC066595.2(+:160.725);CHL1(+:233.925)	0	0	0
GM24385_Ason	1638	62	3	3	6.17127e+06	6.17565e+06	6219114	6223723	-1	deletion	183	183	-1	1194	1197	1344	1347	homozygous	1	553	1.06	1392.57	19126.5	1.06	232.9	0.605	NA	GM24385_Ason_DLE1_assembly5	assembly_comparison	233	3.4	12.3	not_applicable	-	AF279782	308443	-	father	both	yes	28	20	32	AC026167.1(+:4.88)	AC026202.1(-:918.894);RN7SL553P(-:921.501);MIR4790(-:924.252)	AY269186.1(+:60.793);AC066595.2(+:160.608);CHL1(+:233.808)	0	0	0
GM24385_Ason	1584	61	3	3	6.30984e+07	6.31047e+07	63132812	63139627	0.9	deletion	182	182	-1	11231	11233	12730	12732	heterozygous	1	-1	8.29	14026	6397.63	8.29	520.1	0.441	NA	GM24385_Ason_DLE1_assembly5	assembly_comparison	520	2.9	10.5	not_applicable	-	LINC00698	22076	-	father	both	yes	9	25	25	-	KRT8P35(-:47.762);RN7SL863P(-:348.011);AC012519.1(-:364.961)	AY269186.1(+:60.847);AC066595.2(+:160.662);CHL1(+:233.862)	524	0.953664	0
GM24385_Ason	1588	61	3	3	6.73904e+07	6.7397e+07	67489932	67499693	1	deletion	182	182	-1	12032	12033	13631	13632	homozygous	1	607	261.43	15016.4	5406.8	261.43	3145.4	0.489	NA	GM24385_Ason_DLE1_assembly5	assembly_comparison	3145	76.5	89.5	not_applicable	SUCLG2	AL832184	205428	-	both	both	yes	28	32	41	SUCLG2(-:5.36)	AC020655.1(-:439.34);AC098969.2(-:656.432);AC104440.1(-:813.748)	AY269186.1(+:60.843);AC066595.2(+:160.658);CHL1(+:233.858)	231	0.420413	60
GM24385_Ason	1716	62	3	3	6.74513e+07	6.74579e+07	67489932	67499693	1	deletion	183	183	-1	12030	12031	13631	13632	homozygous	1	607	261.43	15076	5444.79	261.43	3145.4	0.511	NA	GM24385_Ason_DLE1_assembly5	assembly_comparison	3145	76.5	89.5	not_applicable	SUCLG2	AL832184	205428	-	both	both	yes	33	37	42	SUCLG2(-:5.36)	AC020655.1(-:439.34);AC098969.2(-:656.432);AC104440.1(-:813.748)	AY269186.1(+:60.715);AC066595.2(+:160.53);CHL1(+:233.73)	231	0.420413	60
GM24385_Ason	1719	62	3	3	6.86898e+07	6.86967e+07	68732824	68747867	1	deletion	183	183	-1	12278	12279	13912	13914	homozygous	1	610	996.53	15366.1	5155.18	996.53	8188.9	0.563	NA	GM24385_Ason_DLE1_assembly5	assembly_comparison	8189	69.1	94.7	not_applicable	-	FAM19A4	33048	-	both	both	yes	14	37	24	-	AC096922.1(-:46.967);SUCLG2(-:1318.94);AC020655.1(-:1682.232)	AY269186.1(+:60.712);AC066595.2(+:160.527);CHL1(+:233.727)	2325	4.23143	30
GM24385_Ason	1596	61	3	3	7.17636e+07	7.17646e+07	71882095	71883422	-1	deletion	182	182	-1	12907	12908	14631	14632	heterozygous	1	-1	2.02	16035	4387.8	2.02	247.9	0.489	NA	GM24385_Ason_DLE1_assembly5	assembly_comparison	248	1.5	0	not_applicable	-	PROK2	47739	-	none	both	yes	27	23	31	-	PROK2(-:58.289);EIF4E3(-:154.53);FOXP1-IT1(-:259.689)	AY269186.1(+:60.835);AC066595.2(+:160.65);CHL1(+:233.85)	0	0	0
GM24385_Ason	1524	61	3	3	7.29354e+06	7.30144e+06	7341923	7350163	-1	deletion	182	182	-1	1405	1406	1576	1577	homozygous	1	554	2.26	1628.26	18794.2	2.26	341.3	0.553	NA	GM24385_Ason_DLE1_assembly5	assembly_comparison	341	16.7	33.3	not_applicable	GRM7	AF279782	563503	-	father	both	yes	38	38	51	GRM7(+:1.47)	GRM7-AS2(-:404.604);MRPS36P1(-:524.199);GRM7-AS3(-:666.228)	AY269186.1(+:60.907);AC066595.2(+:160.722);CHL1(+:233.922)	673	1.22484	0
GM24385_Ason	1641	62	3	3	7.28639e+06	7.29429e+06	7341923	7350163	-1	deletion	183	183	-1	1396	1397	1576	1577	homozygous	1	554	2.26	1626.29	18893.8	2.26	341.4	0.447	NA	GM24385_Ason_DLE1_assembly5	assembly_comparison	342	16.7	33.3	not_applicable	GRM7	AF279782	563503	-	father	both	yes	36	24	49	GRM7(+:1.47)	GRM7-AS2(-:404.604);MRPS36P1(-:524.199);GRM7-AS3(-:666.228)	AY269186.1(+:60.79);AC066595.2(+:160.605);CHL1(+:233.805)	673	1.22484	0
GM24385_Ason	1601	61	3	3	7.4044e+07	7.40483e+07	74159507	74164095	-1	deletion	182	182	-1	13322	13323	15103	15104	homozygous	1	617	3.22	16568.1	3854.95	3.22	315	0.493	NA	GM24385_Ason_DLE1_assembly5	assembly_comparison	315	15.2	54.4	not_applicable	-	CNTN3	147627	-	both	both	yes	28	39	35	-	AC108725.1(-:458.957);RNU7-119P(-:513.416);PDZRN3(-:724.925)	AY269186.1(+:60.83);AC066595.2(+:160.645);CHL1(+:233.845)	0	0	0
GM24385_Ason	1726	62	3	3	7.41111e+07	7.41154e+07	74159507	74164095	-1	deletion	183	183	-1	13319	13320	15103	15104	homozygous	1	617	3.22	16649.6	3871.05	3.22	315	0.533	NA	GM24385_Ason_DLE1_assembly5	assembly_comparison	315	15.2	54.4	not_applicable	-	CNTN3	147627	-	both	both	yes	32	39	31	-	AC108725.1(-:458.957);RNU7-119P(-:513.416);PDZRN3(-:724.925)	AY269186.1(+:60.705);AC066595.2(+:160.52);CHL1(+:233.72)	0	0	0
GM24385_Ason	1611	61	3	3	7.99401e+07	7.99469e+07	80061608	80069751	0.99	deletion	182	182	-1	14409	14410	16322	16324	heterozygous	1	-1	57.88	17884.8	2538.53	57.88	1358.4	0.492	NA	GM24385_Ason_DLE1_assembly5	assembly_comparison	1358	37.7	86	not_applicable	-	ROBO1	244550	-	both	both	yes	17	33	17	-	HMGB1P38(-:51.892);AC117479.1(-:424.866);RN7SL751P(-:1071.453)	AY269186.1(+:60.82);AC066595.2(+:160.635);CHL1(+:233.835)	2110	3.84013	10
GM24385_Ason	1734	62	3	3	8.03109e+07	8.03118e+07	80364634	80365786	-1	deletion	183	183	-1	14479	14480	16400	16401	heterozygous	1	-1	1.46	18080.8	2439.82	1.46	285.4	0.465	NA	GM24385_Ason_DLE1_assembly5	assembly_comparison	286	0	0	not_applicable	-	ROBO1	547576	-	none	both	yes	36	26	28	-	HMGB1P38(-:354.918);AC117479.1(-:727.892);RN7SL751P(-:1374.479)	AY269186.1(+:60.697);AC066595.2(+:160.512);CHL1(+:233.712)	0	0	0
GM24385_Ason	1612	61	3	3	8.07928e+07	8.08006e+07	80918921	80928010	0.99	deletion	182	182	-1	14585	14586	16517	16518	homozygous	1	624	47.47	18095.7	2327.41	47.47	1304	0.582	NA	GM24385_Ason_DLE1_assembly5	assembly_comparison	1304	79.9	96.5	not_applicable	-	GBE1	610840	-	both	both	yes	20	24	31	-	AC068756.1(-:105.728);AC108690.1(-:264.054);HMGB1P38(-:909.205)	AY269186.1(+:60.819);AC066595.2(+:160.634);CHL1(+:233.834)	100	0.181997	80
GM24385_Ason	1735	62	3	3	8.08622e+07	8.087e+07	80918921	80928010	0.99	deletion	183	183	-1	14583	14584	16517	16518	homozygous	1	624	47.47	18206.1	2314.57	47.47	1304	0.43	NA	GM24385_Ason_DLE1_assembly5	assembly_comparison	1304	79.9	96.5	not_applicable	-	GBE1	610840	-	both	both	yes	21	16	22	-	AC068756.1(-:105.728);AC108690.1(-:264.054);HMGB1P38(-:909.205)	AY269186.1(+:60.696);AC066595.2(+:160.511);CHL1(+:233.711)	100	0.181997	80
GM24385_Ason	1613	61	3	3	8.12149e+07	8.12182e+07	81343989	81347570	-1	deletion	182	182	-1	14652	14653	16590	16591	homozygous	1	625	2.31	18177.5	2245.31	2.31	271.2	0.374	NA	GM24385_Ason_DLE1_assembly5	assembly_comparison	271	5.4	19.3	not_applicable	-	GBE1	191280	-	none	both	yes	39	16	35	AC099542.1(-:10.85)	AC099542.2(-:83.645);AC068756.1(-:530.796);AC108690.1(-:689.122)	AY269186.1(+:60.818);AC066595.2(+:160.633);CHL1(+:233.833)	29	0.0527791	0
GM24385_Ason	1736	62	3	3	8.1284e+07	8.12873e+07	81343989	81347570	-1	deletion	183	183	-1	14650	14651	16590	16591	homozygous	1	625	2.31	18288.1	2232.25	2.31	271.2	0.626	NA	GM24385_Ason_DLE1_assembly5	assembly_comparison	271	5.4	19.3	not_applicable	-	GBE1	191280	-	none	both	yes	49	20	38	AC099542.1(-:10.85)	AC099542.2(-:83.645);AC068756.1(-:530.796);AC108690.1(-:689.122)	AY269186.1(+:60.695);AC066595.2(+:160.51);CHL1(+:233.71)	29	0.0527791	0
GM24385_Ason	1614	61	3	3	82377947	8.23841e+07	82510366	8.25173e+07	0.9	deletion	182	182	-1	14878	14879	16839	16841	heterozygous	1	-1	7.54	18479.5	1943.52	7.54	819	0.527	NA	GM24385_Ason_DLE1_assembly5	assembly_comparison	819	9.8	29.8	not_applicable	BC031255	GBE1	699417	-	father	both	yes	17	36	26	LINC02008(+:1.14)	RPL7AP23(-:139.043);AC017015.2(-:695.509);SETP6(-:845.977)	AY269186.1(+:60.817);AC066595.2(+:160.632);CHL1(+:233.832)	1	0.00181997	0
GM24385_Ason	1642	62	3	3	8.25889e+06	8.27134e+06	8316163	8329586	0.9	deletion	183	183	-1	1586	1587	1799	1800	heterozygous	1	-1	15.1	1834.34	18686.3	15.1	965.6	0.474	NA	GM24385_Ason_DLE1_assembly5	assembly_comparison	966	11.8	36.8	not_applicable	LMCD1-AS1	U4atac	76629	-	mother	both	yes	21	10	22	LMCD1-AS1(-:2.94)	AC069276.1(-:264.999);AC077690.1(-:664.586);GRM7-AS1(-:751.735)	AY269186.1(+:60.789);AC066595.2(+:160.604);CHL1(+:233.804)	1215	2.21126	10
GM24385_Ason	1616	61	3	3	8.37134e+07	8.37265e+07	83851534	83866947	1	deletion	182	182	-1	15130	15131	17123	17125	homozygous	1	626	74.68	18807.8	1615.63	74.68	2301.6	0.391	NA	GM24385_Ason_DLE1_assembly5	assembly_comparison	2302	84.8	98.2	not_applicable	-	LOC440970	820609	-	both	both	yes	32	35	34	-	CYP51A1P1(-:992.868);RPL7AP23(-:1480.211);AC017015.2(-:2036.677)	AY269186.1(+:60.815);AC066595.2(+:160.63);CHL1(+:233.83)	176	0.320315	90
GM24385_Ason	1738	62	3	3	83780899	8.3794e+07	83851534	83866947	1	deletion	183	183	-1	15132	15133	17123	17125	homozygous	1	626	74.68	18918.5	1602.49	74.68	2301.6	0.609	NA	GM24385_Ason_DLE1_assembly5	assembly_comparison	2302	84.8	98.2	not_applicable	-	LOC440970	820609	-	both	both	yes	40	43	37	-	CYP51A1P1(-:992.868);RPL7AP23(-:1480.211);AC017015.2(-:2036.677)	AY269186.1(+:60.693);AC066595.2(+:160.508);CHL1(+:233.708)	176	0.320315	90
GM24385_Ason	1643	62	3	3	8.39351e+06	8.39842e+06	8451701	8456981	-1	deletion	183	183	-1	1608	1609	1824	1825	heterozygous	2	555	1.63	1854.53	18666.1	1.63	372.6	0.515	NA	GM24385_Ason_DLE1_assembly5	assembly_comparison	373	16.2	57.9	not_applicable	LMCD1-AS1	U4atac	45368	-	mother	both	yes	21	10	18	LMCD1-AS1(-:1.71)	RNU4ATAC17P(-:42.486);AC023481.1(-:47.671);AC069276.1(-:400.537)	AY269186.1(+:60.788);AC066595.2(+:160.603);CHL1(+:233.803)	7	0.0127398	0
GM24385_Ason	1739	62	3	3	8.6129e+07	8.61322e+07	86212652	86216108	-1	deletion	183	183	-1	15604	15605	17652	17653	heterozygous	1	-1	3.28	19497.9	1022.69	3.28	301.7	0.442	NA	GM24385_Ason_DLE1_assembly5	assembly_comparison	302	3.4	12.3	not_applicable	-	CADM2	89074	-	mother	both	yes	13	36	28	-	CADM2-AS1(-:168.319);CADM2-AS2(-:360.515);AC117482.1(-:1468.82)	AY269186.1(+:60.692);AC066595.2(+:160.507);CHL1(+:233.707)	324	0.58967	0
GM24385_Ason	1526	61	3	3	8.66274e+06	8673240	8710243	8721564	0.9	deletion	182	182	-1	1657	1658	1862	1863	homozygous	1	556	13.65	1913.7	18509.3	13.65	822.4	0.462	NA	GM24385_Ason_DLE1_assembly5	assembly_comparison	822	46.1	70.2	not_applicable	-	SSUH2	23760	-	both	both	yes	31	32	31	SSUH2(-:13.79)	AC034187.1(-:91.831);RNU4ATAC17P(-:301.028);AC023481.1(-:306.213)	AY269186.1(+:60.905);AC066595.2(+:160.72);CHL1(+:233.92)	106	0.192917	0
GM24385_Ason	1645	62	3	3	8.65266e+06	8663161	8710243	8721564	0.9	deletion	183	183	-1	1642	1643	1862	1863	homozygous	1	556	13.65	1898.17	18622.5	13.65	822.4	0.504	NA	GM24385_Ason_DLE1_assembly5	assembly_comparison	822	46.1	70.2	not_applicable	-	SSUH2	23760	-	both	both	yes	33	28	29	SSUH2(-:13.79)	AC034187.1(-:91.831);RNU4ATAC17P(-:301.028);AC023481.1(-:306.213)	AY269186.1(+:60.786);AC066595.2(+:160.601);CHL1(+:233.801)	106	0.192917	0
GM24385_Ason	1743	62	3	3	8.90829e+07	8.90888e+07	89172997	89179107	-1	deletion	183	183	-1	16187	16189	18317	18318	homozygous	1	629	1.4	20207.5	313.42	1.4	266.9	0.38	NA	GM24385_Ason_DLE1_assembly5	assembly_comparison	266	2	7	not_applicable	EPHA3	Mir_548	131860	-	none	both	yes	20	37	27	EPHA3(+:3.23)	GAPDHP50(-:73.405);CBX5P1(-:1025.439);CGGBP1(-:1068.903)	AY269186.1(+:60.688);AC066595.2(+:160.503);CHL1(+:233.703)	0	0	0
GM24385_Ason	1624	61	3	3	8.902e+07	8.90258e+07	89172997	89179107	-1	deletion	182	182	-1	16192	16193	18317	18318	homozygous	1	629	1.4	20088.5	333.21	1.4	266.8	0.621	NA	GM24385_Ason_DLE1_assembly5	assembly_comparison	267	2	7	not_applicable	EPHA3	Mir_548	131860	-	none	both	yes	31	18	25	EPHA3(+:3.23)	GAPDHP50(-:73.405);CBX5P1(-:1025.439);CGGBP1(-:1068.903)	AY269186.1(+:60.807);AC066595.2(+:160.622);CHL1(+:233.822)	0	0	0
GM24385_Ason	1625	61	3	3	89384457	8.93884e+07	89539387	89543564	-1	deletion	182	182	-1	16266	16268	18400	18403	homozygous	1	630	1.64	20181	239.66	1.64	252.5	0.464	NA	GM24385_Ason_DLE1_assembly5	assembly_comparison	253	2.9	10.5	not_applicable	-	EPHA3	8104	-	none	both	yes	16	26	29	-	AC109129.1(-:204.221);GAPDHP50(-:439.795);CBX5P1(-:1391.829)	AY269186.1(+:60.806);AC066595.2(+:160.621);CHL1(+:233.821)	0	0	0
GM24385_Ason	1744	62	3	3	8.94474e+07	8.94513e+07	89539387	89543564	-1	deletion	183	183	-1	16262	16264	18400	18403	homozygous	1	630	1.64	20297.4	220.82	1.64	252.5	0.533	NA	GM24385_Ason_DLE1_assembly5	assembly_comparison	253	2.9	10.5	not_applicable	-	EPHA3	8104	-	none	both	yes	14	33	36	-	AC109129.1(-:204.221);GAPDHP50(-:439.795);CBX5P1(-:1391.829)	AY269186.1(+:60.687);AC066595.2(+:160.502);CHL1(+:233.702)	0	0	0
GM24385_Ason	1752	642	3	3	9.90022e+07	99014640	9.88933e+07	98908842	1	deletion	184	184	-1	18433	18434	19783	19787	homozygous	1	636	80.83	1249.74	14929	80.83	3085.8	0.505	NA	GM24385_Ason_DLE1_assembly5	assembly_comparison	3086	73	96.5	not_applicable	-	DCBLD2	272764	-	both	both	yes	32	26	41	-	RNU6-26P(-:366.474);DCBLD2(-:375.511);ST3GAL6-AS1(-:465.216)	AY269186.1(+:60.679);AC066595.2(+:160.494);CHL1(+:233.694)	3926	7.1452	90
GM24385_Ason	1828	641	3	3	9.93791e+07	9.93916e+07	9.88933e+07	98908842	1	deletion	185	185	-1	18516	18518	19783	19787	homozygous	1	636	80.83	1229.59	22633.7	80.83	3085.8	0.496	NA	GM24385_Ason_DLE1_assembly5	assembly_comparison	3087	73	96.5	not_applicable	-	DCBLD2	272764	-	both	both	yes	32	34	35	-	RNU6-26P(-:366.474);DCBLD2(-:375.511);ST3GAL6-AS1(-:465.216)	AY269186.1(+:60.603);AC066595.2(+:160.418);CHL1(+:233.618)	3926	7.1452	90
GM24385_Ason	2215	111	4	4	3.26833e+07	3.26862e+07	100067405	100070653	-1	deletion	201	201	-1	6344	6345	20309	20310	homozygous	1	809	3.39	8319.39	7703.79	3.39	302.6	0.472	NA	GM24385_Ason_DLE1_assembly5	assembly_comparison	303	26	93	not_applicable	LOC100507053	ADH4	1957	-	both	both	yes	28	32	36	AP002026.1(+:4.35);ADH4(-:27.09)	ADH5(-:72.276);AC019131.2(-:75.998);ABT1P1(-:120.943)	ZNF595(+:47.965);Z95704.1(+:59.802);Z95704.2(+:80.406)	30	0.0545991	0
GM24385_Ason	2290	112	4	4	3.27026e+07	3.27055e+07	100067405	100070653	-1	deletion	203	203	-1	6339	6340	20309	20310	homozygous	1	809	3.39	7097.43	7693.4	3.39	302.6	0.516	NA	GM24385_Ason_DLE1_assembly5	assembly_comparison	303	26	93	not_applicable	LOC100507053	ADH4	1957	-	both	both	yes	26	36	35	AP002026.1(+:4.35);ADH4(-:27.09)	ADH5(-:72.276);AC019131.2(-:75.998);ABT1P1(-:120.943)	ZNF595(+:47.89);Z95704.1(+:59.727);Z95704.2(+:80.331)	30	0.0545991	0
GM24385_Ason	2217	111	4	4	3.15072e+07	3.15101e+07	101244448	101247593	-1	deletion	201	201	-1	6117	6118	20570	20571	homozygous	1	811	3.21	8589.28	7433.9	3.21	296.1	0.368	NA	GM24385_Ason_DLE1_assembly5	assembly_comparison	296	24.5	77.2	not_applicable	-	EMCN	68905	-	both	both	yes	28	33	30	-	DDIT4L(-:134.421);AC121157.1(-:190.346);DYNLL1P6(-:278.45)	ZNF595(+:47.963);Z95704.1(+:59.8);Z95704.2(+:80.404)	29	0.0527791	0
GM24385_Ason	2292	112	4	4	3.15265e+07	3.15294e+07	101244448	101247593	-1	deletion	203	203	-1	6110	6111	20570	20571	homozygous	1	811	3.22	7373.35	7417.48	3.22	296.2	0.632	NA	GM24385_Ason_DLE1_assembly5	assembly_comparison	296	24.5	77.2	not_applicable	-	EMCN	68905	-	both	both	yes	47	34	43	-	DDIT4L(-:134.421);AC121157.1(-:190.346);DYNLL1P6(-:278.45)	ZNF595(+:47.888);Z95704.1(+:59.725);Z95704.2(+:80.329)	29	0.0527791	0
GM24385_Ason	2045	252	4	4	7.20477e+06	7.21188e+06	10209034	1.02395e+07	1	deletion	193	193	-1	1364	1366	1431	1438	homozygous	1	734	130.75	130.75	1672.28	1688.6	23384.4	0.518	NA	GM24385_Ason_DLE1_assembly5	assembly_comparison	23384	64.7	89.5	not_applicable	-	DQ599898	63750	-	both	both	yes	23	27	42	-	AC006499.1(-:4.587);AC006499.6(-:37.251);AC093664.1(-:61.043)	ZNF595(+:48.135);Z95704.1(+:59.972);Z95704.2(+:80.576)	6422	11.6878	50
GM24385_Ason	2053	251	4	4	3.92351e+07	3.92422e+07	10209034	1.02395e+07	1	deletion	194	194	-1	7377	7379	1431	1438	homozygous	1	734	162.36	162.36	9091.7	2381.62	23384.5	0.484	NA	GM24385_Ason_DLE1_assembly5	assembly_comparison	23384	64.7	89.5	not_applicable	-	DQ599898	63750	-	both	both	yes	18	33	42	-	AC006499.1(-:4.587);AC006499.6(-:37.251);AC093664.1(-:61.043)	ZNF595(+:48.127);Z95704.1(+:59.964);Z95704.2(+:80.568)	6422	11.6878	50
GM24385_Ason	2219	111	4	4	3.00911e+07	3.00951e+07	102661933	1.02666e+08	0.85	deletion	201	201	-1	5849	5850	20881	20883	homozygous	1	813	2.59	8919.71	7101.76	2.59	501.2	0.373	NA	GM24385_Ason_DLE1_assembly5	assembly_comparison	500	23	82.5	not_applicable	-	BANK1	45353.1	-	mother	both	yes	21	22	27	BANK1(+:1.58)	AC084277.1(-:96.83);MIR1255A(-:407.474);PPP3CA(-:714.367)	ZNF595(+:47.961);Z95704.1(+:59.798);Z95704.2(+:80.402)	1	0.00181997	0
GM24385_Ason	2297	112	4	4	2.94457e+07	2.94576e+07	103321278	1.03334e+08	0.88	deletion	203	203	-1	5718	5719	21017	21019	heterozygous	1	-1	4.11	7855.7	6935.16	4.11	803.3	0.365	NA	GM24385_Ason_DLE1_assembly5	assembly_comparison	803	49.5	73.7	not_applicable	-	SLC39A8	54624	-	both	both	yes	16	43	10	SLC39A8(-:10.34)	RN7SL728P(-:48.727);AP002075.1(-:420.227);AC084277.1(-:756.175)	ZNF595(+:47.883);Z95704.1(+:59.72);Z95704.2(+:80.324)	58	0.105558	0
GM24385_Ason	2222	111	4	4	2.7872e+07	2.78752e+07	104891493	104895201	0.9	deletion	201	201	-1	5433	5434	21346	21347	heterozygous	1	-1	15.41	9447.4	6575.8	15.41	571.3	0.461	NA	GM24385_Ason_DLE1_assembly5	assembly_comparison	571	23	82.5	not_applicable	-	TACR3	250521	-	both	both	yes	14	31	21	LINC02503(+:12.79)	TACR3(-:381.305);AC105460.1(-:416.75);CENPE(-:861.987)	ZNF595(+:47.958);Z95704.1(+:59.795);Z95704.2(+:80.399)	2299	4.18411	0
GM24385_Ason	2223	111	4	4	2.75748e+07	2.75989e+07	105169713	105194090	-1	deletion	201	201	-1	5384	5388	21398	21404	homozygous	1	814	1.35	9496.13	6527.35	1.35	258.3	0.488	NA	GM24385_Ason_DLE1_assembly5	assembly_comparison	259	0.5	1.8	not_applicable	-	CXXC4	195373	-	none	both	yes	28	17	36	AC004052.1(+:16.81)	TACR3(-:659.525);AC105460.1(-:694.97);CENPE(-:1140.207)	ZNF595(+:47.957);Z95704.1(+:59.794);Z95704.2(+:80.398)	0	0	0
GM24385_Ason	2298	112	4	4	2.75915e+07	2.76156e+07	105169713	105194090	-1	deletion	203	203	-1	5372	5377	21398	21404	homozygous	1	814	1.78	8304.77	6486.07	1.78	258.3	0.516	NA	GM24385_Ason_DLE1_assembly5	assembly_comparison	259	0.5	1.8	not_applicable	-	CXXC4	195373	-	none	both	yes	24	19	25	AC004052.1(+:16.81)	TACR3(-:659.525);AC105460.1(-:694.97);CENPE(-:1140.207)	ZNF595(+:47.882);Z95704.1(+:59.719);Z95704.2(+:80.323)	0	0	0
GM24385_Ason	2224	111	4	4	2.53577e+07	2.53607e+07	107416740	107420108	-1	deletion	201	201	-1	4969	4970	21878	21879	heterozygous	1	-1	4.74	10041.6	5981.61	4.74	343	0.493	NA	GM24385_Ason_DLE1_assembly5	assembly_comparison	343	12.7	43.9	not_applicable	-	GIMD1	128149	-	mother	both	yes	28	22	25	-	AC093680.1(-:76.877);GIMD1(-:135.098);TBCK(-:450.984)	ZNF595(+:47.956);Z95704.1(+:59.793);Z95704.2(+:80.397)	14	0.0254796	0
GM24385_Ason	2300	112	4	4	2.46735e+07	2.46781e+07	108125601	108134085	1	deletion	203	203	-1	4821	4822	22044	22047	homozygous	1	815	334.86	8992.07	5799.22	334.86	3899.9	0.528	NA	GM24385_Ason_DLE1_assembly5	assembly_comparison	3900	77.5	100	not_applicable	-	DKK2	168149	-	both	both	yes	22	29	20	DKK2(-:4)	SNORD112(-:84.112);ACTR6P1(-:364.946);AC093680.1(-:785.738)	ZNF595(+:47.88);Z95704.1(+:59.717);Z95704.2(+:80.321)	111	0.202016	100
GM24385_Ason	2301	112	4	4	2.45774e+07	2.45816e+07	108226258	108230761	-1	deletion	203	203	-1	4805	4806	22067	22068	heterozygous	2	816	3.1	9004.47	5786.36	3.1	309.6	0.544	NA	GM24385_Ason_DLE1_assembly5	assembly_comparison	310	17.6	63.2	not_applicable	-	DKK2	268806	-	father	both	yes	16	22	14	-	RAC1P5(-:98.752);SNORD112(-:184.769);DKK2(-:380.299)	ZNF595(+:47.879);Z95704.1(+:59.716);Z95704.2(+:80.32)	0	0	0
GM24385_Ason	2302	112	4	4	24521378	2.45378e+07	108270614	108289781	1	deletion	203	203	-1	4798	4799	22074	22075	heterozygous	1	-1	77.48	9011.78	5779.16	77.48	2791.3	0.569	NA	GM24385_Ason_DLE1_assembly5	assembly_comparison	2792	42.2	78.9	not_applicable	-	PAPSS1	245041	-	both	both	yes	19	23	19	-	RAC1P5(-:143.108);SNORD112(-:229.125);DKK2(-:424.655)	ZNF595(+:47.878);Z95704.1(+:59.715);Z95704.2(+:80.319)	729	1.32676	40
GM24385_Ason	2231	111	4	4	2.30769e+07	2.30913e+07	109708266	109723419	0.9	deletion	201	201	-1	4544	4548	22377	22379	homozygous	1	819	7	10544.6	5479.48	7	749.7	0.385	NA	GM24385_Ason_DLE1_assembly5	assembly_comparison	750	28.4	52.6	not_applicable	-	COL25A1	8458	-	father	both	yes	31	21	23	-	ETNPPL(-:42.062);AC084209.1(-:207.038);RPL34-AS1(-:245.92)	ZNF595(+:47.949);Z95704.1(+:59.786);Z95704.2(+:80.39)	1853	3.3724	0
GM24385_Ason	2306	112	4	4	2.30915e+07	2.31059e+07	109708266	109723419	0.9	deletion	203	203	-1	4534	4538	22377	22379	homozygous	1	819	7	9333.4	5458.36	7	749.7	0.623	NA	GM24385_Ason_DLE1_assembly5	assembly_comparison	750	28.4	52.6	not_applicable	-	COL25A1	8458	-	father	both	yes	32	29	46	-	ETNPPL(-:42.062);AC084209.1(-:207.038);RPL34-AS1(-:245.92)	ZNF595(+:47.874);Z95704.1(+:59.711);Z95704.2(+:80.315)	1853	3.3724	0
GM24385_Ason	2234	111	4	4	1.88123e+07	1.8828e+07	113977305	113993531	-1	deletion	201	201	-1	3685	3686	23353	23354	homozygous	1	821	2.02	11591.7	4430.2	2.02	497.2	0.5	NA	GM24385_Ason_DLE1_assembly5	assembly_comparison	497	43.6	57.9	not_applicable	ANK2	MIR1243	34488	-	both	both	yes	32	31	46	ANK2(+:3.93)	AC093879.1(-:21.862);AC017007.2(-:171.431);AC017007.6(-:172.851)	ZNF595(+:47.946);Z95704.1(+:59.783);Z95704.2(+:80.387)	80	0.145597	0
GM24385_Ason	2309	112	4	4	1.88263e+07	1.8842e+07	113977305	113993531	-1	deletion	203	203	-1	3682	3683	23353	23354	homozygous	1	821	2.02	10361.1	4428.48	2.02	497.2	0.486	NA	GM24385_Ason_DLE1_assembly5	assembly_comparison	497	43.6	57.9	not_applicable	ANK2	MIR1243	34488	-	both	both	yes	25	27	49	ANK2(+:3.93)	AC093879.1(-:21.862);AC017007.2(-:171.431);AC017007.6(-:172.851)	ZNF595(+:47.871);Z95704.1(+:59.708);Z95704.2(+:80.312)	80	0.145597	0
GM24385_Ason	2238	111	4	4	1.55652e+07	1.55695e+07	117249264	117253989	-1	deletion	201	201	-1	3062	3063	24068	24069	heterozygous	1	-1	6.6	12331.1	3692.11	6.6	414.9	0.406	NA	GM24385_Ason_DLE1_assembly5	assembly_comparison	415	26	93	not_applicable	-	MIR1973	28341	-	both	both	yes	24	30	32	-	TTC39CP1(-:131.111);EIF3KP3(-:281.701);AC027613.1(-:403.093)	ZNF595(+:47.942);Z95704.1(+:59.779);Z95704.2(+:80.383)	72	0.131038	0
GM24385_Ason	2239	111	4	4	1.51198e+07	1.51232e+07	117698080	117702438	0.9	deletion	201	201	-1	2971	2972	24166	24167	homozygous	1	824	42.09	12431.5	3591.7	42.09	944	0.513	NA	GM24385_Ason_DLE1_assembly5	assembly_comparison	944	21.6	63.2	not_applicable	-	TRAM1L1	302272	-	both	both	yes	29	13	42	AC093765.3(-:5.15);AC093765.2(+:6.19)	AC093765.4(-:53.801);AC093765.5(-:59.08);AC106892.1(-:284.56)	ZNF595(+:47.941);Z95704.1(+:59.778);Z95704.2(+:80.382)	168	0.305755	0
GM24385_Ason	2313	112	4	4	1.51399e+07	1.51433e+07	117698080	117702438	0.9	deletion	203	203	-1	2973	2974	24166	24167	homozygous	1	824	42.09	11213.1	3577.8	42.09	944	0.498	NA	GM24385_Ason_DLE1_assembly5	assembly_comparison	944	21.6	63.2	not_applicable	-	TRAM1L1	302272	-	both	both	yes	25	7	46	AC093765.3(-:5.15);AC093765.2(+:6.19)	AC093765.4(-:53.801);AC093765.5(-:59.08);AC106892.1(-:284.56)	ZNF595(+:47.867);Z95704.1(+:59.704);Z95704.2(+:80.308)	168	0.305755	0
GM24385_Ason	2241	111	4	4	1.28105e+07	1.28127e+07	120016070	120018578	-1	deletion	201	201	-1	2528	2529	24681	24682	homozygous	1	825	4.91	12984.4	3038.78	4.91	337.2	0.489	NA	GM24385_Ason_DLE1_assembly5	assembly_comparison	337	31.4	96.5	not_applicable	-	SYNPO2	33669	-	both	both	yes	43	28	40	-	SEC24D(-:369.092);METTL14-DT(-:427.828);CICP16(-:455.945)	ZNF595(+:47.939);Z95704.1(+:59.776);Z95704.2(+:80.38)	1490	2.71175	0
GM24385_Ason	2314	112	4	4	1.28313e+07	1.28335e+07	120016070	120018578	-1	deletion	203	203	-1	2526	2527	24681	24682	homozygous	1	825	4.91	11777.5	3013.37	4.91	337.2	0.511	NA	GM24385_Ason_DLE1_assembly5	assembly_comparison	337	31.4	96.5	not_applicable	-	SYNPO2	33669	-	both	both	yes	43	40	41	-	SEC24D(-:369.092);METTL14-DT(-:427.828);CICP16(-:455.945)	ZNF595(+:47.866);Z95704.1(+:59.703);Z95704.2(+:80.307)	1490	2.71175	0
GM24385_Ason	2317	112	4	4	1.10393e+07	1.10412e+07	121808060	121810256	-1	deletion	203	203	-1	2138	2139	25124	25125	homozygous	1	828	4.25	12200.3	2590.51	4.25	330.3	0.413	NA	GM24385_Ason_DLE1_assembly5	assembly_comparison	330	15.7	50.9	not_applicable	PRDM5	U6	76337	-	both	both	yes	26	24	23	PRDM5(-:3.44)	LTV1P1(-:792.859);MAD2L1(-:828.282);AC097173.3(-:848.872)	ZNF595(+:47.863);Z95704.1(+:59.7);Z95704.2(+:80.304)	17	0.0309395	0
GM24385_Ason	2245	111	4	4	11019441	1.10213e+07	121808060	121810256	-1	deletion	201	201	-1	2141	2142	25124	25125	homozygous	1	828	4.25	13398.4	2624.76	4.25	330.3	0.593	NA	GM24385_Ason_DLE1_assembly5	assembly_comparison	331	15.7	50.9	not_applicable	PRDM5	U6	76337	-	both	both	yes	31	32	29	PRDM5(-:3.44)	LTV1P1(-:792.859);MAD2L1(-:828.282);AC097173.3(-:848.872)	ZNF595(+:47.935);Z95704.1(+:59.772);Z95704.2(+:80.376)	17	0.0309395	0
GM24385_Ason	2318	112	4	4	1.01435e+07	1.01492e+07	122703768	122709849	-1	deletion	203	203	-1	1970	1971	25324	25325	heterozygous	1	-1	1.87	12399.5	2390.51	1.87	287	0.525	NA	GM24385_Ason_DLE1_assembly5	assembly_comparison	287	1	3.5	not_applicable	-	EXOSC9	12623	-	mother	both	yes	33	19	31	-	TMEM155(-:20.683);ANXA5(-:111.667);AC093816.1(-:377.026)	ZNF595(+:47.862);Z95704.1(+:59.699);Z95704.2(+:80.303)	0	0	0
GM24385_Ason	2321	112	4	4	7.90868e+06	7.91806e+06	124940759	124951305	0.99	deletion	203	203	-1	1510	1511	25873	25874	heterozygous	1	-1	31.58	12936	1854.84	31.58	1165.9	0.473	NA	GM24385_Ason_DLE1_assembly5	assembly_comparison	1166	33.3	63.2	not_applicable	-	LOC285419	351529	-	both	both	yes	19	18	24	-	AC093767.1(-:154.744);RPL21P50(-:270.854);AC096732.1(-:271.681)	ZNF595(+:47.859);Z95704.1(+:59.696);Z95704.2(+:80.3)	415	0.755287	20
GM24385_Ason	2247	111	4	4	6.96722e+06	6.97774e+06	125864560	125875432	-1	deletion	201	201	-1	1342	1343	26070	26071	homozygous	1	830	1.33	14347.9	1673.77	1.33	351.1	0.525	NA	GM24385_Ason_DLE1_assembly5	assembly_comparison	351	15.7	56.1	not_applicable	-	ANKRD50	230674	-	mother	both	yes	35	40	42	-	ANKRD50(-:276.357);LINC02516(-:440.465);TECRP2(-:477.542)	ZNF595(+:47.933);Z95704.1(+:59.77);Z95704.2(+:80.374)	51	0.0928184	0
GM24385_Ason	2322	112	4	4	6.98957e+06	7000095	125864560	125875432	-1	deletion	203	203	-1	1343	1344	26070	26071	homozygous	1	830	1.33	13133.5	1655.88	1.33	351.1	0.441	NA	GM24385_Ason_DLE1_assembly5	assembly_comparison	351	15.7	56.1	not_applicable	-	ANKRD50	230674	-	mother	both	yes	30	26	34	-	ANKRD50(-:276.357);LINC02516(-:440.465);TECRP2(-:477.542)	ZNF595(+:47.858);Z95704.1(+:59.695);Z95704.2(+:80.299)	51	0.0928184	0
GM24385_Ason	2323	112	4	4	4.20157e+06	4.20448e+06	1.28668e+08	1.28672e+08	-1	deletion	203	203	-1	802	803	26685	26687	heterozygous	1	-1	2.21	13814	974.95	2.21	463	0.581	NA	GM24385_Ason_DLE1_assembly5	assembly_comparison	463	0.5	1.8	not_applicable	SLC25A31	INTU	30467.5	-	none	both	yes	19	15	44	SLC25A31(+:21.37)	AC097462.3(-:211.417);AC093772.2(-:515.726);AC093772.1(-:649.836)	ZNF595(+:47.857);Z95704.1(+:59.694);Z95704.2(+:80.298)	0	0	0
GM24385_Ason	2250	111	4	4	2.22909e+06	2.23783e+06	130619126	130628245	-1	deletion	201	201	-1	412	414	27110	27114	heterozygous	1	-1	2.66	15521.2	500.41	2.66	377.3	0.406	NA	GM24385_Ason_DLE1_assembly5	assembly_comparison	377	5.4	17.5	not_applicable	-	BC035172	17081	-	none	both	yes	24	25	32	LINC02466(-:9.5)	AC082650.2(-:332.06);AC082650.1(-:395.796);ZSWIM5P3(-:559.045)	ZNF595(+:47.93);Z95704.1(+:59.767);Z95704.2(+:80.371)	1818	3.3087	0
GM24385_Ason	2252	111	4	4	1.16552e+06	1.16931e+06	131692361	131696428	-1	deletion	201	201	-1	217	218	27338	27339	heterozygous	1	-1	2.24	15774.8	248.04	2.24	274.1	0.497	NA	GM24385_Ason_DLE1_assembly5	assembly_comparison	274	19.1	68.4	not_applicable	-	BC041448	815839	-	father	both	yes	27	41	36	-	GAPDHP56(-:264.849);RNY5P4(-:907.784);LINC02466(-:1155.876)	ZNF595(+:47.928);Z95704.1(+:59.765);Z95704.2(+:80.369)	753	1.37044	0
GM24385_Ason	2328	181	4	4	5.77621e+07	5.77631e+07	133206214	133207477	-1	deletion	204	204	-1	11017	11018	27648	27649	homozygous	1	833	2.99	114.45	13241.7	2.99	284.4	0.548	NA	GM24385_Ason_DLE1_assembly5	assembly_comparison	284	0	0	not_applicable	-	BC131768	555049	-	mother	both	yes	29	14	39	AC093916.1(-:1.98)	AC096711.1(-:254.884);AC096711.2(-:352.028);RPL7AP28(-:424.716)	ZNF595(+:47.852);Z95704.1(+:59.689);Z95704.2(+:80.293)	0	0	0
GM24385_Ason	2409	182	4	4	5.78376e+07	5.78386e+07	133206214	133207477	-1	deletion	205	205	-1	11042	11043	27648	27649	homozygous	1	833	2.98	109.58	13172.4	2.98	284.4	0.462	NA	GM24385_Ason_DLE1_assembly5	assembly_comparison	284	0	0	not_applicable	-	BC131768	555049	-	mother	both	yes	25	16	31	AC093916.1(-:1.98)	AC096711.1(-:254.884);AC096711.2(-:352.028);RPL7AP28(-:424.716)	ZNF595(+:47.771);Z95704.1(+:59.608);Z95704.2(+:80.212)	0	0	0
GM24385_Ason	2411	182	4	4	5.72222e+07	5.72332e+07	133813475	133824861	-1	deletion	205	205	-1	10922	10923	27784	27786	homozygous	1	834	1.98	266.12	13016.2	1.98	389.5	0.479	NA	GM24385_Ason_DLE1_assembly5	assembly_comparison	389	17.6	63.2	not_applicable	-	BC040219	190155	-	both	both	yes	24	25	31	AC115622.1(-:12)	AC114741.1(-:453.518);ELL2P2(-:521.534);AC096711.1(-:862.145)	ZNF595(+:47.769);Z95704.1(+:59.606);Z95704.2(+:80.21)	37	0.0673388	0
GM24385_Ason	2329	181	4	4	5.71482e+07	5.71592e+07	133813475	133824861	-1	deletion	204	204	-1	10897	10898	27784	27786	homozygous	1	834	1.98	277.25	13079.2	1.98	389.5	0.512	NA	GM24385_Ason_DLE1_assembly5	assembly_comparison	390	17.6	63.2	not_applicable	-	BC040219	190155	-	both	both	yes	30	27	32	AC115622.1(-:12)	AC114741.1(-:453.518);ELL2P2(-:521.534);AC096711.1(-:862.145)	ZNF595(+:47.851);Z95704.1(+:59.688);Z95704.2(+:80.292)	37	0.0673388	0
GM24385_Ason	2330	181	4	4	5.68389e+07	5.68505e+07	134124607	134136887	0.9	deletion	204	204	-1	10830	10832	27862	27866	homozygous	1	835	7.55	349.15	13003.5	7.55	668	0.482	NA	GM24385_Ason_DLE1_assembly5	assembly_comparison	668	65.7	96.5	not_applicable	-	BC042378	8848	-	both	both	yes	25	30	29	PCDH10(+:13.75)	AC105383.1(-:125.141);AC110751.1(-:214.942);AC115622.1(-:363.68)	ZNF595(+:47.85);Z95704.1(+:59.687);Z95704.2(+:80.291)	2532	4.60816	0
GM24385_Ason	2412	182	4	4	5.69129e+07	5.69245e+07	134124607	134136887	0.9	deletion	205	205	-1	10855	10857	27862	27866	homozygous	1	835	7.55	332.75	12945.8	7.55	668	0.524	NA	GM24385_Ason_DLE1_assembly5	assembly_comparison	668	65.7	96.5	not_applicable	-	BC042378	8848	-	both	both	yes	28	39	35	PCDH10(+:13.75)	AC105383.1(-:125.141);AC110751.1(-:214.942);AC115622.1(-:363.68)	ZNF595(+:47.768);Z95704.1(+:59.605);Z95704.2(+:80.209)	2532	4.60816	0
GM24385_Ason	2331	181	4	4	5.57526e+07	5.57801e+07	135201508	135229331	-1	deletion	204	204	-1	10608	10615	28107	28114	heterozygous	1	-1	2.33	616.65	12739.5	2.33	278.8	0.491	NA	GM24385_Ason_DLE1_assembly5	assembly_comparison	278	2	7	not_applicable	BC032916	PABPC4L	78606	-	none	both	yes	24	19	29	AC015631.1(-:11.23)	PABPC4L(-:81.02);AC096763.1(-:233.886);AC079380.1(-:406.107)	ZNF595(+:47.849);Z95704.1(+:59.686);Z95704.2(+:80.29)	0	0	0
GM24385_Ason	2332	181	4	4	5.55477e+07	55551273	135431518	1.35438e+08	1	deletion	204	204	-1	10562	10563	28165	28166	homozygous	1	836	266.34	669.95	12686.3	266.34	2575.1	0.496	NA	GM24385_Ason_DLE1_assembly5	assembly_comparison	2574	44.1	82.5	not_applicable	-	BC032916	182918	-	both	both	yes	30	26	41	LINC02462(+:7.51)	PABPC4L(-:311.03);AC096763.1(-:463.896);AC015631.1(-:480.698)	ZNF595(+:47.848);Z95704.1(+:59.685);Z95704.2(+:80.289)	3098	5.63826	60
GM24385_Ason	2413	182	4	4	5.56212e+07	5.56248e+07	135431518	1.35438e+08	1	deletion	205	205	-1	10591	10592	28165	28166	homozygous	1	836	266.34	656.2	12625.9	266.34	2575.1	0.504	NA	GM24385_Ason_DLE1_assembly5	assembly_comparison	2575	44.1	82.5	not_applicable	-	BC032916	182918	-	both	both	yes	34	37	40	LINC02462(+:7.51)	PABPC4L(-:311.03);AC096763.1(-:463.896);AC015631.1(-:480.698)	ZNF595(+:47.767);Z95704.1(+:59.604);Z95704.2(+:80.208)	3098	5.63826	60
GM24385_Ason	2334	181	4	4	5.20297e+07	5.20439e+07	138953857	1.38969e+08	0.99	deletion	204	204	-1	9901	9904	28895	28898	heterozygous	1	-1	17.39	1463.83	11893.3	17.39	1327.8	0.559	NA	GM24385_Ason_DLE1_assembly5	assembly_comparison	1327	23.5	61.4	not_applicable	LINC00616	SLC7A11-AS1	40860.6	-	father	both	yes	10	14	20	AC097511.1(+:19.81);LINC00616(-:14.05)	AC131956.2(-:339.226);AC116563.1(-:384.438);AC116563.2(-:427.804)	ZNF595(+:47.846);Z95704.1(+:59.683);Z95704.2(+:80.287)	1690	3.07575	30
GM24385_Ason	2335	181	4	4	5.15292e+07	5.1532e+07	139467616	1.39475e+08	1	deletion	204	204	-1	9807	9808	29005	29007	homozygous	1	838	701.54	1578.94	11777.7	701.54	4419.5	0.473	NA	GM24385_Ason_DLE1_assembly5	assembly_comparison	4419	85.8	100	not_applicable	-	LINC00499	122119	-	both	both	yes	26	42	33	LINC00499(+:3.73)	AC105416.1(-:62.207);LINC00498(-:244.606);AC093903.1(-:266.347)	ZNF595(+:47.845);Z95704.1(+:59.682);Z95704.2(+:80.286)	21	0.0382193	100
GM24385_Ason	2415	182	4	4	5.16019e+07	5.16046e+07	139467616	1.39475e+08	1	deletion	205	205	-1	9828	9829	29005	29007	homozygous	1	838	701.54	1577.37	11705.1	701.54	4419.5	0.527	NA	GM24385_Ason_DLE1_assembly5	assembly_comparison	4419	85.8	100	not_applicable	-	LINC00499	122119	-	both	both	yes	30	30	42	LINC00499(+:3.73)	AC105416.1(-:62.207);LINC00498(-:244.606);AC093903.1(-:266.347)	ZNF595(+:47.765);Z95704.1(+:59.602);Z95704.2(+:80.206)	21	0.0382193	100
GM24385_Ason	2337	181	4	4	4.87662e+07	4.87784e+07	142227414	142241928	1	deletion	204	204	-1	9266	9269	29608	29614	heterozygous	1	840	58.94	2249.52	11106.7	58.94	2348	0.547	NA	GM24385_Ason_DLE1_assembly5	assembly_comparison	2348	43.1	59.6	not_applicable	-	AK124399	355	-	both	both	yes	20	8	31	LINC02432(-:37.86)	snoU13(-:5.486);AC107220.1(-:62.521);RNF150(-:443.453)	ZNF595(+:47.843);Z95704.1(+:59.68);Z95704.2(+:80.284)	1971	3.58716	30
GM24385_Ason	2339	181	4	4	4.45842e+07	44597749	146425592	146440910	0.99	deletion	204	204	-1	8425	8427	30601	30604	homozygous	1	841	17.08	3239.31	10117.7	17.08	1770.2	0.53	NA	GM24385_Ason_DLE1_assembly5	assembly_comparison	1770	32.8	61.4	not_applicable	SMAD1	BC042377	1470	-	both	both	yes	16	16	49	SMAD1(+:27.34);SMAD1-AS2(-:25.96)	AC093796.1(-:56.541);LINC02266(-:166.177);RPS23P4(-:231.63)	ZNF595(+:47.841);Z95704.1(+:59.678);Z95704.2(+:80.282)	1475	2.68445	20
GM24385_Ason	2420	182	4	4	44654587	4.46681e+07	146425592	146440910	0.99	deletion	205	205	-1	8447	8449	30601	30604	homozygous	1	841	17.08	3233.05	10049.8	17.08	1770.2	0.482	NA	GM24385_Ason_DLE1_assembly5	assembly_comparison	1771	32.8	61.4	not_applicable	SMAD1	BC042377	1470	-	both	both	yes	20	14	52	SMAD1(+:27.34);SMAD1-AS2(-:25.96)	AC093796.1(-:56.541);LINC02266(-:166.177);RPS23P4(-:231.63)	ZNF595(+:47.76);Z95704.1(+:59.597);Z95704.2(+:80.201)	1475	2.68445	20
GM24385_Ason	2340	181	4	4	4.3337e+07	4.3349e+07	147678701	147691088	-1	deletion	204	204	-1	8186	8190	30864	30869	heterozygous	1	-1	1.58	3544.73	9809.38	1.58	384.6	0.515	NA	GM24385_Ason_DLE1_assembly5	assembly_comparison	385	1.5	5.3	not_applicable	TTC29	POU4F2	115079	-	none	both	yes	34	46	35	TTC29(-:7.69)	SLC10A7(-:500.574);AC097372.1(-:632.345);LINC01095(-:676.832)	ZNF595(+:47.84);Z95704.1(+:59.677);Z95704.2(+:80.281)	0	0	0
GM24385_Ason	2422	182	4	4	4.3362e+07	4.33665e+07	147729666	147735203	0.9	deletion	205	205	-1	8200	8201	30880	30881	heterozygous	1	-1	30.09	3541.75	9740.28	30.09	955.2	0.511	NA	GM24385_Ason_DLE1_assembly5	assembly_comparison	955	7.8	15.8	not_applicable	TTC29	POU4F2	166044	-	mother	both	yes	24	11	27	TTC29(-:4.82)	SLC10A7(-:551.539);AC097372.1(-:683.31);LINC01095(-:727.797)	ZNF595(+:47.758);Z95704.1(+:59.595);Z95704.2(+:80.199)	396	0.720708	0
GM24385_Ason	2341	181	4	4	4.08714e+07	4.08741e+07	150160165	150163156	-1	deletion	204	204	-1	7705	7706	31418	31419	homozygous	1	842	5.62	4130.25	9225.91	5.62	361.2	0.519	NA	GM24385_Ason_DLE1_assembly5	assembly_comparison	361	24	82.5	not_applicable	-	BC031092	187929	-	both	both	yes	37	33	35	LINC02355(+:7.26)	LINC02430(-:88.22);AC108156.1(-:208.568);RNU7-197P(-:244.441)	ZNF595(+:47.839);Z95704.1(+:59.676);Z95704.2(+:80.28)	47	0.0855385	0
GM24385_Ason	2423	182	4	4	4.09403e+07	4.09429e+07	150160165	150163156	-1	deletion	205	205	-1	7728	7729	31418	31419	homozygous	1	842	5.62	4119.65	9162.35	5.62	361.2	0.485	NA	GM24385_Ason_DLE1_assembly5	assembly_comparison	361	24	82.5	not_applicable	-	BC031092	187929	-	both	both	yes	41	35	37	LINC02355(+:7.26)	LINC02430(-:88.22);AC108156.1(-:208.568);RNU7-197P(-:244.441)	ZNF595(+:47.757);Z95704.1(+:59.594);Z95704.2(+:80.198)	47	0.0855385	0
GM24385_Ason	2342	181	4	4	4.00846e+07	4.00906e+07	150946401	150952847	-1	deletion	204	204	-1	7569	7570	31573	31574	homozygous	1	843	3.39	4312.48	9043.69	3.39	352.7	0.499	NA	GM24385_Ason_DLE1_assembly5	assembly_comparison	353	27	96.5	not_applicable	-	DCLK2	46579	-	both	both	yes	30	27	38	-	IQCM(-:670.346);LINC02430(-:874.456);AC108156.1(-:994.804)	ZNF595(+:47.838);Z95704.1(+:59.675);Z95704.2(+:80.279)	44	0.0800786	0
GM24385_Ason	2424	182	4	4	4.01538e+07	4.01599e+07	150946401	150952847	-1	deletion	205	205	-1	7591	7592	31573	31574	homozygous	1	843	3.39	4301.66	8980.34	3.39	352.7	0.475	NA	GM24385_Ason_DLE1_assembly5	assembly_comparison	353	27	96.5	not_applicable	-	DCLK2	46579	-	both	both	yes	32	24	39	-	IQCM(-:670.346);LINC02430(-:874.456);AC108156.1(-:994.804)	ZNF595(+:47.756);Z95704.1(+:59.593);Z95704.2(+:80.197)	44	0.0800786	0
GM24385_Ason	2432	182	4	4	3.40877e+07	34098574	1.56994e+08	157005281	-1	deletion	205	205	-1	6426	6427	32909	32910	homozygous	1	848	2.49	5679.96	7601.52	2.49	415.1	0.544	NA	GM24385_Ason_DLE1_assembly5	assembly_comparison	415	26.5	94.7	not_applicable	-	CTSO	118984	-	both	both	yes	31	23	23	-	CTSO(-:145.762);ASIC5(-:240.15);MTND1P22(-:607.006)	ZNF595(+:47.748);Z95704.1(+:59.585);Z95704.2(+:80.189)	40	0.0727987	0
GM24385_Ason	2349	181	4	4	3.40232e+07	3.40341e+07	1.56994e+08	157005281	-1	deletion	204	204	-1	6403	6404	32909	32910	homozygous	1	848	2.49	5688.91	7666.73	2.49	415.1	0.441	NA	GM24385_Ason_DLE1_assembly5	assembly_comparison	416	26.5	94.7	not_applicable	-	CTSO	118984	-	both	both	yes	15	21	26	-	CTSO(-:145.762);ASIC5(-:240.15);MTND1P22(-:607.006)	ZNF595(+:47.831);Z95704.1(+:59.668);Z95704.2(+:80.272)	40	0.0727987	0
GM24385_Ason	2434	182	4	4	3.1705e+07	3.17138e+07	159386213	159396483	0.99	deletion	205	205	-1	5967	5968	33426	33427	homozygous	1	850	46.68	6216.86	7065.19	46.68	1385.6	0.521	NA	GM24385_Ason_DLE1_assembly5	assembly_comparison	1385	48.5	82.5	not_applicable	-	RXFP1	46383	-	both	both	yes	34	32	32	RXFP1(+:4.81);AC121161.1(+:100)	AC098679.1(-:262.956);AC098679.6(-:283.893);GASK1B(-:337.587)	ZNF595(+:47.746);Z95704.1(+:59.583);Z95704.2(+:80.187)	1	0.00181997	20
GM24385_Ason	2352	181	4	4	3.16484e+07	3.16573e+07	159386213	159396483	0.99	deletion	204	204	-1	5946	5947	33426	33427	homozygous	1	850	46.68	6226.16	7130.04	46.68	1385.6	0.479	NA	GM24385_Ason_DLE1_assembly5	assembly_comparison	1386	48.5	82.5	not_applicable	-	RXFP1	46383	-	both	both	yes	13	37	33	RXFP1(+:4.81);AC121161.1(+:100)	AC098679.1(-:262.956);AC098679.6(-:283.893);GASK1B(-:337.587)	ZNF595(+:47.828);Z95704.1(+:59.665);Z95704.2(+:80.269)	1	0.00181997	20
GM24385_Ason	2435	182	4	4	3.06554e+07	3.06616e+07	160442557	160449149	-1	deletion	205	205	-1	5749	5750	33680	33681	heterozygous	1	-1	7.07	6487.08	6794.92	7.07	471	0.506	NA	GM24385_Ason_DLE1_assembly5	assembly_comparison	471	10.3	28.1	not_applicable	-	RAPGEF2	161257	-	father	both	yes	23	24	39	-	U3(-:11.51);AC074344.1(-:143.306);MIR3688-2(-:389.603)	ZNF595(+:47.745);Z95704.1(+:59.582);Z95704.2(+:80.186)	2	0.00363994	0
GM24385_Ason	2353	181	4	4	29168538	2.91756e+07	161877497	161890437	1	deletion	204	204	-1	5449	5450	33993	33994	homozygous	1	851	184.67	6854.54	6501.86	184.67	5834.8	0.577	NA	GM24385_Ason_DLE1_assembly5	assembly_comparison	5835	27.9	57.9	not_applicable	-	FSTL5	414607	-	both	both	yes	28	14	42	-	AC093853.1(-:431.516);LINC02233(-:1287.512);U3(-:1446.45)	ZNF595(+:47.827);Z95704.1(+:59.664);Z95704.2(+:80.268)	2003	3.6454	30
GM24385_Ason	2436	182	4	4	2.92249e+07	2.9232e+07	161877497	161890437	1	deletion	205	205	-1	5468	5469	33993	33994	homozygous	1	851	184.67	6842.3	6439.94	184.67	5834.8	0.423	NA	GM24385_Ason_DLE1_assembly5	assembly_comparison	5835	27.9	57.9	not_applicable	-	FSTL5	414607	-	both	both	yes	28	12	43	-	AC093853.1(-:431.516);LINC02233(-:1287.512);U3(-:1446.45)	ZNF595(+:47.744);Z95704.1(+:59.581);Z95704.2(+:80.185)	2003	3.6454	30
GM24385_Ason	2437	182	4	4	2.90596e+07	2.90688e+07	162047242	162056764	-1	deletion	205	205	-1	5440	5441	34026	34027	homozygous	1	852	2.18	6877.25	6404.03	2.18	362.6	0.481	NA	GM24385_Ason_DLE1_assembly5	assembly_comparison	362	12.3	43.9	not_applicable	-	FSTL5	248280	-	mother	both	yes	30	23	37	-	AC106860.1(-:119.213);AC093853.1(-:601.261);LINC02233(-:1457.257)	ZNF595(+:47.743);Z95704.1(+:59.58);Z95704.2(+:80.184)	3245	5.9058	0
GM24385_Ason	2354	181	4	4	2.90033e+07	2.90124e+07	162047242	162056764	-1	deletion	204	204	-1	5422	5423	34026	34027	homozygous	1	852	2.18	6886.99	6468.45	2.18	362.6	0.528	NA	GM24385_Ason_DLE1_assembly5	assembly_comparison	363	12.3	43.9	not_applicable	-	FSTL5	248280	-	mother	both	yes	30	25	36	-	AC106860.1(-:119.213);AC093853.1(-:601.261);LINC02233(-:1457.257)	ZNF595(+:47.826);Z95704.1(+:59.663);Z95704.2(+:80.267)	3245	5.9058	0
GM24385_Ason	2439	182	4	4	2.70416e+07	27049396	1.64075e+08	164083429	-1	deletion	205	205	-1	5037	5040	34482	34486	heterozygous	1	-1	3.58	7346.08	5933.32	3.58	396.8	0.459	NA	GM24385_Ason_DLE1_assembly5	assembly_comparison	397	8.3	29.8	not_applicable	NAF1	NPY1R	161688	-	both	both	yes	37	26	33	NAF1(-:25.01)	AC021134.2(-:344.697);FSTL5(-:1767.17);AC106860.1(-:2147.191)	ZNF595(+:47.741);Z95704.1(+:59.578);Z95704.2(+:80.182)	171	0.311215	0
GM24385_Ason	2440	182	4	4	2.70416e+07	2.70437e+07	164080940	164083429	-1	deletion	205	205	-1	5037	5038	34484	34486	heterozygous	1	-1	3.58	7345.95	5933.65	3.58	376.3	0.462	NA	GM24385_Ason_DLE1_assembly5	assembly_comparison	377	8.8	31.6	not_applicable	NAF1	NPY1R	161688	-	both	both	yes	37	26	35	NAF1(-:14.94)	AC021134.2(-:350.418);FSTL5(-:1772.891);AC106860.1(-:2152.911)	ZNF595(+:47.74);Z95704.1(+:59.577);Z95704.2(+:80.181)	171	0.311215	0
GM24385_Ason	2356	181	4	4	26544088	26546363	164523819	164526349	-1	deletion	204	204	-1	4933	4934	34587	34588	homozygous	1	854	2.13	7453.58	5902.23	2.13	255	0.52	NA	GM24385_Ason_DLE1_assembly5	assembly_comparison	255	0.5	1.8	not_applicable	MARCH1	TMA16	82129	-	none	both	yes	30	38	32	MARCHF1(-:0.99)	TKTL2(-:128.572);NPY1R(-:275.705);AC079238.1(-:334.092)	ZNF595(+:47.824);Z95704.1(+:59.661);Z95704.2(+:80.265)	211	0.384013	0
GM24385_Ason	2441	182	4	4	2.66e+07	2.66022e+07	164523819	164526349	-1	deletion	205	205	-1	4946	4947	34587	34588	homozygous	1	854	2.13	7448.94	5832.71	2.13	255.1	0.485	NA	GM24385_Ason_DLE1_assembly5	assembly_comparison	255	0.5	1.8	not_applicable	MARCH1	TMA16	82129	-	none	both	yes	32	34	28	MARCHF1(-:0.99)	TKTL2(-:128.572);NPY1R(-:275.705);AC079238.1(-:334.092)	ZNF595(+:47.739);Z95704.1(+:59.576);Z95704.2(+:80.18)	211	0.384013	0
GM24385_Ason	2442	182	4	4	2.64672e+07	2.64748e+07	164652200	164660117	-1	deletion	205	205	-1	4926	4927	34609	34610	homozygous	1	855	2.84	7474.49	5807.51	2.84	360.4	0.515	NA	GM24385_Ason_DLE1_assembly5	assembly_comparison	360	6.4	22.8	not_applicable	MARCH1	7SK	89835	-	none	both	yes	29	20	31	MARCHF1(-:1.62)	TKTL2(-:256.953);NPY1R(-:404.086);AC079238.1(-:462.473)	ZNF595(+:47.738);Z95704.1(+:59.575);Z95704.2(+:80.179)	0	0	0
GM24385_Ason	2357	181	4	4	2.64113e+07	2.64189e+07	164652200	164660117	-1	deletion	204	204	-1	4913	4914	34609	34610	homozygous	1	855	2.84	7479.13	5877.03	2.84	360.3	0.469	NA	GM24385_Ason_DLE1_assembly5	assembly_comparison	361	7.4	26.3	not_applicable	MARCH1	7SK	89835	-	none	both	yes	25	19	34	MARCHF1(-:1.62)	TKTL2(-:256.953);NPY1R(-:404.086);AC079238.1(-:462.473)	ZNF595(+:47.823);Z95704.1(+:59.66);Z95704.2(+:80.264)	0	0	0
GM24385_Ason	2445	182	4	4	2.40238e+07	24026623	167106749	167110074	-1	deletion	205	205	-1	4436	4437	35178	35179	homozygous	1	857	10.83	8045.19	5236.82	10.83	480.4	0.473	NA	GM24385_Ason_DLE1_assembly5	assembly_comparison	480	32.4	100	not_applicable	-	HV970138	24973	-	both	both	yes	29	17	41	-	RNA5SP170(-:129.41);AC080079.2(-:534.961);NOL8P1(-:635.065)	ZNF595(+:47.735);Z95704.1(+:59.572);Z95704.2(+:80.176)	37	0.0673388	0
GM24385_Ason	2360	181	4	4	2.39708e+07	2.39736e+07	167106749	167110074	-1	deletion	204	204	-1	4423	4424	35178	35179	homozygous	1	857	10.83	8063.44	5292.73	10.83	480.4	0.539	NA	GM24385_Ason_DLE1_assembly5	assembly_comparison	481	32.4	100	not_applicable	-	HV970138	24973	-	both	both	yes	26	26	42	-	RNA5SP170(-:129.41);AC080079.2(-:534.961);NOL8P1(-:635.065)	ZNF595(+:47.82);Z95704.1(+:59.657);Z95704.2(+:80.261)	37	0.0673388	0
GM24385_Ason	2362	181	4	4	2.33929e+07	2.33984e+07	167673405	167685004	1	deletion	204	204	-1	4317	4318	35298	35301	homozygous	1	859	791.86	8199.57	5157.32	791.86	6073.3	0.589	NA	GM24385_Ason_DLE1_assembly5	assembly_comparison	6073	69.1	96.5	not_applicable	SPOCK3	5S_rRNA	154511	-	both	both	yes	20	33	36	SPOCK3(-:3.51)	AC097487.1(-:360.552);Y_RNA(-:436.318);RNA5SP170(-:696.066)	ZNF595(+:47.818);Z95704.1(+:59.655);Z95704.2(+:80.259)	800	1.45598	80
GM24385_Ason	2447	182	4	4	2.34432e+07	2.34487e+07	167673405	167685004	1	deletion	205	205	-1	4331	4332	35298	35301	homozygous	1	859	791.86	8179.67	5103.06	791.86	6073.3	0.407	NA	GM24385_Ason_DLE1_assembly5	assembly_comparison	6073	69.1	96.5	not_applicable	SPOCK3	5S_rRNA	154511	-	both	both	yes	23	25	29	SPOCK3(-:3.51)	AC097487.1(-:360.552);Y_RNA(-:436.318);RNA5SP170(-:696.066)	ZNF595(+:47.733);Z95704.1(+:59.57);Z95704.2(+:80.174)	800	1.45598	80
GM24385_Ason	2366	181	4	4	2.08066e+07	2.08264e+07	170258925	170279272	0.55	deletion	204	204	-1	3810	3811	35883	35884	homozygous	1	863	1.47	8820.86	4533.21	1.47	538.1	0.48	NA	GM24385_Ason_DLE1_assembly5	assembly_comparison	538	9.3	14	not_applicable	-	NEK1	35149	-	father	both	yes	42	35	37	-	SH3RF1(-:240.515);CBR4(-:471.004);AC080188.1(-:505.855)	ZNF595(+:47.814);Z95704.1(+:59.651);Z95704.2(+:80.255)	2496	4.54264	0
GM24385_Ason	2451	182	4	4	2.08567e+07	2.08765e+07	170258925	170279272	0.55	deletion	205	205	-1	3818	3819	35883	35884	homozygous	1	863	1.47	8798.71	4481.19	1.47	538	0.541	NA	GM24385_Ason_DLE1_assembly5	assembly_comparison	538	9.3	14	not_applicable	-	NEK1	35149	-	father	both	yes	36	27	34	-	SH3RF1(-:240.515);CBR4(-:471.004);AC080188.1(-:505.855)	ZNF595(+:47.729);Z95704.1(+:59.566);Z95704.2(+:80.17)	2496	4.54264	0
GM24385_Ason	2453	182	4	4	1.87604e+07	1.87755e+07	172367254	1.72388e+08	1	deletion	205	205	-1	3421	3423	36331	36335	heterozygous	1	-1	242.41	9280.1	4003.02	242.41	5292.4	0.596	NA	GM24385_Ason_DLE1_assembly5	assembly_comparison	5292	71.6	91.2	not_applicable	-	GALNTL6	346938	-	both	both	yes	17	38	24	-	LINC02504(-:153.628);AC092639.1(-:273.894);AC097486.1(-:628.764)	ZNF595(+:47.727);Z95704.1(+:59.564);Z95704.2(+:80.168)	4331	7.88228	60
GM24385_Ason	2367	181	4	4	1.81054e+07	1.81129e+07	172982999	172994844	1	deletion	204	204	-1	3303	3304	36464	36466	homozygous	1	864	392.74	9442.62	3914.01	392.74	4340.3	0.536	NA	GM24385_Ason_DLE1_assembly5	assembly_comparison	4340	50	77.2	not_applicable	GALNTL6	BC038759	556239	-	both	both	yes	19	18	26	GALNTL6(+:1.45)	AC074254.1(-:505.848);LINC02174(-:522.814);AC074254.2(-:564.164)	ZNF595(+:47.813);Z95704.1(+:59.65);Z95704.2(+:80.254)	3470	6.31529	60
GM24385_Ason	2454	182	4	4	1.816e+07	1.81675e+07	172982999	172994844	1	deletion	205	205	-1	3311	3312	36464	36466	homozygous	1	864	392.74	9412.31	3870.16	392.74	4340.3	0.483	NA	GM24385_Ason_DLE1_assembly5	assembly_comparison	4340	50	77.2	not_applicable	GALNTL6	BC038759	556239	-	both	both	yes	20	21	28	GALNTL6(+:1.45)	AC074254.1(-:505.848);LINC02174(-:522.814);AC074254.2(-:564.164)	ZNF595(+:47.726);Z95704.1(+:59.563);Z95704.2(+:80.167)	3470	6.31529	60
GM24385_Ason	2368	181	4	4	1.79868e+07	1.79879e+07	173112658	173113942	-1	deletion	204	204	-1	3274	3275	36496	36497	heterozygous	1	-1	1.15	9476.28	3879.35	1.15	236.4	0.514	NA	GM24385_Ason_DLE1_assembly5	assembly_comparison	237	0	0	not_applicable	GALNTL6	BC038759	437141	-	none	both	yes	29	20	34	GALNTL6(+:0.59)	AC074254.1(-:635.507);LINC02174(-:652.473);AC074254.2(-:693.823)	ZNF595(+:47.812);Z95704.1(+:59.649);Z95704.2(+:80.253)	0	0	0
GM24385_Ason	2456	182	4	4	1.68725e+07	1.68804e+07	174277545	174285750	-1	deletion	205	205	-1	3072	3074	36734	36739	heterozygous	1	-1	1.21	9710.63	3568.29	1.21	288.3	0.546	NA	GM24385_Ason_DLE1_assembly5	assembly_comparison	288	12.3	43.9	not_applicable	-	SAP30	6343	-	both	both	yes	28	23	35	SAP30-DT(-:67.07)	HMGB2(-:22.018);AC097534.1(-:31.188);AC105285.1(-:258.526)	ZNF595(+:47.724);Z95704.1(+:59.561);Z95704.2(+:80.165)	0	0	0
GM24385_Ason	2374	181	4	4	1.29555e+07	1.29581e+07	178156809	178159804	-1	deletion	204	204	-1	2287	2288	37619	37620	homozygous	1	869	3.69	10647.7	2708.47	3.69	308.8	0.482	NA	GM24385_Ason_DLE1_assembly5	assembly_comparison	309	27.9	100	not_applicable	-	7SK	53915	-	both	both	yes	38	25	30	AC097518.2(-:1.97)	AC092673.1(-:366.041);VEGFC(-:549.12);AC093801.2(-:601.266)	ZNF595(+:47.806);Z95704.1(+:59.643);Z95704.2(+:80.247)	60	0.109198	0
GM24385_Ason	2462	182	4	4	1.30071e+07	1.30098e+07	178156809	178159804	-1	deletion	205	205	-1	2294	2295	37619	37620	homozygous	1	869	3.69	10619.1	2662.92	3.69	308.8	0.524	NA	GM24385_Ason_DLE1_assembly5	assembly_comparison	309	27.9	100	not_applicable	-	7SK	53915	-	both	both	yes	33	24	33	AC097518.2(-:1.97)	AC092673.1(-:366.041);VEGFC(-:549.12);AC093801.2(-:601.266)	ZNF595(+:47.718);Z95704.1(+:59.555);Z95704.2(+:80.159)	60	0.109198	0
GM24385_Ason	2375	181	4	4	11160101	1.11648e+07	179955342	179960400	-1	deletion	204	204	-1	1947	1948	37997	37998	homozygous	1	870	5.55	11052.6	2303.6	5.55	393.6	0.53	NA	GM24385_Ason_DLE1_assembly5	assembly_comparison	394	18.6	66.7	not_applicable	-	Mir_544	389327	-	both	both	yes	36	16	20	-	SNORD65(-:345.302);RNU1-45P(-:914.467);LINC01099(-:1301.55)	ZNF595(+:47.805);Z95704.1(+:59.642);Z95704.2(+:80.246)	3	0.00545991	0
GM24385_Ason	2377	181	4	4	9.24688e+06	9.25263e+06	181874560	181881865	0.99	deletion	204	204	-1	1583	1584	38419	38420	homozygous	1	872	83.8	11490.6	1865.56	83.8	1550.1	0.524	NA	GM24385_Ason_DLE1_assembly5	assembly_comparison	1550	64.7	100	not_applicable	-	LINC00290	103378	-	both	both	yes	30	25	41	-	AC104803.1(-:219.243);NDUFB5P1(-:376.943);AC096747.1(-:854.88)	ZNF595(+:47.803);Z95704.1(+:59.64);Z95704.2(+:80.244)	109	0.198377	100
GM24385_Ason	2469	182	4	4	9.29409e+06	9.29984e+06	181874560	181881865	0.99	deletion	205	205	-1	1589	1590	38419	38420	homozygous	1	872	83.8	11448.8	1833.23	83.8	1550.1	0.482	NA	GM24385_Ason_DLE1_assembly5	assembly_comparison	1550	64.7	100	not_applicable	-	LINC00290	103378	-	both	both	yes	34	29	32	-	AC104803.1(-:219.243);NDUFB5P1(-:376.943);AC096747.1(-:854.88)	ZNF595(+:47.711);Z95704.1(+:59.548);Z95704.2(+:80.152)	109	0.198377	100
GM24385_Ason	2470	182	4	4	9.11952e+06	9.12807e+06	1.82048e+08	1.82057e+08	0.9	deletion	205	205	-1	1560	1561	38451	38452	heterozygous	1	-1	6.95	11487.8	1794.17	6.95	539.7	0.494	NA	GM24385_Ason_DLE1_assembly5	assembly_comparison	540	33.3	64.9	not_applicable	LINC00290	7SK	698704	-	both	both	yes	24	23	22	LINC00290(-:15.88)	AC104803.1(-:392.899);NDUFB5P1(-:550.6);AC096747.1(-:1028.536)	ZNF595(+:47.71);Z95704.1(+:59.547);Z95704.2(+:80.151)	2526	4.59724	0
GM24385_Ason	2473	182	4	4	6.91452e+06	6.91809e+06	184256252	184260113	-1	deletion	205	205	-1	1129	1130	38935	38936	homozygous	1	875	2.85	11999.2	1282.76	2.85	292.7	0.439	NA	GM24385_Ason_DLE1_assembly5	assembly_comparison	292	18.1	64.9	not_applicable	-	CLDN24	12674	-	father	both	yes	31	27	30	-	CLDN24(-:10.335);CLDN22(-:13.905);snoU13(-:57.638)	ZNF595(+:47.707);Z95704.1(+:59.544);Z95704.2(+:80.148)	1	0.00181997	0
GM24385_Ason	2381	181	4	4	6.86851e+06	6.87208e+06	184256252	184260113	-1	deletion	204	204	-1	1122	1123	38935	38936	homozygous	1	875	2.85	12055.5	1300.71	2.85	292.7	0.596	NA	GM24385_Ason_DLE1_assembly5	assembly_comparison	293	18.1	64.9	not_applicable	-	CLDN24	12674	-	father	both	yes	41	27	31	-	CLDN24(-:10.335);CLDN22(-:13.905);snoU13(-:57.638)	ZNF595(+:47.799);Z95704.1(+:59.636);Z95704.2(+:80.24)	1	0.00181997	0
GM24385_Ason	2474	182	4	4	6.8684e+06	6875069	184299557	184306518	-1	deletion	205	205	-1	1126	1127	38938	38939	homozygous	1	876	1.71	12001.1	1279.86	1.71	293.5	0.434	NA	GM24385_Ason_DLE1_assembly5	assembly_comparison	293	25	89.5	not_applicable	-	CLDN24	55979	-	both	both	yes	24	23	27	-	CLDN24(-:53.64);CLDN22(-:57.21);snoU13(-:100.943)	ZNF595(+:47.706);Z95704.1(+:59.543);Z95704.2(+:80.147)	21	0.0382193	0
GM24385_Ason	2382	181	4	4	6.82239e+06	6.82906e+06	184299557	184306518	-1	deletion	204	204	-1	1119	1120	38938	38939	homozygous	1	876	1.71	12057.3	1297.81	1.71	293.4	0.544	NA	GM24385_Ason_DLE1_assembly5	assembly_comparison	294	25	89.5	not_applicable	-	CLDN24	55979	-	both	both	yes	33	24	28	-	CLDN24(-:53.64);CLDN22(-:57.21);snoU13(-:100.943)	ZNF595(+:47.798);Z95704.1(+:59.635);Z95704.2(+:80.239)	61	0.111018	0
GM24385_Ason	2385	181	4	4	4.68287e+06	4.68949e+06	1.86439e+08	186447628	1	deletion	204	204	-1	761	762	39336	39337	homozygous	1	878	170.82	12505.5	850.79	170.82	2444.6	0.475	NA	GM24385_Ason_DLE1_assembly5	assembly_comparison	2445	70.1	93	not_applicable	PDLIM3	CCDC110	45648.5	-	both	both	yes	11	31	36	PDLIM3(-:43.11)	CCDC110(-:69.225);Y_RNA(-:98.433);UFSP2(-:114.87)	ZNF595(+:47.795);Z95704.1(+:59.632);Z95704.2(+:80.236)	2939	5.34889	90
GM24385_Ason	2478	182	4	4	4.73196e+06	4.73858e+06	1.86439e+08	186447628	1	deletion	205	205	-1	768	769	39336	39337	homozygous	1	878	170.81	12442.2	839.87	170.81	2444.5	0.554	NA	GM24385_Ason_DLE1_assembly5	assembly_comparison	2445	70.1	93	not_applicable	PDLIM3	CCDC110	45648.5	-	both	both	yes	10	36	35	PDLIM3(-:43.11)	CCDC110(-:69.225);Y_RNA(-:98.433);UFSP2(-:114.87)	ZNF595(+:47.702);Z95704.1(+:59.539);Z95704.2(+:80.143)	2939	5.34889	90
GM24385_Ason	2480	182	4	4	4.19467e+06	4.20175e+06	186977436	186984913	-1	deletion	205	205	-1	659	660	39455	39456	heterozygous	1	-1	4.05	12578.8	703.17	4.05	397.9	0.596	NA	GM24385_Ason_DLE1_assembly5	assembly_comparison	398	21.1	57.9	not_applicable	-	TLR3	5396	-	mother	both	yes	26	9	33	-	RNU4-64P(-:26.826);AC104805.2(-:296.353);Y_RNA(-:343.409)	ZNF595(+:47.7);Z95704.1(+:59.537);Z95704.2(+:80.141)	0	0	0
GM24385_Ason	2481	182	4	4	4.08293e+06	4.08813e+06	187091547	187101186	1	deletion	205	205	-1	638	639	39476	39477	heterozygous	1	-1	529.7	12604.5	677.73	529.7	4439.4	0.552	NA	GM24385_Ason_DLE1_assembly5	assembly_comparison	4439	46.1	71.9	not_applicable	FAM149A	FLJ38576	9000	-	both	both	yes	13	10	28	FAM149A(+:7.73)	RNU4-64P(-:140.937);AC104805.2(-:410.464);Y_RNA(-:457.52)	ZNF595(+:47.699);Z95704.1(+:59.536);Z95704.2(+:80.14)	3126	5.68922	70
GM24385_Ason	2482	182	4	4	3.82761e+06	3.83841e+06	187346166	187360532	1	deletion	205	205	-1	610	611	39509	39510	heterozygous	2	880	202.35	12638.3	643.85	202.35	3573.7	0.656	NA	GM24385_Ason_DLE1_assembly5	assembly_comparison	3574	54.4	70.2	not_applicable	LOC285441;LOC285441	U6	61731	-	both	both	yes	14	27	20	F11-AS1(-:9.48)	SLC25A5P6(-:93.296);AC110771.1(-:231.253);AC110771.1(-:232.98)	ZNF595(+:47.698);Z95704.1(+:59.535);Z95704.2(+:80.139)	429	0.780767	90
GM24385_Ason	2483	182	4	4	3.7701e+06	3.79281e+06	1.87395e+08	187418854	0.88	deletion	205	205	-1	598	605	39515	39522	heterozygous	1	-1	4.79	12643.8	639.93	4.79	833.5	0.623	NA	GM24385_Ason_DLE1_assembly5	assembly_comparison	834	20.1	56.1	not_applicable	LOC285441;LOC285441	U6	3409	-	both	both	yes	16	25	26	F11-AS1(-:13.74);AC018709.1(-:22.94)	SLC25A5P6(-:142.447);AC110771.1(-:280.404);AC110771.1(-:282.131)	ZNF595(+:47.697);Z95704.1(+:59.534);Z95704.2(+:80.138)	18	0.0327594	20
GM24385_Ason	2389	181	4	4	3.32468e+06	3.32918e+06	187792896	187797712	-1	deletion	204	204	-1	535	536	39587	39588	homozygous	1	881	3.15	12787.3	568.86	3.15	316	0.472	NA	GM24385_Ason_DLE1_assembly5	assembly_comparison	316	28.4	91.2	not_applicable	-	FAT1	147910	-	both	both	yes	13	32	30	-	AC108865.1(-:11.367);FAT1(-:280.948);MTNR1A(-:335.087)	ZNF595(+:47.791);Z95704.1(+:59.628);Z95704.2(+:80.232)	27	0.0491391	0
GM24385_Ason	2485	182	4	4	3.39214e+06	3.39664e+06	187792896	187797712	-1	deletion	205	205	-1	540	541	39587	39588	homozygous	1	881	3.15	12708.7	573.28	3.15	316	0.512	NA	GM24385_Ason_DLE1_assembly5	assembly_comparison	316	28.4	91.2	not_applicable	-	FAT1	147910	-	both	both	yes	19	14	37	-	AC108865.1(-:11.367);FAT1(-:280.948);MTNR1A(-:335.087)	ZNF595(+:47.695);Z95704.1(+:59.532);Z95704.2(+:80.136)	27	0.0491391	0
GM24385_Ason	2391	181	4	4	2.56234e+06	2.5657e+06	188556050	1.8856e+08	-1	deletion	204	204	-1	402	403	39737	39740	heterozygous	1	-1	1.09	12946	410.6	1.09	291.2	0.388	NA	GM24385_Ason_DLE1_assembly5	assembly_comparison	290	0	0	not_applicable	-	LOC339975	129284	-	none	both	yes	15	15	21	LINC02492(-:6.9);AC097521.1(+:9.79)	AC093763.1(-:115.743);AC093763.2(-:190.219);AC097652.1(-:327.813)	ZNF595(+:47.789);Z95704.1(+:59.626);Z95704.2(+:80.23)	0	0	0
GM24385_Ason	2393	181	4	4	1.97325e+06	1.98426e+06	189134783	189146234	-1	deletion	204	204	-1	304	305	39849	39850	heterozygous	1	-1	2.92	13047.4	308.65	2.92	442.4	0.353	NA	GM24385_Ason_DLE1_assembly5	assembly_comparison	442	11.3	36.8	not_applicable	-	TRIML1	66135	-	father	both	yes	11	13	15	-	AC138781.1(-:69.807);RNU6-173P(-:89.098);TRIML2(-:119.356)	ZNF595(+:47.787);Z95704.1(+:59.624);Z95704.2(+:80.228)	60	0.109198	0
GM24385_Ason	2093	2692	4	4	29957787	2.99599e+07	19641740	1.96442e+07	-1	deletion	195	195	-1	5632	5633	3459	3461	heterozygous	1	-1	2.82	527.96	6909.29	2.82	387.2	0.463	NA	GM24385_Ason_DLE1_assembly5	assembly_comparison	387	8.8	31.6	not_applicable	-	SLIT2	611000	-	mother	both	yes	19	16	28	AC024230.1(+:1.76)	AC024595.1(-:379.166);RNA5SP157(-:455.303);LINC02438(-:464.782)	ZNF595(+:48.087);Z95704.1(+:59.924);Z95704.2(+:80.528)	38	0.0691588	0
GM24385_Ason	2094	2692	4	4	2.86707e+07	2.86766e+07	20928257	20934545	-1	deletion	195	195	-1	5383	5384	3735	3736	homozygous	1	740	2.74	861.5	6578.03	2.74	325.5	0.538	NA	GM24385_Ason_DLE1_assembly5	assembly_comparison	325	34.3	70.2	not_applicable	KCNIP4	PACRGL	198278	-	father	both	yes	27	36	32	KCNIP4(-:1.01)	AC098862.1(-:886.074);AC110767.1(-:1176.455);AC024595.1(-:1665.683)	ZNF595(+:48.086);Z95704.1(+:59.923);Z95704.2(+:80.527)	25	0.0454992	0
GM24385_Ason	2064	251	4	4	2.85483e+07	2.85543e+07	20928257	20934545	-1	deletion	194	194	-1	5351	5352	3735	3736	homozygous	1	740	2.74	2696.23	6555.68	2.74	325.5	0.467	NA	GM24385_Ason_DLE1_assembly5	assembly_comparison	326	34.3	70.2	not_applicable	KCNIP4	PACRGL	198278	-	father	both	yes	27	25	28	KCNIP4(-:1.01)	AC098862.1(-:886.074);AC110767.1(-:1176.455);AC024595.1(-:1665.683)	ZNF595(+:48.116);Z95704.1(+:59.953);Z95704.2(+:80.557)	25	0.0454992	0
GM24385_Ason	2095	2692	4	4	28440357	2.84474e+07	21158166	21171314	1	deletion	195	195	-1	5339	5340	3784	3787	heterozygous	1	-1	684.96	915.03	6525.23	684.96	6152.1	0.552	NA	GM24385_Ason_DLE1_assembly5	assembly_comparison	6153	53.9	84.2	not_applicable	KCNIP4	PACRGL	428187	-	both	both	yes	13	38	27	KCNIP4(-:1.57)	AC098862.1(-:1115.983);AC110767.1(-:1406.364);AC024595.1(-:1895.592)	ZNF595(+:48.085);Z95704.1(+:59.922);Z95704.2(+:80.526)	203	0.369454	70
GM24385_Ason	2067	251	4	4	2.70475e+07	2.70504e+07	22435407	22438616	-1	deletion	194	194	-1	5059	5060	4068	4069	heterozygous	1	-1	1.87	3052.61	6198.65	1.87	251.4	0.631	NA	GM24385_Ason_DLE1_assembly5	assembly_comparison	252	1.5	5.3	not_applicable	GPR125	LOC100505912	94119	-	none	both	yes	30	35	36	ADGRA3(-:5.39)	KCNIP4-IT1(-:587.443);AC096576.1(-:774.273);AC096576.6(-:909.93)	ZNF595(+:48.113);Z95704.1(+:59.95);Z95704.2(+:80.554)	2	0.00363994	0
GM24385_Ason	2097	2692	4	4	2.58921e+07	2.59013e+07	23715199	23724772	-1	deletion	195	195	-1	4837	4838	4361	4362	homozygous	1	742	1.84	1532.74	5905.72	1.84	345.6	0.386	NA	GM24385_Ason_DLE1_assembly5	assembly_comparison	345	7.8	26.3	not_applicable	-	PPARGC1A	68872	-	father	both	yes	19	26	20	AC093607.1(+:7.5);ERVH-1(-:27.98)	RFPL4AP3(-:195.636);AC092440.1(-:475.951);CDC42P6(-:983.201)	ZNF595(+:48.083);Z95704.1(+:59.92);Z95704.2(+:80.524)	22	0.0400393	0
GM24385_Ason	2068	251	4	4	2.5764e+07	2.57733e+07	23715199	23724772	-1	deletion	194	194	-1	4798	4799	4361	4362	homozygous	1	742	1.83	3375.35	5875.48	1.83	345.5	0.613	NA	GM24385_Ason_DLE1_assembly5	assembly_comparison	346	7.8	26.3	not_applicable	-	PPARGC1A	68872	-	father	both	yes	24	28	30	AC093607.1(+:7.5);ERVH-1(-:27.98)	RFPL4AP3(-:195.636);AC092440.1(-:475.951);CDC42P6(-:983.201)	ZNF595(+:48.112);Z95704.1(+:59.949);Z95704.2(+:80.553)	22	0.0400393	0
GM24385_Ason	2001	531	4	4	2.39782e+06	2.40399e+06	2395614	2402073	-1	deletion	190	190	-1	274	275	296	297	homozygous	1	719	1.79	362.14	1063.01	1.79	289.4	0.486	NA	GM24385_Ason_DLE1_assembly5	assembly_comparison	289	12.7	33.3	not_applicable	ZFYVE28	LOC402160	18628	-	none	both	yes	32	18	44	ZFYVE28(-:8.36)	RN7SL589P(-:74.688);MIR4800(-:140.81);MXD4(-:143.455)	ZNF595(+:48.179);Z95704.1(+:60.016);Z95704.2(+:80.62)	291	0.529611	0
GM24385_Ason	2025	532	4	4	2.40577e+06	2.41194e+06	2395614	2402073	-1	deletion	191	191	-1	273	274	296	297	homozygous	1	719	1.79	358.52	1135.41	1.79	289.3	0.544	NA	GM24385_Ason_DLE1_assembly5	assembly_comparison	290	12.7	33.3	not_applicable	ZFYVE28	LOC402160	18628	-	none	both	yes	39	20	47	ZFYVE28(-:8.36)	RN7SL589P(-:74.688);MIR4800(-:140.81);MXD4(-:143.455)	ZNF595(+:48.155);Z95704.1(+:59.992);Z95704.2(+:80.596)	291	0.529611	0
GM24385_Ason	2069	251	4	4	2.39918e+07	2.39945e+07	25496217	25499180	-1	deletion	194	194	-1	4468	4469	4732	4733	homozygous	1	743	1.13	3810.02	5440.52	1.13	221	0.498	NA	GM24385_Ason_DLE1_assembly5	assembly_comparison	221	17.6	63.2	not_applicable	-	ANAPC4	76098	-	mother	both	yes	35	38	51	-	SEPSECS(-:371.581);LGI2(-:492.748);CCDC149(-:685.478)	ZNF595(+:48.111);Z95704.1(+:59.948);Z95704.2(+:80.552)	8	0.0145597	0
GM24385_Ason	2098	2692	4	4	2.41204e+07	2.41232e+07	25496217	25499180	-1	deletion	195	195	-1	4508	4509	4732	4733	homozygous	1	743	1.13	1965.58	5472.58	1.13	221	0.514	NA	GM24385_Ason_DLE1_assembly5	assembly_comparison	221	17.6	63.2	not_applicable	-	ANAPC4	76098	-	mother	both	yes	39	43	57	-	SEPSECS(-:371.581);LGI2(-:492.748);CCDC149(-:685.478)	ZNF595(+:48.082);Z95704.1(+:59.919);Z95704.2(+:80.523)	8	0.0145597	0
GM24385_Ason	2071	251	4	4	1.98367e+07	1.98524e+07	29648786	29664937	-1	deletion	194	194	-1	3716	3718	5572	5573	homozygous	1	745	1.95	4750.6	4501.62	1.95	489.7	0.561	NA	GM24385_Ason_DLE1_assembly5	assembly_comparison	489	69.6	71.9	not_applicable	-	MIR4275	827497	-	father	both	yes	30	22	29	-	AC092593.1(-:178.463);AC068944.2(-:633.545);MESTP3(-:820.92)	ZNF595(+:48.109);Z95704.1(+:59.946);Z95704.2(+:80.55)	38	0.0691588	0
GM24385_Ason	2102	2692	4	4	19966948	1.99826e+07	29648786	29664937	-1	deletion	195	195	-1	3760	3761	5572	5573	homozygous	1	745	1.94	2887.19	4550.97	1.94	489.6	0.431	NA	GM24385_Ason_DLE1_assembly5	assembly_comparison	490	69.6	71.9	not_applicable	-	MIR4275	827497	-	father	both	yes	27	28	25	-	AC092593.1(-:178.463);AC068944.2(-:633.545);MESTP3(-:820.92)	ZNF595(+:48.078);Z95704.1(+:59.915);Z95704.2(+:80.519)	38	0.0691588	0
GM24385_Ason	2104	2692	4	4	1.81444e+07	18147675	31490352	31494142	-1	deletion	195	195	-1	3405	3406	5987	5989	homozygous	1	747	5.83	3303.02	4135.2	5.83	483.6	0.499	NA	GM24385_Ason_DLE1_assembly5	assembly_comparison	483	22.1	73.7	not_applicable	-	PCDH7	341930	-	both	both	yes	31	22	31	-	MTCYBP43(-:601.287);AC097716.1(-:709.473);AC098595.1(-:766.925)	ZNF595(+:48.076);Z95704.1(+:59.913);Z95704.2(+:80.517)	914	1.66345	0
GM24385_Ason	2074	251	4	4	1.80119e+07	1.80152e+07	31490352	31494142	-1	deletion	194	194	-1	3365	3366	5987	5989	homozygous	1	747	5.83	5152.24	4098.37	5.83	483.6	0.494	NA	GM24385_Ason_DLE1_assembly5	assembly_comparison	484	22.1	73.7	not_applicable	-	PCDH7	341930	-	both	both	yes	30	23	30	-	MTCYBP43(-:601.287);AC097716.1(-:709.473);AC098595.1(-:766.925)	ZNF595(+:48.106);Z95704.1(+:59.943);Z95704.2(+:80.547)	914	1.66345	0
GM24385_Ason	2075	251	4	4	1.79025e+07	1.79114e+07	31594577	31603948	-1	deletion	194	194	-1	3346	3347	6010	6011	homozygous	1	748	4.8	5174.38	4077.54	4.8	472.6	0.534	NA	GM24385_Ason_DLE1_assembly5	assembly_comparison	473	4.9	17.5	not_applicable	-	PCDH7	446155	-	none	both	yes	19	25	23	-	MTCYBP43(-:705.512);AC097716.1(-:813.698);AC098595.1(-:871.15)	ZNF595(+:48.105);Z95704.1(+:59.942);Z95704.2(+:80.546)	0	0	0
GM24385_Ason	2105	2692	4	4	1.80353e+07	1.80442e+07	31594577	31603948	-1	deletion	195	195	-1	3386	3387	6010	6011	homozygous	1	748	4.8	3324.69	4114.85	4.8	472.6	0.459	NA	GM24385_Ason_DLE1_assembly5	assembly_comparison	473	4.9	17.5	not_applicable	-	PCDH7	446155	-	none	both	yes	26	26	32	-	MTCYBP43(-:705.512);AC097716.1(-:813.698);AC098595.1(-:871.15)	ZNF595(+:48.075);Z95704.1(+:59.912);Z95704.2(+:80.516)	0	0	0
GM24385_Ason	2076	251	4	4	1.78792e+07	1.788e+07	31626546	31627620	-1	deletion	194	194	-1	3341	3342	6018	6019	homozygous	1	749	1.22	5175.77	4075.68	1.22	230.7	0.55	NA	GM24385_Ason_DLE1_assembly5	assembly_comparison	231	0.5	1.8	not_applicable	-	PCDH7	478124	-	none	both	yes	16	23	25	-	MTCYBP43(-:737.481);AC097716.1(-:845.667);AC098595.1(-:903.119)	ZNF595(+:48.104);Z95704.1(+:59.941);Z95704.2(+:80.545)	0	0	0
GM24385_Ason	2106	2692	4	4	1.80119e+07	1.80128e+07	31626546	31627620	-1	deletion	195	195	-1	3379	3380	6018	6019	homozygous	1	749	1.22	3329.3	4109.76	1.22	230.7	0.482	NA	GM24385_Ason_DLE1_assembly5	assembly_comparison	231	0.5	1.8	not_applicable	-	PCDH7	478124	-	none	both	yes	22	23	32	-	MTCYBP43(-:737.481);AC097716.1(-:845.667);AC098595.1(-:903.119)	ZNF595(+:48.074);Z95704.1(+:59.911);Z95704.2(+:80.515)	0	0	0
GM24385_Ason	2002	531	4	4	3306604	3.3202e+06	3301441	3315463	-1	deletion	190	190	-1	424	425	465	466	heterozygous	1	720	1.67	536.44	888.12	1.67	423.6	0.438	NA	GM24385_Ason_DLE1_assembly5	assembly_comparison	424	2.5	5.3	not_applicable	-	RGS12	411	-	father	both	yes	22	16	37	RGS12(+:13.63)	HTT-AS(-:247.62);NOP14(-:358.781);MFSD10(-:366.153)	ZNF595(+:48.178);Z95704.1(+:60.015);Z95704.2(+:80.619)	8	0.0145597	0
GM24385_Ason	2080	251	4	4	13637895	13669014	35924622	35955816	-1	deletion	194	194	-1	2504	2508	6987	6990	homozygous	1	752	1.02	6180.18	3070.82	1.02	75	0.459	NA	GM24385_Ason_DLE1_assembly5	assembly_comparison	75	1.5	5.3	not_applicable	-	ARAP2	111804	-	none	both	yes	15	24	29	ARAP2(-:3.03)	snoU13(-:953.759);AC093786.1(-:1533.246);AC110790.1(-:1779.402)	ZNF595(+:48.1);Z95704.1(+:59.937);Z95704.2(+:80.541)	0	0	0
GM24385_Ason	2111	2692	4	4	1.3725e+07	1.37561e+07	35924622	35955816	-1	deletion	195	195	-1	2541	2544	6987	6990	homozygous	1	752	1.02	4336.45	3102.17	1.02	75	0.539	NA	GM24385_Ason_DLE1_assembly5	assembly_comparison	75	1.5	5.3	not_applicable	-	ARAP2	111804	-	none	both	yes	23	16	34	ARAP2(-:3.03)	snoU13(-:953.759);AC093786.1(-:1533.246);AC110790.1(-:1779.402)	ZNF595(+:48.069);Z95704.1(+:59.906);Z95704.2(+:80.51)	0	0	0
GM24385_Ason	2083	251	4	4	9.55592e+06	9.57818e+06	40018773	40042563	0.99	deletion	194	194	-1	1758	1759	7855	7858	homozygous	1	755	15.11	7119.89	2132.56	15.11	1527.7	0.469	NA	GM24385_Ason_DLE1_assembly5	assembly_comparison	1528	41.7	77.2	not_applicable	-	LOC344967	1974	-	both	both	yes	33	36	31	KRT18P25(+:100);AC098591.2(-:7.18)	AC098591.3(-:41.025);PDS5A(-:191.29);ZBTB12BP(-:244.072)	ZNF595(+:48.097);Z95704.1(+:59.934);Z95704.2(+:80.538)	2400	4.36792	40
GM24385_Ason	2116	2692	4	4	9.63852e+06	9.66079e+06	40018773	40042563	0.99	deletion	195	195	-1	1790	1791	7855	7858	homozygous	1	755	15.11	5285.23	2154.83	15.11	1527.7	0.524	NA	GM24385_Ason_DLE1_assembly5	assembly_comparison	1528	41.7	77.2	not_applicable	-	LOC344967	1974	-	both	both	yes	32	31	30	KRT18P25(+:100);AC098591.2(-:7.18)	AC098591.3(-:41.025);PDS5A(-:191.29);ZBTB12BP(-:244.072)	ZNF595(+:48.064);Z95704.1(+:59.901);Z95704.2(+:80.505)	2400	4.36792	40
GM24385_Ason	2086	251	4	4	5.66295e+06	5665428	43931393	4.39342e+07	-1	deletion	194	194	-1	1073	1074	8636	8637	homozygous	1	758	5.74	7972.13	1279.78	5.74	362.1	0.522	NA	GM24385_Ason_DLE1_assembly5	assembly_comparison	361	27.9	100	not_applicable	-	KCTD8	241690	-	both	both	yes	18	25	35	AC080132.1(+:4.23)	RN7SL691P(-:327.834);LINC02383(-:468.849);AC098590.1(-:516.335)	ZNF595(+:48.094);Z95704.1(+:59.931);Z95704.2(+:80.535)	2519	4.5845	0
GM24385_Ason	2119	2692	4	4	5.74568e+06	5.74815e+06	43931393	4.39342e+07	-1	deletion	195	195	-1	1100	1101	8636	8637	homozygous	1	758	5.74	6158.69	1280.84	5.74	362.1	0.478	NA	GM24385_Ason_DLE1_assembly5	assembly_comparison	362	27.9	100	not_applicable	-	KCTD8	241690	-	both	both	yes	26	23	33	AC080132.1(+:4.23)	RN7SL691P(-:327.834);LINC02383(-:468.849);AC098590.1(-:516.335)	ZNF595(+:48.061);Z95704.1(+:59.898);Z95704.2(+:80.502)	2519	4.5845	0
GM24385_Ason	2087	251	4	4	5.09015e+06	5.0943e+06	44504967	44509887	0.9	deletion	194	194	-1	968	970	8755	8757	homozygous	1	759	12.94	8106.1	1146.43	12.94	768.5	0.514	NA	GM24385_Ason_DLE1_assembly5	assembly_comparison	768	82.4	100	not_applicable	-	KCTD8	54144	-	both	both	yes	13	30	29	-	KCTD8(-:326.047);AC114757.1(-:527.029);RN7SL691P(-:901.408)	ZNF595(+:48.093);Z95704.1(+:59.93);Z95704.2(+:80.534)	73	0.132858	0
GM24385_Ason	2121	2692	4	4	5.17138e+06	5.17553e+06	44504967	44509887	0.9	deletion	195	195	-1	994	996	8755	8757	homozygous	1	759	12.94	6292.31	1147.84	12.94	768.5	0.49	NA	GM24385_Ason_DLE1_assembly5	assembly_comparison	768	82.4	100	not_applicable	-	KCTD8	54144	-	both	both	yes	37	22	29	-	KCTD8(-:326.047);AC114757.1(-:527.029);RN7SL691P(-:901.408)	ZNF595(+:48.059);Z95704.1(+:59.896);Z95704.2(+:80.5)	73	0.132858	0
GM24385_Ason	2088	251	4	4	3.40043e+06	3.41349e+06	4.6192e+07	46207263	1	deletion	194	194	-1	628	630	9139	9140	homozygous	1	760	55.3	8522.57	729.73	55.3	2189.8	0.529	NA	GM24385_Ason_DLE1_assembly5	assembly_comparison	2190	35.8	77.2	not_applicable	-	GABRA2	44318	-	both	both	yes	38	33	44	-	GABRG1(-:151.23);AC108043.1(-:772.662);THAP12P9(-:863.746)	ZNF595(+:48.092);Z95704.1(+:59.929);Z95704.2(+:80.533)	3142	5.71834	30
GM24385_Ason	2122	2692	4	4	3.48137e+06	3.49443e+06	4.6192e+07	46207263	1	deletion	195	195	-1	653	655	9139	9140	homozygous	1	760	55.3	6706.31	733.6	55.3	2189.9	0.475	NA	GM24385_Ason_DLE1_assembly5	assembly_comparison	2191	35.8	77.2	not_applicable	-	GABRA2	44318	-	both	both	yes	37	29	43	-	GABRG1(-:151.23);AC108043.1(-:772.662);THAP12P9(-:863.746)	ZNF595(+:48.058);Z95704.1(+:59.895);Z95704.2(+:80.499)	3142	5.71834	30
GM24385_Ason	2091	251	4	4	470646	532949	49080725	49163960	1	deletion	194	194	-1	69	70	9769	9770	homozygous	1	763	23.83	9228.98	23.83	276.8	20931.8	0.446	NA	GM24385_Ason_DLE1_assembly5	assembly_comparison	20931	55.4	87.7	not_applicable	-	CWH43	16631	-	both	both	yes	16	27	20	-	TPI1P4(-:59.026);RNU6-158P(-:142.953);OCIAD2(-:190.689)	ZNF595(+:48.089);Z95704.1(+:59.926);Z95704.2(+:80.53)	705	1.28308	50
GM24385_Ason	2125	2692	4	4	551588	613891	49080725	49163960	1	deletion	195	195	-1	91	92	9769	9770	homozygous	1	763	25.77	7414.66	25.77	276.81	20931.9	0.383	NA	GM24385_Ason_DLE1_assembly5	assembly_comparison	20932	55.4	87.7	not_applicable	-	CWH43	16631	-	both	both	yes	18	12	15	-	TPI1P4(-:59.026);RNU6-158P(-:142.953);OCIAD2(-:190.689)	ZNF595(+:48.055);Z95704.1(+:59.892);Z95704.2(+:80.496)	705	1.28308	50
GM24385_Ason	2147	112	4	4	7.42281e+07	7.42312e+07	58085735	58089181	-1	deletion	200	200	-1	14490	14491	10972	10973	heterozygous	1	-1	4.9	1231.27	2623.73	4.9	348.6	0.504	NA	GM24385_Ason_DLE1_assembly5	assembly_comparison	348	27.5	98.2	not_applicable	-	LOC255130	14271	-	both	both	yes	37	37	30	-	snoU13(-:110.326);IGFBP7(-:185.796);NOA1(-:253.219)	ZNF595(+:48.033);Z95704.1(+:59.87);Z95704.2(+:80.474)	58	0.105558	0
GM24385_Ason	2138	111	4	4	7.0957e+07	70967801	61565811	61576999	-1	deletion	199	199	-1	13829	13830	11749	11751	homozygous	1	771	1.33	2069.69	625.42	1.33	433.4	0.509	NA	GM24385_Ason_DLE1_assembly5	assembly_comparison	433	9.8	35.1	not_applicable	-	LPHN3	785840	-	mother	both	yes	33	27	30	-	AC095061.1(-:33.144);AC092596.2(-:793.689);AC093857.1(-:929.277)	ZNF595(+:48.042);Z95704.1(+:59.879);Z95704.2(+:80.483)	23	0.0418593	0
GM24385_Ason	2153	112	4	4	7.07921e+07	7.08029e+07	61565811	61576999	-1	deletion	200	200	-1	13806	13807	11749	11751	homozygous	1	771	1.33	2048.25	1805.07	1.33	433.4	0.483	NA	GM24385_Ason_DLE1_assembly5	assembly_comparison	434	9.8	35.1	not_applicable	-	LPHN3	785840	-	mother	both	yes	17	37	30	-	AC095061.1(-:33.144);AC092596.2(-:793.689);AC093857.1(-:929.277)	ZNF595(+:48.027);Z95704.1(+:59.864);Z95704.2(+:80.468)	23	0.0418593	0
GM24385_Ason	2140	111	4	4	70039751	7.00503e+07	62489811	62501100	0.9	deletion	199	199	-1	13649	13650	11958	11959	homozygous	1	772	9.1	2279.26	417.54	9.1	710.5	0.528	NA	GM24385_Ason_DLE1_assembly5	assembly_comparison	711	36.3	93	not_applicable	LPHN3	Y_RNA	270931	-	both	both	yes	26	33	32	ADGRL3(+:1.97)	AC020741.1(-:200.847);AC095061.1(-:957.144);AC092596.2(-:1717.689)	ZNF595(+:48.04);Z95704.1(+:59.877);Z95704.2(+:80.481)	26	0.0473192	0
GM24385_Ason	2154	112	4	4	6.98726e+07	6.98832e+07	62489811	62501100	0.9	deletion	200	200	-1	13626	13627	11958	11959	homozygous	1	772	9.1	2264.7	1590.32	9.1	710.5	0.495	NA	GM24385_Ason_DLE1_assembly5	assembly_comparison	711	36.3	93	not_applicable	LPHN3	Y_RNA	270931	-	both	both	yes	35	37	32	ADGRL3(+:1.97)	AC020741.1(-:200.847);AC095061.1(-:957.144);AC092596.2(-:1717.689)	ZNF595(+:48.026);Z95704.1(+:59.863);Z95704.2(+:80.467)	26	0.0473192	0
GM24385_Ason	2155	112	4	4	6.90763e+07	6.90808e+07	63296133	6.33011e+07	-1	deletion	200	200	-1	13468	13469	12136	12139	heterozygous	1	-1	1.81	2463.34	1389.41	1.81	413	0.498	NA	GM24385_Ason_DLE1_assembly5	assembly_comparison	412	4.9	17.5	not_applicable	-	BC039452	352083	-	none	both	yes	21	15	39	-	RPS15AP17(-:321.755);ADGRL3-AS1(-:355.663);AC108161.1(-:651.966)	ZNF595(+:48.025);Z95704.1(+:59.862);Z95704.2(+:80.466)	2088	3.80009	0
GM24385_Ason	2156	112	4	4	6.75956e+07	6.76108e+07	64772553	64788739	0.99	deletion	200	200	-1	13195	13196	12458	12460	homozygous	1	773	5.54	2816.28	1038.75	5.54	1010.1	0.411	NA	GM24385_Ason_DLE1_assembly5	assembly_comparison	1010	72.5	89.5	not_applicable	-	TECRL	355438	-	both	both	yes	34	15	18	-	AC093730.1(-:438.324);AC074087.1(-:1414.34);AC074087.2(-:1449.59)	ZNF595(+:48.024);Z95704.1(+:59.861);Z95704.2(+:80.465)	106	0.192917	60
GM24385_Ason	2158	112	4	4	6.66666e+07	6.66766e+07	65712460	65722860	-1	deletion	200	200	-1	13017	13018	12653	12654	homozygous	1	775	1.88	3031.57	822.35	1.88	364	0.489	NA	GM24385_Ason_DLE1_assembly5	assembly_comparison	364	11.8	42.1	not_applicable	-	LOC401134	57139	-	mother	both	yes	36	32	39	AC104689.2(-:34.49)	AC104689.1(-:76.612);MTCO3P28(-:232.368);MTND3P24(-:232.762)	ZNF595(+:48.022);Z95704.1(+:59.859);Z95704.2(+:80.463)	1635	2.97565	0
GM24385_Ason	2169	111	4	4	66874786	66884822	65712460	65722860	-1	deletion	201	201	-1	13047	13048	12653	12654	homozygous	1	775	1.88	333.24	15688.9	1.88	364.1	0.511	NA	GM24385_Ason_DLE1_assembly5	assembly_comparison	364	11.8	42.1	not_applicable	-	LOC401134	57139	-	mother	both	yes	34	32	36	AC104689.2(-:34.49)	AC104689.1(-:76.612);MTCO3P28(-:232.368);MTND3P24(-:232.762)	ZNF595(+:48.011);Z95704.1(+:59.848);Z95704.2(+:80.452)	1635	2.97565	0
GM24385_Ason	2009	531	4	4	6.66183e+06	6.68058e+06	6638216	6658251	0.99	deletion	190	190	-1	870	871	955	956	homozygous	1	727	14.26	1121.97	304.15	14.26	1283.4	0.497	NA	GM24385_Ason_DLE1_assembly5	assembly_comparison	1283	50	84.2	not_applicable	MRFAP1	MAN2B2	14029	-	both	both	yes	18	17	31	MRFAP1(+:100);LINC02482(-:42.85)	PPP2R2C(-:312.911);AC116317.1(-:341.12);AC092442.1(-:568.512)	ZNF595(+:48.171);Z95704.1(+:60.008);Z95704.2(+:80.612)	2196	3.99665	60
GM24385_Ason	2035	532	4	4	6.6703e+06	6.68905e+06	6638216	6658251	0.99	deletion	191	191	-1	873	874	955	956	homozygous	1	727	14.26	1102.1	392.81	14.26	1283.4	0.489	NA	GM24385_Ason_DLE1_assembly5	assembly_comparison	1283	50	84.2	not_applicable	MRFAP1	MAN2B2	14029	-	both	both	yes	31	16	39	MRFAP1(+:100);LINC02482(-:42.85)	PPP2R2C(-:312.911);AC116317.1(-:341.12);AC092442.1(-:568.512)	ZNF595(+:48.145);Z95704.1(+:59.982);Z95704.2(+:80.586)	2196	3.99665	60
GM24385_Ason	2161	112	4	4	6.57503e+07	6.57529e+07	66638994	66641851	-1	deletion	200	200	-1	12830	12831	12861	12862	homozygous	1	777	3.35	3239.23	615.77	3.35	297.1	0.395	NA	GM24385_Ason_DLE1_assembly5	assembly_comparison	297	47.1	98.2	not_applicable	-	LOC100144602	79891	-	both	both	yes	16	16	27	-	EPHA5(-:450.713);LINC02835(-:544.409);EFL1P2(-:627.573)	ZNF595(+:48.019);Z95704.1(+:59.856);Z95704.2(+:80.46)	52	0.0946384	0
GM24385_Ason	2172	111	4	4	6.59583e+07	6.59609e+07	66638994	66641851	-1	deletion	201	201	-1	12863	12864	12861	12862	homozygous	1	777	3.35	542.27	15480.9	3.35	297.1	0.668	NA	GM24385_Ason_DLE1_assembly5	assembly_comparison	297	47.1	98.2	not_applicable	-	LOC100144602	79891	-	both	both	yes	25	23	30	-	EPHA5(-:450.713);LINC02835(-:544.409);EFL1P2(-:627.573)	ZNF595(+:48.008);Z95704.1(+:59.845);Z95704.2(+:80.449)	52	0.0946384	0
GM24385_Ason	2163	112	4	4	6.33307e+07	6.33336e+07	69064037	69069822	1	deletion	200	200	-1	12366	12367	13398	13400	homozygous	1	779	68.96	3786.46	68.96	360.75	2929.7	0.564	NA	GM24385_Ason_DLE1_assembly5	assembly_comparison	2930	85.8	100	not_applicable	FTLP10;TMPRSS11BNL	TMPRSS11B	22549	-	both	both	yes	32	28	27	FTLP10(+:39.05);TMPRSS11BNL(-:34.66)	SYT14P1(-:133.497);TMPRSS11F(-:142.121);MTND2P41(-:145.613)	ZNF595(+:48.017);Z95704.1(+:59.854);Z95704.2(+:80.458)	3	0.00545991	100
GM24385_Ason	2175	111	4	4	6.35406e+07	6.35435e+07	69064037	69069822	1	deletion	201	201	-1	12403	12404	13398	13400	homozygous	1	779	360.75	1078.64	14945	360.75	2929.7	0.45	NA	GM24385_Ason_DLE1_assembly5	assembly_comparison	2930	85.8	100	not_applicable	FTLP10;TMPRSS11BNL	TMPRSS11B	22549	-	both	both	yes	27	33	22	FTLP10(+:39.05);TMPRSS11BNL(-:34.66)	SYT14P1(-:133.497);TMPRSS11F(-:142.121);MTND2P41(-:145.613)	ZNF595(+:48.005);Z95704.1(+:59.842);Z95704.2(+:80.446)	3	0.00545991	100
GM24385_Ason	2177	111	4	4	62802875	6.28232e+07	6.97881e+07	69809064	0.85	deletion	201	201	-1	12268	12273	13547	13553	heterozygous	1	-1	2.26	1236.68	14785.7	2.26	627.9	0.436	NA	GM24385_Ason_DLE1_assembly5	assembly_comparison	629	12.7	45.6	not_applicable	UGT2A3	UGT2B10	61231	-	none	both	yes	23	29	39	AC021146.1(-:54.58);UGT2A3(-:76.62)	AC021146.6(-:11.467);AC021146.12(-:18.378);AC021146.3(-:18.735)	ZNF595(+:48.003);Z95704.1(+:59.84);Z95704.2(+:80.444)	634	1.15386	0
GM24385_Ason	2183	111	4	4	5.9778e+07	5.97836e+07	72825796	72831789	-1	deletion	201	201	-1	11687	11688	14202	14203	homozygous	1	785	4.2	1920.81	14102.4	4.2	371.8	0.481	NA	GM24385_Ason_DLE1_assembly5	assembly_comparison	372	27.5	98.2	not_applicable	-	NPFFR2	65732	-	both	both	yes	23	25	32	-	AC068721.1(-:135.774);RNA5SP163(-:197.561);GC(-:215.383)	ZNF595(+:47.997);Z95704.1(+:59.834);Z95704.2(+:80.438)	38	0.0691588	0
GM24385_Ason	2260	112	4	4	5.97996e+07	5.98052e+07	72825796	72831789	-1	deletion	203	203	-1	11685	11686	14202	14203	homozygous	1	785	4.21	608.75	14182.1	4.21	371.9	0.513	NA	GM24385_Ason_DLE1_assembly5	assembly_comparison	372	27.5	98.2	not_applicable	-	NPFFR2	65732	-	both	both	yes	20	34	35	-	AC068721.1(-:135.774);RNA5SP163(-:197.561);GC(-:215.383)	ZNF595(+:47.92);Z95704.1(+:59.757);Z95704.2(+:80.361)	38	0.0691588	0
GM24385_Ason	2185	111	4	4	5.90168e+07	5.90371e+07	73574716	73595252	-1	deletion	201	201	-1	11534	11537	14374	14377	homozygous	1	787	2.15	2092.16	13931	2.15	194.3	0.521	NA	GM24385_Ason_DLE1_assembly5	assembly_comparison	194	2	7	not_applicable	-	ADAMTS3	140201	-	none	both	yes	29	32	33	-	ADAMTS3(-:425.03);AC068721.1(-:884.694);RNA5SP163(-:946.481)	ZNF595(+:47.995);Z95704.1(+:59.832);Z95704.2(+:80.436)	0	0	0
GM24385_Ason	2262	112	4	4	5.90386e+07	5.90589e+07	73574716	73595252	-1	deletion	203	203	-1	11527	11530	14374	14377	homozygous	1	787	2.16	793.89	13997	2.16	194.4	0.483	NA	GM24385_Ason_DLE1_assembly5	assembly_comparison	195	2	7	not_applicable	-	ADAMTS3	140201	-	none	both	yes	26	34	35	-	ADAMTS3(-:425.03);AC068721.1(-:884.694);RNA5SP163(-:946.481)	ZNF595(+:47.918);Z95704.1(+:59.755);Z95704.2(+:80.359)	0	0	0
GM24385_Ason	2188	111	4	4	5.70278e+07	5.70352e+07	75640034	7.56535e+07	1	deletion	201	201	-1	11141	11142	14829	14832	homozygous	1	790	646.26	2536.04	13487.9	646.26	6070.5	0.448	NA	GM24385_Ason_DLE1_assembly5	assembly_comparison	6070	60.3	80.7	not_applicable	-	BTC	17973.5	-	both	both	yes	18	17	29	-	RP11-727M10.2(-:182.585);AC142293.3(-:218.733);AC021180.1(-:352.4)	ZNF595(+:47.992);Z95704.1(+:59.829);Z95704.2(+:80.433)	10	0.0181997	70
GM24385_Ason	2265	112	4	4	5.70493e+07	5.70567e+07	75640034	7.56535e+07	1	deletion	203	203	-1	11136	11137	14829	14832	homozygous	1	790	646.26	1245.65	13545.9	646.26	6070.5	0.564	NA	GM24385_Ason_DLE1_assembly5	assembly_comparison	6070	60.3	80.7	not_applicable	-	BTC	17973.5	-	both	both	yes	18	20	30	-	RP11-727M10.2(-:182.585);AC142293.3(-:218.733);AC021180.1(-:352.4)	ZNF595(+:47.915);Z95704.1(+:59.752);Z95704.2(+:80.356)	10	0.0181997	70
GM24385_Ason	2191	111	4	4	55728652	5.5732e+07	76947128	7.69508e+07	-1	deletion	201	201	-1	10889	10890	15111	15113	heterozygous	1	-1	2.48	2848.56	13174.9	2.48	279.2	0.546	NA	GM24385_Ason_DLE1_assembly5	assembly_comparison	279	16.7	59.6	not_applicable	-	CXCL10	2440	-	mother	both	yes	46	12	44	ART3(+:9.52);CXCL10(-:21.94)	CXCL9(-:21.7);SDAD1(-:82.025);NAAA(-:109.315)	ZNF595(+:47.989);Z95704.1(+:59.826);Z95704.2(+:80.43)	399	0.726167	0
GM24385_Ason	2193	111	4	4	5.34041e+07	5.34186e+07	7.92608e+07	79281424	1	deletion	201	201	-1	10444	10445	15630	15634	homozygous	1	793	280.68	3374.35	12649.6	280.68	6173.9	0.573	NA	GM24385_Ason_DLE1_assembly5	assembly_comparison	6174	82.4	96.5	not_applicable	FRAS1	DL491209	82286.5	-	both	both	yes	27	37	37	FRAS1(+:5.47)	SERBP1P5(-:155.75);AC114801.3(-:328.103);HNRNPA1P56(-:348.755)	ZNF595(+:47.987);Z95704.1(+:59.824);Z95704.2(+:80.428)	99	0.180177	90
GM24385_Ason	2269	112	4	4	5.34256e+07	5.34401e+07	7.92608e+07	79281424	1	deletion	203	203	-1	10437	10438	15630	15634	homozygous	1	793	280.68	2101.73	12689.8	280.68	6173.9	0.427	NA	GM24385_Ason_DLE1_assembly5	assembly_comparison	6175	82.4	96.5	not_applicable	FRAS1	DL491209	82286.5	-	both	both	yes	22	25	48	FRAS1(+:5.47)	SERBP1P5(-:155.75);AC114801.3(-:328.103);HNRNPA1P56(-:348.755)	ZNF595(+:47.911);Z95704.1(+:59.748);Z95704.2(+:80.352)	99	0.180177	90
GM24385_Ason	2015	531	4	4	8.01878e+06	8.03255e+06	7983332	7998070	0.9	deletion	190	190	-1	1037	1038	1134	1135	heterozygous	1	-1	13.02	1336.29	89.82	13.02	965.3	0.467	NA	GM24385_Ason_DLE1_assembly5	assembly_comparison	965	45.1	57.9	not_applicable	ABLIM2	AFAP1	41680	-	mother	both	yes	39	12	24	ABLIM2(-:10.72)	AFAP1(-:219.891);PSAPL1(-:548.32);RN7SKP36(-:866.517)	ZNF595(+:48.165);Z95704.1(+:60.002);Z95704.2(+:80.606)	57	0.103738	10
GM24385_Ason	2275	112	4	4	4.84938e+07	4.84967e+07	84221356	84224517	-1	deletion	203	203	-1	9460	9461	16768	16769	homozygous	1	797	2.75	3332.36	11458.5	2.75	281.5	0.572	NA	GM24385_Ason_DLE1_assembly5	assembly_comparison	281	20.1	71.9	not_applicable	HPSE	COQ2	15290	-	both	both	yes	22	43	46	HPSE(-:21.46)	COQ2(-:35.667);AC114781.2(-:63.691);PLAC8(-:207.155)	ZNF595(+:47.905);Z95704.1(+:59.742);Z95704.2(+:80.346)	766	1.3941	0
GM24385_Ason	2197	111	4	4	4.84697e+07	4.84726e+07	84221356	84224517	-1	deletion	201	201	-1	9465	9466	16768	16769	homozygous	1	797	2.75	4594.09	11429.1	2.75	281.4	0.46	NA	GM24385_Ason_DLE1_assembly5	assembly_comparison	282	20.1	71.9	not_applicable	HPSE	COQ2	15290	-	both	both	yes	34	38	42	HPSE(-:21.46)	COQ2(-:35.667);AC114781.2(-:63.691);PLAC8(-:207.155)	ZNF595(+:47.983);Z95704.1(+:59.82);Z95704.2(+:80.424)	766	1.3941	0
GM24385_Ason	2199	111	4	4	4.46759e+07	4.46789e+07	8.80306e+07	88034006	-1	deletion	201	201	-1	8709	8710	17635	17636	homozygous	1	798	5.16	5513.57	10509.6	5.16	354.6	0.478	NA	GM24385_Ason_DLE1_assembly5	assembly_comparison	356	21.1	75.4	not_applicable	AFF1	KLHL8	48208	-	both	both	yes	28	20	48	AFF1(+:4.56)	TECRP1(-:156.791);AC093827.4(-:181.829);AC093827.3(-:193.192)	ZNF595(+:47.981);Z95704.1(+:59.818);Z95704.2(+:80.422)	24	0.0436793	0
GM24385_Ason	2276	112	4	4	44694369	4.46974e+07	8.80306e+07	88034006	-1	deletion	203	203	-1	8709	8710	17635	17636	homozygous	1	798	5.16	4244.93	10545.9	5.16	354.6	0.523	NA	GM24385_Ason_DLE1_assembly5	assembly_comparison	356	21.1	75.4	not_applicable	AFF1	KLHL8	48208	-	both	both	yes	30	34	52	AFF1(+:4.56)	TECRP1(-:156.791);AC093827.4(-:181.829);AC093827.3(-:193.192)	ZNF595(+:47.904);Z95704.1(+:59.741);Z95704.2(+:80.345)	24	0.0436793	0
GM24385_Ason	2200	111	4	4	4.44214e+07	4.44454e+07	88264661	88295107	1	deletion	201	201	-1	8669	8672	17678	17683	heterozygous	1	-1	183.81	5557.89	10466.7	183.81	6453.2	0.419	NA	GM24385_Ason_DLE1_assembly5	assembly_comparison	6453	24.5	29.8	not_applicable	HSD17B11	HSD17B13	20606	-	both	both	yes	15	11	22	AC108516.2(-:16.77);HSD17B11(-:66.66)	HSD17B13(-:36.72);MIR5705(-:40.014);AC108516.1(-:78.578)	ZNF595(+:47.98);Z95704.1(+:59.817);Z95704.2(+:80.421)	223	0.405853	20
GM24385_Ason	2277	112	4	4	4.11353e+07	4.11387e+07	91594826	9.16045e+07	1	deletion	203	203	-1	8029	8030	18393	18397	homozygous	1	799	528.66	5083.76	9707.82	528.66	6268.2	0.478	NA	GM24385_Ason_DLE1_assembly5	assembly_comparison	6268	73.5	100	not_applicable	CCSER1	7SK	303249	-	both	both	yes	27	39	43	CCSER1(+:1.07)	SNCA(-:970.33);AC097478.4(-:1088.168);GPRIN3(-:1434.292)	ZNF595(+:47.903);Z95704.1(+:59.74);Z95704.2(+:80.344)	112	0.203837	100
GM24385_Ason	2203	111	4	4	41120566	4.11243e+07	91594826	91604546	1	deletion	201	201	-1	8034	8035	18393	18397	homozygous	1	799	528.66	6321.31	9702.6	528.66	6032.2	0.524	NA	GM24385_Ason_DLE1_assembly5	assembly_comparison	6033	73.5	100	not_applicable	CCSER1	7SK	303249	-	both	both	yes	38	39	46	CCSER1(+:1.07)	SNCA(-:970.33);AC097478.4(-:1088.168);GPRIN3(-:1434.292)	ZNF595(+:47.977);Z95704.1(+:59.814);Z95704.2(+:80.418)	112	0.203837	100
GM24385_Ason	2206	111	4	4	4.05479e+07	4.05732e+07	92152682	9.21793e+07	0.99	deletion	201	201	-1	7907	7910	18534	18539	homozygous	1	801	9.03	6455.32	9565.91	9.03	1330.8	0.526	NA	GM24385_Ason_DLE1_assembly5	assembly_comparison	1330	61.8	77.2	not_applicable	CCSER1	5S_rRNA	6564.5	-	both	both	yes	22	13	29	CCSER1(+:2.21)	AC004054.1(-:120.508);TMSB4XP8(-:389.628);SNCA(-:1528.186)	ZNF595(+:47.974);Z95704.1(+:59.811);Z95704.2(+:80.415)	3	0.00545991	70
GM24385_Ason	2279	112	4	4	4.05583e+07	4.05836e+07	92152682	9.21793e+07	0.99	deletion	203	203	-1	7901	7904	18534	18539	homozygous	1	801	9.03	5223.59	9565.29	9.03	1330.8	0.465	NA	GM24385_Ason_DLE1_assembly5	assembly_comparison	1330	61.8	77.2	not_applicable	CCSER1	5S_rRNA	6564.5	-	both	both	yes	17	20	25	CCSER1(+:2.21)	AC004054.1(-:120.508);TMSB4XP8(-:389.628);SNCA(-:1528.186)	ZNF595(+:47.901);Z95704.1(+:59.738);Z95704.2(+:80.342)	3	0.00545991	70
GM24385_Ason	2281	112	4	4	3.88789e+07	3.8887e+07	93855564	93869683	1	deletion	203	203	-1	7573	7574	18905	18907	homozygous	1	803	596.36	5640.16	9151.22	596.36	6044.2	0.491	NA	GM24385_Ason_DLE1_assembly5	assembly_comparison	6044	19.1	29.8	not_applicable	GRID2	EF565118	657112	-	both	both	yes	16	18	40	GRID2(+:1.34)	AC095059.1(-:97.728);AC095059.2(-:109.427);AC112695.1(-:634.162)	ZNF595(+:47.899);Z95704.1(+:59.736);Z95704.2(+:80.34)	1141	2.07658	0
GM24385_Ason	2208	111	4	4	3.88501e+07	3.88766e+07	93855564	93888243	1	deletion	201	201	-1	7579	7585	18905	18913	homozygous	1	803	147.4	6859.66	9165.47	147.4	6176.8	0.496	NA	GM24385_Ason_DLE1_assembly5	assembly_comparison	6177	19.1	29.8	not_applicable	GRID2	EF565118	657112	-	both	both	yes	13	16	41	GRID2(+:2.57)	AC095059.1(-:97.728);AC095059.2(-:109.427);AC112695.1(-:634.162)	ZNF595(+:47.972);Z95704.1(+:59.809);Z95704.2(+:80.413)	1141	2.07658	0
GM24385_Ason	2042	252	4	4	7.92044e+06	7.94966e+06	9450836	9504181	1	deletion	193	193	-1	1482	1483	1299	1303	heterozygous	1	-1	19.23	19.23	1783.29	883.55	24127.5	0.592	NA	GM24385_Ason_DLE1_assembly5	assembly_comparison	24127	29.4	86	not_applicable	DEFB131	MIR548I2	53608	-	both	both	yes	27	10	29	DEFB131A(+:73.65);OR7E86P(+:100);OR7E84P(+:100);AC116655.1(+:100);OR7E85P(+:100);UNC93B7(+:100)	RNA5SP153(-:34.932);AC116655.1(-:62.093);AC108519.1(-:277.881)	ZNF595(+:48.138);Z95704.1(+:59.975);Z95704.2(+:80.579)	2140	3.89473	90
GM24385_Ason	2282	112	4	4	3.81904e+07	3.81969e+07	94555112	94567676	1	deletion	203	203	-1	7442	7443	19048	19051	heterozygous	1	-1	714.5	5793.58	8997.98	714.5	6087.2	0.449	NA	GM24385_Ason_DLE1_assembly5	assembly_comparison	6087	46.6	68.4	not_applicable	GRID2	ATOH1	182402	-	both	both	yes	21	24	19	GRID2(+:1.23)	AC110800.1(-:312.338);AC095059.1(-:797.276);AC095059.2(-:808.975)	ZNF595(+:47.898);Z95704.1(+:59.735);Z95704.2(+:80.339)	499	0.908164	50
GM24385_Ason	2209	111	4	4	3.72445e+07	3.72497e+07	95493768	95499365	-1	deletion	201	201	-1	7275	7276	19256	19257	homozygous	1	804	5.82	7241.42	8781.77	5.82	441.3	0.56	NA	GM24385_Ason_DLE1_assembly5	assembly_comparison	441	26.5	94.7	not_applicable	PDLIM5	HPGDS	229742	-	both	both	yes	27	33	36	PDLIM5(+:5.36)	HPGDS(-:271.082);HMGB3P15(-:373.677);AC096746.1(-:451.825)	ZNF595(+:47.971);Z95704.1(+:59.808);Z95704.2(+:80.412)	45	0.0818986	0
GM24385_Ason	2283	112	4	4	3.72606e+07	3.72658e+07	95493768	95499365	-1	deletion	203	203	-1	7264	7265	19256	19257	homozygous	1	804	5.82	6018.47	8772.37	5.82	441.3	0.432	NA	GM24385_Ason_DLE1_assembly5	assembly_comparison	441	26.5	94.7	not_applicable	PDLIM5	HPGDS	229742	-	both	both	yes	25	30	32	PDLIM5(+:5.36)	HPGDS(-:271.082);HMGB3P15(-:373.677);AC096746.1(-:451.825)	ZNF595(+:47.897);Z95704.1(+:59.734);Z95704.2(+:80.338)	45	0.0818986	0
GM24385_Ason	2211	111	4	4	35938703	35939551	96807782	96808863	-1	deletion	201	201	-1	6986	6987	19586	19587	homozygous	1	806	1.63	7556.6	8466.16	1.63	233	0.586	NA	GM24385_Ason_DLE1_assembly5	assembly_comparison	233	0	0	not_applicable	-	PDHA2	45158	-	none	both	yes	41	29	37	-	RNU6-1059P(-:14.964);RPL30P6(-:238.679);UNC5C(-:721.127)	ZNF595(+:47.969);Z95704.1(+:59.806);Z95704.2(+:80.41)	2	0.00363994	0
GM24385_Ason	2285	112	4	4	3.59549e+07	3.59558e+07	96807782	96808863	-1	deletion	203	203	-1	6973	6974	19586	19587	homozygous	1	806	1.63	6339.85	8450.56	1.63	233	0.433	NA	GM24385_Ason_DLE1_assembly5	assembly_comparison	233	0	0	not_applicable	-	PDHA2	45158	-	none	both	yes	34	24	36	-	RNU6-1059P(-:14.964);RPL30P6(-:238.679);UNC5C(-:721.127)	ZNF595(+:47.895);Z95704.1(+:59.732);Z95704.2(+:80.336)	2	0.00363994	0
GM24385_Ason	2286	112	4	4	3.55494e+07	3.55522e+07	97212291	97215447	-1	deletion	203	203	-1	6893	6894	19678	19679	homozygous	1	807	3.38	6424.68	8366.16	3.38	301.2	0.345	NA	GM24385_Ason_DLE1_assembly5	assembly_comparison	301	13.7	49.1	not_applicable	-	7SK	54442	-	both	both	yes	14	21	22	-	RNU6-34P(-:135.843);RNU6-1059P(-:419.473);RPL30P6(-:643.188)	ZNF595(+:47.894);Z95704.1(+:59.731);Z95704.2(+:80.335)	19	0.0345794	0
GM24385_Ason	2212	111	4	4	3.55335e+07	3.55364e+07	97212291	97215447	-1	deletion	201	201	-1	6905	6906	19678	19679	homozygous	1	807	3.38	7644.36	8378.83	3.38	301.2	0.647	NA	GM24385_Ason_DLE1_assembly5	assembly_comparison	302	13.7	49.1	not_applicable	-	7SK	54442	-	both	both	yes	24	31	36	-	RNU6-34P(-:135.843);RNU6-1059P(-:419.473);RPL30P6(-:643.188)	ZNF595(+:47.968);Z95704.1(+:59.805);Z95704.2(+:80.409)	19	0.0345794	0
GM24385_Ason	2784	11	5	5	3.23611e+07	3.23738e+07	102162378	102175554	-1	deletion	225	225	-1	6264	6265	21042	21043	homozygous	1	998	1.99	1682.51	17925.8	1.99	427.8	0.531	NA	GM24385_Ason_DLE1_assembly5	assembly_comparison	428	15.7	50.9	not_applicable	-	PAM	25973	-	none	both	yes	28	30	50	PAM(+:6.92)	LINC00491(-:219.454);SLCO6A1(-:451.9);SLCO4C1(-:589.688)	AC113430.1(+:52.529);PLEKHG4B(+:86.482);LRRC14B(+:185.826)	31	0.056419	0
GM24385_Ason	2893	12	5	5	32268598	3.22813e+07	102162378	102175554	-1	deletion	226	226	-1	6238	6239	21042	21043	homozygous	1	998	1.99	1675.05	17847.3	1.99	427.8	0.45	NA	GM24385_Ason_DLE1_assembly5	assembly_comparison	428	15.7	50.9	not_applicable	-	PAM	25973	-	none	both	yes	26	28	47	PAM(+:6.92)	LINC00491(-:219.454);SLCO6A1(-:451.9);SLCO4C1(-:589.688)	AC113430.1(+:52.42);PLEKHG4B(+:86.373);LRRC14B(+:185.717)	31	0.056419	0
GM24385_Ason	2894	12	5	5	3.39493e+07	3.3957e+07	103849377	103863228	1	deletion	226	226	-1	6558	6559	21401	21404	heterozygous	1	-1	627.84	2052.02	17472.2	627.84	6114.9	0.538	NA	GM24385_Ason_DLE1_assembly5	assembly_comparison	6115	69.1	84.2	not_applicable	-	RAB9BP1	571947	-	both	both	yes	19	19	22	AC099520.1(-:1.97)	RN7SL255P(-:250.143);AC008505.1(-:630.547);NUDT12(-:961.821)	AC113430.1(+:52.419);PLEKHG4B(+:86.372);LRRC14B(+:185.716)	1904	3.46522	50
GM24385_Ason	2787	11	5	5	3.64209e+07	3.64419e+07	106236571	1.06261e+08	1	deletion	225	225	-1	7034	7039	21924	21931	heterozygous	1	-1	54.68	2647.72	16963.4	54.68	3008.6	0.467	NA	GM24385_Ason_DLE1_assembly5	assembly_comparison	3008	20.1	57.9	not_applicable	-	EFNA5	451981	-	both	both	yes	9	22	16	LINC01950(-:15.34)	AC114940.1(-:354.804);AC027313.1(-:482.294);RNA5SP189(-:974.876)	AC113430.1(+:52.526);PLEKHG4B(+:86.479);LRRC14B(+:185.823)	2024	3.68362	60
GM24385_Ason	2593	222	5	5	1.06863e+07	10695556	10634427	10644279	0.9	deletion	209	209	-1	1657	1658	1856	1858	heterozygous	1	-1	3.57	1952.98	1600.66	3.57	593.8	0.489	NA	GM24385_Ason_DLE1_assembly5	assembly_comparison	593	56.4	70.2	not_applicable	ANKRD33B	DAP	35063	-	both	both	yes	29	16	34	ANKRD33B(+:16.91)	ANKRD33B-AS1(-:4.055);LINC02213(-:126.319);AC092336.1(-:138.024)	AC113430.1(+:52.72);PLEKHG4B(+:86.673);LRRC14B(+:186.017)	106	0.192917	0
GM24385_Ason	2896	12	5	5	3.80733e+07	3.80744e+07	107992436	107993741	-1	deletion	226	226	-1	7389	7390	22358	22359	heterozygous	1	-1	2.53	3072.74	16450.8	2.53	264.2	0.558	NA	GM24385_Ason_DLE1_assembly5	assembly_comparison	265	0	0	not_applicable	-	HP07349	69785	-	none	both	yes	34	26	34	-	FBXL17(-:794.7);RN7SL782P(-:918.96);AC024587.2(-:954.343)	AC113430.1(+:52.417);PLEKHG4B(+:86.37);LRRC14B(+:185.714)	0	0	0
GM24385_Ason	2544	221	5	5	1.13822e+07	1.13904e+07	11334460	11343037	-1	deletion	208	208	-1	1773	1774	1978	1979	homozygous	1	922	1.73	2132.38	1447.39	1.73	321.9	0.357	NA	GM24385_Ason_DLE1_assembly5	assembly_comparison	322	25	89.5	not_applicable	CTNND2	DAP	573074	-	both	both	yes	27	38	40	CTNND2(-:1.56)	AC012629.1(-:556.29);DAP(-:652.118);AC012629.3(-:655.252)	AC113430.1(+:52.769);PLEKHG4B(+:86.722);LRRC14B(+:186.066)	26	0.0473192	0
GM24385_Ason	2594	222	5	5	1.13877e+07	1.13959e+07	11334460	11343037	-1	deletion	209	209	-1	1770	1771	1978	1979	homozygous	1	922	1.73	2101.22	1451.29	1.73	321.9	0.626	NA	GM24385_Ason_DLE1_assembly5	assembly_comparison	322	25	89.5	not_applicable	CTNND2	DAP	573074	-	both	both	yes	32	36	55	CTNND2(-:1.56)	AC012629.1(-:556.29);DAP(-:652.118);AC012629.3(-:655.252)	AC113430.1(+:52.719);PLEKHG4B(+:86.672);LRRC14B(+:186.016)	26	0.0473192	0
GM24385_Ason	2794	11	5	5	4.40848e+07	4.41173e+07	1.13913e+08	113946001	-1	deletion	225	225	-1	8567	8575	23678	23686	heterozygous	1	-1	2.08	4472.91	15136.9	2.08	248.2	0.557	NA	GM24385_Ason_DLE1_assembly5	assembly_comparison	249	0.5	1.8	not_applicable	AK097686	KCNN2	81065.5	-	none	both	yes	33	29	34	AC010230.1(-:20.06)	AC093240.1(-:836.458);TSSK1B(-:1142.012);MCC(-:1552.466)	AC113430.1(+:52.519);PLEKHG4B(+:86.472);LRRC14B(+:185.816)	0	0	0
GM24385_Ason	2795	11	5	5	4.4901e+07	4.49288e+07	114730611	114759992	0.99	deletion	225	225	-1	8721	8728	23851	23860	heterozygous	1	-1	10.8	4649.93	14961.4	10.8	1579.3	0.41	NA	GM24385_Ason_DLE1_assembly5	assembly_comparison	1579	67.6	84.2	not_applicable	-	FEM1C	96616	-	both	both	yes	11	14	15	CTNNA1P1(-:16.72);AK3P4(+:100)	HMGN1P15(-:102.878);CCDC112(-:124.724);AC008494.1(-:127.245)	AC113430.1(+:52.518);PLEKHG4B(+:86.471);LRRC14B(+:185.815)	343	0.624249	50
GM24385_Ason	2797	11	5	5	4.51363e+07	4.51389e+07	114967302	114970417	-1	deletion	225	225	-1	8760	8761	23897	23898	homozygous	1	1004	10.82	4686.58	14922.9	10.82	476.4	0.446	NA	GM24385_Ason_DLE1_assembly5	assembly_comparison	476	31.4	61.4	not_applicable	-	TMED7-TICAM2	5427	-	both	both	yes	31	23	27	TMED7(-:22.18)	TICAM2(-:49.955);TMED7-TICAM2(-:49.963);FEM1C(-:107.697)	AC113430.1(+:52.516);PLEKHG4B(+:86.469);LRRC14B(+:185.813)	1392	2.5334	0
GM24385_Ason	2905	12	5	5	4.5034e+07	4.50366e+07	114967302	114970417	-1	deletion	226	226	-1	8745	8746	23897	23898	homozygous	1	1004	10.82	4682.32	14841.2	10.82	476.4	0.559	NA	GM24385_Ason_DLE1_assembly5	assembly_comparison	476	31.4	61.4	not_applicable	-	TMED7-TICAM2	5427	-	both	both	yes	34	28	35	TMED7(-:22.18)	TICAM2(-:49.955);TMED7-TICAM2(-:49.963);FEM1C(-:107.697)	AC113430.1(+:52.408);PLEKHG4B(+:86.361);LRRC14B(+:185.705)	1392	2.5334	0
GM24385_Ason	2906	12	5	5	4.51945e+07	4.51975e+07	115128983	115132255	-1	deletion	226	226	-1	8776	8777	23931	23932	heterozygous	1	-1	3.74	4718.27	14805.3	3.74	313.6	0.505	NA	GM24385_Ason_DLE1_assembly5	assembly_comparison	314	25	89.5	not_applicable	-	CDO1	8175	-	mother	both	yes	30	26	38	-	RNU2-49P(-:15.967);AC008549.2(-:98.824);TMED7(-:177.076)	AC113430.1(+:52.407);PLEKHG4B(+:86.36);LRRC14B(+:185.704)	48	0.0873585	0
GM24385_Ason	2800	11	5	5	49175442	4.91839e+07	119007714	119016486	-1	deletion	225	225	-1	9531	9532	24775	24776	homozygous	1	1007	2.17	5638.13	13970.7	2.17	346.9	0.489	NA	GM24385_Ason_DLE1_assembly5	assembly_comparison	347	47.5	68.4	not_applicable	-	FAM170A	36198	-	father	both	yes	26	24	39	-	AC010409.2(-:16.496);snoU13(-:58.817);FABP5P6(-:113.769)	AC113430.1(+:52.513);PLEKHG4B(+:86.466);LRRC14B(+:185.81)	37	0.0673388	0
GM24385_Ason	2911	12	5	5	4.90827e+07	4.90911e+07	119007714	119016486	-1	deletion	226	226	-1	9513	9514	24775	24776	homozygous	1	1007	2.17	5619.79	13903	2.17	346.9	0.489	NA	GM24385_Ason_DLE1_assembly5	assembly_comparison	347	47.5	68.4	not_applicable	-	FAM170A	36198	-	father	both	yes	28	30	42	-	AC010409.2(-:16.496);snoU13(-:58.817);FABP5P6(-:113.769)	AC113430.1(+:52.402);PLEKHG4B(+:86.355);LRRC14B(+:185.699)	37	0.0673388	0
GM24385_Ason	2801	11	5	5	4.95309e+07	4.95513e+07	119364857	119387812	1	deletion	225	225	-1	9598	9599	24855	24857	homozygous	1	1008	29.59	5716.61	13893.3	29.59	2578.6	0.514	NA	GM24385_Ason_DLE1_assembly5	assembly_comparison	2578	69.1	84.2	not_applicable	-	U6	285432	-	both	both	yes	9	15	19	-	AC010409.2(-:373.639);snoU13(-:415.96);FABP5P6(-:470.912)	AC113430.1(+:52.512);PLEKHG4B(+:86.465);LRRC14B(+:185.809)	3142	5.71834	60
GM24385_Ason	2802	11	5	5	4.95309e+07	4.95593e+07	119364857	119395922	1	deletion	225	225	-1	9598	9603	24855	24862	homozygous	1	1008	29.59	5716	13892	29.59	2675	0.507	NA	GM24385_Ason_DLE1_assembly5	assembly_comparison	2675	68.1	84.2	not_applicable	-	U6	277322	-	both	both	yes	9	15	21	-	AC010409.2(-:373.639);snoU13(-:415.96);FABP5P6(-:470.912)	AC113430.1(+:52.511);PLEKHG4B(+:86.464);LRRC14B(+:185.808)	3142	5.71834	60
GM24385_Ason	2803	11	5	5	4.97888e+07	4.97911e+07	119626505	119629077	-1	deletion	225	225	-1	9650	9651	24913	24914	homozygous	1	1009	1.03	5779.16	13829.2	1.03	226.9	0.432	NA	GM24385_Ason_DLE1_assembly5	assembly_comparison	227	0	0	not_applicable	-	U6	44167	-	none	both	yes	33	36	32	AC008574.1(-:9.73)	AC010409.2(-:635.287);snoU13(-:677.608);FABP5P6(-:732.56)	AC113430.1(+:52.51);PLEKHG4B(+:86.463);LRRC14B(+:185.807)	0	0	0
GM24385_Ason	2915	12	5	5	4.96963e+07	4.96986e+07	119626505	119629077	-1	deletion	226	226	-1	9632	9633	24913	24914	homozygous	1	1009	1.03	5754	13768.4	1.03	226.9	0.568	NA	GM24385_Ason_DLE1_assembly5	assembly_comparison	227	0	0	not_applicable	-	U6	44167	-	none	both	yes	35	32	29	AC008574.1(-:9.73)	AC010409.2(-:635.287);snoU13(-:677.608);FABP5P6(-:732.56)	AC113430.1(+:52.398);PLEKHG4B(+:86.351);LRRC14B(+:185.695)	0	0	0
GM24385_Ason	2917	12	5	5	5.11124e+07	5.11276e+07	121048598	121064713	0.9	deletion	226	226	-1	9929	9930	25242	25243	heterozygous	1	-1	9.46	6074.52	13449	9.46	894.9	0.488	NA	GM24385_Ason_DLE1_assembly5	assembly_comparison	895	27.9	98.2	not_applicable	-	FTMT	122937	-	both	both	yes	25	21	40	-	AC106806.2(-:38.53);RPL23AP44(-:134.055);AC010350.1(-:513.923)	AC113430.1(+:52.396);PLEKHG4B(+:86.349);LRRC14B(+:185.693)	2501	4.55174	20
GM24385_Ason	2805	11	5	5	5.27271e+07	5.27292e+07	122571516	122574189	0.9	deletion	225	225	-1	10250	10251	25606	25607	heterozygous	1	-1	17.24	6485.86	13123.6	17.24	577.8	0.508	NA	GM24385_Ason_DLE1_assembly5	assembly_comparison	577	17.2	52.6	not_applicable	-	PRDM6	47772	-	father	both	yes	23	20	30	AC010493.1(+:100)	AC106786.1(-:145.573);PPIC(-:209.571);RN7SL689P(-:210.332)	AC113430.1(+:52.508);PLEKHG4B(+:86.461);LRRC14B(+:185.805)	0	0	0
GM24385_Ason	2806	11	5	5	5.39607e+07	53962343	123808375	123810294	-1	deletion	225	225	-1	10502	10503	25894	25895	heterozygous	1	-1	1.44	6793.26	12815.2	1.44	226.1	0.486	NA	GM24385_Ason_DLE1_assembly5	assembly_comparison	226	2.5	8.8	not_applicable	-	ZNF608	162316	-	none	both	yes	34	29	33	AC025465.3(+:70.65)	AC025465.4(-:9.77);HMGB1P29(-:249.103);LINC01170(-:409.888)	AC113430.1(+:52.507);PLEKHG4B(+:86.46);LRRC14B(+:185.804)	0	0	0
GM24385_Ason	2595	222	5	5	1.24697e+07	1.24796e+07	12419095	12429637	0.9	deletion	209	209	-1	1958	1959	2202	2203	heterozygous	1	-1	6.6	2329.53	1224.12	6.6	573.6	0.459	NA	GM24385_Ason_DLE1_assembly5	assembly_comparison	573	30.9	59.6	not_applicable	-	CT49	145332	-	mother	both	yes	29	26	27	-	RNU6-679P(-:118.584);CTNND2(-:1444.147);AC012629.1(-:1640.925)	AC113430.1(+:52.718);PLEKHG4B(+:86.671);LRRC14B(+:186.015)	64	0.116478	0
GM24385_Ason	2807	11	5	5	54385324	5.4389e+07	124233397	124237326	-1	deletion	225	225	-1	10589	10590	25993	25994	heterozygous	1	-1	2.34	6906.67	12702.6	2.34	276.2	0.513	NA	GM24385_Ason_DLE1_assembly5	assembly_comparison	277	3.4	12.3	not_applicable	-	ZNF608	152533	-	mother	both	yes	26	20	42	LINC02240(+:1.25)	AC109464.2(-:25.732);AC113398.1(-:85.876);AC113398.2(-:160.086)	AC113430.1(+:52.506);PLEKHG4B(+:86.459);LRRC14B(+:185.803)	1	0.00181997	0
GM24385_Ason	2811	11	5	5	5.63285e+07	56334311	126175298	126181498	-1	deletion	225	225	-1	10969	10970	26428	26430	homozygous	1	1013	1.72	7393.55	12215	1.72	415.4	0.449	NA	GM24385_Ason_DLE1_assembly5	assembly_comparison	415	4.9	17.5	not_applicable	-	LMNB1	2587	-	none	both	yes	19	20	28	LMNB1(+:0.69)	RNU6-752P(-:81.29);LMNB1-DT(-:84.643);HSPE1P10(-:99.168)	AC113430.1(+:52.502);PLEKHG4B(+:86.455);LRRC14B(+:185.799)	2	0.00363994	0
GM24385_Ason	2922	12	5	5	5.6229e+07	5.62348e+07	126175298	126181498	-1	deletion	226	226	-1	10946	10947	26428	26430	homozygous	1	1013	1.72	7345.55	12177	1.72	415.4	0.529	NA	GM24385_Ason_DLE1_assembly5	assembly_comparison	416	4.9	17.5	not_applicable	-	LMNB1	2587	-	none	both	yes	42	34	25	LMNB1(+:0.69)	RNU6-752P(-:81.29);LMNB1-DT(-:84.643);HSPE1P10(-:99.168)	AC113430.1(+:52.391);PLEKHG4B(+:86.344);LRRC14B(+:185.688)	2	0.00363994	0
GM24385_Ason	2813	11	5	5	5.73269e+07	5.73443e+07	127169620	127188055	0.99	deletion	225	225	-1	11164	11168	26645	26652	homozygous	1	1014	9.94	7628.64	11979.5	9.94	1017	0.527	NA	GM24385_Ason_DLE1_assembly5	assembly_comparison	1017	30.9	80.7	not_applicable	-	FLJ33630	169189	-	both	both	yes	27	23	35	CCDC192(+:10.26);AC068658.1(-:87.36)	CUL1P1(-:46.31);AC022118.1(-:179.235);AC010424.3(-:242.182)	AC113430.1(+:52.5);PLEKHG4B(+:86.453);LRRC14B(+:185.797)	2165	3.94023	60
GM24385_Ason	2923	12	5	5	5.7221e+07	5.72384e+07	127169620	127188055	0.99	deletion	226	226	-1	11141	11145	26645	26652	homozygous	1	1014	9.94	7586.85	11935.3	9.94	1017	0.475	NA	GM24385_Ason_DLE1_assembly5	assembly_comparison	1017	30.9	80.7	not_applicable	-	FLJ33630	169189	-	both	both	yes	31	20	33	CCDC192(+:10.26);AC068658.1(-:87.36)	CUL1P1(-:46.31);AC022118.1(-:179.235);AC010424.3(-:242.182)	AC113430.1(+:52.39);PLEKHG4B(+:86.343);LRRC14B(+:185.687)	2165	3.94023	60
GM24385_Ason	2924	12	5	5	5.74545e+07	5.74595e+07	127404691	127413119	1	deletion	226	226	-1	11185	11186	26701	26702	heterozygous	1	-1	374.26	7635.65	11888	374.26	3476.5	0.433	NA	GM24385_Ason_DLE1_assembly5	assembly_comparison	3477	35.3	40.4	not_applicable	FLJ33630	SLC12A2	6364	-	both	both	yes	34	15	17	LINC01184(-:10.02)	AC068658.1(-:227.513);CUL1P1(-:281.381);AC022118.1(-:414.306)	AC113430.1(+:52.389);PLEKHG4B(+:86.342);LRRC14B(+:185.686)	2461	4.47894	30
GM24385_Ason	2817	11	5	5	6.32741e+07	6.32899e+07	133129345	133146745	0.99	deletion	225	225	-1	12232	12233	27844	27846	heterozygous	1	-1	30.51	9027.88	10582	30.51	1637.3	0.461	NA	GM24385_Ason_DLE1_assembly5	assembly_comparison	1637	36.3	54.4	not_applicable	-	C5orf15	144453	-	both	both	yes	19	11	22	-	AC005178.1(-:70.159);AC005195.1(-:164.809);AC010608.2(-:215.825)	AC113430.1(+:52.496);PLEKHG4B(+:86.449);LRRC14B(+:185.793)	1329	2.41874	10
GM24385_Ason	2822	11	5	5	65722581	6.57257e+07	135568054	135571428	-1	deletion	225	225	-1	12632	12633	28285	28286	homozygous	1	1021	1.07	9543.51	10064.5	1.07	221.5	0.573	NA	GM24385_Ason_DLE1_assembly5	assembly_comparison	222	1.5	5.3	not_applicable	TRPC7	LOC389332	39204	-	none	both	yes	34	41	47	TRPC7(-:6.16)	SMIM32(-:37.898);SMAD5-AS1(-:99.858);VTRNA2-1(-:148.895)	AC113430.1(+:52.491);PLEKHG4B(+:86.444);LRRC14B(+:185.788)	0	0	0
GM24385_Ason	2931	12	5	5	65606154	6.56093e+07	135568054	135571428	-1	deletion	226	226	-1	12619	12620	28285	28286	homozygous	1	1021	1.07	9531.19	9990.87	1.07	221.5	0.44	NA	GM24385_Ason_DLE1_assembly5	assembly_comparison	222	1.5	5.3	not_applicable	TRPC7	LOC389332	39204	-	none	both	yes	30	34	39	TRPC7(-:6.16)	SMIM32(-:37.898);SMAD5-AS1(-:99.858);VTRNA2-1(-:148.895)	AC113430.1(+:52.382);PLEKHG4B(+:86.335);LRRC14B(+:185.679)	0	0	0
GM24385_Ason	2933	12	5	5	6.68897e+07	66893515	136851575	136857091	0.99	deletion	226	226	-1	12861	12862	28561	28563	homozygous	1	1023	130.78	9832.04	9691.85	130.78	1744.7	0.45	NA	GM24385_Ason_DLE1_assembly5	assembly_comparison	1744	96.1	98.2	not_applicable	-	SPOCK1	16558	-	both	both	yes	32	37	48	SPOCK1(-:1.85)	RNA5SP193(-:543.686);HSPD1P18(-:1131.619);AC063980.1(-:1136.539)	AC113430.1(+:52.38);PLEKHG4B(+:86.333);LRRC14B(+:185.677)	3588	6.53005	100
GM24385_Ason	2824	11	5	5	6.70062e+07	6.70099e+07	136851575	136857091	0.99	deletion	225	225	-1	12874	12875	28561	28563	homozygous	1	1023	130.78	9841.23	9768.62	130.78	1744.7	0.547	NA	GM24385_Ason_DLE1_assembly5	assembly_comparison	1745	96.1	98.2	not_applicable	-	SPOCK1	16558	-	both	both	yes	41	21	48	SPOCK1(-:1.85)	RNA5SP193(-:543.686);HSPD1P18(-:1131.619);AC063980.1(-:1136.539)	AC113430.1(+:52.489);PLEKHG4B(+:86.442);LRRC14B(+:185.786)	3588	6.53005	100
GM24385_Ason	2546	221	5	5	1.39553e+07	1.39576e+07	13894639	13897191	-1	deletion	208	208	-1	2251	2252	2526	2527	homozygous	1	923	3.14	2721.85	859.03	3.14	287.8	0.591	NA	GM24385_Ason_DLE1_assembly5	assembly_comparison	288	27.9	100	not_applicable	DNAH5	TRIO	246638	-	both	both	yes	33	41	39	DNAH5(-:3.36);AC016576.1(+:21)	AC016546.1(-:253.611);NENFP3(-:337.876);RPS23P5(-:641.292)	AC113430.1(+:52.767);PLEKHG4B(+:86.72);LRRC14B(+:186.064)	29	0.0527791	0
GM24385_Ason	2596	222	5	5	1.39404e+07	1.39426e+07	13894639	13897191	-1	deletion	209	209	-1	2243	2244	2526	2527	homozygous	1	923	3.14	2690.12	863.51	3.14	287.8	0.414	NA	GM24385_Ason_DLE1_assembly5	assembly_comparison	288	27.9	100	not_applicable	DNAH5	TRIO	246638	-	both	both	yes	28	34	36	DNAH5(-:3.36);AC016576.1(+:21)	AC016546.1(-:253.611);NENFP3(-:337.876);RPS23P5(-:641.292)	AC113430.1(+:52.717);PLEKHG4B(+:86.67);LRRC14B(+:186.014)	29	0.0527791	0
GM24385_Ason	2939	12	5	5	7.14348e+07	7.14511e+07	141448077	1.41465e+08	0.87	deletion	226	226	-1	13630	13634	29431	29435	heterozygous	1	-1	5.17	10820	8704.74	5.17	918.9	0.437	NA	GM24385_Ason_DLE1_assembly5	assembly_comparison	918	13.7	35.1	not_applicable	-	NDFIP1	23063.1	-	father	both	yes	20	32	26	-	AC005740.2(-:28.805);GNPDA1(-:73.763);AC005740.3(-:94.875)	AC113430.1(+:52.374);PLEKHG4B(+:86.327);LRRC14B(+:185.671)	5	0.00909984	0
GM24385_Ason	2833	11	5	5	7.49746e+07	7.49796e+07	144867577	144873448	0.9	deletion	225	225	-1	14285	14286	30172	30173	heterozygous	1	-1	34.03	11681.3	7928.21	34.03	921.9	0.513	NA	GM24385_Ason_DLE1_assembly5	assembly_comparison	922	15.2	54.4	not_applicable	-	PRELID2	265134	-	both	both	yes	20	17	25	PRELID2(-:3.27)	AC137770.1(-:147.082);NAMPTP2(-:483.161);AC132803.1(-:628.124)	AC113430.1(+:52.48);PLEKHG4B(+:86.433);LRRC14B(+:185.777)	1352	2.4606	0
GM24385_Ason	2834	11	5	5	7.67242e+07	7.67265e+07	1.46621e+08	146623408	-1	deletion	225	225	-1	14622	14623	30546	30548	homozygous	1	1029	6.05	12117.4	7489.67	6.05	356.1	0.498	NA	GM24385_Ason_DLE1_assembly5	assembly_comparison	356	26	43.9	not_applicable	STK32A	DPYSL3	146963	-	both	both	yes	31	25	47	STK32A(+:5.67)	STK32A-AS1(-:57.978);PPP2R2B-IT1(-:323.976);KRT8P48(-:531.802)	AC113430.1(+:52.479);PLEKHG4B(+:86.432);LRRC14B(+:185.776)	1981	3.60536	0
GM24385_Ason	2943	12	5	5	76604119	7.66064e+07	1.46621e+08	146623408	-1	deletion	226	226	-1	14606	14607	30546	30548	homozygous	1	1029	6.05	12084.7	7436.4	6.05	356.1	0.502	NA	GM24385_Ason_DLE1_assembly5	assembly_comparison	357	26	43.9	not_applicable	STK32A	DPYSL3	146963	-	both	both	yes	30	27	47	STK32A(+:5.67)	STK32A-AS1(-:57.978);PPP2R2B-IT1(-:323.976);KRT8P48(-:531.802)	AC113430.1(+:52.37);PLEKHG4B(+:86.323);LRRC14B(+:185.667)	1981	3.60536	0
GM24385_Ason	2835	11	5	5	7.76532e+07	7.76768e+07	147551014	147576006	0.99	deletion	225	225	-1	14816	14817	30772	30773	homozygous	1	1030	11.14	12346.9	7262.68	11.14	1385.9	0.389	NA	GM24385_Ason_DLE1_assembly5	assembly_comparison	1386	50.5	61.4	not_applicable	SPINK14	SPINK6	6351	-	both	both	yes	24	23	33	AC011346.1(-:10.48)	AC011352.1(-:282.365);C5orf46(-:287.725);AC011352.2(-:316.807)	AC113430.1(+:52.478);PLEKHG4B(+:86.431);LRRC14B(+:185.775)	716	1.3031	70
GM24385_Ason	2944	12	5	5	7.7533e+07	7.75566e+07	147551014	147576006	0.99	deletion	226	226	-1	14798	14799	30772	30773	homozygous	1	1030	11.14	12306.2	7217.36	11.14	1385.9	0.593	NA	GM24385_Ason_DLE1_assembly5	assembly_comparison	1386	50.5	61.4	not_applicable	SPINK14	SPINK6	6351	-	both	both	yes	25	23	33	AC011346.1(-:10.48)	AC011352.1(-:282.365);C5orf46(-:287.725);AC011352.2(-:316.807)	AC113430.1(+:52.369);PLEKHG4B(+:86.322);LRRC14B(+:185.666)	716	1.3031	70
GM24385_Ason	2837	11	5	5	79542731	7.95531e+07	149441178	1.49452e+08	-1	deletion	225	225	-1	15182	15183	31199	31200	homozygous	1	1032	2.43	12786.8	6822.18	2.43	401.4	0.534	NA	GM24385_Ason_DLE1_assembly5	assembly_comparison	401	4.4	15.8	not_applicable	CSF1R	HMGXB3	8473	-	mother	both	yes	27	26	38	CSF1R(-:27.91)	snoU13(-:29.266);RPS20P4(-:37.048);AC011406.1(-:43.83)	AC113430.1(+:52.476);PLEKHG4B(+:86.429);LRRC14B(+:185.773)	848	1.54333	0
GM24385_Ason	2946	12	5	5	7.94223e+07	7.94327e+07	149441178	1.49452e+08	-1	deletion	226	226	-1	15160	15161	31199	31200	homozygous	1	1032	2.43	12741.3	6781.72	2.43	401.4	0.478	NA	GM24385_Ason_DLE1_assembly5	assembly_comparison	401	4.4	15.8	not_applicable	CSF1R	HMGXB3	8473	-	mother	both	yes	29	32	39	CSF1R(-:27.91)	snoU13(-:29.266);RPS20P4(-:37.048);AC011406.1(-:43.83)	AC113430.1(+:52.367);PLEKHG4B(+:86.32);LRRC14B(+:185.664)	848	1.54333	0
GM24385_Ason	2839	11	5	5	8.15544e+07	8.15699e+07	1.51449e+08	151470116	1	deletion	225	225	-1	15495	15496	31555	31558	homozygous	1	1033	303.49	13197.5	6412.67	303.49	6082.3	0.514	NA	GM24385_Ason_DLE1_assembly5	assembly_comparison	6083	84.8	91.2	not_applicable	AK001582	GLRA1	144118	-	both	both	yes	26	17	33	LINC01933(+:8.6)	RNA5SP198(-:190.387);GLRA1(-:243.44);AC091982.3(-:295.712)	AC113430.1(+:52.474);PLEKHG4B(+:86.427);LRRC14B(+:185.771)	112	0.203837	60
GM24385_Ason	2949	12	5	5	8.14083e+07	8.14239e+07	1.51449e+08	151470116	1	deletion	226	226	-1	15466	15467	31555	31558	homozygous	1	1033	303.49	13131.7	6392.52	303.49	6082.3	0.474	NA	GM24385_Ason_DLE1_assembly5	assembly_comparison	6083	84.8	91.2	not_applicable	AK001582	GLRA1	144118	-	both	both	yes	25	14	32	LINC01933(+:8.6)	RNA5SP198(-:190.387);GLRA1(-:243.44);AC091982.3(-:295.712)	AC113430.1(+:52.364);PLEKHG4B(+:86.317);LRRC14B(+:185.661)	112	0.203837	60
GM24385_Ason	2847	11	5	5	9.14297e+07	9.14548e+07	161380732	161406022	-1	deletion	225	225	-1	17385	17388	33687	33690	homozygous	1	1040	2.41	15508.9	4100.57	2.41	189.7	0.374	NA	GM24385_Ason_DLE1_assembly5	assembly_comparison	189	1	3.5	not_applicable	-	GABRA1	53768	-	none	both	yes	23	17	33	LINC01202(-:33.14)	GLRXP3(-:199.278);AC091944.1(-:263.379);GABRB2(-:662.296)	AC113430.1(+:52.466);PLEKHG4B(+:86.419);LRRC14B(+:185.763)	0	0	0
GM24385_Ason	2960	12	5	5	9.1275e+07	9.13001e+07	161380732	161406022	-1	deletion	226	226	-1	17358	17361	33687	33690	homozygous	1	1040	2.41	15444.1	4079.44	2.41	189.8	0.612	NA	GM24385_Ason_DLE1_assembly5	assembly_comparison	190	1	3.5	not_applicable	-	GABRA1	53768	-	none	both	yes	23	24	40	LINC01202(-:33.14)	GLRXP3(-:199.278);AC091944.1(-:263.379);GABRB2(-:662.296)	AC113430.1(+:52.353);PLEKHG4B(+:86.306);LRRC14B(+:185.65)	0	0	0
GM24385_Ason	2849	11	5	5	9.36951e+07	9.36961e+07	163644082	163645409	-1	deletion	225	225	-1	17841	17842	34207	34208	heterozygous	1	-1	4.75	16072	3537.52	4.75	379.7	0.477	NA	GM24385_Ason_DLE1_assembly5	assembly_comparison	380	0.5	0	not_applicable	-	BC011998	135737	-	none	both	yes	25	24	25	AC008662.1(-:6.37)	LSM1P2(-:326.57);AC008432.1(-:358.936);RNU6-168P(-:418.011)	AC113430.1(+:52.464);PLEKHG4B(+:86.417);LRRC14B(+:185.761)	0	0	0
GM24385_Ason	2567	222	5	5	1708210	1.71525e+06	1678494	1685837	-1	deletion	209	209	-1	181	182	199	200	homozygous	1	905	1.79	157.35	3395.29	1.79	303.3	0.514	NA	GM24385_Ason_DLE1_assembly5	assembly_comparison	304	7.4	26.3	not_applicable	-	MIR4277	23063	-	father	both	yes	14	17	25	-	AC026412.4(-:35.752);AC026412.1(-:76.459);SDHAP3(-:107.884)	AC113430.1(+:52.746);PLEKHG4B(+:86.699);LRRC14B(+:186.043)	360	0.655189	0
GM24385_Ason	2852	11	5	5	9.87817e+07	9.87909e+07	168739538	168749086	-1	deletion	225	225	-1	18805	18806	35300	35301	homozygous	1	1044	1.05	17266.9	2340.73	1.05	300.3	0.506	NA	GM24385_Ason_DLE1_assembly5	assembly_comparison	300	12.7	45.6	not_applicable	-	SLIT3	11406	-	none	both	yes	39	32	39	-	MIR585(-:45.933);AC011389.3(-:297.385);MIR218-2(-:541.387)	AC113430.1(+:52.461);PLEKHG4B(+:86.414);LRRC14B(+:185.758)	18	0.0327594	0
GM24385_Ason	2964	12	5	5	9.86274e+07	9.86366e+07	168739538	168749086	-1	deletion	226	226	-1	18773	18774	35300	35301	homozygous	1	1044	1.05	17199.8	2321.9	1.05	300.3	0.519	NA	GM24385_Ason_DLE1_assembly5	assembly_comparison	300	12.7	45.6	not_applicable	-	SLIT3	11406	-	none	both	yes	31	34	39	-	MIR585(-:45.933);AC011389.3(-:297.385);MIR218-2(-:541.387)	AC113430.1(+:52.349);PLEKHG4B(+:86.302);LRRC14B(+:185.646)	18	0.0327594	0
GM24385_Ason	2855	11	5	5	1.02728e+08	1.02737e+08	172681446	172691249	-1	deletion	225	225	-1	19466	19467	36050	36051	homozygous	1	1047	1.77	18134.5	1473.78	1.77	346.1	0.485	NA	GM24385_Ason_DLE1_assembly5	assembly_comparison	346	15.2	43.9	not_applicable	-	NKX2-5	19132	-	none	both	yes	37	28	46	-	NKX2-5(-:19.334);RPL7AP33(-:25.607);AC008378.2(-:107.281)	AC113430.1(+:52.458);PLEKHG4B(+:86.411);LRRC14B(+:185.755)	652	1.18662	0
GM24385_Ason	2968	12	5	5	1.02572e+08	1.02581e+08	172681446	172691249	-1	deletion	226	226	-1	19434	19435	36050	36051	homozygous	1	1047	1.77	18044.6	1477.81	1.77	346.1	0.512	NA	GM24385_Ason_DLE1_assembly5	assembly_comparison	346	15.2	43.9	not_applicable	-	NKX2-5	19132	-	none	both	yes	34	24	49	-	NKX2-5(-:19.334);RPL7AP33(-:25.607);AC008378.2(-:107.281)	AC113430.1(+:52.345);PLEKHG4B(+:86.298);LRRC14B(+:185.642)	652	1.18662	0
GM24385_Ason	2856	11	5	5	1.0293e+08	1.0294e+08	172883771	172894675	-1	deletion	225	225	-1	19503	19504	36093	36094	homozygous	1	1048	1.23	18174.8	1432.95	1.23	334.4	0.5	NA	GM24385_Ason_DLE1_assembly5	assembly_comparison	334	9.3	33.3	not_applicable	-	U6	94529	-	mother	both	yes	42	20	24	AC008632.1(+:34.07)	RNU6-500P(-:91.634);STC2(-:139.055);RNA5SP200(-:161.251)	AC113430.1(+:52.457);PLEKHG4B(+:86.41);LRRC14B(+:185.754)	37	0.0673388	0
GM24385_Ason	2969	12	5	5	1.02774e+08	1.02785e+08	172883771	172894675	-1	deletion	226	226	-1	19470	19471	36093	36094	homozygous	1	1048	1.23	18082.6	1439.13	1.23	334.4	0.539	NA	GM24385_Ason_DLE1_assembly5	assembly_comparison	334	9.3	33.3	not_applicable	-	U6	94529	-	mother	both	yes	32	23	27	AC008632.1(+:34.07)	RNU6-500P(-:91.634);STC2(-:139.055);RNA5SP200(-:161.251)	AC113430.1(+:52.344);PLEKHG4B(+:86.297);LRRC14B(+:185.641)	37	0.0673388	0
GM24385_Ason	2974	12	5	5	1.05386e+08	1.05393e+08	175488122	175495306	-1	deletion	226	226	-1	19877	19878	36557	36558	heterozygous	1	-1	4.72	18603	920.48	4.72	414.8	0.454	NA	GM24385_Ason_DLE1_assembly5	assembly_comparison	415	4.9	15.8	not_applicable	BC042064;FAM153B	LOC100507387	52544	BC042064-FAM153B	father	both	yes	9	31	27	AC139491.1(-:31.61)	AC138965.1(-:122.91);THOC3(-:140.246);AC138965.2(-:151.18)	AC113430.1(+:52.339);PLEKHG4B(+:86.292);LRRC14B(+:185.636)	0	0	0
GM24385_Ason	2976	12	5	5	1.06286e+08	1.06297e+08	176387122	176400686	1	deletion	226	226	-1	20001	20002	36697	36698	homozygous	1	1053	51.35	18780.2	743.39	51.35	2547.1	0.522	NA	GM24385_Ason_DLE1_assembly5	assembly_comparison	2547	51	80.7	not_applicable	UIMC1	ZNF346	49011	-	both	both	yes	35	41	49	UIMC1(-:16.63)	HK3(-:76.252);AC113391.2(-:230.179);AC113391.1(-:249.765)	AC113430.1(+:52.337);PLEKHG4B(+:86.29);LRRC14B(+:185.634)	761	1.385	80
GM24385_Ason	2862	11	5	5	106444056	1.06455e+08	176387122	176400686	1	deletion	225	225	-1	20036	20037	36697	36698	homozygous	1	1053	51.35	18877.9	731.68	51.35	2547.1	0.478	NA	GM24385_Ason_DLE1_assembly5	assembly_comparison	2548	51	80.7	not_applicable	UIMC1	ZNF346	49011	-	both	both	yes	35	30	38	UIMC1(-:16.63)	HK3(-:76.252);AC113391.2(-:230.179);AC113391.1(-:249.765)	AC113430.1(+:52.451);PLEKHG4B(+:86.404);LRRC14B(+:185.748)	761	1.385	80
GM24385_Ason	2863	11	5	5	1.06983e+08	1.07005e+08	176927037	176949360	0.55	deletion	225	225	-1	20112	20113	36785	36786	homozygous	1	1054	1.59	18983.1	624.3	1.59	591.5	0.467	NA	GM24385_Ason_DLE1_assembly5	assembly_comparison	591	91.7	86	not_applicable	DOK3;DDX41;FAM193B	PDLIM7	2436	-	father	both	yes	17	15	31	PDLIM7(-:4.01);AC145098.1(+:76.41);DDX41(-:100);FAM193B(-:16.02)	AC145098.2(-:20.405);DBN1(-:40.428);PRR7-AS1(-:58.533)	AC113430.1(+:52.45);PLEKHG4B(+:86.403);LRRC14B(+:185.747)	3	0.00545991	0
GM24385_Ason	2977	12	5	5	1.06825e+08	1.06847e+08	176927037	176949360	0.55	deletion	226	226	-1	20077	20078	36785	36786	homozygous	1	1054	1.59	18887	634.46	1.59	591.5	0.519	NA	GM24385_Ason_DLE1_assembly5	assembly_comparison	591	91.7	86	not_applicable	DOK3;DDX41;FAM193B	PDLIM7	2436	-	father	both	yes	29	21	38	PDLIM7(-:4.01);AC145098.1(+:76.41);DDX41(-:100);FAM193B(-:16.02)	AC145098.2(-:20.405);DBN1(-:40.428);PRR7-AS1(-:58.533)	AC113430.1(+:52.336);PLEKHG4B(+:86.289);LRRC14B(+:185.633)	3	0.00545991	0
GM24385_Ason	2868	11	5	5	1.07569e+08	1.07585e+08	177508145	177524367	0.99	deletion	225	225	-1	20201	20202	36881	36882	heterozygous	1	-1	16.08	19061.8	547.68	16.08	1143.9	0.53	NA	GM24385_Ason_DLE1_assembly5	assembly_comparison	1144	32.4	66.7	not_applicable	-	N4BP3	16189	-	father	both	yes	9	21	21	FAM153CP(+:10.46)	PROP1(-:85.909);AC140125.3(-:221.882);OR1X5P(-:241.71)	AC113430.1(+:52.445);PLEKHG4B(+:86.398);LRRC14B(+:185.742)	145	0.263896	0
GM24385_Ason	2624	222	5	5	1.89928e+07	1.9008e+07	18865608	18882228	0.99	deletion	211	211	-1	3205	3206	3552	3553	heterozygous	1	-1	26.25	309.9	3515.77	26.25	1468.8	0.508	NA	GM24385_Ason_DLE1_assembly5	assembly_comparison	1469	10.3	15.8	not_applicable	-	CDH18	590927	-	father	both	yes	9	10	26	-	LINC02100(-:158.066);H3P22(-:1192.331);AC233724.8(-:1193.216)	AC113430.1(+:52.689);PLEKHG4B(+:86.642);LRRC14B(+:185.986)	543	0.988243	0
GM24385_Ason	2602	221	5	5	1.92247e+07	1.92292e+07	19077927	19082860	-1	deletion	210	210	-1	3237	3238	3591	3592	heterozygous	1	-1	4.23	350.8	3475.74	4.23	352.9	0.534	NA	GM24385_Ason_DLE1_assembly5	assembly_comparison	353	7.4	22.8	not_applicable	-	CDH18	390295	-	none	both	yes	34	20	33	AC106744.1(-:6.19)	AC106744.2(-:39.621);AC025768.1(-:180.916);UBE2V1P12(-:188.196)	AC113430.1(+:52.711);PLEKHG4B(+:86.664);LRRC14B(+:186.008)	961	1.74899	0
GM24385_Ason	2570	222	5	5	1.98072e+06	1.99053e+06	1949825	1960004	-1	deletion	209	209	-1	213	214	235	236	heterozygous	1	-1	2.07	191.37	3361.38	2.07	369.9	0.466	NA	GM24385_Ason_DLE1_assembly5	assembly_comparison	370	7.8	14	not_applicable	-	IRX4	66946	-	father	both	yes	15	23	33	AC124852.1(+:8.57)	AC126768.3(-:15.653);IRX4(-:69.298);AC025183.3(-:88.302)	AC113430.1(+:52.743);PLEKHG4B(+:86.696);LRRC14B(+:186.04)	594	1.08106	0
GM24385_Ason	2628	222	5	5	2.29297e+07	2.29318e+07	22795488	22797904	-1	deletion	211	211	-1	3921	3922	4369	4370	heterozygous	1	-1	2.34	1218.04	2607.59	2.34	299.8	0.451	NA	GM24385_Ason_DLE1_assembly5	assembly_comparison	300	5.9	21.1	not_applicable	CDH12	PMCHL1	643110	-	none	both	yes	26	22	32	CDH12(-:0.76)	GCNT1P2(-:212.154);AC139497.1(-:653.132);AC138951.1(-:1311.052)	AC113430.1(+:52.685);PLEKHG4B(+:86.638);LRRC14B(+:185.982)	388	0.706148	0
GM24385_Ason	2630	222	5	5	2.42166e+07	24222003	2.40876e+07	24093399	-1	deletion	211	211	-1	4155	4156	4633	4634	homozygous	1	933	5.19	1531.29	2294.34	5.19	398	0.521	NA	GM24385_Ason_DLE1_assembly5	assembly_comparison	398	17.2	61.4	not_applicable	AX747383	Y_RNA	92915.5	-	both	both	yes	34	31	28	C5orf17(+:5.19)	Y_RNA(-:90.016);SNORA40(-:112.329);AC010460.2(-:755.091)	AC113430.1(+:52.683);PLEKHG4B(+:86.636);LRRC14B(+:185.98)	35	0.0636989	0
GM24385_Ason	2607	221	5	5	2.42391e+07	2.42445e+07	2.40876e+07	24093399	-1	deletion	210	210	-1	4148	4149	4633	4634	homozygous	1	933	5.19	1519.98	2306.56	5.19	397.9	0.52	NA	GM24385_Ason_DLE1_assembly5	assembly_comparison	399	17.2	61.4	not_applicable	AX747383	Y_RNA	92915.5	-	both	both	yes	22	27	28	C5orf17(+:5.19)	Y_RNA(-:90.016);SNORA40(-:112.329);AC010460.2(-:755.091)	AC113430.1(+:52.706);PLEKHG4B(+:86.659);LRRC14B(+:186.003)	35	0.0636989	0
GM24385_Ason	2608	221	5	5	2.45186e+07	2.45208e+07	2.43691e+07	24374174	1	deletion	210	210	-1	4200	4201	4693	4696	homozygous	1	934	324.95	1582.6	2244.36	324.95	2898.3	0.545	NA	GM24385_Ason_DLE1_assembly5	assembly_comparison	2899	69.6	100	not_applicable	-	CDH10	113035	-	both	both	yes	20	26	36	-	AC010387.1(-:13.674);AC114930.1(-:230.823);Y_RNA(-:371.481)	AC113430.1(+:52.705);PLEKHG4B(+:86.658);LRRC14B(+:186.002)	80	0.145597	90
GM24385_Ason	2631	222	5	5	24496134	2.44983e+07	2.43691e+07	24374174	1	deletion	211	211	-1	4207	4208	4693	4696	homozygous	1	934	324.97	1594.25	2231.78	324.97	2898.4	0.451	NA	GM24385_Ason_DLE1_assembly5	assembly_comparison	2900	69.6	100	not_applicable	-	CDH10	113035	-	both	both	yes	37	32	35	-	AC010387.1(-:13.674);AC114930.1(-:230.823);Y_RNA(-:371.481)	AC113430.1(+:52.682);PLEKHG4B(+:86.635);LRRC14B(+:185.979)	80	0.145597	90
GM24385_Ason	2632	222	5	5	2.45769e+07	2.45826e+07	2.44524e+07	2.44586e+07	-1	deletion	211	211	-1	4227	4228	4718	4720	homozygous	1	935	1.36	1609.06	2215.49	1.36	459.2	0.457	NA	GM24385_Ason_DLE1_assembly5	assembly_comparison	458	23.5	84.2	not_applicable	-	CDH10	28645.1	-	both	both	yes	41	32	39	-	AC010387.1(-:96.966);AC114930.1(-:314.115);Y_RNA(-:454.774)	AC113430.1(+:52.681);PLEKHG4B(+:86.634);LRRC14B(+:185.978)	31	0.056419	0
GM24385_Ason	2609	221	5	5	2.45992e+07	2.46049e+07	2.44524e+07	2.44586e+07	-1	deletion	210	210	-1	4220	4221	4718	4720	homozygous	1	935	1.36	1597.44	2228.03	1.36	459.2	0.538	NA	GM24385_Ason_DLE1_assembly5	assembly_comparison	459	23.5	84.2	not_applicable	-	CDH10	28645.1	-	both	both	yes	28	27	42	-	AC010387.1(-:96.966);AC114930.1(-:314.115);Y_RNA(-:454.774)	AC113430.1(+:52.704);PLEKHG4B(+:86.657);LRRC14B(+:186.001)	31	0.056419	0
GM24385_Ason	2610	221	5	5	2.59158e+07	2.59204e+07	25774960	25779916	-1	deletion	210	210	-1	4454	4455	4987	4988	homozygous	1	936	3.64	1911.01	1915.53	3.64	334.5	0.525	NA	GM24385_Ason_DLE1_assembly5	assembly_comparison	334	27.5	96.5	not_applicable	-	TRNA_Lys	418623	-	both	both	yes	32	27	22	-	RNU6-374P(-:70.634);AC022140.2(-:346.439);AC022140.1(-:367.118)	AC113430.1(+:52.703);PLEKHG4B(+:86.656);LRRC14B(+:186)	32	0.058239	0
GM24385_Ason	2633	222	5	5	2.5893e+07	2.58977e+07	25774960	25779916	-1	deletion	211	211	-1	4461	4462	4987	4988	homozygous	1	936	3.64	1926.08	1899.54	3.64	334.5	0.477	NA	GM24385_Ason_DLE1_assembly5	assembly_comparison	335	27.5	96.5	not_applicable	-	TRNA_Lys	418623	-	both	both	yes	30	27	24	-	RNU6-374P(-:70.634);AC022140.2(-:346.439);AC022140.1(-:367.118)	AC113430.1(+:52.68);PLEKHG4B(+:86.633);LRRC14B(+:185.977)	32	0.058239	0
GM24385_Ason	2612	221	5	5	2.66264e+07	2.66329e+07	2.64879e+07	26494612	-1	deletion	210	210	-1	4584	4585	5135	5136	heterozygous	1	-1	1.48	2069.38	1755.91	1.48	279	0.461	NA	GM24385_Ason_DLE1_assembly5	assembly_comparison	279	0.5	1.8	not_applicable	-	TRNA_Lys	289292	-	father	both	yes	15	24	43	-	AC025475.2(-:11.289);AC025475.1(-:102.275);RNU6-374P(-:783.577)	AC113430.1(+:52.701);PLEKHG4B(+:86.654);LRRC14B(+:185.998)	0	0	0
GM24385_Ason	2616	221	5	5	3.17985e+07	3.18038e+07	31676230	31681840	-1	deletion	210	210	-1	5545	5546	6216	6217	homozygous	1	938	2.93	3280.02	546.52	2.93	366.2	0.472	NA	GM24385_Ason_DLE1_assembly5	assembly_comparison	366	28.4	87.7	not_applicable	-	PDZD2	117156	-	father	both	yes	21	39	41	PDZD2(+:2.46)	RNU6-363P(-:77.558);DROSHA(-:272.626);AC113386.1(-:579.146)	AC113430.1(+:52.697);PLEKHG4B(+:86.65);LRRC14B(+:185.994)	45	0.0818986	0
GM24385_Ason	2635	222	5	5	3.17789e+07	3.17842e+07	31676230	31681840	-1	deletion	211	211	-1	5543	5544	6216	6217	homozygous	1	938	2.93	3299.59	526.03	2.93	366.2	0.494	NA	GM24385_Ason_DLE1_assembly5	assembly_comparison	366	28.4	87.7	not_applicable	-	PDZD2	117156	-	father	both	yes	23	35	46	PDZD2(+:2.46)	RNU6-363P(-:77.558);DROSHA(-:272.626);AC113386.1(-:579.146)	AC113430.1(+:52.678);PLEKHG4B(+:86.631);LRRC14B(+:185.975)	45	0.0818986	0
GM24385_Ason	2636	222	5	5	3.29322e+07	3.29347e+07	32828103	32830866	-1	deletion	211	211	-1	5729	5730	6426	6427	heterozygous	1	-1	1.82	3506.86	318.09	1.82	245.9	0.403	NA	GM24385_Ason_DLE1_assembly5	assembly_comparison	246	6.4	22.8	not_applicable	-	NPR3	36274	-	none	both	yes	38	22	31	-	LINC02061(-:178.433);MIR579(-:430.619);AC008949.1(-:445.59)	AC113430.1(+:52.677);PLEKHG4B(+:86.63);LRRC14B(+:185.974)	0	0	0
GM24385_Ason	2619	221	5	5	3.34783e+07	33488318	33354692	33365058	-1	deletion	210	210	-1	5834	5836	6536	6539	homozygous	1	940	1.1	3623.67	203.65	1.1	371.8	0.549	NA	GM24385_Ason_DLE1_assembly5	assembly_comparison	371	21.6	28.1	not_applicable	-	TARS	75824	-	both	both	yes	26	38	43	AC025472.1(-:48.34)	AC010343.2(-:261.46);AC034223.2(-:340.264);AC010343.3(-:463.35)	AC113430.1(+:52.694);PLEKHG4B(+:86.647);LRRC14B(+:185.991)	41	0.0746187	0
GM24385_Ason	2639	222	5	5	3.34576e+07	33467597	33354692	33365058	-1	deletion	211	211	-1	5825	5827	6536	6539	homozygous	1	940	1.11	3618.26	208.15	1.11	371.9	0.444	NA	GM24385_Ason_DLE1_assembly5	assembly_comparison	371	21.6	28.1	not_applicable	-	TARS	75824	-	both	both	yes	29	23	42	AC025472.1(-:48.34)	AC010343.2(-:261.46);AC034223.2(-:340.264);AC010343.3(-:463.35)	AC113430.1(+:52.674);PLEKHG4B(+:86.627);LRRC14B(+:185.971)	41	0.0746187	0
GM24385_Ason	2529	221	5	5	3.53667e+06	3.5433e+06	3495798	3503028	0.88	deletion	208	208	-1	439	440	473	476	heterozygous	1	-1	4.17	468.77	3112.43	4.17	605.1	0.521	NA	GM24385_Ason_DLE1_assembly5	assembly_comparison	605	28.9	96.5	not_applicable	LOC285577	IRX1	93140	-	both	both	yes	25	13	19	LINC01019(-:7.4);LINC01017(-:100)	AC094105.1(-:661.663);AC116359.1(-:705.233);IRX2(-:746.839)	AC113430.1(+:52.784);PLEKHG4B(+:86.737);LRRC14B(+:186.081)	107	0.194737	0
GM24385_Ason	2646	221	5	5	3.65177e+07	3.65207e+07	36290067	36293387	-1	deletion	212	212	-1	6400	6401	7183	7184	heterozygous	1	-1	5.68	472.98	2362.68	5.68	367.2	0.503	NA	GM24385_Ason_DLE1_assembly5	assembly_comparison	367	1.5	5.3	not_applicable	RANBP3L	NADKD1	48168	-	none	both	yes	31	25	37	RANBP3L(-:17.36)	NADK2(-:94.376);MIR580(-:139.073);LMBRD2(-:188.558)	AC113430.1(+:52.667);PLEKHG4B(+:86.62);LRRC14B(+:185.964)	0	0	0
GM24385_Ason	2647	221	5	5	3.7779e+07	3.779e+07	37553453	3.75649e+07	-1	deletion	212	212	-1	6656	6660	7477	7481	homozygous	1	946	3.67	783.4	2053.47	3.67	479.6	0.564	NA	GM24385_Ason_DLE1_assembly5	assembly_comparison	479	20.1	71.9	not_applicable	WDR70	NUP155	182257	-	both	both	yes	37	47	26	WDR70(+:4.67)	KCTD9P5(-:44.663);NUP155(-:262.214);AC025449.1(-:263.902)	AC113430.1(+:52.666);PLEKHG4B(+:86.619);LRRC14B(+:185.963)	0	0	0
GM24385_Ason	2659	222	5	5	3.77617e+07	3.77726e+07	37553453	3.75649e+07	-1	deletion	213	213	-1	6655	6659	7477	7481	homozygous	1	946	3.67	786.63	2066.8	3.67	479.6	0.44	NA	GM24385_Ason_DLE1_assembly5	assembly_comparison	479	20.1	71.9	not_applicable	WDR70	NUP155	182257	-	both	both	yes	32	37	28	WDR70(+:4.67)	KCTD9P5(-:44.663);NUP155(-:262.214);AC025449.1(-:263.902)	AC113430.1(+:52.654);PLEKHG4B(+:86.607);LRRC14B(+:185.951)	0	0	0
GM24385_Ason	2650	221	5	5	4.23821e+07	4.23859e+07	42165897	42171552	0.99	deletion	212	212	-1	7527	7528	8470	8471	homozygous	1	948	145.01	1869.99	965.74	145.01	1850	0.501	NA	GM24385_Ason_DLE1_assembly5	assembly_comparison	1850	56.4	91.2	not_applicable	AK000840	FBXO4	224226	-	both	both	yes	38	29	42	-	MTHFD2P6(-:195.656);Y_RNA(-:198.927);RPSAP38(-:211.482)	AC113430.1(+:52.663);PLEKHG4B(+:86.616);LRRC14B(+:185.96)	837	1.52331	50
GM24385_Ason	2661	222	5	5	4.23634e+07	4.23672e+07	42165897	42171552	0.99	deletion	213	213	-1	7532	7533	8470	8471	homozygous	1	948	145.01	1883.98	968.31	145.01	1850	0.51	NA	GM24385_Ason_DLE1_assembly5	assembly_comparison	1850	56.4	91.2	not_applicable	AK000840	FBXO4	224226	-	both	both	yes	34	30	42	-	MTHFD2P6(-:195.656);Y_RNA(-:198.927);RPSAP38(-:211.482)	AC113430.1(+:52.652);PLEKHG4B(+:86.605);LRRC14B(+:185.949)	837	1.52331	50
GM24385_Ason	2652	221	5	5	43384092	4.34092e+07	43170585	43195868	-1	deletion	212	212	-1	7707	7710	8672	8675	homozygous	1	949	1.25	2091.88	743.78	1.25	129.6	0.502	NA	GM24385_Ason_DLE1_assembly5	assembly_comparison	130	0.5	1.8	not_applicable	ZNF131;NIM1	LOC100506639	76926	ZNF131-NIM1	none	both	yes	20	34	20	ZNF131(+:19.34);NIM1K(+:7.54)	AC106800.4(-:24.121);ANXA2R(-:128.402);AC025171.1(-:154.423)	AC113430.1(+:52.661);PLEKHG4B(+:86.614);LRRC14B(+:185.958)	0	0	0
GM24385_Ason	2662	222	5	5	4.33652e+07	4.33903e+07	43170585	43195868	-1	deletion	213	213	-1	7711	7714	8672	8675	homozygous	1	949	1.25	2110.65	741.57	1.25	129.6	0.494	NA	GM24385_Ason_DLE1_assembly5	assembly_comparison	130	0.5	1.8	not_applicable	ZNF131;NIM1	LOC100506639	76926	ZNF131-NIM1	none	both	yes	43	24	22	ZNF131(+:19.34);NIM1K(+:7.54)	AC106800.4(-:24.121);ANXA2R(-:128.402);AC025171.1(-:154.423)	AC113430.1(+:52.651);PLEKHG4B(+:86.604);LRRC14B(+:185.948)	0	0	0
GM24385_Ason	2532	221	5	5	4.78756e+06	4.80982e+06	4745368	4767763	-1	deletion	208	208	-1	639	642	708	711	homozygous	1	913	1.1	718.42	2862.47	1.1	133.8	0.524	NA	GM24385_Ason_DLE1_assembly5	assembly_comparison	134	0.5	1.8	not_applicable	-	BC034630	5858	-	none	both	yes	23	30	24	AC106799.2(-:6.85)	AC106799.3(-:305.405);AC025187.1(-:708.542);AC025773.1(-:729.546)	AC113430.1(+:52.781);PLEKHG4B(+:86.734);LRRC14B(+:186.078)	0	0	0
GM24385_Ason	2579	222	5	5	4.79042e+06	4.81268e+06	4745368	4767763	-1	deletion	209	209	-1	637	640	708	711	homozygous	1	913	1.1	728.6	2825.04	1.1	133.9	0.471	NA	GM24385_Ason_DLE1_assembly5	assembly_comparison	134	0.5	1.8	not_applicable	-	BC034630	5858	-	none	both	yes	22	20	28	AC106799.2(-:6.85)	AC106799.3(-:305.405);AC025187.1(-:708.542);AC025773.1(-:729.546)	AC113430.1(+:52.734);PLEKHG4B(+:86.687);LRRC14B(+:186.031)	0	0	0
GM24385_Ason	2580	222	5	5	5.04073e+06	5.05909e+06	4995651	5.01478e+06	0.88	deletion	209	209	-1	678	682	754	757	heterozygous	1	-1	4.19	782.54	2772.19	4.19	768.6	0.333	NA	GM24385_Ason_DLE1_assembly5	assembly_comparison	768	0	0	not_applicable	-	LOC340094	19693.5	-	none	both	yes	20	18	22	AC010451.1(-:42.18);LINC01020(+:30.45)	AC010451.3(-:24.774);AC026719.1(-:217.062);AC106799.2(-:540.608)	AC113430.1(+:52.733);PLEKHG4B(+:86.686);LRRC14B(+:186.03)	0	0	0
GM24385_Ason	2533	221	5	5	5.08158e+06	5.11615e+06	5039480	5074127	-1	deletion	208	208	-1	687	690	760	763	homozygous	1	914	1.27	782.14	2798.75	1.27	75.2	0.61	NA	GM24385_Ason_DLE1_assembly5	assembly_comparison	75	0	0	not_applicable	LOC340094	AK094462	58073	-	none	both	yes	27	29	31	LINC01020(+:41.14);AC010451.2(-:100);LINC02121(-:85.78)	AC010451.1(-:61.677);AC010451.3(-:68.603);AC026719.1(-:260.891)	AC113430.1(+:52.78);PLEKHG4B(+:86.733);LRRC14B(+:186.077)	0	0	0
GM24385_Ason	2581	222	5	5	5.08363e+06	5.1182e+06	5039480	5074127	-1	deletion	209	209	-1	685	688	760	763	homozygous	1	914	1.27	785.4	2768.23	1.27	75.2	0.388	NA	GM24385_Ason_DLE1_assembly5	assembly_comparison	75	0	0	not_applicable	LOC340094	AK094462	58073	-	none	both	yes	17	19	24	LINC01020(+:41.14);AC010451.2(-:100);LINC02121(-:85.78)	AC010451.1(-:61.677);AC010451.3(-:68.603);AC026719.1(-:260.891)	AC113430.1(+:52.732);PLEKHG4B(+:86.685);LRRC14B(+:186.029)	0	0	0
GM24385_Ason	2692	431	5	5	2.86026e+06	2872248	52220966	52233264	-1	deletion	215	215	-1	532	536	9956	9961	homozygous	1	956	1.63	616.26	4070.08	1.63	314.5	0.36	NA	GM24385_Ason_DLE1_assembly5	assembly_comparison	314	18.6	64.9	not_applicable	ITGA1	AK097288	17923	-	mother	both	yes	27	26	29	ITGA1(+:10.68);AC025180.1(-:16.47)	AC022133.2(-:68.949);AC022126.1(-:248.946);MFSD4BP1(-:342.577)	AC113430.1(+:52.621);PLEKHG4B(+:86.574);LRRC14B(+:185.918)	49	0.0891785	0
GM24385_Ason	2669	432	5	5	2.86466e+06	2.87665e+06	52220966	52233264	-1	deletion	214	214	-1	536	541	9956	9961	homozygous	1	956	1.63	623.94	4070.5	1.63	314.5	0.637	NA	GM24385_Ason_DLE1_assembly5	assembly_comparison	315	18.6	64.9	not_applicable	ITGA1	AK097288	17923	-	mother	both	yes	32	31	44	ITGA1(+:10.68);AC025180.1(-:16.47)	AC022133.2(-:68.949);AC022126.1(-:248.946);MFSD4BP1(-:342.577)	AC113430.1(+:52.644);PLEKHG4B(+:86.597);LRRC14B(+:185.941)	49	0.0891785	0
GM24385_Ason	2670	432	5	5	3.81786e+06	3.82075e+06	53176098	53179325	-1	deletion	214	214	-1	730	731	10172	10173	homozygous	1	957	4.82	859.59	3833.64	4.82	343.3	0.399	NA	GM24385_Ason_DLE1_assembly5	assembly_comparison	343	30.9	93	not_applicable	-	ARL15	1289	-	both	both	yes	27	25	41	AC025175.1(-:100);ARL15(-:0.6)	LINC02105(-:101.22);AC027329.1(-:579.396);MOCS2(-:781.589)	AC113430.1(+:52.643);PLEKHG4B(+:86.596);LRRC14B(+:185.94)	24	0.0436793	0
GM24385_Ason	2693	431	5	5	3.81332e+06	3816202	53176098	53179325	-1	deletion	215	215	-1	725	726	10172	10173	homozygous	1	957	4.82	856.07	3829.19	4.82	343.3	0.6	NA	GM24385_Ason_DLE1_assembly5	assembly_comparison	343	30.9	93	not_applicable	-	ARL15	1289	-	both	both	yes	28	29	47	AC025175.1(-:100);ARL15(-:0.6)	LINC02105(-:101.22);AC027329.1(-:579.396);MOCS2(-:781.589)	AC113430.1(+:52.62);PLEKHG4B(+:86.573);LRRC14B(+:185.917)	24	0.0436793	0
GM24385_Ason	2671	432	5	5	5.03645e+06	5.04176e+06	54396617	54402228	-1	deletion	214	214	-1	967	968	10451	10452	homozygous	1	958	2.39	1121.43	3571.52	2.39	301	0.421	NA	GM24385_Ason_DLE1_assembly5	assembly_comparison	301	28.9	91.2	not_applicable	GZMA	CDC20B	6571	-	father	both	yes	31	31	26	-	AC034238.2(-:76.49);ESM1(-:119.922);AC112198.3(-:141.554)	AC113430.1(+:52.642);PLEKHG4B(+:86.595);LRRC14B(+:185.939)	1	0.00181997	0
GM24385_Ason	2694	431	5	5	5.03204e+06	5.03735e+06	54396617	54402228	-1	deletion	215	215	-1	966	967	10451	10452	homozygous	1	958	2.39	1133.33	3551.64	2.39	301	0.59	NA	GM24385_Ason_DLE1_assembly5	assembly_comparison	301	28.9	91.2	not_applicable	GZMA	CDC20B	6571	-	father	both	yes	32	33	37	-	AC034238.2(-:76.49);ESM1(-:119.922);AC112198.3(-:141.554)	AC113430.1(+:52.619);PLEKHG4B(+:86.572);LRRC14B(+:185.916)	1	0.00181997	0
GM24385_Ason	2672	432	5	5	6.06505e+06	6.08634e+06	55425161	55447530	0.99	deletion	214	214	-1	1181	1182	10687	10688	homozygous	1	959	5.22	1384.35	3308.91	5.22	1079	0.462	NA	GM24385_Ason_DLE1_assembly5	assembly_comparison	1079	33.3	47.4	not_applicable	ANKRD55	U6	3565	-	both	both	yes	37	25	45	ANKRD55(-:21.23);RPL17P22(+:100);RNA5SP184(-:100)	snoU13(-:125.815);IL6ST(-:191.238);HNRNPH1P3(-:287.532)	AC113430.1(+:52.641);PLEKHG4B(+:86.594);LRRC14B(+:185.938)	2571	4.67914	0
GM24385_Ason	2697	431	5	5	6.06119e+06	6.08248e+06	55425161	55447530	0.99	deletion	215	215	-1	1180	1181	10687	10688	homozygous	1	959	5.22	1388.65	3296.64	5.22	1079	0.463	NA	GM24385_Ason_DLE1_assembly5	assembly_comparison	1079	33.3	47.4	not_applicable	ANKRD55	U6	3565	-	both	both	yes	40	29	50	ANKRD55(-:21.23);RPL17P22(+:100);RNA5SP184(-:100)	snoU13(-:125.815);IL6ST(-:191.238);HNRNPH1P3(-:287.532)	AC113430.1(+:52.616);PLEKHG4B(+:86.569);LRRC14B(+:185.913)	2571	4.67914	0
GM24385_Ason	2699	431	5	5	7.9526e+06	7.97311e+06	57318786	57349841	1	deletion	215	215	-1	1543	1549	11100	11109	heterozygous	1	-1	466.33	1850.58	2836.84	466.33	10549	0.51	NA	GM24385_Ason_DLE1_assembly5	assembly_comparison	10549	80.9	98.2	not_applicable	-	Mir_562	104891	-	both	both	yes	27	21	16	-	LINC02225(-:129.632);AC116606.1(-:147.02);AC106822.1(-:268.767)	AC113430.1(+:52.614);PLEKHG4B(+:86.567);LRRC14B(+:185.911)	7117	12.9527	90
GM24385_Ason	2674	432	5	5	8.31601e+06	8.32016e+06	5.76792e+07	57689290	1	deletion	214	214	-1	1606	1608	11166	11171	homozygous	1	961	175.15	1934.6	2759.77	175.15	5925.2	0.475	NA	GM24385_Ason_DLE1_assembly5	assembly_comparison	5925	87.7	100	not_applicable	-	PLK2	60520	-	both	both	yes	41	27	44	-	LINC02101(-:272.755);LINC02225(-:490.059);AC116606.1(-:507.447)	AC113430.1(+:52.639);PLEKHG4B(+:86.592);LRRC14B(+:185.936)	110	0.200197	90
GM24385_Ason	2700	431	5	5	8.30194e+06	8.30609e+06	5.76792e+07	57689290	1	deletion	215	215	-1	1604	1606	11166	11171	homozygous	1	961	175.15	1928.17	2758.23	175.15	5925.2	0.533	NA	GM24385_Ason_DLE1_assembly5	assembly_comparison	5926	87.7	100	not_applicable	-	PLK2	60520	-	both	both	yes	43	24	46	-	LINC02101(-:272.755);LINC02225(-:490.059);AC116606.1(-:507.447)	AC113430.1(+:52.613);PLEKHG4B(+:86.566);LRRC14B(+:185.91)	110	0.200197	90
GM24385_Ason	2676	432	5	5	1.06175e+07	1.06302e+07	5.99905e+07	60005045	0.99	deletion	214	214	-1	2079	2080	11700	11702	homozygous	1	963	16.52	2525.34	2167.95	16.52	1878.2	0.401	NA	GM24385_Ason_DLE1_assembly5	assembly_comparison	1879	46.1	68.4	not_applicable	DEPDC1B	ELOVL7	42571	-	both	both	yes	14	12	33	DEPDC1B(-:8.26);AC109133.1(+:100)	SETP21(-:231.812);AC109486.1(-:261.757);RNU6-806P(-:387.613)	AC113430.1(+:52.637);PLEKHG4B(+:86.59);LRRC14B(+:185.934)	2268	4.12769	30
GM24385_Ason	2702	431	5	5	1.06032e+07	1.06159e+07	5.99905e+07	60005045	0.99	deletion	215	215	-1	2076	2077	11700	11702	homozygous	1	963	16.52	2513.83	2171.49	16.52	1878.2	0.603	NA	GM24385_Ason_DLE1_assembly5	assembly_comparison	1879	46.1	68.4	not_applicable	DEPDC1B	ELOVL7	42571	-	both	both	yes	17	15	34	DEPDC1B(-:8.26);AC109133.1(+:100)	SETP21(-:231.812);AC109486.1(-:261.757);RNU6-806P(-:387.613)	AC113430.1(+:52.611);PLEKHG4B(+:86.564);LRRC14B(+:185.908)	2268	4.12769	30
GM24385_Ason	2704	431	5	5	11902224	1.19048e+07	61291486	6.12944e+07	-1	deletion	215	215	-1	2317	2318	11976	11977	heterozygous	1	-1	4.5	2804.55	1880.7	4.5	330.4	0.549	NA	GM24385_Ason_DLE1_assembly5	assembly_comparison	330	23	82.5	not_applicable	-	BC039381	259992	-	both	both	yes	34	37	42	-	AC026434.1(-:160.712);C5orf64-AS1(-:259.885);RNU6-913P(-:328.514)	AC113430.1(+:52.609);PLEKHG4B(+:86.562);LRRC14B(+:185.906)	55	0.100098	0
[truncated: 6,120 more rows]
[truncated: 17 more columns]

## Sheet: indel_dup_cmpdHET
SampleID	SmapEntryID	QryContigID	RefcontigID1	RefcontigID2	QryStartPos	QryEndPos	RefStartPos	RefEndPos	Confidence	Type	XmapID1	XmapID2	LinkID	QryStartIdx	QryEndIdx	RefStartIdx	RefEndIdx	Zygosity	Genotype	GenotypeGroup	RawConfidence	RawConfidenceLeft	RawConfidenceRight	RawConfidenceCenter	SVsize	SVfreq	orientation	Sample	Algorithm	Size	Present_in_._of_BNG_control_samples	Present_in_._of_BNG_control_samples_with_the_same_enzyme	Fail_assembly_chimeric_score	OverlapGenes	NearestNonOverlapGene	NearestNonOverlapGeneDistance	PutativeGeneFusion	Found_in_parents_assemblies	Found_in_parents_molecules	Found_in_self_molecules	Mother_molecule_count	Father_molecule_count	Self_molecule_count	OverlapGenes_strand_perc	Upstream_nonOverlapGenes_dist_kb	Downstream_nonOverlapGenes_dist_kb	DGV_Count	DGV_Freq_Perc	Internal_Freq_Perc_Filtered
[truncated: 1,680 more rows]
[truncated: 17 more columns]

[truncated: 6 more sheets: inv, trans, indel_dup_mother, indel_dup_father, all_PG_OV, all]
