# Supplementary material for: nanotatoR: a tool for enhanced annotation of genomic structural variants
Source: BMC Genomics. 2021 Jan 6;22:10. doi: 10.1186/s12864-020-07182-w (PMC7789800; doi:10.1186/s12864-020-07182-w)
Supplement: Supplementary file 3 — Additional file 3: Supplementary Table S2. Primary gene list generated for NA24385 (GM24385) dataset filtration using the term Osteoporosis. A total of 307 genes were extracted (the UGT2B17 gene is highlighted). Columns show: Genes: Primary gene symbols. Terms: Query term associated with each gene. Each cell shows the gene symbol and, between parentheses, the query term and the database (Gene, OMIM, GTR or ClinVar) from which each gene was extracted. Clinical Significance: Only genes for which likely pathogenic or pathogenic variants were found in ClinVar are displayed in this column. The parentheses match the database order in column 2, displayed as (−, −, Pathogenic/Likely Pathogenic) to indicate the information is from ClinVar and not Gene or OMIM. [file 12864_2020_7182_MOESM3_ESM.xlsx]

## Sheet: S2
Genes	Terms	ClinicalSignificance			Supplementary Table S2: Primary gene list generated for NA24385 (GM24385) dataset filtration using the term Osteoporosis. A total of 307 genes were extracted (the UGT2B17 gene is highlighted). Column names are: Genes: Primary gene symbols. Terms: Query term associated with each gene. Each cell shows the gene symbol and, between parentheses, the query term and the database (Gene, OMIM,GTR or ClinV…
TP53	TP53(Osteoporosis_Gene)	-
TNF	TNF(Osteoporosis_Gene)	-
APOE	APOE(Osteoporosis_Gene)	-
VEGFA	VEGFA(Osteoporosis_Gene)	-
IL6	IL6(Osteoporosis_Gene)	-
TGFB1	TGFB1(Osteoporosis_Gene)	-
MTHFR	MTHFR(Osteoporosis_Gene)	-
ESR1	ESR1(Osteoporosis_Gene)	-
IL10	IL10(Osteoporosis_Gene)	-
ACE	ACE(Osteoporosis_Gene)	-
APP	APP(Osteoporosis_Gene)	-
BRCA1	BRCA1(Osteoporosis_Gene)	-
ADIPOQ	ADIPOQ(Osteoporosis_Gene)	-
ABCB1	ABCB1(Osteoporosis_Gene)	-
AR	AR(Osteoporosis_Gene)	-
AKT1	AKT1(Osteoporosis_Gene)	-
BDNF	BDNF(Osteoporosis_Gene)	-
VDR	VDR(Osteoporosis_Gene)	-
IL1B	IL1B(Osteoporosis_Gene)	-
NOS3	NOS3(Osteoporosis_Gene)	-
TLR4	TLR4(Osteoporosis_Gene)	-
CTNNB1	CTNNB1(Osteoporosis_Gene)	-
CXCL8	CXCL8(Osteoporosis_Gene)	-
SLC6A4	SLC6A4(Osteoporosis_Gene)	-
HLA-B	HLA-B(Osteoporosis_Gene)	-
IGF1	IGF1(Osteoporosis_Gene)	-
MTOR	MTOR(Osteoporosis_Gene)	-
LEP	LEP(Osteoporosis_Gene)	-
GSTM1	GSTM1(Osteoporosis_Gene)	-
BRCA2	BRCA2(Osteoporosis_Gene)	-
MMP2	MMP2(Osteoporosis_Gene)	-
MAPK1	MAPK1(Osteoporosis_Gene)	-
SERPINE1	SERPINE1(Osteoporosis_Gene)	-
PON1	PON1(Osteoporosis_Gene)	-
CCL2	CCL2(Osteoporosis_Gene)	-
GSTT1	GSTT1(Osteoporosis_Gene)	-
NPPB	NPPB(Osteoporosis_Gene)	-
PIK3CA	PIK3CA(Osteoporosis_Gene)	-
IL17A	IL17A(Osteoporosis_Gene)	-
MIR21	MIR21(Osteoporosis_Gene)	-
CD44	CD44(Osteoporosis_Gene)	-
HLA-A	HLA-A(Osteoporosis_Gene)	-
SIRT1	SIRT1(Osteoporosis_Gene)	-
KIT	KIT(Osteoporosis_Gene)	-
ADRB2	ADRB2(Osteoporosis_Gene)	-
ICAM1	ICAM1(Osteoporosis_Gene)	-
ESR2	ESR2(Osteoporosis_Gene)	-
SPP1	SPP1(Osteoporosis_Gene)	-
IGF1R	IGF1R(Osteoporosis_Gene)	-
CYP1A1	CYP1A1(Osteoporosis_Gene)	-
SOD2	SOD2(Osteoporosis_Gene)	-
FTO	FTO(Osteoporosis_Gene)	-
MBL2	MBL2(Osteoporosis_Gene)	-
MAPK3	MAPK3(Osteoporosis_Gene)	-
CYP3A4	CYP3A4(Osteoporosis_Gene)	-
CYP19A1	CYP19A1(Osteoporosis_Gene)	-
MIF	MIF(Osteoporosis_Gene)	-
RHOA	RHOA(Osteoporosis_Gene)	-
HGF	HGF(Osteoporosis_Gene)	-
TNFRSF11B	TNFRSF11B(Osteoporosis_Gene)	-
COL1A1	COL1A1(Osteoporosis_Gene,Osteoporosis_OMIM,Osteoporosis_ClinVar)	COL1A1(-,-,Pathogenic/Likely pathogenic)
IL1A	IL1A(Osteoporosis_Gene)	-
FGF2	FGF2(Osteoporosis_Gene)	-
STAT1	STAT1(Osteoporosis_Gene)	-
NLRP3	NLRP3(Osteoporosis_Gene)	-
ALB	ALB(Osteoporosis_Gene)	-
ALDH2	ALDH2(Osteoporosis_Gene)	-
PTPN11	PTPN11(Osteoporosis_Gene)	-
MMP3	MMP3(Osteoporosis_Gene)	-
MIR155	MIR155(Osteoporosis_Gene)	-
CST3	CST3(Osteoporosis_Gene)	-
LEPR	LEPR(Osteoporosis_Gene)	-
PPARGC1A	PPARGC1A(Osteoporosis_Gene)	-
IGF2	IGF2(Osteoporosis_Gene)	-
FGF23	FGF23(Osteoporosis_Gene)	-
HSPA5	HSPA5(Osteoporosis_Gene)	-
BMP2	BMP2(Osteoporosis_Gene)	-
TNFSF11	TNFSF11(Osteoporosis_Gene)	-
SMAD3	SMAD3(Osteoporosis_Gene)	-
TWIST1	TWIST1(Osteoporosis_Gene)	-
TYMS	TYMS(Osteoporosis_Gene)	-
DPP4	DPP4(Osteoporosis_Gene)	-
CYP17A1	CYP17A1(Osteoporosis_Gene)	-
CASR	CASR(Osteoporosis_Gene)	-
CD40	CD40(Osteoporosis_Gene)	-
CYP1B1	CYP1B1(Osteoporosis_Gene)	-
CNR1	CNR1(Osteoporosis_Gene)	-
MMP14	MMP14(Osteoporosis_Gene)	-
P2RX7	P2RX7(Osteoporosis_Gene)	-
RUNX2	RUNX2(Osteoporosis_Gene)	-
THBS1	THBS1(Osteoporosis_Gene)	-
LTA	LTA(Osteoporosis_Gene)	-
GH1	GH1(Osteoporosis_Gene)	-
DKK1	DKK1(Osteoporosis_Gene)	-
IL15	IL15(Osteoporosis_Gene)	-
HP	HP(Osteoporosis_Gene)	-
TNFRSF1B	TNFRSF1B(Osteoporosis_Gene)	-
MC4R	MC4R(Osteoporosis_Gene)	-
ANXA2	ANXA2(Osteoporosis_Gene)	-
KL	KL(Osteoporosis_Gene)	-
CCR2	CCR2(Osteoporosis_Gene)	-
TRAF6	TRAF6(Osteoporosis_Gene)	-
VKORC1	VKORC1(Osteoporosis_Gene)	-
TRPV1	TRPV1(Osteoporosis_Gene)	-
BMP4	BMP4(Osteoporosis_Gene)	-
SOX9	SOX9(Osteoporosis_Gene)	-
SMAD2	SMAD2(Osteoporosis_Gene)	-
H19	H19(Osteoporosis_Gene)	-
ADORA2A	ADORA2A(Osteoporosis_Gene)	-
LTF	LTF(Osteoporosis_Gene)	-
ITGA2B	ITGA2B(Osteoporosis_Gene)	-
GC	GC(Osteoporosis_Gene)	-
AHSG	AHSG(Osteoporosis_Gene)	-
SHBG	SHBG(Osteoporosis_Gene)	-
GHR	GHR(Osteoporosis_Gene)	-
SPARC	SPARC(Osteoporosis_Gene)	-
PTH	PTH(Osteoporosis_Gene)	-
CDX2	CDX2(Osteoporosis_Gene)	-
NOS1	NOS1(Osteoporosis_Gene)	-
S100A4	S100A4(Osteoporosis_Gene)	-
CCNE1	CCNE1(Osteoporosis_Gene)	-
NPY	NPY(Osteoporosis_Gene)	-
ETS1	ETS1(Osteoporosis_Gene)	-
FGF21	FGF21(Osteoporosis_Gene)	-
SOST	SOST(Osteoporosis_Gene)	-
WRN	WRN(Osteoporosis_Gene)	-
COL1A2	COL1A2(Osteoporosis_Gene,Osteoporosis_OMIM,Osteoporosis_ClinVar)	COL1A2(-,-,Pathogenic/Likely pathogenic)
NOX4	NOX4(Osteoporosis_Gene)	-
ANXA1	ANXA1(Osteoporosis_Gene)	-
BGLAP	BGLAP(Osteoporosis_Gene)	-
POMC	POMC(Osteoporosis_Gene)	-
CX3CL1	CX3CL1(Osteoporosis_Gene)	-
SAA1	SAA1(Osteoporosis_Gene)	-
ALPL	ALPL(Osteoporosis_Gene)	-
TGFB2	TGFB2(Osteoporosis_Gene)	-
HSD11B1	HSD11B1(Osteoporosis_Gene)	-
JAG1	JAG1(Osteoporosis_Gene)	-
LRP5	LRP5(Osteoporosis_Gene,Osteoporosis_OMIM,Osteoporosis_ClinVar)	LRP5(-,-,Pathogenic/Likely pathogenic)
GSN	GSN(Osteoporosis_Gene)	-
MIR27A	MIR27A(Osteoporosis_Gene)	-
PTHLH	PTHLH(Osteoporosis_Gene)	-
SMAD7	SMAD7(Osteoporosis_Gene)	-
PTK2B	PTK2B(Osteoporosis_Gene)	-
MIR203A	MIR203A(Osteoporosis_Gene)	-
DNM1L	DNM1L(Osteoporosis_Gene)	-
CNR2	CNR2(Osteoporosis_Gene)	-
WWTR1	WWTR1(Osteoporosis_Gene)	-
TNFRSF11A	TNFRSF11A(Osteoporosis_Gene)	-
ITLN1	ITLN1(Osteoporosis_Gene)	-
PRKAR1A	PRKAR1A(Osteoporosis_Gene)	-
CCL20	CCL20(Osteoporosis_Gene)	-
ALOX15	ALOX15(Osteoporosis_Gene)	-
RARRES2	RARRES2(Osteoporosis_Gene)	-
NOTCH2	NOTCH2(Osteoporosis_Gene)	-
WNT1	WNT1(Osteoporosis_Gene,Osteoporosis_OMIM)	-
IL37	IL37(Osteoporosis_Gene)	-
SFRP1	SFRP1(Osteoporosis_Gene)	-
MIR214	MIR214(Osteoporosis_Gene)	-
CTSK	CTSK(Osteoporosis_Gene)	-
CYP27B1	CYP27B1(Osteoporosis_Gene)	-
SLC9A3R1	SLC9A3R1(Osteoporosis_Gene,Osteoporosis_OMIM,Osteoporosis_ClinVar)	-
IRS2	IRS2(Osteoporosis_Gene)	-
LCT	LCT(Osteoporosis_Gene)	-
BIRC2	BIRC2(Osteoporosis_Gene)	-
CD47	CD47(Osteoporosis_Gene)	-
LRP6	LRP6(Osteoporosis_Gene)	-
RAP1A	RAP1A(Osteoporosis_Gene)	-
MTNR1B	MTNR1B(Osteoporosis_Gene)	-
IL16	IL16(Osteoporosis_Gene)	-
WNT3A	WNT3A(Osteoporosis_Gene)	-
CCL4	CCL4(Osteoporosis_Gene)	-
MST1R	MST1R(Osteoporosis_Gene)	-
SERPINA12	SERPINA12(Osteoporosis_Gene)	-
MIR29B1	MIR29B1(Osteoporosis_Gene)	-
MIR200A	MIR200A(Osteoporosis_Gene)	-
PTGER4	PTGER4(Osteoporosis_Gene)	-
PTN	PTN(Osteoporosis_Gene)	-
VIP	VIP(Osteoporosis_Gene)	-
ATF6	ATF6(Osteoporosis_Gene)	-
PER3	PER3(Osteoporosis_Gene)	-
MEF2C	MEF2C(Osteoporosis_Gene)	-
TUG1	TUG1(Osteoporosis_Gene)	-
ALOX12	ALOX12(Osteoporosis_Gene)	-
EPHB2	EPHB2(Osteoporosis_Gene)	-
EFNB2	EFNB2(Osteoporosis_Gene)	-
ITGA1	ITGA1(Osteoporosis_Gene)	-
SATB2	SATB2(Osteoporosis_Gene)	-
INSL3	INSL3(Osteoporosis_Gene)	-
MIR140	MIR140(Osteoporosis_Gene)	-
MIR144	MIR144(Osteoporosis_Gene)	-
SLC11A2	SLC11A2(Osteoporosis_Gene)	-
MIR100	MIR100(Osteoporosis_Gene)	-
SLC1A3	SLC1A3(Osteoporosis_Gene)	-
GLS	GLS(Osteoporosis_Gene)	-
CCN4	CCN4(Osteoporosis_Gene)	-
TRNL1	TRNL1(Osteoporosis_Gene)	-
KAT2A	KAT2A(Osteoporosis_Gene)	-
NOG	NOG(Osteoporosis_Gene)	-
UGT2B17	UGT2B17(Osteoporosis_Gene,Osteoporosis_OMIM)	-
MIR320A	MIR320A(Osteoporosis_Gene)	-
FSHB	FSHB(Osteoporosis_Gene)	-
G6PC	G6PC(Osteoporosis_Gene)	-
MIR34B	MIR34B(Osteoporosis_Gene)	-
CALCR	CALCR(Osteoporosis_Gene,Osteoporosis_OMIM,Osteoporosis_ClinVar)	-
MIR133A1	MIR133A1(Osteoporosis_Gene)	-
MIR23B	MIR23B(Osteoporosis_Gene)	-
AMFR	AMFR(Osteoporosis_Gene)	-
TUBA1B	TUBA1B(Osteoporosis_Gene)	-
SFRP4	SFRP4(Osteoporosis_Gene)	-
MCM6	MCM6(Osteoporosis_Gene)	-
DVL2	DVL2(Osteoporosis_Gene)	-
LEPQTL1	LEPQTL1(Osteoporosis_Gene)	-
CSTA	CSTA(Osteoporosis_Gene)	-
P2RX4	P2RX4(Osteoporosis_Gene)	-
CARTPT	CARTPT(Osteoporosis_Gene)	-
ALDH7A1	ALDH7A1(Osteoporosis_Gene)	-
TYROBP	TYROBP(Osteoporosis_Gene)	-
WNK4	WNK4(Osteoporosis_Gene)	-
NPY2R	NPY2R(Osteoporosis_Gene)	-
ANKH	ANKH(Osteoporosis_Gene)	-
CRY2	CRY2(Osteoporosis_Gene)	-
FDPS	FDPS(Osteoporosis_Gene)	-
MIR449A	MIR449A(Osteoporosis_Gene)	-
GALNT3	GALNT3(Osteoporosis_Gene)	-
MIR503	MIR503(Osteoporosis_Gene)	-
PLS3	PLS3(Osteoporosis_Gene,Osteoporosis_OMIM)	-
SLC37A4	SLC37A4(Osteoporosis_Gene)	-
ZYX	ZYX(Osteoporosis_Gene)	-
TNFAIP8L2	TNFAIP8L2(Osteoporosis_Gene)	-
LGMN	LGMN(Osteoporosis_Gene)	-
GNPTAB	GNPTAB(Osteoporosis_Gene)	-
FRZB	FRZB(Osteoporosis_Gene)	-
TSC22D3	TSC22D3(Osteoporosis_Gene)	-
KDM5A	KDM5A(Osteoporosis_Gene)	-
DANCR	DANCR(Osteoporosis_Gene)	-
MIR19B1	MIR19B1(Osteoporosis_Gene)	-
SP7	SP7(Osteoporosis_Gene)	-
PLOD1	PLOD1(Osteoporosis_Gene)	-
SOX6	SOX6(Osteoporosis_Gene)	-
CRNDE	CRNDE(Osteoporosis_Gene)	-
GDF11	GDF11(Osteoporosis_Gene)	-
IL18BP	IL18BP(Osteoporosis_Gene)	-
PUM1	PUM1(Osteoporosis_Gene)	-
IBSP	IBSP(Osteoporosis_Gene)	-
SLC7A7	SLC7A7(Osteoporosis_Gene)	-
CA8	CA8(Osteoporosis_Gene)	-
SPRY1	SPRY1(Osteoporosis_Gene)	-
MIR30D	MIR30D(Osteoporosis_Gene)	-
SLC34A1	SLC34A1(Osteoporosis_Gene,Osteoporosis_OMIM,Osteoporosis_ClinVar)	SLC34A1(-,-,Pathogenic/Likely pathogenic)
LGR4	LGR4(Osteoporosis_Gene)	-
SCG2	SCG2(Osteoporosis_Gene)	-
MIR708	MIR708(Osteoporosis_Gene)	-
VPS13B	VPS13B(Osteoporosis_Gene)	-
COL13A1	COL13A1(Osteoporosis_Gene)	-
NMU	NMU(Osteoporosis_Gene)	-
TSPAN12	TSPAN12(Osteoporosis_Gene)	-
GPR68	GPR68(Osteoporosis_Gene)	-
SLC22A11	SLC22A11(Osteoporosis_Gene)	-
WNT16	WNT16(Osteoporosis_Gene)	-
QPCT	QPCT(Osteoporosis_Gene)	-
WLS	WLS(Osteoporosis_Gene)	-
RXFP2	RXFP2(Osteoporosis_Gene)	-
ASIC2	ASIC2(Osteoporosis_Gene)	-
SMS	SMS(Osteoporosis_Gene)	-
PLEKHO1	PLEKHO1(Osteoporosis_Gene)	-
LRP4	LRP4(Osteoporosis_Gene)	-
PYGL	PYGL(Osteoporosis_Gene)	-
XYLT2	XYLT2(Osteoporosis_Gene)	-
ATP6V1H	ATP6V1H(Osteoporosis_Gene)	-
FGFBP1	FGFBP1(Osteoporosis_Gene)	-
OSBPL1A	OSBPL1A(Osteoporosis_Gene)	-
TMCO1	TMCO1(Osteoporosis_Gene)	-
THSD7A	THSD7A(Osteoporosis_Gene)	-
SQOR	SQOR(Osteoporosis_Gene)	-
PDLIM4	PDLIM4(Osteoporosis_Gene,Osteoporosis_OMIM)	-
DGCR5	DGCR5(Osteoporosis_Gene)	-
ARHGEF3	ARHGEF3(Osteoporosis_Gene)	-
GREM2	GREM2(Osteoporosis_Gene)	-
CA10	CA10(Osteoporosis_Gene)	-
MIR422A	MIR422A(Osteoporosis_Gene)	-
MIR324	MIR324(Osteoporosis_Gene)	-
SNX10	SNX10(Osteoporosis_Gene)	-
NMUR2	NMUR2(Osteoporosis_Gene)	-
CCDC170	CCDC170(Osteoporosis_Gene)	-
BMP2K	BMP2K(Osteoporosis_Gene)	-
RMND1	RMND1(Osteoporosis_Gene)	-
CER1	CER1(Osteoporosis_Gene)	-
COLEC10	COLEC10(Osteoporosis_Gene)	-
NPNT	NPNT(Osteoporosis_Gene)	-
SPP2	SPP2(Osteoporosis_Gene)	-
DOCK5	DOCK5(Osteoporosis_Gene)	-
DCAF13	DCAF13(Osteoporosis_Gene)	-
THSD4	THSD4(Osteoporosis_Gene)	-
RNF185	RNF185(Osteoporosis_Gene)	-
MAP9	MAP9(Osteoporosis_Gene)	-
LRRC4C	LRRC4C(Osteoporosis_Gene)	-
MIR2861	MIR2861(Osteoporosis_Gene)	-
ZNF410	ZNF410(Osteoporosis_Gene)	-
FBXO33	FBXO33(Osteoporosis_Gene)	-
TBC1D8	TBC1D8(Osteoporosis_Gene)	-
DOK6	DOK6(Osteoporosis_Gene)	-
FTCDNL1	FTCDNL1(Osteoporosis_Gene)	-
MIR550A1	MIR550A1(Osteoporosis_Gene)	-
ZBTB40-IT1	ZBTB40-IT1(Osteoporosis_Gene)	-
TMEM64	TMEM64(Osteoporosis_Gene)	-
BMND8	BMND8(Osteoporosis_OMIM)	-
BMND7	BMND7(Osteoporosis_OMIM)	-
