# Supplementary material for: nanotatoR: a tool for enhanced annotation of genomic structural variants
Source: BMC Genomics. 2021 Jan 6;22:10. doi: 10.1186/s12864-020-07182-w (PMC7789800; doi:10.1186/s12864-020-07182-w)
Supplement: Supplementary file 4 — Additional file 4: Supplementary Table S3. Calculation of internal frequency for the deletion variant overlapping UGT2B17 in sample NA24385. Content of the tabs and column names is detailed in the first tab (“LegendS3”) of the Excel workbook. The columns used to calculate the filtered and unfiltered frequencies are highlighted in the del_totalData tab. [file 12864_2020_7182_MOESM4_ESM.xlsx]

## Sheet: Legend S3
Supplementary Table S3: Internal frequency calculation for the deletion variant overlapping UGT2B17 in sample NA24385
Tab	Description	Column Names
GM24385_del_totalData	All the samples that pass the breakpoint and size similarity criteria for deletion variant in GM24385	Columns originally present in the smap created by SVCaller: SVIndex,SampleID,RefcontigID1,RefcontigID2,RefStartPos,RefEndPos,Confidence,Size,Zygosity,Type,Type1,Type2,Fail_BSPQI_assembly_chimeric_score,Fail_BSSSI_assembly_chimeric_score,Fail_assembly_chimeric_score_DLE,Found_in_self_BSPQI_molecules,Found_in_self_BSSSI_molecules,Found_in_DLE_self_molecules. Details about this columns available in …
GM24385_del_example_Zygosity	All the samples that pass the Zygosity criterion.
GM24385_del_example_filter	All the samples that pass the filtration criterion.
GM24385_del_example_unfilt	All the samples that pass the unfiltration criterion.
GM24385_Variant_UGT2B17	nanotatoR output for the deletion variant overlapping gene UGT2B17	Columns originally present in the smap created by SVCaller: SampleID,SmapEntryID,QryContigID,RefcontigID1,RefcontigID2,QryStartPos,QryEndPos,RefStartPos,RefEndPos,Confidence,Type,XmapID1,XmapID2,LinkID,QryStartIdx,QryEndIdx,RefStartIdx,RefEndIdx,Zygosity,Genotype,GenotypeGroup,RawConfidence,RawConfidenceLeft,RawConfidenceRight,RawConfidenceCenter,SVsize,SVfreq,orientation,Sample,Algorithm,Size,Pr…

## Sheet: GM24385_del_totalData
SVIndex	SampleID	RefcontigID1	RefcontigID2	RefStartPos	RefEndPos	Confidence	Size	Zygosity	Type	Type1	Type2	Fail_BSPQI_assembly_chimeric_score	Fail_BSSSI_assembly_chimeric_score	Fail_assembly_chimeric_score_DLE	Found_in_self_BSPQI_molecules	Found_in_self_BSSSI_molecules	Found_in_DLE_self_molecules	Method	nanoID	ProjectID	TagID
2270	GM11428	4	4	69373548	69490860	1	117312	heterozygous	deletion	-	-	-	-	not_applicable	-	-	yes	DLE	nano_NR3.1	nano	nano_F3
2165	GM24385_Ason	4	4	69372091	69490860	1	117218	heterozygous	deletion	-	-	-	-	not_applicable	-	-	yes	DLE	nano_NR5.1	nano	nano_F5
2215	GM24143_Amother	4	4	69372091	69490860	1	117246	homozygous	deletion	-	-	-	-	not_applicable	-	-	yes	DLE	nano_NR5.2	nano	nano_F5
2240	GM24143_Amother	4	4	69373548	69490860	1	117312	homozygous	deletion	-	-	-	-	not_applicable	-	-	yes	DLE	nano_NR5.2	nano	nano_F5
2432	NA12878	4	4	69372091	69490860	1	117268	homozygous	deletion	-	-	-	-	not_applicable	-	-	yes	DLE	nano_NR6.1	nano	nano_F6
2462	NA12878	4	4	69372091	69490860	1	117268	homozygous	deletion	-	-	-	-	not_applicable	-	-	yes	DLE	nano_NR6.1	nano	nano_F6
									Required for both Internal Frequency Filtered and unfiltered
									Required for both Internal Frequency Filtered only

## Sheet: GM24385_del_example_Zygosity
SVIndex	SampleID	RefcontigID1	RefcontigID2	RefStartPos	RefEndPos	Confidence	Size	Zygosity	Type	Type1	Type2	Fail_BSPQI_assembly_chimeric_score	Fail_BSSSI_assembly_chimeric_score	Fail_assembly_chimeric_score_DLE	Found_in_self_BSPQI_molecules	Found_in_self_BSSSI_molecules	Found_in_DLE_self_molecules	Method	nanoID	ProjectID	TagID
2215	GM24143_Amother	4	4	69372091	69490860	1	117246	homozygous	deletion	-	-	-	-	not_applicable	-	-	yes	DLE	nano_NR5.2	nano	nano_F5
2240	GM24143_Amother	4	4	69373548	69490860	1	117312	homozygous	deletion	-	-	-	-	not_applicable	-	-	yes	DLE	nano_NR5.2	nano	nano_F5

## Sheet: GM24385_del_example_filter
SVIndex	SampleID	RefcontigID1	RefcontigID2	RefStartPos	RefEndPos	Confidence	Size	Zygosity	Type	Type1	Type2	Fail_BSPQI_assembly_chimeric_score	Fail_BSSSI_assembly_chimeric_score	Fail_assembly_chimeric_score_DLE	Found_in_self_BSPQI_molecules	Found_in_self_BSSSI_molecules	Found_in_DLE_self_molecules	Method	nanoID	ProjectID	TagID	perc_ref_query	perc_query_ref	FamilyID	RelationID
2270	GM11428	4	4	69373548	69490860	1	117312	heterozygous	deletion	-	-	-	-	not_applicable	-	-	yes	DLE	nano_NR3.1	nano	nano_F3	1.0008	0.999199	nano_NR3	1
2462	NA12878	4	4	69372091	69490860	1	117268	homozygous	deletion	-	-	-	-	not_applicable	-	-	yes	DLE	nano_NR6.1	nano	nano_F6	1.00043	0.999574	nano_NR6	1

## Sheet: GM24385_del_example_unfilt
SVIndex	SampleID	RefcontigID1	RefcontigID2	RefStartPos	RefEndPos	Confidence	Size	Zygosity	Type	Type1	Type2	Fail_BSPQI_assembly_chimeric_score	Fail_BSSSI_assembly_chimeric_score	Fail_assembly_chimeric_score_DLE	Found_in_self_BSPQI_molecules	Found_in_self_BSSSI_molecules	Found_in_DLE_self_molecules	Method	nanoID	ProjectID	TagID	perc_ref_query	perc_query_ref	FamilyID	RelationID
2270	GM11428	4	4	69373548	69490860	1	117312	heterozygous	deletion	-	-	-	-	not_applicable	-	-	yes	DLE	nano_NR3.1	nano	nano_F3	1.0008	0.999199	nano_NR3	1
2432	NA12878	4	4	69372091	69490860	1	117268	homozygous	deletion	-	-	-	-	not_applicable	-	-	yes	DLE	nano_NR6.1	nano	nano_F6	1.00043	0.999574	nano_NR6	1

## Sheet: GM24385_Variant_UGT2B17
SampleID	SmapEntryID	QryContigID	RefcontigID1	RefcontigID2	QryStartPos	QryEndPos	RefStartPos	RefEndPos	Confidence	Type	XmapID1	XmapID2	LinkID	QryStartIdx	QryEndIdx	RefStartIdx	RefEndIdx	Zygosity	Genotype	GenotypeGroup	RawConfidence	RawConfidenceLeft	RawConfidenceRight	RawConfidenceCenter	SVsize	SVfreq	orientation	Sample	Algorithm	Size	Present_in_._of_BNG_control_samples	Present_in_._of_BNG_control_samples_with_the_same_enzyme	Fail_assembly_chimeric_score	OverlapGenes	NearestNonOverlapGene	NearestNonOverlapGeneDistance	PutativeGeneFusion	Found_in_parents_assemblies	Found_in_parents_molecules	Found_in_self_molecules	Mother_molecule_count	Father_molecule_count	Self_molecule_count	OverlapGenes_strand_perc	Upstream_nonOverlapGenes_dist_kb	Downstream_nonOverlapGenes_dist_kb	DGV_Count	DGV_Freq_Perc	Internal_Freq_Perc_Filtered
GM24385_Ason	2165	112	4	4	6.30267e+07	6.30283e+07	69372091	69490860	1	deletion	200	202	-1	12308	12309	13464	13489	heterozygous	1	-1	119.81	3640.38	119.81	4294.34	117218	1	NA	GM24385_Ason_DLE1_assembly5	assembly_comparison	117218	42.2	57.9	not_applicable	UGT2B17	TMPRSS11E	8770	-	mother	mother	yes	23	0	15	UGT2B29P(-:100);UGT2B17(-:100);AC147055.2(+:100);AC147055.4(-:100)	YTHDC1(-:192.986);APOOP4(-:199.03);AC098799.3(-:220.912)	ZNF595(+:48.015);Z95704.1(+:59.852);Z95704.2(+:80.456)	3713	6.75754	30
[truncated: 17 more columns]
