# Supplementary material for: nanotatoR: a tool for enhanced annotation of genomic structural variants
Source: BMC Genomics. 2021 Jan 6;22:10. doi: 10.1186/s12864-020-07182-w (PMC7789800; doi:10.1186/s12864-020-07182-w)
Supplement: Supplementary file 5 — Additional file 5: Supplementary Table S4. Calculation of BNDB database frequency for the deletion variant overlapping UGT2B17 in sample NA24385. Content of the tabs and column names is detailed in the first tab (“LegendS4”) of the Excel workbook. The columns used to calculate the filtered and unfiltered frequencies are highlighted in the GM24385_data_all tab. [file 12864_2020_7182_MOESM5_ESM.xlsx]

## Sheet: Legend S4
Supplementary Table S4: Calculation of BNDB database frequency for the deletion variant overlapping UGT2B17 in sample NA24385
Tab	Description	Column Names
GM24385_data_all	All the samples that pass the breakpoint and the size similarity criteria for deletion variant in GM24385	SmapID: Unique variant ID Sample: Unique Sample ID Type: Type of variant. Chromosome1,Chromosome2: Chromosome at start and end break point, respectively. BreakPntStrt,BreakPntEnd: Genomic coordinates of start and end breakpoints. Zygosity: Zygosity of the variant Confidence: Confidence score of the variant.
GM24385_data_filtered	All the samples that pass the BNDB filtration criteria.	sampid: Unique Sample ID countfre: count of the variant. zyg: Zygosity of the variant Number of alleles: 2 for homozygous 1 for heterozygous.
GM24385_data_unfiltered	All the samples that pass the BNDB unfiltration criterion.

## Sheet: GM24385_data_all
SmapID	Sample	Type	Chromosome1	Chromosome2	BreakPntStrt	BreakPntEnd	Size	Zygosity	Confidence
2484	4_dle1_sop	deletion	4	4	69372091	69490860	117248	homozygous	1
2512	4_dle1_sop	deletion	4	4	69372091	69490860	117249	homozygous	1					Required for both Internal Frequency Filtered and Unfiltered
2800	16_dle1_sop	deletion	4	4	69372091	69490860	117270	heterozygous	1					Required for both Internal Frequency Filtered only
2456	37_dle1_sop	deletion	4	4	69372091	69490860	117250	homozygous	1
2487	37_dle1_sop	deletion	4	4	69373548	69490860	117312	homozygous	1
2516	39_dle1_sop	deletion	4	4	69372091	69490860	117237	heterozygous	1
683	131_bspqi_sop	deletion	4	4	69370142	69434066	15877	heterozygous	1
2405	135_dle1_sop	deletion	4	4	69372091	69490860	117167	heterozygous	1
2507	137_dle1_sop	deletion	4	4	69372091	69490860	117280	homozygous	1
2533	137_dle1_sop	deletion	4	4	69372091	69490860	117280	homozygous	1
979	138_bspqi_sop	deletion	4	4	69432803	69462434	1818	homozygous	0.98
1691	144_bspqi_ml	insertion	4	4	69472334	69486148	2984	homozygous	1
1696	144_bspqi_ml	insertion	4	4	69472334	69486148	2984	homozygous	1
2651	150_dle1_sop	deletion	4	4	69372091	69490860	117286	heterozygous	1
2472	153_dle1_sop	deletion	4	4	69372091	69490860	117322	heterozygous	1
2505	154_dle1_sop	deletion	4	4	69372091	69490860	117284	heterozygous	1
2699	156_dle1_sop	deletion	4	4	69372091	69490860	117288	heterozygous	1
2584	157_dle1_sop	deletion	4	4	69372091	69490860	117273	homozygous	1
2614	157_dle1_sop	deletion	4	4	69373548	69490860	117312	homozygous	1
2492	159_dle1_sop	deletion	4	4	69372091	69490860	117286	homozygous	1
2530	159_dle1_sop	deletion	4	4	69372091	69490860	117286	homozygous	1
2599	163_dle1_sop	deletion	4	4	69372091	69490860	117264	heterozygous	1
2540	166_dle1_sop	deletion	4	4	69372091	69490860	117269	homozygous	1
2567	166_dle1_sop	deletion	4	4	69372091	69490860	117270	homozygous	1
2661	167_dle1_sop	deletion	4	4	69372091	69490860	117316	heterozygous	1
2658	168_dle1_sop	deletion	4	4	69372091	69490860	117295	heterozygous	1
2528	169_dle1_sop	deletion	4	4	69372091	69490860	117260	homozygous	1
2553	169_dle1_sop	deletion	4	4	69372091	69490860	117260	homozygous	1
2756	170_dle1_sop	deletion	4	4	69372091	69490860	117279	homozygous	1
2758	170_dle1_sop	deletion	4	4	69372091	69490860	117279	homozygous	1
2693	171_dle1_sop	deletion	4	4	69372091	69490860	117281	homozygous	1
2724	171_dle1_sop	deletion	4	4	69372091	69490860	117282	homozygous	1
2657	175_dle1_sop	deletion	4	4	69372091	69490860	117272	heterozygous	1
2486	176_dle1_sop	deletion	4	4	69373548	69490860	117312	heterozygous	1
2684	177_dle1_sop	deletion	4	4	69372091	69490860	117282	heterozygous	1
2471	179_dle1_sop	deletion	4	4	69372091	69490860	117283	heterozygous	1
2474	180_dle1_sop	deletion	4	4	69372091	69490860	117273	homozygous	1
2499	180_dle1_sop	deletion	4	4	69372091	69490860	117273	homozygous	1
2379	183_dle1_sop	deletion	4	4	69372091	69490860	117244	heterozygous	1
2422	184_dle1_sop	deletion	4	4	69372091	69490860	117246	heterozygous	1
2456	185_dle1_sop	deletion	4	4	69372091	69490860	117272	homozygous	1
2478	185_dle1_sop	deletion	4	4	69372091	69490860	117273	homozygous	1
2648	187_dle1_sop	deletion	4	4	69372091	69490860	117284	heterozygous	1
2593	189_dle1_sop	deletion	4	4	69372091	69490860	117248	heterozygous	1
2608	190_dle1_sop	deletion	4	4	69372091	69490860	117265	heterozygous	1
2628	192_dle1_sop	deletion	4	4	69372091	69490860	117259	heterozygous	1
2296	193_dle1_sop	deletion	4	4	69372091	69490860	117269	heterozygous	1
2728	37_dle1_sop	translocation	4	21	132634097	10373045	-1	heterozygous	0
719	49_bspqi_sop	translocation	4	19	181481165	20293740	-1	homozygous	-1
846	51_bspqi_sop	translocation	4	22	112763183	49593713	-1	heterozygous	-1
2827	56_dle1_sop	translocation	4	9	132581349	44760524	-1	heterozygous	0
812	136_bspqi_sop	translocation	4	12	148770222	965982	-1	heterozygous	-1
926	141_bspqi_sop	translocation	4	13	187289029	33144447	-1	heterozygous	-1
2851	150_dle1_sop	translocation	4	9	132581349	44730646	-1	heterozygous	0
2854	150_dle1_sop	translocation	4	9	132581349	44730646	-1	heterozygous	0
2798	154_dle1_sop	translocation	4	9	132599679	46272844	-1	unknown	0
2670	159_dle1_sop	translocation	4	9	132581349	46275112	-1	unknown	0
2846	172_dle1_sop	translocation	4	21	132632001	10370943	-1	unknown	0

## Sheet: GM24385_data_filtered
sampid	countfre	zyg	Number of alleles
4_dle1_sop	1	homozygous	2
16_dle1_sop	1	heterozygous	1
37_dle1_sop	1	homozygous	2
39_dle1_sop	1	heterozygous	1
135_dle1_sop	1	heterozygous	1
137_dle1_sop	1	homozygous	2
150_dle1_sop	1	heterozygous	1
153_dle1_sop	1	heterozygous	1
154_dle1_sop	1	heterozygous	1
156_dle1_sop	1	heterozygous	1
157_dle1_sop	1	homozygous	2
157_dle1_sop	1	homozygous	2
159_dle1_sop	1	homozygous	2
163_dle1_sop	1	heterozygous	1
166_dle1_sop	1	homozygous	2
167_dle1_sop	1	heterozygous	1
168_dle1_sop	1	heterozygous	1
169_dle1_sop	1	homozygous	2
170_dle1_sop	1	homozygous	2
171_dle1_sop	1	homozygous	2
175_dle1_sop	1	heterozygous	1
176_dle1_sop	1	heterozygous	1
177_dle1_sop	1	heterozygous	1
179_dle1_sop	1	heterozygous	1
180_dle1_sop	1	homozygous	2
183_dle1_sop	1	heterozygous	1
184_dle1_sop	1	heterozygous	1
185_dle1_sop	1	homozygous	2
187_dle1_sop	1	heterozygous	1
189_dle1_sop	1	heterozygous	1
190_dle1_sop	1	heterozygous	1
192_dle1_sop	1	heterozygous	1
193_dle1_sop	1	heterozygous	1

## Sheet: GM24385_data_unfiltered
sampid	countfre	zyg	Number of alleles
4_dle1_sop	1	homozygous	2
16_dle1_sop	1	heterozygous	1
37_dle1_sop	1	homozygous	2
39_dle1_sop	1	heterozygous	1
135_dle1_sop	1	heterozygous	1
137_dle1_sop	1	homozygous	2
150_dle1_sop	1	heterozygous	1
153_dle1_sop	1	heterozygous	1
154_dle1_sop	1	heterozygous	1
156_dle1_sop	1	heterozygous	1
157_dle1_sop	1	homozygous	2
157_dle1_sop	1	homozygous	2
159_dle1_sop	1	homozygous	2
163_dle1_sop	1	heterozygous	1
166_dle1_sop	1	homozygous	2
167_dle1_sop	1	heterozygous	1
168_dle1_sop	1	heterozygous	1
169_dle1_sop	1	homozygous	2
170_dle1_sop	1	homozygous	2
171_dle1_sop	1	homozygous	2
175_dle1_sop	1	heterozygous	1
176_dle1_sop	1	heterozygous	1
177_dle1_sop	1	heterozygous	1
179_dle1_sop	1	heterozygous	1
180_dle1_sop	1	homozygous	2
183_dle1_sop	1	heterozygous	1
184_dle1_sop	1	heterozygous	1
185_dle1_sop	1	homozygous	2
187_dle1_sop	1	heterozygous	1
189_dle1_sop	1	heterozygous	1
190_dle1_sop	1	heterozygous	1
192_dle1_sop	1	heterozygous	1
193_dle1_sop	1	heterozygous	1
