# Supplementary material for: nanotatoR: a tool for enhanced annotation of genomic structural variants
Source: BMC Genomics. 2021 Jan 6;22:10. doi: 10.1186/s12864-020-07182-w (PMC7789800; doi:10.1186/s12864-020-07182-w)
Supplement: Supplementary file 7 — Additional file 7: Supplementary Table S6. nanotatoR annotation of structural variants in the DLE-labeled sample NA12878 dataset. Content of the various tabs is detailed in the first tab (“LegendS6”) of the Excel book. SVs reported in the indel, inv., and trans tabs have undergone the default nanotatoR filtration (found in self molecules, passed chimeric score threshold). Columns in each sheet of the workbook are either a direct output of SVcaller or appended by nanotatoR, as indicated in column 3 of the table. In the all_PG_OV tab, the cells containing the query genes are highlighted in purple. Details about SVcaller columns are available at https://bionanogenomics.com/wp-content/uploads/2017/03/30041-SMAP-File-Format-Specification-Sheet.pdf [file 12864_2020_7182_MOESM7_ESM.xlsx]

## Sheet: Legend S6
Supplementary Table S6: nanotatoR annotation of structural variants in the DLE-labeled sample NA12878 dataset
Tab Name	Description	Columns
indel_dup	insertion, deletion and duplications variants	Columns originally present in the smap created by SVCaller: SampleID,SmapEntryID,QryContigID,RefcontigID1,RefcontigID2,QryStartPos,QryEndPos,RefStartPos,RefEndPos,Confidence,Type,XmapID1,XmapID2,LinkID,QryStartIdx,QryEndIdx,RefStartIdx,RefEndIdx,Zygosity,Genotype,GenotypeGroup,RawConfidence,RawConfidenceLeft,RawConfidenceRight,RawConfidenceCenter,SVsize,SVfreq,orientation,Sample,Algorithm,Size,Pr…
inv	inversion variants
trans	translocation variants
all_PG_OV	all variants that overlap with genes of the primary gene list
all	all variants

## Sheet: indel_dup
SampleID	SmapEntryID	QryContigID	RefcontigID1	RefcontigID2	QryStartPos	QryEndPos	RefStartPos	RefEndPos	Confidence	Type	XmapID1	XmapID2	LinkID	QryStartIdx	QryEndIdx	RefStartIdx	RefEndIdx	Zygosity	Genotype	GenotypeGroup	RawConfidence	RawConfidenceLeft	RawConfidenceRight	RawConfidenceCenter	SVsize	SVfreq	orientation	Sample	Algorithm	Size	Present_in_._of_BNG_control_samples	Present_in_._of_BNG_control_samples_with_the_same_enzyme	Fail_assembly_chimeric_score	OverlapGenes	NearestNonOverlapGene	NearestNonOverlapGeneDistance	PutativeGeneFusion	Found_in_self_molecules	Self_molecule_count	OverlapGenes_strand_perc	Upstream_nonOverlapGenes_dist_kb	Downstream_nonOverlapGenes_dist_kb	DGV_Count	DGV_Freq_Perc	Internal_Freq_Perc_Filtered	Internal_Freq_Perc_Unfiltered	Internal_Homozygotes	MotherZygosity	FatherZygosity
NA12878	397	3451	1	1	1.66787e+07	1.66838e+07	100343445	100348831	-1	deletion	24	24	-1	3260	3261	18927	18928	heterozygous	1	-1	2.96	4105.98	1852.86	2.96	296.1	0.51	NA	NA12878_DLE1_assembly5	assembly_comparison	296	0	0	not_applicable	AGL	BC112312	85170	-	yes	41	AGL(+:15.46)	RNU4-75P(-:90.149);FRRS1(-:166.257);LINC01708(-:402.557)	SLC35A3(+:83.076);AC118553.2(+:83.736);RNU6-750P(+:92.664)	0	0	0	0	0	-	-
NA12878	401	3451	1	1	1.93686e+07	1.93775e+07	103038897	103048124	-1	deletion	24	24	-1	3785	3786	19515	19516	homozygous	1	166	2.97	4737.47	1221.38	2.97	376.1	0.5	NA	NA12878_DLE1_assembly5	assembly_comparison	376	22.5	80.7	not_applicable	-	COL11A1	293899	-	yes	33	-	AC114485.1(-:370.602);OLFM3(-:767.767);RPSAP19(-:784.001)	RP11-347K2.1(+:766.645);AC095032.2(+:906.377);RN7SKP285(+:1015.06)	37	0.0673388	0	116.667	0	-	-
NA12878	429	3452	1	1	1.9366e+07	1.93749e+07	103038897	103048124	-1	deletion	25	25	-1	3767	3768	19515	19516	homozygous	1	166	2.97	4689.86	1522.26	2.97	376.1	0.5	NA	NA12878_DLE1_assembly5	assembly_comparison	376	22.5	80.7	not_applicable	-	COL11A1	293899	-	yes	32	-	AC114485.1(-:370.602);OLFM3(-:767.767);RPSAP19(-:784.001)	RP11-347K2.1(+:766.645);AC095032.2(+:906.377);RN7SKP285(+:1015.06)	37	0.0673388	0	116.667	0	-	-
NA12878	53	461	1	1	6.36587e+06	6.36831e+06	10482067	10485792	0.99	deletion	3	3	-1	909	910	1346	1347	heterozygous	1	-1	101.07	1167.16	495.74	101.07	1285.1	0.48	NA	NA12878_DLE1_assembly5	assembly_comparison	1285	29.4	52.6	not_applicable	-	PGD	1867	-	yes	19	PGD(+:6.85)	AL139424.3(-:37.103);AL590639.1(-:364.564);AL590639.1(-:400.982)	CENPS-CORT(+:1.367);CENPS(+:1.698);CORT(+:20.984)	2149	3.91111	16.667	16.667	0	-	-
NA12878	404	3451	1	1	2.16751e+07	2.16772e+07	1.05427e+08	105429029	-1	deletion	24	24	-1	4212	4213	20014	20015	homozygous	1	169	5.01	5228.35	730.49	5.01	307.3	0.499	NA	NA12878_DLE1_assembly5	assembly_comparison	308	37.7	98.2	not_applicable	-	BC043293	715745	-	yes	49	-	FTLP17(-:727.686);AMY1B(-:1193.576);AC105272.1(-:1212.92)	CDK4P1(+:544.587);SEPTIN2P1(+:808.632);AL512844.1(+:1002.332)	63	0.114658	0	108.333	0	-	-
NA12878	434	3452	1	1	2.16728e+07	2.16749e+07	1.05427e+08	105429029	-1	deletion	25	25	-1	4194	4195	20014	20015	homozygous	1	169	5.01	5179.05	1033.07	5.01	307.3	0.518	NA	NA12878_DLE1_assembly5	assembly_comparison	308	37.7	98.2	not_applicable	-	BC043293	715745	-	yes	43	-	FTLP17(-:727.686);AMY1B(-:1193.576);AC105272.1(-:1212.92)	CDK4P1(+:544.587);SEPTIN2P1(+:808.632);AL512844.1(+:1002.332)	63	0.114658	0	108.333	0	-	-
NA12878	438	3452	1	1	2.35029e+07	23507353	107255284	107260048	-1	deletion	25	25	-1	4550	4551	20406	20407	heterozygous	1	-1	3.23	5575.42	636.69	3.23	314.9	0.555	NA	NA12878_DLE1_assembly5	assembly_comparison	314	0.5	1.8	not_applicable	-	PRMT6	339219	-	yes	32	-	AL499605.1(-:165.32);AL355306.1(-:628.861);LINC01677(-:782.042)	AL596327.1(+:59.797);LINC01661(+:97.798);PRMT6(+:336.248)	0	0	0	0	0	-	-
NA12878	440	3452	1	1	2.46473e+07	24652268	108400736	108408166	1	deletion	25	25	-1	4768	4769	20650	20653	heterozygous	1	-1	242.76	5815.34	397.35	242.76	2491.5	0.58	NA	NA12878_DLE1_assembly5	assembly_comparison	2491	4.4	5.3	not_applicable	VAV3	TRNA_Pseudo	88109	-	yes	16	VAV3(-:3.41)	AL591042.1(-:78.94);AC114491.1(-:406.645);MTCO1P14(-:1050.64)	VAV3-AS1(+:95.899);LINC02785(+:171.719);AL359258.2(+:331.382)	264	0.480472	0	0	0	-	-
NA12878	441	3452	1	1	2.49715e+07	24989020	1.08727e+08	1.08748e+08	1	deletion	25	25	-1	4826	4828	20712	20715	heterozygous	1	-1	77.63	5892.95	319.93	77.63	3881	0.616	NA	NA12878_DLE1_assembly5	assembly_comparison	3881	34.8	54.4	not_applicable	SLC25A24	NBPF4	17679.8	-	yes	27	SLC25A24(-:29.33);AL359258.2(+:100);AL359258.3(+:100)	AL390036.1(-:162.6);AL591042.1(-:405.079);VAV3(-:610.092)	SLC25A24P1(+:64.282);NBPF5P(+:167.177);AL390038.1(+:212.028)	2775	5.05041	50	50	2	-	-
NA12878	443	3452	1	1	2.58046e+07	2.58371e+07	109564380	109598968	1	deletion	25	25	-1	4991	4994	20893	20897	heterozygous	1	173	14.72	6078.67	134.6	14.72	2106.2	0.507	NA	NA12878_DLE1_assembly5	assembly_comparison	2106	21.6	40.4	not_applicable	WDR47	TAF13	8030	-	yes	34	WDR47(-:32.48);BX679664.1(+:100);RANP5(+:100)	BX679664.2(-:31.795);CLCC1(-:89.25);AKNAD1(-:202.86)	TMEM167B(+:31.418);AL356488.2(+:40.847);KIAA1324(+:54.333)	1316	2.39508	25	25	0	-	-
NA12878	452	831	1	1	844980	847035	109596613	109598968	-1	deletion	29	29	-1	164	165	20896	20897	heterozygous	2	173	2.68	187.19	2662.42	2.68	299.9	0.51	NA	NA12878_DLE1_assembly5	assembly_comparison	300	29.4	86	not_applicable	-	TAF13	8030	-	yes	41	-	BX679664.2(-:64.028);WDR47(-:80.777);CLCC1(-:121.483)	TMEM167B(+:31.418);AL356488.2(+:40.847);KIAA1324(+:54.333)	60	0.109198	0	75	0	-	-
NA12878	453	831	1	1	1.43709e+06	1452875	110185915	110205959	1	deletion	29	29	-1	276	277	21020	21021	homozygous	1	174	173.53	328.17	2521.61	173.53	4254.7	0.522	NA	NA12878_DLE1_assembly5	assembly_comparison	4254	32.8	70.2	not_applicable	GSTM4	AMPD2	11239	-	yes	24	RPL7P8(+:100);GSTM4(+:54.64)	AL355310.2(-:11.876);GNAT2(-:37.039);RNU6V(-:48.759)	GSTM2(+:1.685);GSTM1(+:21.477);GSTM5(+:45.443)	2876	5.23423	50	50	4	-	-
NA12878	445	3452	1	1	2.64273e+07	2.64431e+07	110185915	110205959	1	deletion	25	25	-1	5104	5105	21020	21021	homozygous	1	174	5.83	6206.46	5.83	173.52	4254.6	0.514	NA	NA12878_DLE1_assembly5	assembly_comparison	4255	32.8	70.2	not_applicable	GSTM4	AMPD2	11239	-	yes	26	RPL7P8(+:100);GSTM4(+:54.64)	AL355310.2(-:11.876);GNAT2(-:37.039);RNU6V(-:48.759)	GSTM2(+:1.685);GSTM1(+:21.477);GSTM5(+:45.443)	2876	5.23423	50	50	4	-	-
NA12878	448	3452	1	1	2.64642e+07	2.64642e+07	110226959	110245404	1	deletion	25	30	-1	5109	5109	21025	21031	heterozygous	1	-1	2384.79	5931.64	2384.79	3749.4	18445	0.757	NA	NA12878_DLE1_assembly5	assembly_comparison	18445	55.4	84.2	not_applicable	GSTM1	GSTM5	9460	-	yes	21	GSTM2(+:58.86);GSTM1(+:84.65);AC000032.1(-:100)	AL355310.2(-:52.92);GNAT2(-:78.083);RNU6V(-:89.803)	GSTM5(+:5.998);AL158847.1(+:20.038);LINC01768(+:122.573)	5452	9.92247	66.667	66.667	4	-	-
NA12878	456	831	1	1	4.092e+06	4.10238e+06	112834867	112847862	1	deletion	29	29	-1	761	762	21578	21580	homozygous	1	176	133.23	938.7	1911.31	133.23	2621.3	0.551	NA	NA12878_DLE1_assembly5	assembly_comparison	2621	90.7	100	not_applicable	-	SnoU13	65764	-	yes	40	AL445426.1(-:10.36)	KCND3-IT1(-:435.483);KCND3(-:518.583);AL049557.1(-:543.946)	TXNP3(+:55.041);snoU13(+:62.764);CTTNBP2NL(+:87.974)	3324	6.04958	75	75	8	-	-
NA12878	469	3452	1	1	2.90676e+07	2.9078e+07	112834867	112847862	1	deletion	30	30	-1	5580	5581	21578	21580	homozygous	1	176	133.23	593.41	1899.39	133.23	2621.3	0.471	NA	NA12878_DLE1_assembly5	assembly_comparison	2621	90.7	100	not_applicable	-	SnoU13	65764	-	yes	40	AL445426.1(-:10.36)	KCND3-IT1(-:435.483);KCND3(-:518.583);AL049557.1(-:543.946)	TXNP3(+:55.041);snoU13(+:62.764);CTTNBP2NL(+:87.974)	3324	6.04958	75	75	8	-	-
NA12878	457	831	1	1	5.28494e+06	5.2997e+06	114028358	114049369	1	deletion	29	29	-1	955	956	21803	21806	heterozygous	1	-1	182.53	1202.21	1648.12	182.53	6247.1	0.546	NA	NA12878_DLE1_assembly5	assembly_comparison	6247	18.6	36.8	not_applicable	MAGI3	PHTF1	190455	-	yes	25	MAGI3(+:9.14)	RLIMP2(-:357.415);LRIG2-DT(-:471.049);AL390242.1(-:504.126)	AL137856.1(+:302.632);AP4B1-AS1(+:346.888);DCLRE1B(+:395.466)	429	0.780767	25	25	0	-	-
NA12878	470	3452	1	1	3.24546e+07	3.24621e+07	116223278	116233872	1	deletion	30	30	-1	6229	6233	22328	22331	heterozygous	1	-1	94.81	1446.92	1046.68	94.81	3041.5	0.475	NA	NA12878_DLE1_assembly5	assembly_comparison	3041	29.9	42.1	not_applicable	VANGL1	CASQ2	8754	-	yes	23	VANGL1(+:29.5)	SNORA42(-:55.785);AL592436.2(-:100.428);AL512638.3(-:320.993)	LINC01649(+:210.604);AL357137.1(+:222.246);SLC22A15(+:282.262)	1383	2.51702	50	50	2	-	-
NA12878	460	831	1	1	9.34424e+06	9.35212e+06	118089853	118097998	-1	deletion	29	29	-1	1780	1781	22751	22752	homozygous	1	179	1.16	2236.39	611.55	1.16	270.9	0.51	NA	NA12878_DLE1_assembly5	assembly_comparison	271	6.9	24.6	not_applicable	-	MAN1A2	21534	-	yes	40	VPS25P1(+:100)	AL358072.1(-:179.332);VTCN1(-:400.644);TRIM45(-:433.171)	TENT5C(+:47.672);WDR3(+:371.345);AL391557.1(+:626.974)	19	0.0345794	0	0	0	-	-
NA12878	473	3452	1	1	3.4323e+07	3.43309e+07	118089853	118097998	-1	deletion	30	30	-1	6608	6609	22751	22752	homozygous	1	179	1.16	1904.63	586.11	1.16	270.9	0.479	NA	NA12878_DLE1_assembly5	assembly_comparison	271	6.9	24.6	not_applicable	-	MAN1A2	21534	-	yes	41	VPS25P1(+:100)	AL358072.1(-:179.332);VTCN1(-:400.644);TRIM45(-:433.171)	TENT5C(+:47.672);WDR3(+:371.345);AL391557.1(+:626.974)	19	0.0345794	0	0	0	-	-
NA12878	474	3452	1	1	3.46424e+07	3.46455e+07	118409169	118412623	-1	deletion	30	30	-1	6658	6659	22810	22811	heterozygous	1	-1	2.06	1973.13	519.27	2.06	367.2	0.468	NA	NA12878_DLE1_assembly5	assembly_comparison	367	0	0	not_applicable	GDAP2	WDR3	59749	-	yes	47	GDAP2(-:14.29)	PNRC2P1(-:85.46);AL390877.2(-:163.518);SNORA40(-:174.926)	WDR3(+:56.72);AL391557.1(+:312.349);AL139148.1(+:839.999)	0	0	0	0	0	-	-
NA12878	476	3452	1	1	3.57009e+07	3.57083e+07	119468880	119476825	0.9	deletion	30	30	-1	6865	6866	23047	23048	heterozygous	1	-1	7.17	2204.64	287.76	7.17	533.1	0.376	NA	NA12878_DLE1_assembly5	assembly_comparison	533	1.5	0	not_applicable	TBX15	WARS2	97014	-	yes	40	TBX15(-:13.09)	PSMC1P12(-:308.924);RNA5SP56(-:658.885);SPAG17(-:969.667)	WARS2-IT1(+:110.203);WARS2-AS1(+:203.189);snoU13(+:321.839)	0	0	0	0	0	-	-
NA12878	500	1920	1	1	156209	167317	142619442	142636312	0.99	deletion	41	41	-1	16	19	23438	23443	heterozygous	1	-1	4.61	17.71	4.61	23.78	5762.4	0.081	NA	NA12878_DLE1_assembly5	assembly_comparison	5763	2.5	7	not_applicable	CR936796	DQ579288	23794	-	yes	27	-	RP11-417J8.2(-:47.176);LINC01691(-:21300.698);AL592494.2(-:21356.278)	AL583842.3(+:14.213);AL583842.1(+:14.406);AL583842.2(+:16.75)	1	0.00181997	0	0	0	-	-
NA12878	513	1181	1	1	430072	431866	142901116	1.42903e+08	-1	deletion	52	52	-1	63	64	23490	23492	unknown	-1	185	2.18	24.72	16.06	2.18	390.1	0.113	NA	NA12878_DLE1_assembly5	assembly_comparison	390	0.5	1.8	not_applicable	CR936796	BC053679	12320	-	yes	86	-	RP11-423O2.5(-:94.892);RP11-423O2.2(-:107.533);RP11-423O2.3(-:107.883)	RP11-782C8.1(+:212.761);RP11-782C8.4(+:248.192);MIR3118-2(+:257.45)	0	0	0	0	0	-	-
NA12878	517	1422	1	1	276437	279670	1.43223e+08	143227163	0.9	deletion	62	62	-1	26	28	23527	23529	unknown	-1	185	3.22	13.18	8.84	3.22	590.1	0.251	NA	NA12878_DLE1_assembly5	assembly_comparison	591	10.3	36.8	not_applicable	CR936796	DQ590589	37330.9	-	yes	18	RP11-782C8.1(+:8.59);RP11-782C8.5(-:34.09)	RP11-782C8.2(-:101.636);RP11-423O2.7(-:269.355);RP11-423O2.5(-:417.116)	RP11-782C8.7(+:15.001);RP11-782C8.8(+:15.66);RP11-435B5.2(+:113.396)	0	0	0	25	0	-	-
NA12878	553	832	1	1	503714	509899	144563526	144569977	-1	deletion	81	81	-1	103	104	23718	23719	heterozygous	1	193	1.67	21.21	91.23	1.67	266.5	0.358	NA	NA12878_DLE1_assembly5	assembly_comparison	266	15.2	54.4	not_applicable	LOC100288142	PFN1P2	40838	-	yes	48	-	RNVU1-5(-:69.084);RP11-640M9.1(-:104.388);RP6-137J22.3(-:168.383)	AC239804.2(+:2.463);RP11-640M9.2(+:20.386);NBPF9(+:238.767)	0	0	0	75	0	-	-
NA12878	559	831	1	1	1.23124e+07	1.23186e+07	144563526	144569977	-1	deletion	82	82	-1	2350	2351	23718	23719	heterozygous	1	193	1.67	21.21	76.48	1.67	266.5	0.286	NA	NA12878_DLE1_assembly5	assembly_comparison	267	15.2	54.4	not_applicable	LOC100288142	PFN1P2	40838	-	yes	43	-	RNVU1-5(-:69.084);RP11-640M9.1(-:104.388);RP6-137J22.3(-:168.383)	AC239804.2(+:2.463);RP11-640M9.2(+:20.386);NBPF9(+:238.767)	0	0	0	75	0	-	-
NA12878	543	881	1	1	730964	736160	144893752	144910283	1	deletion	79	79	-1	115	116	23756	23761	heterozygous	1	190	20.18	34.59	20.18	66.75	11335.3	0.282	NA	NA12878_DLE1_assembly5	assembly_comparison	11335	77.9	100	not_applicable	LOC100288142;PDE4DIP	U2	34389	-	yes	25	PDE4DIP(-:9.39);AC241952.2(-:10.08)	AC239804.1(-:57.584);WI2-1896O14.1(-:213.878);PFN1P2(-:279.937)	RNU2-38P(+:31.389);AL590452.1(+:76.026);AC245297.2(+:105.112)	6	0.0109198	83.333	83.333	0	-	-
NA12878	549	882	1	1	169115	174310	144893752	144910283	1	deletion	80	80	-1	25	26	23756	23761	heterozygous	1	190	19.91	28.14	19.91	64.34	11335.3	0.116	NA	NA12878_DLE1_assembly5	assembly_comparison	11335	77.9	100	not_applicable	LOC100288142;PDE4DIP	U2	34389	-	yes	20	PDE4DIP(-:9.39);AC241952.2(-:10.08)	AC239804.1(-:57.584);WI2-1896O14.1(-:213.878);PFN1P2(-:279.937)	RNU2-38P(+:31.389);AL590452.1(+:76.026);AC245297.2(+:105.112)	6	0.0109198	83.333	83.333	0	-	-
NA12878	561	831	1	1	1.21167e+07	1.21272e+07	144944813	1.44956e+08	-1	deletion	82	82	-1	2303	2306	23775	23777	unknown	-1	191	2.02	57.8	41.71	2.02	367	0.117	NA	NA12878_DLE1_assembly5	assembly_comparison	367	39.7	54.4	not_applicable	LOC100288142;PDE4DIP	U2	64	-	yes	17	PDE4DIP(-:7.02);AC241952.2(-:7.55);RNU2-38P(+:100)	AC239804.1(-:108.645);WI2-1896O14.1(-:264.939);PFN1P2(-:330.998)	AL590452.1(+:30.637);AC245297.2(+:59.722);RN7SKP88(+:85.978)	126	0.229316	0	8.333	0	-	-
NA12878	544	881	1	1	686388	689611	144951686	1.44956e+08	0.9	deletion	79	79	-1	101	102	23776	23777	unknown	-1	191	10.08	43.53	10.08	33.62	763.1	0.137	NA	NA12878_DLE1_assembly5	assembly_comparison	762	56.9	100	not_applicable	LOC100288142;PDE4DIP	U2	6937	-	yes	18	PDE4DIP(-:4.16);AC241952.2(-:4.47)	AC239804.1(-:115.518);WI2-1896O14.1(-:271.812);PFN1P2(-:337.871)	AL590452.1(+:30.637);AC245297.2(+:59.722);RN7SKP88(+:85.978)	922	1.67801	0	75	0	-	-
NA12878	550	882	1	1	124538	127762	144951686	1.44956e+08	0.9	deletion	80	80	-1	11	12	23776	23777	unknown	-1	191	9.8	37.08	9.8	33.62	763.1	0.054	NA	NA12878_DLE1_assembly5	assembly_comparison	763	56.9	100	not_applicable	LOC100288142;PDE4DIP	U2	6937	-	yes	11	PDE4DIP(-:4.16);AC241952.2(-:4.47)	AC239804.1(-:115.518);WI2-1896O14.1(-:271.812);PFN1P2(-:337.871)	AL590452.1(+:30.637);AC245297.2(+:59.722);RN7SKP88(+:85.978)	922	1.67801	0	75	0	-	-
NA12878	555	832	1	1	164086	174061	1.4509e+08	145103666	1	deletion	81	81	-1	36	39	23794	23797	heterozygous	2	192	39.31	75.29	39.31	121.45	3951.3	0.219	NA	NA12878_DLE1_assembly5	assembly_comparison	3953	92.6	100	not_applicable	LOC100288142;SEC22B	BX647792	71345.9	-	yes	67	AC245389.1(-:100);SEC22B(+:46.74);SEC22B3P(+:23.04);SEC22B2P(+:23.02)	AC241952.2(-:234.297);PDE4DIP(-:250.583);AC239804.1(-:253.572)	NOTCH2NLB(+:102.442);NOTCH2NLA(+:102.453);NOTCH2NLC(+:102.47)	12	0.0218396	91.667	91.667	0	-	-
NA12878	569	832	1	1	714738	721569	145092782	145103666	1	deletion	85	85	-1	138	139	23795	23797	heterozygous	2	192	15.67	15.67	138.07	147.68	4053.3	0.289	NA	NA12878_DLE1_assembly5	assembly_comparison	4053	92.6	100	not_applicable	LOC100288142;SEC22B	BX647792	74388	-	yes	40	SEC22B(+:46.74);SEC22B3P(+:23.04);SEC22B2P(+:23.02)	AC245389.1(-:1.743);AC241952.2(-:237.339);PDE4DIP(-:253.625)	NOTCH2NLB(+:102.442);NOTCH2NLA(+:102.453);NOTCH2NLC(+:102.47)	12	0.0218396	91.667	91.667	0	-	-
NA12878	564	831	1	1	1.25234e+07	1.25302e+07	145092782	145103666	1	deletion	84	84	-1	2384	2385	23795	23797	heterozygous	2	192	17.81	17.81	139.61	151.83	4053.3	0.204	NA	NA12878_DLE1_assembly5	assembly_comparison	4054	92.6	100	not_applicable	LOC100288142;SEC22B	BX647792	74388	-	yes	39	SEC22B(+:46.74);SEC22B3P(+:23.04);SEC22B2P(+:23.02)	AC245389.1(-:1.743);AC241952.2(-:237.339);PDE4DIP(-:253.625)	NOTCH2NLB(+:102.442);NOTCH2NLA(+:102.453);NOTCH2NLC(+:102.47)	12	0.0218396	91.667	91.667	0	-	-
NA12878	556	832	1	1	124207	130638	145137344	145144349	0.9	deletion	81	81	-1	29	30	23803	23804	unknown	-1	192	11.62	79.37	34.13	11.62	574.2	0.178	NA	NA12878_DLE1_assembly5	assembly_comparison	575	21.6	68.4	not_applicable	LOC100288142	SEC22B	20348	-	yes	64	NUDT4B(-:100);NUDT4P2(-:100)	AC245389.1(-:46.305);AC241952.2(-:281.901);PDE4DIP(-:298.187)	NOTCH2NLB(+:61.759);NOTCH2NLA(+:61.77);NOTCH2NLC(+:61.787)	221	0.402213	0	91.667	0	-	-
NA12878	570	832	1	1	801657	803411	145184230	145186269	-1	deletion	85	85	-1	159	160	23819	23820	unknown	-1	192	4.24	31.64	121.63	4.24	285.3	0.253	NA	NA12878_DLE1_assembly5	assembly_comparison	286	12.3	42.1	not_applicable	LOC100288142	NOTCH2NL	22842	-	yes	51	-	RNU6-1071P(-:31.49);NUDT4P2(-:42.205);NUDT4B(-:42.806)	NOTCH2NLB(+:19.839);NOTCH2NLA(+:19.85);NOTCH2NLC(+:19.867)	0	0	0	75	0	-	-
NA12878	579	712	1	1	2.0042e+06	2.00593e+06	145184230	145186269	-1	deletion	88	88	-1	325	326	23819	23820	unknown	-1	192	5.17	11.61	22.07	5.17	307	0.07	NA	NA12878_DLE1_assembly5	assembly_comparison	307	12.3	42.1	not_applicable	LOC100288142	NOTCH2NL	22842	-	yes	24	-	RNU6-1071P(-:31.49);NUDT4P2(-:42.205);NUDT4B(-:42.806)	NOTCH2NLB(+:19.839);NOTCH2NLA(+:19.85);NOTCH2NLC(+:19.867)	0	0	0	75	0	-	-
NA12878	565	831	1	1	1.27186e+07	1.27873e+07	145292773	1.45378e+08	1	deletion	84	84	-1	2422	2423	23838	23839	unknown	-1	192	58.74	58.74	98.91	151.83	16112.2	0.318	NA	NA12878_DLE1_assembly5	assembly_comparison	16112	15.2	24.6	not_applicable	LOC100288142;AX747132;AX747132	TRNA_Gln	1665.1	-	yes	20	NOTCH2NLA(+:2.65);NBPF10(+:46.16);AC242842.3(+:48.39);LINC01719(-:81.03)	RP11-458D21.6(-:89.435);AC239799.1(-:89.435);RNU6-1071P(-:140.033)	RNVU1-6(+:2.102);AC239799.2(+:2.102);HJV(+:17.595)	1	0.00181997	33.333	33.333	0	-	-
NA12878	580	711	1	1	246516	281472	146403832	146475094	1	deletion	89	89	-1	38	39	23999	24000	heterozygous	2	192	24.95	24.95	332.8	340.84	36306	0.454	NA	NA12878_DLE1_assembly5	assembly_comparison	36306	83.3	96.5	not_applicable	LOC100288142	TRNA_Gln	1666	-	yes	40	NBPF12(+:71.03);AC244394.2(-:100)	PFN1P8(-:8.522);RP4-565E6.1(-:307.598);WI2-3658N16.1(-:368.184)	AC244394.1(+:44.285);RNVU1-8(+:73.201);PDIA3P1(+:166.229)	3	0.00545991	16.667	16.667	0	-	-
NA12878	582	712	1	1	246516	281472	146403832	146475094	1	deletion	90	90	-1	38	39	23999	24000	heterozygous	2	192	24.95	24.95	337.32	344.59	36306	0.456	NA	NA12878_DLE1_assembly5	assembly_comparison	36306	83.3	96.5	not_applicable	LOC100288142	TRNA_Gln	1666	-	yes	37	NBPF12(+:71.03);AC244394.2(-:100)	PFN1P8(-:8.522);RP4-565E6.1(-:307.598);WI2-3658N16.1(-:368.184)	AC244394.1(+:44.285);RNVU1-8(+:73.201);PDIA3P1(+:166.229)	3	0.00545991	16.667	16.667	0	-	-
NA12878	590	1211	1	1	583333	592416	148851345	148860761	-1	deletion	97	97	-1	87	89	24372	24373	unknown	-1	192	1.95	9.9	24.46	1.95	333.6	0.312	NA	NA12878_DLE1_assembly5	assembly_comparison	334	8.8	29.8	not_applicable	-	AK310441	15279	-	yes	33	LINC02799(+:100);AC239859.2(-:100)	RNVU1-16(-:81.407);AC253572.2(-:82.553);RP11-763B22.3(-:87.839)	FP700107.1(+:9.642);DRD5P2(+:36.854);AC239859.3(+:38.985)	30	0.0545991	0	66.667	0	-	-
NA12878	599	351	1	1	2.25106e+07	2.25559e+07	149303173	149352908	1	deletion	103	103	-1	4043	4048	24448	24453	unknown	-1	192	6.6	6.6	19.55	24.87	4470.5	0.222	NA	NA12878_DLE1_assembly5	assembly_comparison	4471	11.8	31.6	not_applicable	TRNA_Asn;TRNA_Glu;TRNA_Pseudo	TRNA_Val	4547	-	yes	11	RP11-403I13.9(-:100);CR812485.1(+:100);AC239798.2(-:100)	RNU1-143P(-:13.996);RNVU1-18(-:76.115);RNU1-92P(-:85.007)	FCGR1CP(+:13.436);AC246680.1(+:44.155);RP11-277L2.6(+:168.879)	304	0.55327	33.333	66.667	0	-	-
NA12878	601	352	1	1	2.24669e+07	2.25122e+07	149303173	149352908	1	deletion	105	105	-1	4047	4052	24448	24453	unknown	-1	192	3.22	3.22	19.55	21.59	4470.5	0.085	NA	NA12878_DLE1_assembly5	assembly_comparison	4471	11.8	31.6	not_applicable	TRNA_Asn;TRNA_Glu;TRNA_Pseudo	TRNA_Val	4547	-	yes	12	RP11-403I13.9(-:100);CR812485.1(+:100);AC239798.2(-:100)	RNU1-143P(-:13.996);RNVU1-18(-:76.115);RNU1-92P(-:85.007)	FCGR1CP(+:13.436);AC246680.1(+:44.155);RP11-277L2.6(+:168.879)	304	0.55327	33.333	66.667	0	-	-
NA12878	604	831	1	1	1.36839e+07	1.36858e+07	149602569	149653425	1	deletion	108	108	-1	2565	2566	24500	24509	unknown	-1	197	8.39	14.09	8.39	22.13	48945.9	0.264	NA	NA12878_DLE1_assembly5	assembly_comparison	48946	21.1	75.4	not_applicable	LINC00623;TRNA_Asn;TRNA_Asn;AB007962	TRNA_Glu	10930	-	yes	42	RP11-353N4.8(+:100);RNVU1-20(+:100);RP11-353N4.7(+:100);FAM91A2P(+:100);AC241377.3(-:10.48)	RP11-353N4.1(-:8.817);RP11-277L2.5(-:12.067);RP11-277L2.3(-:22.975)	RP11-353N4.3(+:8.152);RP11-353N4.4(+:16.572);AL358813.2(+:19.553)	3	0.00545991	91.667	91.667	0	-	-
NA12878	607	3502	1	1	164738	184088	149607401	1.49629e+08	1	deletion	110	110	-1	29	32	24501	24504	unknown	-1	197	15.57	15.57	34.58	46.78	2394.7	0.123	NA	NA12878_DLE1_assembly5	assembly_comparison	2395	66.7	94.7	not_applicable	LINC00623;TRNA_Asn;TRNA_Asn;AB007962	AB074166	24797	LINC00623-AB007962	yes	36	RNVU1-20(+:100);RP11-353N4.7(+:48.26)	RP11-353N4.1(-:13.649);RP11-277L2.5(-:16.899);RP11-277L2.3(-:27.807)	FAM91A2P(+:14.646);RP11-353N4.3(+:32.432);RP11-353N4.4(+:40.852)	4	0.00727987	91.667	91.667	0	-	-
NA12878	662	171	1	1	873733	890763	150499952	150517786	0.9	deletion	112	112	-1	147	148	24671	24672	heterozygous	1	-1	6.41	168.08	12974.7	6.41	804.4	0.506	NA	NA12878_DLE1_assembly5	assembly_comparison	804	12.3	17.5	not_applicable	-	ADAMTSL4	4112	-	yes	31	-	APH1A(-:259.153);AC242988.1(-:269.463);ANP32E(-:306.235)	ADAMTSL4(+:1.059);AL356356.1(+:1.111);MIR4257(+:3.619)	0	0	0	8.333	0	-	-
NA12878	663	171	1	1	1.06461e+06	1.06657e+06	150690940	150693180	-1	deletion	112	112	-1	193	194	24721	24722	homozygous	1	199	3.86	202.95	12939.8	3.86	277.7	0.641	NA	NA12878_DLE1_assembly5	assembly_comparison	277	23.5	84.2	not_applicable	HORMAD1	CTSS	9492	-	yes	44	HORMAD1(-:23.78)	GOLPH3L(-:69.234);ENSA(-:114.613);SNORA40(-:114.925)	AL356292.1(+:56.568);UBE2D3P3(+:76.769);CTXND2(+:163.432)	46	0.0837186	0	116.667	0	-	-
NA12878	608	172	1	1	1.06516e+06	1.06712e+06	150690940	150693180	-1	deletion	111	111	-1	192	193	24721	24722	homozygous	1	199	3.86	211.19	9105.45	3.86	277.7	0.388	NA	NA12878_DLE1_assembly5	assembly_comparison	278	23.5	84.2	not_applicable	HORMAD1	CTSS	9492	-	yes	41	HORMAD1(-:23.78)	GOLPH3L(-:69.234);ENSA(-:114.613);SNORA40(-:114.925)	AL356292.1(+:56.568);UBE2D3P3(+:76.769);CTXND2(+:163.432)	46	0.0837186	0	116.667	0	-	-
NA12878	609	172	1	1	1.07298e+06	1.08287e+06	150699052	150709262	-1	deletion	111	111	-1	194	195	24723	24724	heterozygous	1	-1	1.35	210.31	9104.73	1.35	317.2	0.386	NA	NA12878_DLE1_assembly5	assembly_comparison	318	23.5	84.2	not_applicable	CTSS	HORMAD1	5689	-	yes	40	CTSS(-:26.96)	HORMAD1(-:25.516);GOLPH3L(-:77.346);ENSA(-:122.725)	AL356292.1(+:40.486);UBE2D3P3(+:60.687);CTXND2(+:147.35)	48	0.0873585	0	116.667	0	-	-
NA12878	610	172	1	1	1.94556e+06	1.95392e+06	151568112	151576881	-1	deletion	111	111	-1	318	319	24861	24862	homozygous	1	200	4.27	389.38	8927.26	4.27	416.2	0.52	NA	NA12878_DLE1_assembly5	assembly_comparison	416	13.2	26.3	not_applicable	-	SNX27	7781	-	yes	48	-	SNORA44(-:64.805);POGZ(-:189.912);SELENBP1(-:228.332)	SNX27(+:4.601);RNU6-1062P(+:21.919);AL589765.1(+:93.621)	1	0.00181997	0	25	0	-	-
NA12878	664	171	1	1	1.94535e+06	1.95371e+06	151568112	151576881	-1	deletion	112	112	-1	318	319	24861	24862	homozygous	1	200	4.27	386.05	12756.7	4.27	416.3	0.52	NA	NA12878_DLE1_assembly5	assembly_comparison	416	13.2	26.3	not_applicable	-	SNX27	7781	-	yes	48	-	SNORA44(-:64.805);POGZ(-:189.912);SELENBP1(-:228.332)	SNX27(+:4.601);RNU6-1062P(+:21.919);AL589765.1(+:93.621)	1	0.00181997	0	25	0	-	-
NA12878	666	171	1	1	2.9419e+06	2.94712e+06	152550843	152588200	1	deletion	112	112	-1	487	488	25054	25060	heterozygous	1	-1	588.69	588.69	12556.2	3148.98	32136.4	0.508	NA	NA12878_DLE1_assembly5	assembly_comparison	32137	52	84.2	not_applicable	LCE3D;LCE3C;LCE3B	LCE3A	7110	-	yes	29	LCE3D(-:100);LCE3C(+:100);LCE3B(+:100)	LCE3E(-:9.713);CRNN(-:166.124);FLG2(-:226.632)	AL139247.1(+:37.608);LCE2D(+:44.656);LCE2C(+:56.571)	5410	9.84603	75	75	6	-	-
NA12878	613	172	1	1	3.13958e+06	3.14327e+06	152758335	152772524	1	deletion	111	111	-1	518	519	25085	25088	homozygous	1	202	631.52	631.52	8686.03	1888.02	10503	0.514	NA	NA12878_DLE1_assembly5	assembly_comparison	10503	31.4	47.4	not_applicable	LCE1E;LCE1D	LCE1C	4787	-	yes	22	LCE1E(+:100);LCE1D(+:100)	LCEP4(-:138.466);LCE3A(-:160.025);LCE3D(-:203.478)	LCE1B(+:8.923);LCE1A(+:24.425);LCE6A(+:39.808)	2023	3.6818	8.333	8.333	0	-	-
NA12878	667	171	1	1	3.11749e+06	3.12118e+06	152758335	152772524	1	deletion	112	112	-1	513	514	25085	25088	homozygous	1	202	616.6	616.6	12527.1	1888.05	10503.1	0.496	NA	NA12878_DLE1_assembly5	assembly_comparison	10503	31.4	47.4	not_applicable	LCE1E;LCE1D	LCE1C	4787	-	yes	25	LCE1E(+:100);LCE1D(+:100)	LCEP4(-:138.466);LCE3A(-:160.025);LCE3D(-:203.478)	LCE1B(+:8.923);LCE1A(+:24.425);LCE6A(+:39.808)	2023	3.6818	8.333	8.333	0	-	-
NA12878	619	172	1	1	6.91911e+06	6.93412e+06	156523179	1.5654e+08	1	deletion	111	111	-1	1076	1077	25708	25711	homozygous	1	208	31.81	1357.81	7959.21	31.81	2188	0.512	NA	NA12878_DLE1_assembly5	assembly_comparison	2187	93.1	98.2	not_applicable	IQGAP3	TTC24	9141.1	-	yes	44	-	Y_RNA(-:66.289);MEF2D(-:86.66);C1orf61(-:146.137)	TTC24(+:6.141);NAXE(+:18.176);HAPLN2(+:45.745)	110	0.200197	116.667	116.667	13	-	-
NA12878	673	171	1	1	6.89608e+06	6.91109e+06	156523179	1.5654e+08	1	deletion	112	112	-1	1079	1080	25708	25711	homozygous	1	208	31.81	1363.44	11779.7	31.81	2188	0.477	NA	NA12878_DLE1_assembly5	assembly_comparison	2187	93.1	98.2	not_applicable	IQGAP3	TTC24	9141.1	-	yes	43	-	Y_RNA(-:66.289);MEF2D(-:86.66);C1orf61(-:146.137)	TTC24(+:6.141);NAXE(+:18.176);HAPLN2(+:45.745)	110	0.200197	116.667	116.667	13	-	-
NA12878	622	172	1	1	9.25462e+06	9.26239e+06	158860030	158870403	1	deletion	111	111	-1	1469	1470	26144	26146	homozygous	1	210	138.81	1882.53	7434.51	138.81	2602.5	0.549	NA	NA12878_DLE1_assembly5	assembly_comparison	2602	73	96.5	not_applicable	-	PYHIN1	30934	-	yes	25	-	OR10AA1P(-:78.841);OR6N2(-:113.018);OR6N1(-:139.426)	PYHIN1(+:27.183);IFI16(+:96.355);AL359753.1(+:155.636)	3592	6.53733	75	75	4	-	-
NA12878	675	171	1	1	9.23196e+06	9.23973e+06	158860030	158870403	1	deletion	112	112	-1	1468	1469	26144	26146	homozygous	1	210	138.81	1887.79	11255.4	138.81	2602.5	0.433	NA	NA12878_DLE1_assembly5	assembly_comparison	2603	73	96.5	not_applicable	-	PYHIN1	30934	-	yes	21	-	OR10AA1P(-:78.841);OR6N2(-:113.018);OR6N1(-:139.426)	PYHIN1(+:27.183);IFI16(+:96.355);AL359753.1(+:155.636)	3592	6.53733	75	75	4	-	-
NA12878	623	172	1	1	9.34821e+06	9.35507e+06	1.58957e+08	158968256	1	deletion	111	111	-1	1491	1492	26168	26169	heterozygous	1	-1	137.62	1910.62	7406.21	137.62	4870.8	0.625	NA	NA12878_DLE1_assembly5	assembly_comparison	4872	17.2	21.1	not_applicable	-	PYHIN1	9682.9	-	yes	20	IFI16(+:2.71)	OR10AA1P(-:175.342);OR6N2(-:209.519);OR6N1(-:235.927)	AL359753.1(+:57.783);CADM3(+:170.143);RNA5SP60(+:177.007)	682	1.24122	25	25	0	-	-
NA12878	624	172	1	1	9.3837e+06	9.4046e+06	1.58997e+08	159022081	1	deletion	111	111	-1	1501	1504	26179	26181	heterozygous	1	-1	82.01	1920.15	7397.43	82.01	4213.5	0.593	NA	NA12878_DLE1_assembly5	assembly_comparison	4214	3.9	8.8	not_applicable	IFI16	AIM2	10194	-	yes	17	-	OR10AA1P(-:215.786);OR6N2(-:249.963);OR6N1(-:276.371)	AL359753.1(+:3.958);CADM3(+:116.318);RNA5SP60(+:123.182)	212	0.385833	0	0	0	-	-
NA12878	110	461	1	1	984581	992055	16147586	1.61584e+07	1	deletion	7	7	-1	134	135	2216	2217	heterozygous	1	-1	146.35	528.74	146.35	284.96	3361.1	0.565	NA	NA12878_DLE1_assembly5	assembly_comparison	3360	31.9	54.4	not_applicable	-	FLJ37453	2288.5	-	yes	26	AL450998.1(+:100);AL450998.2(-:3.31)	UQCRHL(-:10.922);SLC25A34-AS1(-:78.04);AL450998.3(-:97.779)	SPEN(+:1.169);snoU13(+:75.97);AL355994.4(+:134.706)	1849	3.36512	41.667	41.667	4	-	-
NA12878	628	172	1	1	1.41151e+07	1.41161e+07	163615903	163617177	-1	deletion	111	111	-1	2326	2327	27101	27102	heterozygous	1	-1	1.37	2966.25	6349.44	1.37	201.1	0.494	NA	NA12878_DLE1_assembly5	assembly_comparison	201	0.5	1.8	not_applicable	-	5S_rRNA	136519	-	yes	32	-	RNA5SP62(-:174.617);AL603841.1(-:220.708);AL592435.1(-:398.608)	U3(+:272.73);NMNAT1P2(+:692.065);RNU5F-6P(+:700.333)	0	0	0	0	0	-	-
NA12878	683	171	1	1	1.7661e+07	1.76715e+07	167199827	1.67211e+08	0.9	deletion	112	112	-1	3007	3008	27858	27859	heterozygous	1	-1	8.91	3868.93	9273.85	8.91	685.9	0.471	NA	NA12878_DLE1_assembly5	assembly_comparison	686	0	0	not_applicable	POU2F1	RBSG4	34786	-	yes	23	POU2F1(+:8.33)	AL451050.2(-:7.759);LINC01363(-:52.227);AL451050.1(-:65.167)	AL136984.1(+:134.327);AL359962.3(+:210.414);AKR1D1P1(+:274.754)	0	0	0	0	0	-	-
NA12878	684	171	1	1	1.84837e+07	1.84863e+07	1.68022e+08	1.68026e+08	0.99	deletion	112	112	-1	3156	3157	28036	28039	heterozygous	1	-1	59.44	4051.82	9091.29	59.44	1297.6	0.553	NA	NA12878_DLE1_assembly5	assembly_comparison	1298	33.8	52.6	not_applicable	DCAF6	GPR161	22770.5	-	yes	31	DCAF6(+:7.07);GCSHP5(-:100)	MPC2(-:133.196);Z99943.2(-:229.972);ADCY10(-:240.486)	TIPRL(+:119.19);RPL34P1(+:150.845);AL021397.1(+:155.634)	563	1.02464	41.667	41.667	2	-	-
NA12878	125	1942	1	1	29993.4	39206.2	16903732	16919144	0.99	deletion	11	11	-1	2	3	2318	2319	heterozygous	1	-1	3.07	3.07	16.76	16.23	6199.1	0.047	NA	NA12878_DLE1_assembly5	assembly_comparison	6199	1	0	not_applicable	NBPF1	CROCCP2	25613	-	yes	10	NBPF1(-:41.79)	AL355149.1(-:25.586);LINC01783(-:40.351);RNU1-1(-:60.115)	AL137798.1(+:21.742);MST1P2(+:49.973);AL137798.2(+:61.23)	3	0.00545991	0	0	0	-	-
NA12878	121	1941	1	1	113893	129969	16943313	16960960	0.98	deletion	9	9	-1	19	20	2327	2328	heterozygous	1	44	3.2	15.97	3.2	18.74	1570.5	0.086	NA	NA12878_DLE1_assembly5	assembly_comparison	1570	37.3	63.2	not_applicable	CROCCP2	NBPF1	3214	-	yes	31	AL137798.1(+:100)	NBPF1(-:51.499);AL355149.1(-:65.167);LINC01783(-:79.932)	MST1P2(+:8.157);AL137798.2(+:19.414);AL137798.1(+:35.538)	0	0	25	25	0	-	-
NA12878	112	461	1	1	158650	174691	16943313	16960960	0.98	deletion	7	7	-1	23	24	2327	2328	unknown	-1	44	3.54	671.48	3.54	29.76	1605.9	0.088	NA	NA12878_DLE1_assembly5	assembly_comparison	1606	37.3	63.2	not_applicable	CROCCP2	NBPF1	3214	-	yes	31	AL137798.1(+:100)	NBPF1(-:51.499);AL355149.1(-:65.167);LINC01783(-:79.932)	MST1P2(+:8.157);AL137798.2(+:19.414);AL137798.1(+:35.538)	0	0	25	25	0	-	-
NA12878	119	462	1	1	153159	169200	16943313	16960960	0.98	deletion	8	8	-1	22	23	2327	2328	unknown	-1	44	3.54	670.07	3.54	29.76	1605.9	0.091	NA	NA12878_DLE1_assembly5	assembly_comparison	1606	37.3	63.2	not_applicable	CROCCP2	NBPF1	3214	-	yes	28	AL137798.1(+:100)	NBPF1(-:51.499);AL355149.1(-:65.167);LINC01783(-:79.932)	MST1P2(+:8.157);AL137798.2(+:19.414);AL137798.1(+:35.538)	0	0	25	25	0	-	-
NA12878	637	172	1	1	21646244	2.16473e+07	171134401	171135709	-1	deletion	111	111	-1	3776	3777	28749	28750	heterozygous	1	-1	1.84	4805.77	4510.87	1.84	250.1	0.505	NA	NA12878_DLE1_assembly5	assembly_comparison	251	2.5	8.8	not_applicable	-	FMO6P	3700	-	yes	33	BX284613.2(-:1.45)	MIR1295A(-:60.532);BX284613.1(-:120.913);AL162399.1(-:575.011)	FMO2(+:15.679);FMO1(+:78.901);FMO4(+:144.613)	0	0	0	0	0	-	-
NA12878	644	172	1	1	2.69843e+07	2.69894e+07	176474090	176479749	0.9	deletion	111	111	-1	4835	4836	29951	29952	homozygous	1	226	8.94	6124.18	3192.47	8.94	525.8	0.446	NA	NA12878_DLE1_assembly5	assembly_comparison	526	60.8	98.2	not_applicable	PAPPA2	RFWD2	297721	-	yes	34	PAPPA2(+:3.05)	MORF4L1P7(-:134.255);AL591043.1(-:196.282);RNU2-12P(-:258.092)	BRINP2(+:657.345);LINC01645(+:837.949);AL122019.1(+:1039.256)	95	0.172897	0	116.667	0	-	-
NA12878	694	171	1	1	2.6937e+07	2.69422e+07	176474090	176479749	0.9	deletion	112	112	-1	4850	4851	29951	29952	homozygous	1	226	8.94	6179.62	6963.15	8.94	525.8	0.562	NA	NA12878_DLE1_assembly5	assembly_comparison	526	60.8	98.2	not_applicable	PAPPA2	RFWD2	297721	-	yes	36	PAPPA2(+:3.05)	MORF4L1P7(-:134.255);AL591043.1(-:196.282);RNU2-12P(-:258.092)	BRINP2(+:657.345);LINC01645(+:837.949);AL122019.1(+:1039.256)	95	0.172897	0	116.667	0	-	-
NA12878	645	172	1	1	2.80375e+07	2.80425e+07	177527376	1.77533e+08	-1	deletion	111	111	-1	5027	5028	30170	30172	homozygous	1	227	1.26	6364.88	2949.82	1.26	458.5	0.499	NA	NA12878_DLE1_assembly5	assembly_comparison	458	0	0	not_applicable	-	FAM5B	275819	-	yes	33	AL136114.1(-:2.18)	AL021398.1(-:368.88);MIR488(-:525.877);ASTN1(-:697.938)	LINC01741(+:133.804);AL359075.1(+:450.408);RASAL2(+:527.422)	0	0	0	0	0	-	-
NA12878	695	171	1	1	2.79906e+07	27995659	177527376	1.77533e+08	-1	deletion	112	112	-1	5039	5040	30170	30172	homozygous	1	227	1.26	6416.03	6724.8	1.26	458.5	0.446	NA	NA12878_DLE1_assembly5	assembly_comparison	458	0	0	not_applicable	-	FAM5B	275819	-	yes	37	AL136114.1(-:2.18)	AL021398.1(-:368.88);MIR488(-:525.877);ASTN1(-:697.938)	LINC01741(+:133.804);AL359075.1(+:450.408);RASAL2(+:527.422)	0	0	0	0	0	-	-
NA12878	696	171	1	1	29059890	2.90614e+07	178598734	178600515	-1	deletion	112	112	-1	5228	5229	30392	30394	heterozygous	1	-1	1.22	6662.09	6478.06	1.22	308.1	0.352	NA	NA12878_DLE1_assembly5	assembly_comparison	309	0	0	not_applicable	-	MIR4424	46369	-	yes	38	-	AL513013.1(-:115.036);CLEC20A(-:147.352);AL160281.1(-:432.257)	AL137796.1(+:17.326);MIR4424(+:43.369);RALGPS2(+:90.767)	0	0	0	0	0	-	-
NA12878	646	172	1	1	2.93272e+07	2.93284e+07	1.78819e+08	178820298	-1	deletion	111	111	-1	5266	5267	30448	30449	homozygous	1	228	2.36	6670.67	2645.96	2.36	235.6	0.549	NA	NA12878_DLE1_assembly5	assembly_comparison	236	0	0	not_applicable	RALGPS2;ANGPTL1	TRNA_Pseudo	140748	-	yes	37	RALGPS2(+:3.78);ANGPTL1(-:21.48)	SNORA63(-:93.068);PTPN2P1(-:100.04);AL449106.1(-:122.416)	FAM20B(+:171.641);TOR3A(+:227.907);AL512326.5(+:283.601)	0	0	0	0	0	-	-
NA12878	697	171	1	1	2.92795e+07	2.92807e+07	1.78819e+08	178820298	-1	deletion	112	112	-1	5278	5279	30448	30449	homozygous	1	228	2.36	6723.17	6419.59	2.36	235.6	0.492	NA	NA12878_DLE1_assembly5	assembly_comparison	236	0	0	not_applicable	RALGPS2;ANGPTL1	TRNA_Pseudo	140748	-	yes	37	RALGPS2(+:3.78);ANGPTL1(-:21.48)	SNORA63(-:93.068);PTPN2P1(-:100.04);AL449106.1(-:122.416)	FAM20B(+:171.641);TOR3A(+:227.907);AL512326.5(+:283.601)	0	0	0	0	0	-	-
NA12878	699	171	1	1	3.12059e+07	3.12113e+07	1.80746e+08	180757109	1	deletion	112	112	-1	5629	5630	30850	30853	heterozygous	1	-1	781.79	7168.43	5975.05	781.79	5623.8	0.473	NA	NA12878_DLE1_assembly5	assembly_comparison	5624	2.9	5.3	not_applicable	XPR1	KIAA1614	125204	-	yes	22	XPR1(+:6.59)	Y_RNA(-:254.933);MIR3121(-:335.635);ACBD6(-:504.296)	LINC02816(+:115.678);KIAA1614(+:121.924);AL162431.2(+:173.538)	76	0.138318	0	0	0	-	-
NA12878	650	172	1	1	3.31809e+07	3.31864e+07	182664976	1.82671e+08	-1	deletion	111	111	-1	5973	5976	31244	31248	heterozygous	1	-1	1.12	7585.94	1731.06	1.12	233.4	0.534	NA	NA12878_DLE1_assembly5	assembly_comparison	233	0.5	1.8	not_applicable	-	RGS8	22910	-	yes	33	-	RGS8(-:51.025);RGS16(-:94.218);RNASEL(-:119.207)	LINC01688(+:8.223);AL353778.1(+:29.154);AL513344.1(+:52.281)	64	0.116478	0	0	0	-	-
NA12878	651	172	1	1	3.32313e+07	3.32337e+07	182715583	182718368	-1	deletion	111	111	-1	5985	5986	31257	31258	homozygous	1	232	3.52	7596.77	1719.87	3.52	354.8	0.529	NA	NA12878_DLE1_assembly5	assembly_comparison	355	9.8	35.1	not_applicable	-	NPL	40216	-	yes	25	-	RGS8(-:101.632);RGS16(-:144.825);RNASEL(-:169.814)	AL513344.1(+:4.686);NPL(+:37.06);DHX9(+:87.114)	65	0.118298	0	33.333	0	-	-
NA12878	703	171	1	1	3.31786e+07	3.3181e+07	182715583	182718368	-1	deletion	112	112	-1	5988	5989	31257	31258	homozygous	1	232	3.52	7616.61	5526.16	3.52	354.8	0.465	NA	NA12878_DLE1_assembly5	assembly_comparison	355	9.8	35.1	not_applicable	-	NPL	40216	-	yes	17	-	RGS8(-:101.632);RGS16(-:144.825);RNASEL(-:169.814)	AL513344.1(+:4.686);NPL(+:37.06);DHX9(+:87.114)	66	0.120118	0	33.333	0	-	-
NA12878	652	172	1	1	35278365	3.52888e+07	184763655	184774414	-1	deletion	111	111	-1	6373	6374	31706	31707	homozygous	1	233	1.44	8093.84	1221.25	1.44	332.4	0.544	NA	NA12878_DLE1_assembly5	assembly_comparison	333	33.3	33.3	not_applicable	FAM129A	AX747662	33523	-	yes	29	NIBAN1(-:9.12)	EDEM3(-:101.284);AL713852.1(-:183.922);AL445228.3(-:405.768)	LINC01633(+:191.428);RNF2(+:237.244);SWT1(+:348.798)	0	0	0	33.333	0	-	-
NA12878	704	171	1	1	3.52257e+07	3.52361e+07	184763655	184774414	-1	deletion	112	112	-1	6375	6376	31706	31707	homozygous	1	233	1.44	8120.43	5020.79	1.44	332.4	0.445	NA	NA12878_DLE1_assembly5	assembly_comparison	333	33.3	33.3	not_applicable	FAM129A	AX747662	33523	-	yes	29	NIBAN1(-:9.12)	EDEM3(-:101.284);AL713852.1(-:183.922);AL445228.3(-:405.768)	LINC01633(+:191.428);RNF2(+:237.244);SWT1(+:348.798)	0	0	0	33.333	0	-	-
NA12878	653	172	1	1	3.53247e+07	3.53439e+07	184810287	184835709	1	deletion	111	111	-1	6382	6383	31717	31720	heterozygous	1	-1	246.48	8104.75	1212.62	246.48	6269.9	0.516	NA	NA12878_DLE1_assembly5	assembly_comparison	6270	59.3	84.2	not_applicable	FAM129A	AX747662	80155	-	yes	18	NIBAN1(-:17.1)	RNU7-13P(-:16.725);EDEM3(-:147.916);AL713852.1(-:230.554)	LINC01633(+:130.133);RNF2(+:175.949);SWT1(+:287.503)	65	0.118298	58.333	58.333	2	-	-
NA12878	654	172	1	1	3.54405e+07	3.54486e+07	184932429	184940841	-1	deletion	111	111	-1	6402	6403	31741	31742	heterozygous	1	-1	1.22	8126.41	1188.61	1.22	278.1	0.473	NA	NA12878_DLE1_assembly5	assembly_comparison	278	25.5	42.1	not_applicable	FAM129A	RNF2	73710	-	yes	27	-	RNU7-13P(-:138.867);EDEM3(-:270.058);AL713852.1(-:352.696)	LINC01633(+:25.001);RNF2(+:70.817);SWT1(+:182.371)	35	0.0636989	0	16.667	0	-	-
NA12878	705	171	1	1	3.54703e+07	3.54766e+07	185008882	185017148	0.99	deletion	112	112	-1	6418	6419	31756	31757	heterozygous	1	-1	128.41	8177.81	4965.03	128.41	1919.7	0.477	NA	NA12878_DLE1_assembly5	assembly_comparison	1920	13.2	28.1	not_applicable	RNF2	FAM129A	65165	-	yes	22	RNF2(+:9.62)	RNA5SP72(-:21.799);RNU7-13P(-:215.32);NIBAN1(-:246.024)	SWT1(+:106.064);Y_RNA(+:200.297);Y_RNA(+:215.519)	780	1.41958	16.667	16.667	0	-	-
NA12878	655	172	1	1	3.69571e+07	36960661	186453165	186456981	-1	deletion	111	111	-1	6714	6715	32098	32099	homozygous	1	234	1.14	8525.83	789.66	1.14	220.3	0.395	NA	NA12878_DLE1_assembly5	assembly_comparison	220	1	3.5	not_applicable	-	MIR548F1	6511	-	yes	32	AL096803.2(+:10.05)	PDC(-:37.467);AL596220.1(-:86.042);RNU6-1240P(-:169.208)	AL096803.4(+:30.924);AL096803.1(+:87.43);AL049198.1(+:133.851)	0	0	0	0	0	-	-
NA12878	706	171	1	1	3.69092e+07	36912832	186453165	186456981	-1	deletion	112	112	-1	6720	6721	32098	32099	homozygous	1	234	1.14	8562.38	4579.25	1.14	220.3	0.613	NA	NA12878_DLE1_assembly5	assembly_comparison	220	1	3.5	not_applicable	-	MIR548F1	6511	-	yes	34	AL096803.2(+:10.05)	PDC(-:37.467);AL596220.1(-:86.042);RNU6-1240P(-:169.208)	AL096803.4(+:30.924);AL096803.1(+:87.43);AL049198.1(+:133.851)	0	0	0	0	0	-	-
NA12878	656	172	1	1	3.72642e+07	3.72682e+07	186761855	186766242	-1	deletion	111	111	-1	6770	6771	32160	32161	homozygous	1	235	10.86	8583.96	732.69	10.86	463.7	0.467	NA	NA12878_DLE1_assembly5	assembly_comparison	463	27.5	98.2	not_applicable	-	PLA2G4A	31790	-	yes	26	-	PTGS2(-:117.932);AL096803.3(-:209.208);PDC(-:346.157)	PLA2G4A(+:28.839);ERVMER61-1(+:270.59);FDPSP1(+:762.951)	2	0.00363994	0	83.333	0	-	-
NA12878	707	171	1	1	3.72164e+07	3.72203e+07	186761855	186766242	-1	deletion	112	112	-1	6776	6777	32160	32161	homozygous	1	235	10.86	8620.05	4522.72	10.86	463.7	0.525	NA	NA12878_DLE1_assembly5	assembly_comparison	463	27.5	98.2	not_applicable	-	PLA2G4A	31790	-	yes	26	-	PTGS2(-:117.932);AL096803.3(-:209.208);PDC(-:346.157)	PLA2G4A(+:28.839);ERVMER61-1(+:270.59);FDPSP1(+:762.951)	2	0.00363994	0	83.333	0	-	-
NA12878	708	171	1	1	3.7912e+07	3.79176e+07	187460391	187467685	0.99	deletion	112	112	-1	6920	6921	32322	32323	heterozygous	1	-1	118.2	8802.88	4339.95	118.2	1728.5	0.468	NA	NA12878_DLE1_assembly5	assembly_comparison	1728	71.1	96.5	not_applicable	-	C1orf99	142673	-	yes	19	ERVMER61-1(+:2.16)	PTGS2(-:816.468);AL096803.3(-:907.744);PDC(-:1044.693)	FDPSP1(+:61.508);AL357559.1(+:130.613);SLC4A1APP2(+:205.007)	3596	6.54461	83.333	83.333	6	-	-
NA12878	657	172	1	1	3.82069e+07	3.82191e+07	187708802	187727541	1	deletion	111	111	-1	6963	6964	32377	32379	homozygous	1	236	461.87	8826.78	490.43	461.87	6534	0.502	NA	NA12878_DLE1_assembly5	assembly_comparison	6534	30.9	54.4	not_applicable	-	C1orf99	95815	-	yes	35	-	AL645474.1(-:22.428);AL391813.1(-:229.832);PTGS2(-:1064.879)	AL136372.2(+:252.232);AL596211.1(+:456.99);AL929288.1(+:747.128)	1416	2.57708	33.333	33.333	2	-	-
NA12878	709	171	1	1	3.81574e+07	3.81696e+07	187708802	187727541	1	deletion	112	112	-1	6970	6971	32377	32379	homozygous	1	236	461.87	8865.18	4278.16	461.87	6534	0.472	NA	NA12878_DLE1_assembly5	assembly_comparison	6534	30.9	54.4	not_applicable	-	C1orf99	95815	-	yes	31	-	AL645474.1(-:22.428);AL391813.1(-:229.832);PTGS2(-:1064.879)	AL136372.2(+:252.232);AL596211.1(+:456.99);AL929288.1(+:747.128)	1416	2.57708	33.333	33.333	2	-	-
NA12878	659	172	1	1	3.90242e+07	3.90294e+07	188536907	188542868	0.9	deletion	111	111	-1	7137	7138	32578	32579	homozygous	1	238	29.85	9025.55	291.11	29.85	811.2	0.496	NA	NA12878_DLE1_assembly5	assembly_comparison	811	69.6	100	not_applicable	-	C1orf99	923920	-	yes	41	-	AL592447.1(-:322.637);RN7SKP156(-:408.937);AL136372.1(-:497.478)	AL929288.2(+:94.616);RPS3AP9(+:117.583);LINC01035(+:328.951)	3555	6.46999	0	108.333	0	-	-
NA12878	711	171	1	1	38974644	3.89798e+07	188536907	188542868	0.9	deletion	112	112	-1	7144	7145	32578	32579	homozygous	1	238	29.85	9066.61	4076.18	29.85	811.2	0.523	NA	NA12878_DLE1_assembly5	assembly_comparison	812	69.6	100	not_applicable	-	C1orf99	923920	-	yes	39	-	AL592447.1(-:322.637);RN7SKP156(-:408.937);AL136372.1(-:497.478)	AL929288.2(+:94.616);RPS3AP9(+:117.583);LINC01035(+:328.951)	3555	6.46999	0	108.333	0	-	-
NA12878	660	172	1	1	39473925	3.94799e+07	188990241	188996847	0.9	deletion	111	111	-1	7220	7221	32674	32675	heterozygous	1	-1	17.02	9135.16	181.5	17.02	650.1	0.369	NA	NA12878_DLE1_assembly5	assembly_comparison	651	12.3	40.4	not_applicable	-	FAM5C	1069950	-	yes	29	LINC01035(+:9.56)	AL691515.2(-:148.636);AL691515.1(-:312.487);AL592447.1(-:775.971)	LINC01701(+:744.748);AL591504.2(+:837.664);AL354771.1(+:1234.181)	39	0.0709788	0	50	0	-	-
NA12878	712	171	1	1	4.00595e+07	4.00615e+07	189628879	189631053	-1	deletion	112	112	-1	7350	7351	32811	32812	heterozygous	1	-1	1.37	9338.23	3803.45	1.37	204.5	0.524	NA	NA12878_DLE1_assembly5	assembly_comparison	205	2	7	not_applicable	-	FAM5C	435744	-	yes	26	-	GAPDHP75(-:524.398);CLPTM1LP1(-:620.787);AL691515.2(-:787.274)	LINC01701(+:110.542);AL591504.2(+:203.458);AL354771.1(+:599.975)	0	0	0	0	0	-	-
NA12878	661	172	1	1	4.01758e+07	4.02032e+07	189696738	189802939	1	deletion	111	113	-1	7356	7357	32824	32849	heterozygous	1	-1	2397.48	8884.14	3623.2	2397.48	78861.2	0.869	NA	NA12878_DLE1_assembly5	assembly_comparison	78861	1.5	1.8	not_applicable	-	FAM5C	263858	-	yes	16	LINC01701(+:100)	RNA5SP73(-:58.459);GAPDHP75(-:592.257);CLPTM1LP1(-:688.646)	AL591504.2(+:31.572);AL354771.1(+:428.089);LINC01351(+:641.742)	11	0.0200197	0	0	0	-	-
NA12878	714	171	1	1	4.48581e+07	4.48637e+07	194447168	194456001	1	deletion	112	112	-1	8290	8291	33878	33880	homozygous	1	240	328.63	10519.9	2623.29	328.63	3176.2	0.51	NA	NA12878_DLE1_assembly5	assembly_comparison	3176	53.9	77.2	not_applicable	-	CDC73	1223227	-	yes	37	RNU6-983P(-:100)	RPL23AP22(-:718.223);U3(-:743.18);AL357793.2(-:790.792)	AL353072.1(+:228.924);AL357932.1(+:636.81);CFH(+:2162.172)	2022	3.67998	83.333	83.333	8	-	-
NA12878	733	172	1	1	4.4828e+07	4.48336e+07	194447168	194456001	1	deletion	113	113	-1	8257	8258	33878	33880	homozygous	1	240	328.63	1139.09	2624.61	328.63	3176.2	0.482	NA	NA12878_DLE1_assembly5	assembly_comparison	3176	53.9	77.2	not_applicable	-	CDC73	1223227	-	yes	38	RNU6-983P(-:100)	RPL23AP22(-:718.223);U3(-:743.18);AL357793.2(-:790.792)	AL353072.1(+:228.924);AL357932.1(+:636.81);CFH(+:2162.172)	2022	3.67998	83.333	83.333	8	-	-
NA12878	717	171	1	1	4.68308e+07	4.68397e+07	196433228	196442344	-1	deletion	112	112	-1	8659	8662	34299	34303	heterozygous	1	-1	1.12	10980.3	2161.82	1.12	212.5	0.548	NA	NA12878_DLE1_assembly5	assembly_comparison	212	0	0	not_applicable	KCNT2	MIR4735	109199	-	yes	24	KCNT2(-:3.94)	LINC01724(-:416.215);AL353709.1(-:714.074);AL353072.2(-:1675.581)	CFH(+:175.829);CFHR3(+:298.581);CFHR1(+:343.543)	0	0	0	0	0	-	-
NA12878	719	171	1	1	4.78963e+07	4.78999e+07	197502182	197508488	1	deletion	112	112	-1	8865	8866	34520	34522	homozygous	1	242	341.62	11249.3	1893.83	341.62	2743.2	0.46	NA	NA12878_DLE1_assembly5	assembly_comparison	2743	83.3	100	not_applicable	DENND1B	CRB1	54598	-	yes	29	DENND1B(-:4.54)	AL136322.1(-:92.076);ZBTB41(-:376.372);SEPTIN14P12(-:391.304)	EEF1A1P32(+:146.402);AL365258.3(+:193.278);AL365258.2(+:214.961)	110	0.200197	116.667	116.667	14	-	-
NA12878	735	172	1	1	4.78654e+07	4.78689e+07	197502182	197508488	1	deletion	113	113	-1	8837	8838	34520	34522	homozygous	1	242	341.62	1886.21	1877.47	341.62	2743.2	0.543	NA	NA12878_DLE1_assembly5	assembly_comparison	2743	83.3	100	not_applicable	DENND1B	CRB1	54598	-	yes	42	DENND1B(-:4.54)	AL136322.1(-:92.076);ZBTB41(-:376.372);SEPTIN14P12(-:391.304)	EEF1A1P32(+:146.402);AL365258.3(+:193.278);AL365258.2(+:214.961)	110	0.200197	116.667	116.667	14	-	-
NA12878	736	172	1	1	4.82529e+07	4.82567e+07	197893772	197897846	-1	deletion	113	113	-1	8932	8933	34628	34629	homozygous	1	243	1.76	1981.34	1781.93	1.76	289.5	0.477	NA	NA12878_DLE1_assembly5	assembly_comparison	289	21.1	36.8	not_applicable	LHX9	C1orf53	17276	-	yes	26	LHX9(+:42.73)	FAM204BP(-:174.891);Y_RNA(-:236.002);DENND1B(-:416.894)	NEK7(+:225.278);PTPRC(+:706.741);AC096631.2(+:1017.299)	2387	4.34427	0	16.667	0	-	-
NA12878	720	171	1	1	4.82839e+07	4.82877e+07	197893772	197897846	-1	deletion	112	112	-1	8960	8961	34628	34629	homozygous	1	243	1.76	11344.4	1798.34	1.76	289.6	0.507	NA	NA12878_DLE1_assembly5	assembly_comparison	290	21.1	36.8	not_applicable	LHX9	C1orf53	17276	-	yes	27	LHX9(+:42.73)	FAM204BP(-:174.891);Y_RNA(-:236.002);DENND1B(-:416.894)	NEK7(+:225.278);PTPRC(+:706.741);AC096631.2(+:1017.299)	2387	4.34427	0	16.667	0	-	-
NA12878	721	171	1	1	4.84296e+07	4.84357e+07	198039794	198046213	-1	deletion	112	112	-1	8990	8991	34664	34665	homozygous	1	244	1.98	11382.1	1759.88	1.98	278.6	0.606	NA	NA12878_DLE1_assembly5	assembly_comparison	279	3.4	12.3	not_applicable	-	NEK7	79895	-	yes	36	-	FAM204BP(-:320.913);Y_RNA(-:382.024);DENND1B(-:562.916)	NEK7(+:76.911);PTPRC(+:558.374);AC096631.2(+:868.932)	0	0	0	8.333	0	-	-
NA12878	737	172	1	1	48398625	4.84048e+07	198039794	198046213	-1	deletion	113	113	-1	8962	8963	34664	34665	homozygous	1	244	1.98	2017.95	1744.58	1.98	278.6	0.439	NA	NA12878_DLE1_assembly5	assembly_comparison	279	3.4	12.3	not_applicable	-	NEK7	79895	-	yes	34	-	FAM204BP(-:320.913);Y_RNA(-:382.024);DENND1B(-:562.916)	NEK7(+:76.911);PTPRC(+:558.374);AC096631.2(+:868.932)	0	0	0	8.333	0	-	-
NA12878	740	172	1	1	4.98035e+07	49805772	199436769	199440631	0.99	deletion	113	113	-1	9237	9238	34960	34961	homozygous	1	246	150.49	2383.52	1379.81	150.49	1575.5	0.449	NA	NA12878_DLE1_assembly5	assembly_comparison	1575	83.3	96.5	not_applicable	-	BC040869	446604	-	yes	38	-	AC105941.1(-:267.561);AC105941.1(-:424.139);LINC01222(-:458.6)	AL596266.1(+:277.988);AL445687.1(+:402.475);RNU6-778P(+:413.656)	107	0.194737	75	75	4	-	-
NA12878	723	171	1	1	4.98231e+07	4.98254e+07	199436769	199440631	0.99	deletion	112	112	-1	9265	9266	34960	34961	homozygous	1	246	150.49	11759.3	1383.54	150.49	1575.5	0.582	NA	NA12878_DLE1_assembly5	assembly_comparison	1576	83.3	96.5	not_applicable	-	BC040869	446604	-	yes	39	-	AC105941.1(-:267.561);AC105941.1(-:424.139);LINC01222(-:458.6)	AL596266.1(+:277.988);AL445687.1(+:402.475);RNU6-778P(+:413.656)	107	0.194737	75	75	4	-	-
NA12878	752	352	1	1	2.14322e+07	2.14361e+07	2.0729e+08	207294510	0.9	deletion	116	116	-1	3871	3872	36317	36318	homozygous	1	256	30.81	172.92	101.77	30.81	760.7	0.505	NA	NA12878_DLE1_assembly5	assembly_comparison	761	61.8	78.9	not_applicable	C4BPA	AX229788	12226.5	-	yes	36	C4BPA(+:26.18)	YOD1(-:69.648);snoU13(-:74.804);C1orf116(-:94.976)	C4BPAP1(+:41.331);AL445493.2(+:55.131);C4BPAP2(+:101.633)	2141	3.89655	0	58.333	0	-	-
NA12878	756	351	1	1	2.14759e+07	21479773	2.0729e+08	207294510	0.9	deletion	117	117	-1	3865	3866	36317	36318	homozygous	1	256	30.81	171.88	4873.83	30.81	760.7	0.508	NA	NA12878_DLE1_assembly5	assembly_comparison	761	61.8	78.9	not_applicable	C4BPA	AX229788	12226.5	-	yes	37	C4BPA(+:26.18)	YOD1(-:69.648);snoU13(-:74.804);C1orf116(-:94.976)	C4BPAP1(+:41.331);AL445493.2(+:55.131);C4BPAP2(+:101.633)	2141	3.89655	0	58.333	0	-	-
NA12878	758	351	1	1	2.12199e+07	2.12304e+07	2.0754e+08	207554224	1	deletion	117	117	-1	3819	3820	36364	36367	heterozygous	1	-1	151.19	228.08	4818.05	151.19	3675.3	0.462	NA	NA12878_DLE1_assembly5	assembly_comparison	3677	48	84.2	not_applicable	-	CD55	5741.9	-	yes	16	CD55(+:30.83)	AL445493.1(-:213.502);AL445493.3(-:236.697);YOD1(-:319.858)	CR2(+:70.351);CR1(+:112.268);AL691452.1(+:131.406)	2477	4.50806	66.667	66.667	4	-	-
NA12878	754	352	1	1	2.10212e+07	2.10212e+07	207706309	207741959	1	deletion	116	118	-1	3798	3798	36395	36403	heterozygous	1	-1	260.32	260.32	4596.51	4215.3	35650	0.706	NA	NA12878_DLE1_assembly5	assembly_comparison	35650	79.9	100	not_applicable	CR1	CR2	43070	-	yes	19	CR1(+:28.6);AL137789.1(-:36.04)	AL391597.1(-:128.273);AL445493.1(-:379.759);AL445493.3(-:402.954)	CR1L(+:73.499);CD46P1(+:73.62);CDCA4P3(+:86.84)	622	1.13202	100	100	12	-	-
NA12878	790	352	1	1	1.67845e+07	16792379	211964221	211972891	0.9	deletion	118	118	-1	3086	3087	37188	37189	heterozygous	1	-1	18.35	935.18	3872.08	18.35	769.6	0.449	NA	NA12878_DLE1_assembly5	assembly_comparison	769	2	5.3	not_applicable	LPGAT1	NEK2	115250	-	yes	42	LPGAT1(-:16.8);RN7SL344P(-:100)	AC096637.2(-:71.951);FDPSP8(-:127.69);NEK2(-:129.222)	Y_RNA(+:0.468);LPGAT1-AS1(+:27.087);AC092814.2(+:133.7)	69	0.125578	0	0	0	-	-
NA12878	762	351	1	1	1.65878e+07	1.65962e+07	212170282	2.12179e+08	-1	deletion	117	117	-1	3032	3034	37237	37241	heterozygous	1	-1	4.34	1250.05	3793.28	4.34	420.2	0.452	NA	NA12878_DLE1_assembly5	assembly_comparison	420	1.5	3.5	not_applicable	INTS7	DTL	29807.5	-	yes	32	INTS7(-:15.58)	RN7SL344P(-:201.827);LPGAT1(-:250.483);AC096637.2(-:278.012)	SNORA26(+:16.791);DTL(+:26.784);MIR3122(+:68.844)	0	0	0	8.333	0	-	-
NA12878	763	351	1	1	1.62912e+07	1.63029e+07	212463757	212477067	0.99	deletion	117	117	-1	2984	2985	37294	37296	heterozygous	1	-1	43.24	1313.17	3732.88	43.24	1535.9	0.525	NA	NA12878_DLE1_assembly5	assembly_comparison	1536	60.3	70.2	not_applicable	PPP2R5A	SNORA16B	49093	-	yes	34	PPP2R5A(+:25.26);AL360091.2(+:100);AL360091.3(-:22.44)	LINC02608(-:62.137);RN7SKP98(-:187.894);RPL21P28(-:235.891)	SNORA16B(+:46.091);AL360091.1(+:50.693);NENF(+:126.195)	3091	5.62552	91.667	91.667	10	-	-
NA12878	792	352	1	1	1.56704e+07	1.5673e+07	213082590	213087177	0.99	deletion	118	118	-1	2878	2879	37424	37425	homozygous	1	261	213.01	1185.38	3621.93	213.01	1949.2	0.581	NA	NA12878_DLE1_assembly5	assembly_comparison	1950	58.8	94.7	not_applicable	-	FLVCR1	9886	-	yes	48	AC104333.4(+:6.08)	AC104333.2(-:51.073);FLVCR1-DT(-:54.143);SPATA45(-:76.107)	VASH2(+:33.685);RPS6KC1(+:134.398);AL592402.1(+:575.454)	2334	4.24781	83.333	83.333	8	-	-
NA12878	765	351	1	1	1.56712e+07	1.56841e+07	213082590	213097496	1	deletion	117	117	-1	2874	2875	37424	37426	homozygous	1	261	63.13	1434.86	3611.2	63.13	2016	0.422	NA	NA12878_DLE1_assembly5	assembly_comparison	2016	58.8	94.7	not_applicable	-	FLVCR1	9886	-	yes	44	AC104333.4(+:100)	AC104333.2(-:51.073);FLVCR1-DT(-:54.143);SPATA45(-:76.107)	VASH2(+:23.366);RPS6KC1(+:124.079);AL592402.1(+:565.135)	2334	4.24781	83.333	83.333	8	-	-
NA12878	768	351	1	1	1.28839e+07	1.28881e+07	215880134	215884557	-1	deletion	117	117	-1	2327	2328	38036	38037	homozygous	1	264	1.25	2151.9	2892.44	1.25	221	0.474	NA	NA12878_DLE1_assembly5	assembly_comparison	221	1	3.5	not_applicable	USH2A	KCTD3	84986	-	yes	47	USH2A(-:1.3)	SNORD116(-:73.766);AL450990.1(-:310.145);UBE2V1P13(-:1090.831)	AL358452.1(+:172.367);AC093581.1(+:358.25);AC138024.1(+:479.836)	0	0	0	0	0	-	-
NA12878	795	352	1	1	1.28725e+07	1.28767e+07	215880134	215884557	-1	deletion	118	118	-1	2331	2332	38036	38037	homozygous	1	264	1.25	1895.75	2910.14	1.25	221	0.526	NA	NA12878_DLE1_assembly5	assembly_comparison	221	1	3.5	not_applicable	USH2A	KCTD3	84986	-	yes	52	USH2A(-:1.3)	SNORD116(-:73.766);AL450990.1(-:310.145);UBE2V1P13(-:1090.831)	AL358452.1(+:172.367);AC093581.1(+:358.25);AC138024.1(+:479.836)	0	0	0	0	0	-	-
NA12878	770	351	1	1	1.1368e+07	1.1372e+07	217401425	217405622	-1	deletion	117	117	-1	2034	2035	38385	38387	heterozygous	1	-1	3.45	2471.94	2574.05	3.45	291.6	0.498	NA	NA12878_DLE1_assembly5	assembly_comparison	291	3.4	12.3	not_applicable	-	GPATCH2	198212	-	yes	34	-	ESRRG(-:721.837);MRPS18BP1(-:1023.448);SNORD116(-:1595.057)	SPATA17(+:396.044);LINC00210(+:657.62);AL355526.1(+:796.555)	185	0.336694	0	0	0	-	-
NA12878	150	152	1	1	6.19452e+07	61946595	21785517	21787118	-1	deletion	22	22	-1	10863	10864	3053	3054	homozygous	1	57	2.22	823.6	13757	2.22	228.1	0.501	NA	NA12878_DLE1_assembly5	assembly_comparison	228	17.6	63.2	not_applicable	NBPF3	BC127868	22909	-	yes	47	NBPF3(+:16.94);PFN1P10(-:100)	NBPF2P(-:31.399);AL592309.1(-:44.564);ECE1(-:238.777)	ALPL(+:45.772);LINC02596(+:122.847);AL590103.1(+:304.644)	2272	4.13497	0	50	0	-	-
NA12878	273	151	1	1	6.18832e+07	6.18846e+07	21785517	21787118	-1	deletion	23	23	-1	10871	10872	3053	3054	homozygous	1	57	2.22	819.32	13856.4	2.22	228.1	0.499	NA	NA12878_DLE1_assembly5	assembly_comparison	228	17.6	63.2	not_applicable	NBPF3	BC127868	22909	-	yes	47	NBPF3(+:16.94);PFN1P10(-:100)	NBPF2P(-:31.399);AL592309.1(-:44.564);ECE1(-:238.777)	ALPL(+:45.772);LINC02596(+:122.847);AL590103.1(+:304.644)	2272	4.13497	0	50	0	-	-
NA12878	797	352	1	1	1.05798e+07	1.05917e+07	218172043	2.1819e+08	1	deletion	118	118	-1	1878	1880	38560	38563	heterozygous	1	-1	429.28	2436.26	2372	429.28	6065.7	0.44	NA	NA12878_DLE1_assembly5	assembly_comparison	6065	76	94.7	not_applicable	-	LINC00210	77898	-	yes	22	-	UBBP2(-:145.298);SPATA17-AS1(-:214.503);GPATCH2(-:568.709)	AL355526.1(+:12.209);LINC01653(+:23.878);RNU1-141P(+:110.168)	135	0.245696	83.333	83.333	6	-	-
NA12878	771	351	1	1	1.05251e+07	1.05304e+07	218245491	218251715	0.9	deletion	117	117	-1	1863	1864	38577	38578	heterozygous	1	-1	35	2686.66	2359.06	35	890.2	0.528	NA	NA12878_DLE1_assembly5	assembly_comparison	890	35.8	78.9	not_applicable	-	LINC00210	151346	-	yes	23	-	AL355526.2(-:22.206);UBBP2(-:218.746);SPATA17-AS1(-:287.951)	RNU1-141P(+:48.422);RRP15(+:203.92);AC096638.1(+:257.168)	465	0.846285	0	50	0	-	-
NA12878	798	352	1	1	9.98441e+06	9.98737e+06	218783226	218786530	-1	deletion	118	118	-1	1761	1762	38696	38697	homozygous	1	266	5.92	2582.06	2225.18	5.92	340.4	0.534	NA	NA12878_DLE1_assembly5	assembly_comparison	340	42.6	86	not_applicable	-	TGFB2	165266	-	yes	38	-	U3(-:65.193);TGFB2-AS1(-:262.688);AC096638.2(-:305.622)	LYPLAL1(+:557.681);AC096642.1(+:654.586);AC096642.2(+:678.794)	51	0.0928184	0	83.333	0	-	-
NA12878	772	351	1	1	9.99124e+06	9.9942e+06	218783226	218786530	-1	deletion	117	117	-1	1763	1764	38696	38697	homozygous	1	266	5.92	2814.46	2231.23	5.92	340.4	0.457	NA	NA12878_DLE1_assembly5	assembly_comparison	341	42.6	86	not_applicable	-	TGFB2	165266	-	yes	33	-	U3(-:65.193);TGFB2-AS1(-:262.688);AC096638.2(-:305.622)	LYPLAL1(+:557.681);AC096642.1(+:654.586);AC096642.2(+:678.794)	51	0.0928184	0	83.333	0	-	-
NA12878	804	352	1	1	6.38736e+06	6.39598e+06	222372320	222387377	1	deletion	118	118	-1	1060	1061	39479	39481	heterozygous	1	-1	644.42	3463.13	1344.67	644.42	6434.3	0.48	NA	NA12878_DLE1_assembly5	assembly_comparison	6434	27.5	43.9	not_applicable	-	TRNA_Thr	250970	-	yes	21	AL356108.1(-:7.01)	AC092765.1(-:182.971);LINC01705(-:185.153);LINC02257(-:314.997)	CICP13(+:251.059);TAF1A-AS1(+:372.79);MIA3(+:401.062)	1783	3.245	8.333	8.333	0	-	-
NA12878	808	352	1	1	4.58313e+06	4.59084e+06	224240441	224248571	-1	deletion	118	118	-1	743	744	39848	39849	homozygous	1	275	5	3854.18	953.06	5	424.3	0.517	NA	NA12878_DLE1_assembly5	assembly_comparison	424	23	82.5	not_applicable	-	AK124970	42624	-	yes	39	-	AC138393.2(-:19.035);RNU6-1319P(-:73.593);GTF2IP20(-:98.345)	FBXO28(+:50.242);DEGS1(+:111.887);SNORA72(+:115.772)	85	0.154697	0	116.667	0	-	-
NA12878	781	351	1	1	4.584e+06	4.5917e+06	224240441	224248571	-1	deletion	117	117	-1	743	744	39848	39849	homozygous	1	275	5	4092.16	953.53	5	424.3	0.466	NA	NA12878_DLE1_assembly5	assembly_comparison	425	23	82.5	not_applicable	-	AK124970	42624	-	yes	40	-	AC138393.2(-:19.035);RNU6-1319P(-:73.593);GTF2IP20(-:98.345)	FBXO28(+:50.242);DEGS1(+:111.887);SNORA72(+:115.772)	85	0.154697	0	116.667	0	-	-
NA12878	782	351	1	1	4.43871e+06	4.44523e+06	224386960	224393730	-1	deletion	117	117	-1	720	721	39873	39874	homozygous	1	276	1.29	4121.32	922.92	1.29	254.9	0.511	NA	NA12878_DLE1_assembly5	assembly_comparison	255	28.4	98.2	not_applicable	-	DEGS1	5819	-	yes	43	AC092809.3(-:5.88)	AC092809.4(-:20.782);RN7SKP49(-:88.976);AC138393.2(-:165.554)	AC092809.5(+:10.585);AC092809.2(+:88.618);RNU6-1008P(+:96.352)	26	0.0473192	0	83.333	0	-	-
NA12878	809	352	1	1	4.43785e+06	4.44436e+06	224386960	224393730	-1	deletion	118	118	-1	720	721	39873	39874	homozygous	1	276	1.29	3883.34	922.45	1.29	254.9	0.511	NA	NA12878_DLE1_assembly5	assembly_comparison	255	28.4	98.2	not_applicable	-	DEGS1	5819	-	yes	40	AC092809.3(-:5.88)	AC092809.4(-:20.782);RN7SKP49(-:88.976);AC138393.2(-:165.554)	AC092809.5(+:10.585);AC092809.2(+:88.618);RNU6-1008P(+:96.352)	26	0.0473192	0	83.333	0	-	-
NA12878	810	352	1	1	3.56869e+06	3.5743e+06	225256529	225262378	-1	deletion	118	118	-1	573	574	40038	40039	homozygous	1	277	1.18	4076.46	729.28	1.18	236.7	0.49	NA	NA12878_DLE1_assembly5	assembly_comparison	236	22.5	80.7	not_applicable	DNAH14	LBR	326826	-	yes	44	DNAH14(+:2.36)	AL391811.1(-:262.868);CNIH3-AS1(-:348.323);AL596330.1(-:362.555)	AC092811.1(+:387.345);AC099066.2(+:622.588);RNU6-1304P(+:663.599)	52	0.0946384	0	83.333	0	-	-
NA12878	783	351	1	1	3.56956e+06	3.57517e+06	225256529	225262378	-1	deletion	117	117	-1	572	573	40038	40039	homozygous	1	277	1.18	4315.95	728.24	1.18	236.8	0.503	NA	NA12878_DLE1_assembly5	assembly_comparison	237	22.5	80.7	not_applicable	DNAH14	LBR	326826	-	yes	46	DNAH14(+:2.36)	AL391811.1(-:262.868);CNIH3-AS1(-:348.323);AL596330.1(-:362.555)	AC092811.1(+:387.345);AC099066.2(+:622.588);RNU6-1304P(+:663.599)	52	0.0946384	0	83.333	0	-	-
NA12878	785	351	1	1	1.84106e+06	1.84814e+06	226980956	226988280	-1	deletion	117	117	-1	262	265	40384	40387	homozygous	1	279	2.32	4706.4	339.29	2.32	243.5	0.495	NA	NA12878_DLE1_assembly5	assembly_comparison	244	67.6	96.5	not_applicable	-	ITPKB	54081	-	yes	37	-	ITPKB-IT1(-:133.615);ITPKB(-:158.565);AL359704.3(-:251.95)	AL359732.1(+:24.132);PSEN2(+:66.605);COQ8A(+:93.957)	4	0.00727987	0	108.333	0	-	-
NA12878	813	352	1	1	1.84014e+06	1.84437e+06	226983774	226988280	-1	deletion	118	118	-1	260	261	40385	40387	homozygous	1	279	1.82	4466.27	341.27	1.82	283.4	0.523	NA	NA12878_DLE1_assembly5	assembly_comparison	284	67.6	96.5	not_applicable	-	ITPKB	56899	-	yes	35	-	ITPKB-IT1(-:136.433);ITPKB(-:161.383);AL359704.3(-:254.768)	AL359732.1(+:24.132);PSEN2(+:66.605);COQ8A(+:93.957)	4	0.00727987	0	108.333	0	-	-
NA12878	816	352	1	1	801153	803502	228023720	228026339	-1	deletion	118	118	-1	82	83	40589	40590	heterozygous	1	-1	3.45	4689.77	117.46	3.45	270.8	0.582	NA	NA12878_DLE1_assembly5	assembly_comparison	271	22.5	80.7	not_applicable	PRSS38	SNAP47	54789	-	yes	44	PRSS38(+:28)	SNAP47-AS1(-:89.188);JMJD4(-:102.594);ZNF847P(-:136.127)	SEPTIN14P17(+:138.413);WNT3A(+:165.36);ARF1(+:241.022)	45	0.0818986	0	100	0	-	-
NA12878	817	381	1	1	1.10263e+06	1.11109e+06	229807157	229823917	1	deletion	119	119	-1	177	178	40878	40883	homozygous	1	282	233.45	233.45	4096.34	902.18	8304.8	0.476	NA	NA12878_DLE1_assembly5	assembly_comparison	8305	32.8	43.9	not_applicable	-	URB2	11212	-	yes	33	AL354983.1(-:100)	TAF5L(-:75.299);RNU4-21P(-:133.346);ABCB10(-:151.828)	LINC01736(+:311.202);GALNT2(+:366.82);AL133516.1(+:735.32)	2178	3.96389	33.333	33.333	2	-	-
NA12878	875	382	1	1	1.10252e+06	1.11098e+06	229807157	229823917	1	deletion	120	120	-1	178	179	40878	40883	homozygous	1	282	231.77	231.77	4100.25	902.18	8304.8	0.511	NA	NA12878_DLE1_assembly5	assembly_comparison	8305	32.8	43.9	not_applicable	-	URB2	11212	-	yes	32	AL354983.1(-:100)	TAF5L(-:75.299);RNU4-21P(-:133.346);ABCB10(-:151.828)	LINC01736(+:311.202);GALNT2(+:366.82);AL133516.1(+:735.32)	2178	3.96389	33.333	33.333	2	-	-
NA12878	822	381	1	1	5.25126e+06	5.26709e+06	233951074	233968520	0.99	deletion	119	119	-1	922	923	41715	41716	homozygous	1	287	30.62	1184.77	3144.04	30.62	1612.6	0.501	NA	NA12878_DLE1_assembly5	assembly_comparison	1613	66.2	89.5	not_applicable	-	SLC35F3	72159	-	yes	45	-	AL360006.1(-:284.784);RNU4-77P(-:363.702);AL133380.1(-:517.003)	SLC35F3(+:68.902);AL122008.1(+:425.932);AL122008.2(+:449.198)	2352	4.28057	116.667	116.667	14	-	-
NA12878	880	382	1	1	5251650	5.26748e+06	233951074	233968520	0.99	deletion	120	120	-1	922	923	41715	41716	homozygous	1	287	30.62	1185.32	3145.71	30.62	1612.6	0.503	NA	NA12878_DLE1_assembly5	assembly_comparison	1613	66.2	89.5	not_applicable	-	SLC35F3	72159	-	yes	43	-	AL360006.1(-:284.784);RNU4-77P(-:363.702);AL133380.1(-:517.003)	SLC35F3(+:68.902);AL122008.1(+:425.932);AL122008.2(+:449.198)	2352	4.28057	116.667	116.667	14	-	-
NA12878	823	381	1	1	5.60561e+06	5.61919e+06	234306714	234321442	0.99	deletion	119	119	-1	987	988	41785	41788	heterozygous	1	-1	19.91	1270.68	3058.58	19.91	1145.5	0.459	NA	NA12878_DLE1_assembly5	assembly_comparison	1145	2.9	10.5	not_applicable	SLC35F3	AK054726	26910	-	yes	23	SLC35F3(+:4.94)	RAC1P7(-:141.117);AL713868.1(-:263.864);AL663058.2(-:323.347)	AL122008.1(+:73.01);AL122008.2(+:96.276);MIR4671(+:117.771)	1198	2.18032	8.333	8.333	0	-	-
NA12878	825	381	1	1	5.88304e+06	5.88793e+06	234581718	234587006	-1	deletion	119	119	-1	1027	1028	41830	41832	homozygous	1	289	1.84	1319.69	3006.26	1.84	401.4	0.446	NA	NA12878_DLE1_assembly5	assembly_comparison	401	29.9	42.1	not_applicable	TARBP1	COA6	61924	-	yes	33	TARBP1(-:12.85)	COA6-AS1(-:70.165);AL355472.1(-:86.268);AL122008.4(-:174.389)	AL161640.4(+:96.282);AL161640.2(+:111.038);U8(+:139.015)	24	0.0436793	0	8.333	0	-	-
NA12878	882	382	1	1	5.88524e+06	5.89012e+06	234581718	234587006	-1	deletion	120	120	-1	1027	1028	41830	41832	homozygous	1	289	1.84	1319.84	3008.34	1.84	401.3	0.508	NA	NA12878_DLE1_assembly5	assembly_comparison	401	29.9	42.1	not_applicable	TARBP1	COA6	61924	-	yes	35	TARBP1(-:12.85)	COA6-AS1(-:70.165);AL355472.1(-:86.268);AL122008.4(-:174.389)	AL161640.4(+:96.282);AL161640.2(+:111.038);U8(+:139.015)	24	0.0436793	0	8.333	0	-	-
NA12878	827	381	1	1	6.81424e+06	6.81696e+06	235535705	235539701	0.99	deletion	119	119	-1	1166	1167	41983	41984	heterozygous	1	-1	96.63	1495.55	2833.24	96.63	1275.3	0.415	NA	NA12878_DLE1_assembly5	assembly_comparison	1275	4.4	14	not_applicable	TBCE	GGPS1	27862	-	yes	15	TBCE(+:8.3);TBCE(+:11.75)	AL357556.4(-:3.037);MIR4753(-:179.356);ARID4B(-:237.756)	RPS21P1(+:53.599);MTCYBP14(+:140.568);MTND6P14(+:158.119)	643	1.17024	25	25	0	-	-
NA12878	886	382	1	1	7.33503e+06	7.3376e+06	236053759	236056555	-1	deletion	120	120	-1	1249	1250	42073	42074	heterozygous	1	-1	1.95	1614.33	2716.11	1.95	228.7	0.57	NA	NA12878_DLE1_assembly5	assembly_comparison	229	21.6	57.9	not_applicable	-	LYST	23533	-	yes	41	-	RNU5E-2P(-:24.071);MIR1537(-:34.459);LYST(-:226.418)	RNU6-968P(+:19.16);Y_RNA(+:164.422);AL122018.1(+:213.806)	593	1.07924	0	33.333	0	-	-
NA12878	888	382	1	1	7.83505e+06	7.83734e+06	236548409	2.36553e+08	1	deletion	120	120	-1	1334	1335	42174	42175	heterozygous	2	294	278.57	1726.62	2604.44	278.57	2215.9	0.558	NA	NA12878_DLE1_assembly5	assembly_comparison	2215	77	91.2	not_applicable	-	EDARADD	4770.5	-	yes	27	EDARADD(+:6.79)	AL450309.1(-:96.133);ERO1B(-:167.008);NID1(-:406.279)	ENO1P1(+:90.555);LGALS8(+:125.39);ACTN2(+:271.532)	3314	6.03138	75	75	6	-	-
NA12878	834	381	1	1	8.21272e+06	8.2178e+06	2.36915e+08	236921017	0.9	deletion	119	119	-1	1405	1406	42250	42251	homozygous	1	296	13.88	1792.41	2536.36	13.88	790.8	0.505	NA	NA12878_DLE1_assembly5	assembly_comparison	791	33.3	82.5	not_applicable	ACTN2	MTR	37564	-	yes	29	ACTN2(+:11.82)	HEATR1(-:199.836);AL359921.1(-:208.748);AL359921.2(-:212.679)	MTR(+:34.575);RPSAP21(+:58.917);RPL35P1(+:220.622)	3	0.00545991	0	75	0	-	-
NA12878	890	382	1	1	8.20643e+06	8.21152e+06	2.36915e+08	236921017	0.9	deletion	120	120	-1	1405	1406	42250	42251	homozygous	1	296	13.88	1810.08	2520.92	13.88	790.7	0.473	NA	NA12878_DLE1_assembly5	assembly_comparison	791	33.3	82.5	not_applicable	ACTN2	MTR	37564	-	yes	31	ACTN2(+:11.82)	HEATR1(-:199.836);AL359921.1(-:208.748);AL359921.2(-:212.679)	MTR(+:34.575);RPSAP21(+:58.917);RPL35P1(+:220.622)	3	0.00545991	0	75	0	-	-
NA12878	895	382	1	1	11898223	1.19032e+07	240613213	240618448	-1	deletion	120	120	-1	2107	2108	43026	43027	heterozygous	1	-1	2.17	2669.66	1660.85	2.17	266.5	0.566	NA	NA12878_DLE1_assembly5	assembly_comparison	267	26	89.5	not_applicable	FMN2	GREM2	34425	-	yes	21	FMN2(+:2.44)	AL590490.1(-:46.242);AL359918.3(-:269.074);Y_RNA(-:292.262)	AL358176.1(+:72.304);RNU5F-8P(+:195.219);AL358176.5(+:196.093)	31	0.056419	0	100	0	-	-
NA12878	896	382	1	1	1.2428e+07	1.24352e+07	241143569	241151061	-1	deletion	120	120	-1	2186	2187	43118	43119	homozygous	1	301	3.3	2771.06	1559.92	3.3	350.2	0.363	NA	NA12878_DLE1_assembly5	assembly_comparison	350	37.7	91.2	not_applicable	RGS7	MIR3123	144511	-	yes	41	RGS7(-:2.32)	RFKP1(-:154.263);THAP12P8(-:207.849);AL365184.2(-:237.85)	MIR3123(+:141.511);AL359764.1(+:366.582);AL359764.2(+:422.955)	36	0.0655189	0	83.333	0	-	-
NA12878	841	381	1	1	1.24344e+07	1.24416e+07	241143569	241151061	-1	deletion	119	119	-1	2186	2187	43118	43119	homozygous	1	301	3.3	2754.18	1574.57	3.3	350.2	0.611	NA	NA12878_DLE1_assembly5	assembly_comparison	351	37.7	91.2	not_applicable	RGS7	MIR3123	144511	-	yes	42	RGS7(-:2.32)	RFKP1(-:154.263);THAP12P8(-:207.849);AL365184.2(-:237.85)	MIR3123(+:141.511);AL359764.1(+:366.582);AL359764.2(+:422.955)	36	0.0655189	0	83.333	0	-	-
NA12878	842	381	1	1	1.28758e+07	1.28801e+07	241585501	241590159	-1	deletion	119	119	-1	2272	2273	43217	43218	homozygous	1	302	2.23	2855.37	1473	2.23	260	0.53	NA	NA12878_DLE1_assembly5	assembly_comparison	260	13.2	47.4	not_applicable	-	RGS7	65024	-	yes	48	AL359764.2(+:19.4)	AL592076.1(-:113.621);AL590682.1(-:420.75);RFKP1(-:596.195)	KMO(+:102.275);AL133390.1(+:210.698);WDR64(+:222.421)	1799	3.27412	0	16.667	0	-	-
NA12878	898	382	1	1	1.28698e+07	1.28742e+07	241585501	241590159	-1	deletion	120	120	-1	2272	2273	43217	43218	homozygous	1	302	2.23	2872.49	1458.11	2.23	260	0.503	NA	NA12878_DLE1_assembly5	assembly_comparison	260	13.2	47.4	not_applicable	-	RGS7	65024	-	yes	49	AL359764.2(+:19.4)	AL592076.1(-:113.621);AL590682.1(-:420.75);RFKP1(-:596.195)	KMO(+:102.275);AL133390.1(+:210.698);WDR64(+:222.421)	1799	3.27412	0	16.667	0	-	-
NA12878	843	381	1	1	1.44046e+07	1.44395e+07	243114103	243150020	0.98	deletion	119	119	-1	2533	2540	43518	43525	heterozygous	1	303	2.7	3207.94	1122.53	2.7	1052.3	0.527	NA	NA12878_DLE1_assembly5	assembly_comparison	1052	35.3	59.6	not_applicable	-	DQ576410	68713	-	yes	27	AL603825.1(+:100)	AL445675.1(-:49.931);AL445675.1(-:65.735);AL360271.1(-:570.878)	AL606534.5(+:60.064);AL606534.1(+:146.18);AL606534.2(+:174.92)	1749	3.18312	0	16.667	0	-	-
NA12878	157	152	1	1	5.93845e+07	5.93906e+07	24315173	24321547	-1	deletion	22	22	-1	10494	10495	3462	3463	homozygous	1	64	2.94	1304	13276.8	2.94	313.9	0.447	NA	NA12878_DLE1_assembly5	assembly_comparison	314	16.7	57.9	not_applicable	DQ588542	SRSF10	8221	-	yes	30	-	SRSF10(-:21.336);H3P1(-:36.667);BTBD6P1(-:84.212)	AL591178.1(+:42.778);MYOM3-AS1(+:68.717);LINC02800(+:202.183)	0	0	0	41.667	0	-	-
NA12878	280	151	1	1	5.93224e+07	5.93285e+07	24315173	24321547	-1	deletion	23	23	-1	10500	10501	3462	3463	homozygous	1	64	2.94	1301.03	13374.9	2.94	314	0.558	NA	NA12878_DLE1_assembly5	assembly_comparison	314	16.7	57.9	not_applicable	DQ588542	SRSF10	8221	-	yes	32	-	SRSF10(-:21.336);H3P1(-:36.667);BTBD6P1(-:84.212)	AL591178.1(+:42.778);MYOM3-AS1(+:68.717);LINC02800(+:202.183)	0	0	0	41.667	0	-	-
NA12878	903	382	1	1	1.50655e+07	1.50734e+07	243777190	243786183	0.99	deletion	120	120	-1	2654	2655	43657	43658	homozygous	1	306	33.56	3351.56	979.45	33.56	1045.1	0.524	NA	NA12878_DLE1_assembly5	assembly_comparison	1045	21.6	77.2	not_applicable	AKT3	Mir_584	47450	-	yes	39	AKT3(-:4.13);FABP7P1(-:100)	FCF1P7(-:343.631);CEP170(-:486.46);RNU6-747P(-:529.732)	LINC02774(+:291.521);ZBTB18(+:423.058);AL590483.3(+:438.449)	2511	4.56994	75	91.667	8	-	-
NA12878	846	381	1	1	15066617	1.50746e+07	243777190	243786183	0.99	deletion	119	119	-1	2654	2655	43657	43658	homozygous	1	306	33.56	3337.27	991.51	33.56	1045.1	0.486	NA	NA12878_DLE1_assembly5	assembly_comparison	1046	21.6	77.2	not_applicable	AKT3	Mir_584	47450	-	yes	42	AKT3(-:4.13);FABP7P1(-:100)	FCF1P7(-:343.631);CEP170(-:486.46);RNU6-747P(-:529.732)	LINC02774(+:291.521);ZBTB18(+:423.058);AL590483.3(+:438.449)	2511	4.56994	75	91.667	8	-	-
NA12878	853	381	1	1	1.69058e+07	1.69188e+07	245605461	245618890	0.9	deletion	119	119	-1	2974	2975	44010	44011	heterozygous	1	313	3.74	3741.83	586.92	3.74	521.3	0.461	NA	NA12878_DLE1_assembly5	assembly_comparison	521	9.3	29.8	not_applicable	KIF26B	Mir_548	71743	-	yes	19	KIF26B(+:3.5)	DNAJC19P8(-:156.328);KIF26B-AS1(-:232.715);RNU1-132P(-:305.232)	AC118555.1(+:567.309);AC092801.1(+:650.038);CHCHD4P5(+:720.19)	10	0.0181997	0	16.667	0	-	-
NA12878	860	381	1	1	1.77445e+07	1.77495e+07	246437137	246442818	0.9	deletion	119	119	-1	3120	3121	44176	44178	homozygous	1	319	12.72	3895.87	432.9	12.72	680.4	0.463	NA	NA12878_DLE1_assembly5	assembly_comparison	680	21.6	52.6	not_applicable	SMYD3	LOC255654	236523	-	yes	20	SMYD3(-:1.54)	RNU6-1283P(-:81.821);AC104462.1(-:597.103);AC104462.2(-:656.062)	AL356583.4(+:244.514);CNST(+:283.928);AL591623.1(+:323.357)	18	0.0327594	0	25	0	-	-
NA12878	917	382	1	1	1.77463e+07	1.77513e+07	246437137	246442818	0.9	deletion	120	120	-1	3123	3124	44176	44178	homozygous	1	319	12.71	3914.35	416.64	12.71	680.3	0.537	NA	NA12878_DLE1_assembly5	assembly_comparison	680	21.6	52.6	not_applicable	SMYD3	LOC255654	236523	-	yes	27	SMYD3(-:1.54)	RNU6-1283P(-:81.821);AC104462.1(-:597.103);AC104462.2(-:656.062)	AL356583.4(+:244.514);CNST(+:283.928);AL591623.1(+:323.357)	18	0.0327594	0	25	0	-	-
NA12878	862	381	1	1	17851618	1.78622e+07	246543083	2.46554e+08	-1	deletion	119	119	-1	3141	3142	44199	44201	heterozygous	1	-1	1.82	3915.13	411.06	1.82	447.4	0.44	NA	NA12878_DLE1_assembly5	assembly_comparison	447	11.3	29.8	not_applicable	SMYD3	LOC255654	125224	-	yes	28	SMYD3(-:2.25)	SMYD3-IT1(-:55.118);RNU6-1283P(-:187.767);AC104462.1(-:703.049)	AL356583.4(+:133.215);CNST(+:172.63);AL591623.1(+:212.059)	67	0.121938	0	16.667	0	-	-
NA12878	919	382	1	1	1.79775e+07	1.79957e+07	2.46667e+08	246687044	0.99	deletion	120	120	-1	3170	3171	44230	44232	heterozygous	1	-1	18.02	3961.13	369.9	18.02	1578.3	0.482	NA	NA12878_DLE1_assembly5	assembly_comparison	1579	32.4	50.9	not_applicable	SMYD3;LOC255654	TFB2M	16819	SMYD3-LOC255654	yes	26	SMYD3(-:0.83);AL356583.2(-:100);LINC01743(-:100)	Y_RNA(-:74.978);SMYD3-IT1(-:179.321);RNU6-1283P(-:311.97)	AL356583.4(+:0.288);CNST(+:39.702);AL591623.1(+:79.131)	104	0.189277	33.333	33.333	4	-	-
NA12878	870	381	1	1	1.91773e+07	1.91792e+07	247848762	247856681	1	deletion	119	119	-1	3358	3359	44445	44448	homozygous	1	328	180.9	4148.58	180.9	1348.32	6066.1	0.448	NA	NA12878_DLE1_assembly5	assembly_comparison	6066	64.7	96.5	not_applicable	-	OR13G1	12420	-	yes	37	AL390860.1(+:11.44)	OR13G1(-:11.648);RNU6-691P(-:75.334);AL606804.1(-:116.821)	OR14K1(+:42.236);OR9H1P(+:73.79);HSD17B7P1(+:131.107)	1049	1.90915	116.667	116.667	13	-	-
NA12878	927	382	1	1	1.91776e+07	1.91794e+07	247848762	247856681	1	deletion	120	120	-1	3359	3360	44445	44448	homozygous	1	328	176.06	4155.64	176.06	1348.27	6066.1	0.549	NA	NA12878_DLE1_assembly5	assembly_comparison	6066	64.7	96.5	not_applicable	-	OR13G1	12420	-	yes	37	AL390860.1(+:11.44)	OR13G1(-:11.648);RNU6-691P(-:75.334);AL606804.1(-:116.821)	OR14K1(+:42.236);OR9H1P(+:73.79);HSD17B7P1(+:131.107)	1049	1.90915	116.667	116.667	13	-	-
NA12878	871	381	1	1	1.93541e+07	1.93775e+07	2.48033e+08	248060546	1	deletion	119	119	-1	3397	3402	44489	44495	homozygous	1	329	62.38	4191.55	138.78	62.38	4560.3	0.487	NA	NA12878_DLE1_assembly5	assembly_comparison	4561	92.2	100	not_applicable	TRIM58;OR2W3	OR2T8	23774	-	yes	36	TRIM58(+:60.36);OR2W3(+:100)	OR11L1(-:25.358);OR6R1P(-:32.937);OR14A16(-:51.626)	OR2T8(+:20.008);OR2AJ1(+:24.645);OR2X1P(+:38.729)	95	0.172897	116.667	116.667	13	-	-
NA12878	928	382	1	1	19355125	1.93781e+07	248032588	2.48061e+08	1	deletion	120	120	-1	3398	3403	44489	44495	homozygous	1	329	62.38	4200.95	131.63	62.38	4969.3	0.501	NA	NA12878_DLE1_assembly5	assembly_comparison	4969	92.2	100	not_applicable	TRIM58;OR2W3	OR2T8	23774.1	-	yes	37	TRIM58(+:60.35);OR2W3(+:100)	OR11L1(-:25.358);OR6R1P(-:32.937);OR14A16(-:51.626)	OR2T8(+:20.008);OR2AJ1(+:24.645);OR2X1P(+:38.729)	95	0.172897	116.667	116.667	13	-	-
NA12878	929	382	1	1	19665588	1.96716e+07	248348357	2.48355e+08	0.9	deletion	120	120	-1	3456	3457	44554	44555	heterozygous	1	-1	13.03	4271.31	59.68	13.03	574.5	0.486	NA	NA12878_DLE1_assembly5	assembly_comparison	575	23.5	73.7	not_applicable	-	OR2M2	4027	-	yes	31	-	OR2T32P(-:98.533);CLK3P2(-:245.994);OR11L1(-:341.127)	OR2M3(+:2.636);OR2M4(+:36.788);OR14C36(+:154.147)	53	0.0964583	0	50	0	-	-
NA12878	874	381	1	1	2.00018e+07	2.0069e+07	248679287	248796613	1	deletion	119	121	-1	3508	3517	44611	44635	homozygous	1	332	54.9	4079.14	54.9	806.4	50166.5	0.513	NA	NA12878_DLE1_assembly5	assembly_comparison	50166	25	36.8	not_applicable	OR2G6;OR2T29;OR2T34;OR2T10;OR2T11	OR2T35	4975	-	yes	26	OR2G6(+:74.5);AC098483.2(+:100);OR2AS1P(-:100);OR2T29(-:100);OR2T34(-:100);OR2T10(-:100);Y_RNA(-:100);AC098483.3(+:100);OR2T11(-:100)	AC138089.1(-:28.741);OR2M7(-:189.355);OR2T12(-:222.846)	LYPD9P(+:55.448);CR589904.1(+:71.89);MIR3124(+:320.963)	2649	4.8211	8.333	8.333	0	-	-
NA12878	932	382	1	1	2.00024e+07	2.00695e+07	248679287	248796613	1	deletion	120	122	-1	3508	3518	44611	44635	homozygous	1	332	53.42	4090.31	53.42	806.4	50166.5	0.532	NA	NA12878_DLE1_assembly5	assembly_comparison	50167	25	36.8	not_applicable	OR2G6;OR2T29;OR2T34;OR2T10;OR2T11	OR2T35	4975	-	yes	22	OR2G6(+:74.5);AC098483.2(+:100);OR2AS1P(-:100);OR2T29(-:100);OR2T34(-:100);OR2T10(-:100);Y_RNA(-:100);AC098483.3(+:100);OR2T11(-:100)	AC138089.1(-:28.741);OR2M7(-:189.355);OR2T12(-:222.846)	LYPD9P(+:55.448);CR589904.1(+:71.89);MIR3124(+:320.963)	2649	4.8211	8.333	8.333	0	-	-
NA12878	935	382	1	1	2.01044e+07	20122335	248831302	248850905	0.99	deletion	122	122	-1	3525	3526	44644	44647	heterozygous	1	-1	9.59	9.59	40.09	20.21	1641.6	0.47	NA	NA12878_DLE1_assembly5	assembly_comparison	1641	27.5	38.6	not_applicable	OR14I1	OR2T27	17118	-	yes	21	CR589904.2(-:22.84);OR14I1(-:100)	OR2T27(-:15.07);OR2T35(-:28.645);OR2T11(-:41.444)	LYPD9P(+:1.156);CR589904.1(+:17.598);MIR3124(+:266.671)	2538	4.61908	8.333	16.667	0	-	-
NA12878	283	151	1	1	5.85087e+07	5.85146e+07	25124371	25130584	-1	deletion	23	23	-1	10378	10379	3590	3591	homozygous	1	67	2.57	1474.64	13201.1	2.57	297.7	0.355	NA	NA12878_DLE1_assembly5	assembly_comparison	297	26.5	94.7	not_applicable	CLIC4	RUNX3	95418	-	yes	29	CLIC4(+:12.34)	RNU6-1208P(-:17.007);snoU13(-:127.897);Y_RNA(-:169.469)	AL445471.1(+:154.252);MIR4425(+:216.41);LINC02793(+:234.043)	0	0	0	91.667	0	-	-
NA12878	160	152	1	1	5.85713e+07	5.85772e+07	25124371	25130584	-1	deletion	22	22	-1	10371	10372	3590	3591	homozygous	1	67	2.57	1480.58	13100.1	2.57	297.7	0.64	NA	NA12878_DLE1_assembly5	assembly_comparison	298	26.5	94.7	not_applicable	CLIC4	RUNX3	95418	-	yes	31	CLIC4(+:12.34)	RNU6-1208P(-:17.007);snoU13(-:127.897);Y_RNA(-:169.469)	AL445471.1(+:154.252);MIR4425(+:216.41);LINC02793(+:234.043)	0	0	0	91.667	0	-	-
NA12878	161	152	1	1	5.85322e+07	58546558	25155274	25172526	1	deletion	22	22	-1	10367	10368	3595	3597	homozygous	1	68	100.49	1483.02	13098.2	100.49	2854.8	0.65	NA	NA12878_DLE1_assembly5	assembly_comparison	2854	82.8	98.2	not_applicable	CLIC4	RUNX3	53476	-	yes	33	-	RNU6-1208P(-:47.91);snoU13(-:158.8);Y_RNA(-:200.372)	AL445471.1(+:112.31);MIR4425(+:174.468);LINC02793(+:192.101)	109	0.198377	108.333	108.333	12	-	-
NA12878	284	151	1	1	5.84695e+07	5.84839e+07	25155274	25172526	1	deletion	23	23	-1	10374	10375	3595	3597	homozygous	1	68	100.49	1477.09	13199.2	100.49	2854.8	0.356	NA	NA12878_DLE1_assembly5	assembly_comparison	2855	82.8	98.2	not_applicable	CLIC4	RUNX3	53476	-	yes	32	-	RNU6-1208P(-:47.91);snoU13(-:158.8);Y_RNA(-:200.372)	AL445471.1(+:112.31);MIR4425(+:174.468);LINC02793(+:192.101)	109	0.198377	108.333	108.333	12	-	-
NA12878	286	151	1	1	58043942	5.80525e+07	25586838	25665653	1	deletion	23	23	-1	10328	10329	3647	3654	heterozygous	1	-1	1540.44	1540.44	13139.3	3490.04	70271.8	0.529	NA	NA12878_DLE1_assembly5	assembly_comparison	70272	34.8	57.9	not_applicable	RHD;AX747205;TMEM50A	C1orf63	12854	-	yes	21	AL031432.2(-:100);RHD(+:100);SDHDP6(-:100);AL928711.1(-:100);TMEM50A(+:15.99);RNU6-1171P(+:100)	SYF2(-:35.071);AL121994.1(-:132.294);AL050344.1(-:213.64)	AL031284.1(+:56.559);AL031284.1(+:64.069);MACO1(+:88.696)	1626	2.95927	33.333	33.333	2	-	-
NA12878	19	461	1	1	1.38906e+07	1.38951e+07	2889897	2894675	-1	deletion	3	3	-1	1855	1856	298	299	homozygous	1	2	3	36.02	1626.84	3	287.2	0.518	NA	NA12878_DLE1_assembly5	assembly_comparison	287	20.6	73.7	not_applicable	-	ACTRT2	43371	-	yes	38	-	AL589702.1(-:9.674);AL592464.1(-:155.9);AL592464.2(-:158.482)	ACTRT2(+:40.356);PRDM16(+:88.057);AL512383.1(+:224.877)	0	0	0	66.667	0	-	-
NA12878	63	462	1	1	1.39188e+07	1.39233e+07	2889897	2894675	-1	deletion	4	4	-1	1854	1855	298	299	homozygous	1	2	3	36.02	1641.68	3	287.2	0.535	NA	NA12878_DLE1_assembly5	assembly_comparison	287	20.6	73.7	not_applicable	-	ACTRT2	43371	-	yes	37	-	AL589702.1(-:9.674);AL592464.1(-:155.9);AL592464.2(-:158.482)	ACTRT2(+:40.356);PRDM16(+:88.057);AL512383.1(+:224.877)	0	0	0	66.667	0	-	-
NA12878	296	151	1	1	5.22372e+07	5.22456e+07	31572111	31582790	1	deletion	23	23	-1	9507	9508	4564	4565	heterozygous	1	-1	131.01	2618.96	12057	131.01	2263.4	0.571	NA	NA12878_DLE1_assembly5	assembly_comparison	2264	2.5	1.8	not_applicable	-	PUM1	33548	-	yes	30	AC114495.1(-:100)	SELENOWP1(-:1.277);SNORD85(-:128.1);SNORD103B(-:147.147)	ZCCHC17(+:184.039);SERINC2(+:296.622);LINC01226(+:386.037)	14	0.0254796	0	0	0	-	-
NA12878	23	461	1	1	1.35499e+07	1.35686e+07	3211450	3230679	0.85	deletion	3	3	-1	1828	1829	325	326	homozygous	1	6	2.09	63.16	1598.29	2.09	562.3	0.427	NA	NA12878_DLE1_assembly5	assembly_comparison	562	25	57.9	not_applicable	PRDM16	ARHGEF16	140468	-	yes	22	PRDM16(+:6.83);AL590438.1(-:100);AL354743.2(-:40.24)	AL008733.1(-:158.959);PRDM16-DT(-:232.271);AL589702.1(-:331.227)	ARHGEF16(+:137.55);AL512413.1(+:170.131);TPRG1L(+:307.9)	51	0.0928184	0	75	0	-	-
NA12878	67	462	1	1	1.35781e+07	1.35968e+07	3211450	3230679	0.85	deletion	4	4	-1	1828	1829	325	326	homozygous	1	6	2.09	60.42	1615.87	2.09	562.3	0.469	NA	NA12878_DLE1_assembly5	assembly_comparison	562	25	57.9	not_applicable	PRDM16	ARHGEF16	140468	-	yes	22	PRDM16(+:6.83);AL590438.1(-:100);AL354743.2(-:40.24)	AL008733.1(-:158.959);PRDM16-DT(-:232.271);AL589702.1(-:331.227)	ARHGEF16(+:137.55);AL512413.1(+:170.131);TPRG1L(+:307.9)	51	0.0928184	0	75	0	-	-
NA12878	181	152	1	1	4.90578e+07	4.90627e+07	34699540	34704877	-1	deletion	22	22	-1	8993	8996	5116	5118	heterozygous	1	-1	4.28	3270.76	11310.8	4.28	444.5	0.425	NA	NA12878_DLE1_assembly5	assembly_comparison	444	6.9	3.5	not_applicable	-	C1orf94	14810	-	yes	37	-	AC115286.1(-:55.073);CSMD2(-:716.941);AC115285.1(-:718.932)	GJB5(+:512.771);GJB4(+:517.464);GJB3(+:538.938)	0	0	0	0	0	-	-
NA12878	304	151	1	1	4.86832e+07	4.86876e+07	35097797	35112756	1	deletion	23	23	-1	8938	8939	5196	5199	heterozygous	1	-1	1744.43	3360.76	11316	1744.43	10524.8	0.468	NA	NA12878_DLE1_assembly5	assembly_comparison	10525	18.6	24.6	not_applicable	-	GJB5	107892	-	yes	17	AC099565.1(-:21.94)	AC115286.1(-:352.337);AC115286.1(-:453.33);CSMD2(-:1115.198)	GJB5(+:104.892);GJB4(+:109.585);GJB3(+:131.059)	1264	2.30044	25	25	0	-	-
NA12878	308	151	1	1	4.59665e+07	4.59688e+07	37815023	37817632	-1	deletion	23	23	-1	8484	8485	5707	5708	homozygous	1	88	3.08	3931.14	10744.8	3.08	260.5	0.537	NA	NA12878_DLE1_assembly5	assembly_comparison	260	11.3	40.4	not_applicable	-	LOC728431	102848	-	yes	31	LINC01137(-:3.32)	RNA5SP43(-:81.745);AL353604.1(-:191.661);GRIK3(-:550.895)	ZC3H12A(+:119.549);FTH1P1(+:189.732);AL034379.1(+:201.216)	2010	3.65814	0	16.667	0	-	-
NA12878	186	152	1	1	4.59323e+07	4.59346e+07	37815023	37817632	-1	deletion	22	22	-1	8467	8468	5707	5708	homozygous	1	88	3.08	3949.71	10631.1	3.08	260.5	0.465	NA	NA12878_DLE1_assembly5	assembly_comparison	261	11.3	40.4	not_applicable	-	LOC728431	102848	-	yes	41	LINC01137(-:3.32)	RNA5SP43(-:81.745);AL353604.1(-:191.661);GRIK3(-:550.895)	ZC3H12A(+:119.549);FTH1P1(+:189.732);AL034379.1(+:201.216)	2010	3.65814	0	16.667	0	-	-
NA12878	189	152	1	1	4.40574e+07	4.40662e+07	3.96721e+07	39681279	-1	deletion	22	22	-1	8169	8170	6051	6052	heterozygous	1	-1	1.74	4335.75	10245	1.74	393.8	0.483	NA	NA12878_DLE1_assembly5	assembly_comparison	394	0	0	not_applicable	MACF1	Mir_562	23596.5	-	yes	34	MACF1(+:3.74)	RNA5SP44(-:49.264);RNU6-608P(-:82.488);EIF1P2(-:245.154)	BMP8A(+:273.029);OXCT2P1(+:296.349);PABPC4-AS1(+:346.445)	0	0	0	0	0	-	-
NA12878	191	152	1	1	43733816	4.37519e+07	39985335	40006415	1	deletion	22	22	-1	8117	8118	6106	6108	heterozygous	1	-1	71.15	4405.11	10176.1	71.15	2954.6	0.521	NA	NA12878_DLE1_assembly5	assembly_comparison	2955	5.9	7	not_applicable	BMP8A;PPIEL	TRNA_Pseudo	15069	BMP8A-PPIEL	yes	30	BMP8A(+:34.54)	HSPE1P8(-:212.369);AL442071.1(-:266.825);AL442071.2(-:289.993)	PABPC4-AS1(+:21.309);AL035404.2(+:89.673);PPIE(+:148.439)	430	0.782586	8.333	8.333	0	-	-
NA12878	197	152	1	1	3.89777e+07	3.89908e+07	4.47324e+07	44745867	-1	deletion	22	22	-1	7363	7364	6957	6958	homozygous	1	94	1.31	5380.63	9198.33	1.31	376.3	0.506	NA	NA12878_DLE1_assembly5	assembly_comparison	377	0	0	not_applicable	ERI3	DMAP1	46060.5	-	yes	54	ERI3(-:14.5)	ERI3-IT1(-:20.331);AL035417.2(-:75.796);AL035417.1(-:91.232)	RNU6-369P(+:107.527);RNF220(+:121.999);MIR5584(+:262.298)	0	0	0	0	0	-	-
NA12878	314	151	1	1	3.90105e+07	3.90235e+07	4.47324e+07	44745867	-1	deletion	23	23	-1	7377	7378	6957	6958	homozygous	1	94	1.31	5383.34	9290.72	1.31	376.3	0.488	NA	NA12878_DLE1_assembly5	assembly_comparison	377	0	0	not_applicable	ERI3	DMAP1	46060.5	-	yes	50	ERI3(-:14.5)	ERI3-IT1(-:20.331);AL035417.2(-:75.796);AL035417.1(-:91.232)	RNU6-369P(+:107.527);RNF220(+:121.999);MIR5584(+:262.298)	0	0	0	0	0	-	-
NA12878	202	152	1	1	3.74984e+07	3.75068e+07	46203447	46212227	-1	deletion	22	22	-1	7105	7106	7240	7241	homozygous	1	99	2.03	5693.21	8886.75	2.03	324.6	0.504	NA	NA12878_DLE1_assembly5	assembly_comparison	325	10.8	38.6	not_applicable	IPP	TMEM69	43340	-	yes	27	IPP(-:26.24)	AL604028.1(-:40.091);AL604028.2(-:83.736);RPS15AP10(-:88.959)	AL603882.1(+:31.722);MAST2(+:37.432);AL358075.1(+:297.263)	37	0.0673388	0	25	0	-	-
NA12878	319	151	1	1	3.7532e+07	3.75404e+07	46203447	46212227	-1	deletion	23	23	-1	7117	7118	7240	7241	homozygous	1	99	2.03	5697.37	8977.69	2.03	324.6	0.509	NA	NA12878_DLE1_assembly5	assembly_comparison	325	10.8	38.6	not_applicable	IPP	TMEM69	43340	-	yes	46	IPP(-:26.24)	AL604028.1(-:40.091);AL604028.2(-:83.736);RPS15AP10(-:88.959)	AL603882.1(+:31.722);MAST2(+:37.432);AL358075.1(+:297.263)	37	0.0673388	0	25	0	-	-
NA12878	324	151	1	1	3.15254e+07	3.15283e+07	52203697	52206818	-1	deletion	23	23	-1	6067	6068	8409	8410	heterozygous	1	-1	1.59	7102.52	7572.45	1.59	219.6	0.415	NA	NA12878_DLE1_assembly5	assembly_comparison	220	0	0	not_applicable	OSBPL9	NRD1	48048	-	yes	48	OSBPL9(+:4.12)	SNORA26(-:10.25);GAPDHP51(-:27.887);CALR4P(-:173.159)	AL050343.2(+:49.788);AL050343.3(+:56.882);TSEN15P2(+:115.632)	0	0	0	0	0	-	-
NA12878	208	152	1	1	3.00941e+07	3.01056e+07	53591871	53604613	0.99	deletion	22	22	-1	5819	5822	8675	8678	heterozygous	1	-1	29.81	7409.63	7172.16	29.81	1299.6	0.478	NA	NA12878_DLE1_assembly5	assembly_comparison	1299	28.9	54.4	not_applicable	SLC1A7	AX748428	7591	-	yes	21	SLC1A7(-:33.8)	HIGD1AP11(-:50.089);AL445183.1(-:53.261);AL445183.3(-:129.998)	AL606760.4(+:38.98);CPT2(+:54.851);AL606760.3(+:78.722)	2383	4.33699	58.333	58.333	4	-	-
NA12878	209	152	1	1	30080707	3.01056e+07	53591871	53617970	0.99	deletion	22	22	-1	5817	5822	8675	8681	heterozygous	1	-1	8.19	7407.81	7170.69	8.19	1242.8	0.467	NA	NA12878_DLE1_assembly5	assembly_comparison	1243	28.9	54.4	not_applicable	SLC1A7	AX748428	7591	-	yes	21	SLC1A7(-:35.04)	HIGD1AP11(-:50.089);AL445183.1(-:53.261);AL445183.3(-:129.998)	AL606760.4(+:25.623);CPT2(+:41.494);AL606760.3(+:65.365)	2383	4.33699	58.333	58.333	4	-	-
NA12878	333	151	1	1	2.68785e+07	2.68915e+07	56818523	5.68353e+07	1	deletion	23	23	-1	5310	5311	9248	9250	heterozygous	1	-1	191.61	8080.82	6595.52	191.61	3843.4	0.466	NA	NA12878_DLE1_assembly5	assembly_comparison	3843	73.5	89.5	not_applicable	-	PPAP2B	125102	-	yes	19	AC119674.1(-:7.05);AC119674.2(-:6.49)	RPSAP20(-:142.284);PIGQP1(-:411.136);LINC01753(-:434.247)	LINC01767(+:42.291);RPL21P23(+:165.808);PRKAA2(+:272.67)	888	1.61613	75	75	4	-	-
NA12878	217	152	1	1	2.64417e+07	2.64463e+07	57238398	57243423	-1	deletion	22	22	-1	5224	5225	9333	9334	homozygous	1	111	5.73	8177.85	6402.94	5.73	368.6	0.514	NA	NA12878_DLE1_assembly5	assembly_comparison	368	22.1	77.2	not_applicable	C1orf168	BC048114	45931	-	yes	25	FYB2(-:10.93)	AC099789.1(-:150.316);RPL23AP85(-:184.113);PLPP3(-:274.965)	C8A(+:74.047);AL161740.1(+:183.136);AL161740.1(+:185.53)	47	0.0855385	0	66.667	0	-	-
NA12878	335	151	1	1	2.64706e+07	2.64752e+07	57238398	57243423	-1	deletion	23	23	-1	5236	5237	9333	9334	homozygous	1	111	5.73	8173.45	6502.45	5.73	368.6	0.474	NA	NA12878_DLE1_assembly5	assembly_comparison	369	22.1	77.2	not_applicable	C1orf168	BC048114	45931	-	yes	25	FYB2(-:10.93)	AC099789.1(-:150.316);RPL23AP85(-:184.113);PLPP3(-:274.965)	C8A(+:74.047);AL161740.1(+:183.136);AL161740.1(+:185.53)	47	0.0855385	0	66.667	0	-	-
NA12878	218	152	1	1	2.55546e+07	25556483	58128319	58130370	-1	deletion	22	22	-1	5066	5067	9510	9511	homozygous	1	112	1.17	8391.88	6187.64	1.17	196.9	0.468	NA	NA12878_DLE1_assembly5	assembly_comparison	196	0	0	not_applicable	DAB1	BC047487	195845	-	yes	39	DAB1(-:0.52)	RPS20P5(-:53.8);C8B(-:730.439);AL360295.1(-:835.967)	AL137855.1(+:89.386);DAB1-AS1(+:192.834);AL445193.2(+:392.441)	0	0	0	0	0	-	-
NA12878	336	151	1	1	2.55843e+07	2.55861e+07	58128319	58130370	-1	deletion	23	23	-1	5079	5080	9510	9511	homozygous	1	112	1.17	8385.85	6288.77	1.17	196.9	0.544	NA	NA12878_DLE1_assembly5	assembly_comparison	196	0	0	not_applicable	DAB1	BC047487	195845	-	yes	37	DAB1(-:0.52)	RPS20P5(-:53.8);C8B(-:730.439);AL360295.1(-:835.967)	AL137855.1(+:89.386);DAB1-AS1(+:192.834);AL445193.2(+:392.441)	0	0	0	0	0	-	-
NA12878	219	152	1	1	24937198	2.49412e+07	58743044	58747916	0.9	deletion	22	22	-1	4927	4928	9668	9669	homozygous	1	113	39.73	8550.6	6030.22	39.73	891.5	0.497	NA	NA12878_DLE1_assembly5	assembly_comparison	892	90.7	98.2	not_applicable	-	DAB1	26834	-	yes	36	DAB1(-:0.7)	AL357373.1(-:45.69);RPS26P15(-:218.239);HNRNPA1P6(-:226.483)	AL035411.3(+:260.924);AL136985.3(+:430.365);Y_RNA(+:437.035)	2626	4.77924	0	91.667	0	-	-
NA12878	337	151	1	1	24966858	2.49708e+07	58743044	58747916	0.9	deletion	23	23	-1	4941	4942	9668	9669	homozygous	1	113	39.73	8542.31	6133.61	39.73	891.5	0.483	NA	NA12878_DLE1_assembly5	assembly_comparison	892	90.7	98.2	not_applicable	-	DAB1	26834	-	yes	35	DAB1(-:0.7)	AL357373.1(-:45.69);RPS26P15(-:218.239);HNRNPA1P6(-:226.483)	AL035411.3(+:260.924);AL136985.3(+:430.365);Y_RNA(+:437.035)	2626	4.77924	0	91.667	0	-	-
NA12878	339	151	1	1	2.36629e+07	2.36648e+07	60047539	60050466	0.9	deletion	23	23	-1	4700	4701	9939	9940	homozygous	1	115	60.66	8869.8	5806.12	60.66	962.9	0.525	NA	NA12878_DLE1_assembly5	assembly_comparison	962	8.3	19.3	not_applicable	FGGY	MIR4711	148433	-	yes	44	FGGY(+:1.74)	AC093424.1(-:289.564);AC093425.1(-:446.935);AL592431.1(-:522.868)	HOOK1(+:226.992);PGBD4P8(+:509.621);LINC02778(+:527.081)	1370	2.49336	8.333	8.333	0	-	-
NA12878	221	152	1	1	2.36329e+07	2.36349e+07	60047539	60050466	0.9	deletion	22	22	-1	4686	4687	9939	9940	homozygous	1	115	60.66	8879.29	5701.53	60.66	962.9	0.495	NA	NA12878_DLE1_assembly5	assembly_comparison	963	8.3	19.3	not_applicable	FGGY	MIR4711	148433	-	yes	45	FGGY(+:1.74)	AC093424.1(-:289.564);AC093425.1(-:446.935);AL592431.1(-:522.868)	HOOK1(+:226.992);PGBD4P8(+:509.621);LINC02778(+:527.081)	1370	2.49336	8.333	8.333	0	-	-
NA12878	222	152	1	1	2.33782e+07	2.33876e+07	60295477	60305245	-1	deletion	22	22	-1	4640	4644	9988	9991	heterozygous	1	-1	1.12	8939.99	5639.38	1.12	295.5	0.639	NA	NA12878_DLE1_assembly5	assembly_comparison	296	0	0	not_applicable	HOOK1	BC042048	40977	-	yes	42	HOOK1(+:25.62)	AL035416.1(-:72.058);MIR4711(-:93.578);AC093424.1(-:537.502)	PGBD4P8(+:254.842);LINC02778(+:272.302);NFIA(+:1022.686)	0	0	0	0	0	-	-
NA12878	343	151	1	1	2.18089e+07	2.18107e+07	61902482	61904641	-1	deletion	23	23	-1	4346	4347	10342	10344	heterozygous	2	118	5.94	9311.57	5361.92	5.94	340.2	0.5	NA	NA12878_DLE1_assembly5	assembly_comparison	340	0.5	0	not_applicable	NFIA	MGC34796	215273	-	yes	30	NFIA(+:1.37)	NFIA-AS1(-:184.865);AC096534.1(-:350.355);NFIA-AS2(-:521.135)	AC099791.3(+:39.118);AC099791.1(+:187.062);AC099791.1(+:212.225)	0	0	0	0	0	-	-
NA12878	226	152	1	1	21779952	2.17818e+07	61902482	61904641	-1	deletion	22	22	-1	4323	4324	10342	10344	heterozygous	2	118	5.94	9333.96	5244.43	5.94	340.2	0.499	NA	NA12878_DLE1_assembly5	assembly_comparison	341	0.5	0	not_applicable	NFIA	MGC34796	215273	-	yes	33	NFIA(+:1.37)	NFIA-AS1(-:184.865);AC096534.1(-:350.355);NFIA-AS2(-:521.135)	AC099791.3(+:39.118);AC099791.1(+:187.062);AC099791.1(+:212.225)	0	0	0	0	0	-	-
NA12878	228	152	1	1	2.10089e+07	2.10177e+07	62667068	62676202	-1	deletion	22	22	-1	4179	4180	10510	10511	homozygous	1	120	1.4	9503.66	5075.64	1.4	300.1	0.503	NA	NA12878_DLE1_assembly5	assembly_comparison	300	1	3.5	not_applicable	L1TD1	KANK4	25635	-	yes	34	AL162739.2(-:100);Y_RNA(+:100)	AC099791.2(-:456.398);TM2D1(-:517.35);AC099791.4(-:610.347)	USP1(+:222.766);AL451044.1(+:317.105);ANGPTL3(+:383.989)	7	0.0127398	0	0	0	-	-
NA12878	345	151	1	1	2.10386e+07	2.10475e+07	62667068	62676202	-1	deletion	23	23	-1	4200	4201	10510	10511	homozygous	1	120	1.4	9490.44	5183.97	1.4	300.1	0.482	NA	NA12878_DLE1_assembly5	assembly_comparison	300	1	3.5	not_applicable	L1TD1	KANK4	25635	-	yes	32	AL162739.2(-:100);Y_RNA(+:100)	AC099791.2(-:456.398);TM2D1(-:517.35);AC099791.4(-:610.347)	USP1(+:222.766);AL451044.1(+:317.105);ANGPTL3(+:383.989)	7	0.0127398	0	0	0	-	-
NA12878	229	152	1	1	19973808	19988825	6.36965e+07	6.37144e+07	1	deletion	22	22	-1	3995	3996	10721	10724	heterozygous	1	-1	75.87	9745.93	4835.27	75.87	2900.8	0.449	NA	NA12878_DLE1_assembly5	assembly_comparison	2901	36.8	57.9	not_applicable	LINC00466;7SK	FOXD3	74289.8	-	yes	21	LINC00466(-:15.12);AC096543.2(+:99.9)	RNA5SP49(-:41.516);AL162400.2(-:149.77);LINC01739(-:252.101)	RPSAP65(+:10.344);FOXD3(+:70.798);Y_RNA(+:86.494)	658	1.19754	41.667	41.667	2	-	-
NA12878	232	152	1	1	17649549	1.76732e+07	66012375	66042090	1	deletion	22	22	-1	3561	3562	11215	11217	homozygous	1	123	173.95	10298.1	4283.2	173.95	6093.5	0.538	NA	NA12878_DLE1_assembly5	assembly_comparison	6094	26.5	35.1	not_applicable	LEPR	LEPROT	110686	-	yes	33	LEPR(+:16.17);snoU13(+:100);AC097063.1(-:100)	COX6CP13(-:244.937);AL139294.1(-:264.236);MRPS21P1(-:451.3)	AL513493.1(+:124.555);PDE4B(+:213.107);SGIP1(+:953.976)	345	0.627889	33.333	33.333	2	-	-
NA12878	348	151	1	1	1.76758e+07	1.76995e+07	66012375	66042090	1	deletion	23	23	-1	3576	3577	11215	11217	homozygous	1	123	173.95	10316.9	4359.51	173.95	6093.5	0.461	NA	NA12878_DLE1_assembly5	assembly_comparison	6094	26.5	35.1	not_applicable	LEPR	LEPROT	110686	-	yes	33	LEPR(+:16.17);snoU13(+:100);AC097063.1(-:100)	COX6CP13(-:244.937);AL139294.1(-:264.236);MRPS21P1(-:451.3)	AL513493.1(+:124.555);PDE4B(+:213.107);SGIP1(+:953.976)	345	0.627889	33.333	33.333	2	-	-
NA12878	233	152	1	1	1.64892e+07	1.64964e+07	6.7198e+07	67205593	-1	deletion	22	22	-1	3313	3314	11498	11499	homozygous	1	124	2.33	10597.1	3983.72	2.33	339.4	0.408	NA	NA12878_DLE1_assembly5	assembly_comparison	340	39.7	45.6	not_applicable	SGIP1	TCTEX1D1	12547	-	yes	44	SGIP1(+:6.22);AL354978.1(-:100)	AL139147.1(-:63.499);RNU4-88P(-:634.902);AL590783.1(-:686.864)	TCTEX1D1(+:9.549);AL592161.1(+:84.032);MIER1(+:181.985)	24	0.0436793	0	25	0	-	-
NA12878	349	151	1	1	1.65117e+07	1.65226e+07	6.7198e+07	67209233	-1	deletion	23	23	-1	3325	3327	11498	11502	homozygous	1	124	1.01	10625.8	4047.98	1.01	313.7	0.596	NA	NA12878_DLE1_assembly5	assembly_comparison	314	39.7	45.6	not_applicable	SGIP1	TCTEX1D1	8907	-	yes	46	SGIP1(+:7.89);AL354978.1(-:100)	AL139147.1(-:63.499);RNU4-88P(-:634.902);AL590783.1(-:686.864)	TCTEX1D1(+:5.909);AL592161.1(+:80.392);MIER1(+:178.345)	24	0.0436793	0	25	0	-	-
NA12878	234	152	1	1	1.56752e+07	1.56907e+07	68005209	68021671	0.9	deletion	22	22	-1	3173	3174	11656	11658	homozygous	1	125	11.2	10785.2	3795.87	11.2	960.8	0.426	NA	NA12878_DLE1_assembly5	assembly_comparison	961	65.7	89.5	not_applicable	-	SERBP1	109087	-	yes	32	RNU6-1031P(+:100)	SERBP1(-:128.716);RNU4ATAC4P(-:268.925);AL109843.1(-:297.086)	AL590559.1(+:2.085);GADD45A(+:126.213);GNG12-AS1(+:273.315)	3122	5.68194	0	66.667	0	-	-
NA12878	350	151	1	1	1.57014e+07	1.57169e+07	68005209	68021671	0.9	deletion	23	23	-1	3188	3189	11656	11658	homozygous	1	125	11.2	10811	3865.21	11.2	960.8	0.567	NA	NA12878_DLE1_assembly5	assembly_comparison	961	65.7	89.5	not_applicable	-	SERBP1	109087	-	yes	32	RNU6-1031P(+:100)	SERBP1(-:128.716);RNU4ATAC4P(-:268.925);AL109843.1(-:297.086)	AL590559.1(+:2.085);GADD45A(+:126.213);GNG12-AS1(+:273.315)	3122	5.68194	0	66.667	0	-	-
NA12878	235	152	1	1	1.3885e+07	1.3902e+07	69799429	69816978	0.85	deletion	22	22	-1	2816	2817	12067	12068	homozygous	1	126	2.99	11223.3	3357.06	2.99	589.9	0.546	NA	NA12878_DLE1_assembly5	assembly_comparison	590	25.5	57.9	not_applicable	-	LRRC7	408880	-	yes	37	-	LINC02791(-:114.911);TXNP2(-:816.371);DEPDC1(-:856.594)	LINC01758(+:78.96);AL359894.1(+:197.553);LRRC7(+:213.966)	79	0.143778	0	0	0	-	-
NA12878	351	151	1	1	1.39111e+07	1.3928e+07	69799429	69816978	0.85	deletion	23	23	-1	2830	2831	12067	12068	homozygous	1	126	2.99	11266.9	3408.59	2.99	589.9	0.489	NA	NA12878_DLE1_assembly5	assembly_comparison	590	25.5	57.9	not_applicable	-	LRRC7	408880	-	yes	31	-	LINC02791(-:114.911);TXNP2(-:816.371);DEPDC1(-:856.594)	LINC01758(+:78.96);AL359894.1(+:197.553);LRRC7(+:213.966)	79	0.143778	0	0	0	-	-
NA12878	236	152	1	1	1.36742e+07	1.36772e+07	7.00256e+07	70028968	-1	deletion	22	22	-1	2781	2782	12107	12108	heterozygous	1	-1	5.6	11264	3316.8	5.6	333.6	0.542	NA	NA12878_DLE1_assembly5	assembly_comparison	334	27	91.2	not_applicable	-	LRRC7	196890	-	yes	33	-	LINC02791(-:341.108);TXNP2(-:1042.569);DEPDC1(-:1082.792)	LRRC7(+:1.976);RN7SL538P(+:313.307);PIN1P1(+:353.037)	26	0.0473192	0	50	0	-	-
NA12878	240	152	1	1	1.19618e+07	11970954	71736373	71745912	-1	deletion	22	22	-1	2432	2433	12513	12514	homozygous	1	130	3.09	11677.2	2903.63	3.09	388.8	0.472	NA	NA12878_DLE1_assembly5	assembly_comparison	388	26.5	93	not_applicable	-	ZRANB2-AS2	32968	-	yes	30	ZRANB2-AS2(+:3.8)	AL360297.1(-:125.715);MIR186(-:200.059);ZRANB2(-:204.399)	AL354949.1(+:287.727);AL359821.1(+:454.944);GDI2P2(+:991.323)	42	0.0764387	0	108.333	0	-	-
NA12878	355	151	1	1	11987297	1.19964e+07	71736373	71745912	-1	deletion	23	23	-1	2446	2447	12513	12514	homozygous	1	130	3.09	11736	2939.91	3.09	388.8	0.506	NA	NA12878_DLE1_assembly5	assembly_comparison	389	26.5	93	not_applicable	-	ZRANB2-AS2	32968	-	yes	32	ZRANB2-AS2(+:3.8)	AL360297.1(-:125.715);MIR186(-:200.059);ZRANB2(-:204.399)	AL354949.1(+:287.727);AL359821.1(+:454.944);GDI2P2(+:991.323)	42	0.0764387	0	108.333	0	-	-
NA12878	242	152	1	1	1.09429e+07	1.0945e+07	72764835	72812474	1	deletion	22	22	-1	2198	2199	12785	12794	homozygous	1	132	2641.14	11942.6	2641.14	3948.32	45536.7	0.499	NA	NA12878_DLE1_assembly5	assembly_comparison	45536	52.5	89.5	not_applicable	-	NEGR1	16431	-	yes	40	AL513166.1(+:11.4);RPL31P12(+:100)	NEGR1-IT1(-:501.92);NEGR1(-:900.209);AL358453.1(-:929.098)	LINC02796(+:415.24);LINC02797(+:443.313);KRT8P21(+:755.001)	6072	11.0509	83.333	83.333	6	-	-
NA12878	357	151	1	1	1.09688e+07	1.09709e+07	72764835	72812474	1	deletion	23	23	-1	2215	2216	12785	12794	homozygous	1	132	2687.63	11991.2	2687.63	3948.32	45536.7	0.5	NA	NA12878_DLE1_assembly5	assembly_comparison	45537	52.5	89.5	not_applicable	-	NEGR1	16431	-	yes	37	AL513166.1(+:11.4);RPL31P12(+:100)	NEGR1-IT1(-:501.92);NEGR1(-:900.209);AL358453.1(-:929.098)	LINC02796(+:415.24);LINC02797(+:443.313);KRT8P21(+:755.001)	6072	11.0509	83.333	83.333	6	-	-
NA12878	245	152	1	1	9.99726e+06	9.99969e+06	73752571	7.37554e+07	-1	deletion	22	22	-1	2007	2009	13001	13003	homozygous	1	135	6.82	12158.4	2423.01	6.82	453.3	0.518	NA	NA12878_DLE1_assembly5	assembly_comparison	452	50.5	91.2	not_applicable	-	BC041341	16407.1	-	yes	30	-	RN7SKP19(-:92.284);AL732618.1(-:304.874);RNU6-1246P(-:566.225)	LINC01360(+:12.846);LINC02238(+:342.453);RNU4ATAC8P(+:590.95)	48	0.0873585	0	100	0	-	-
NA12878	360	151	1	1	1.00231e+07	1.00255e+07	73752571	7.37554e+07	-1	deletion	23	23	-1	2024	2026	13001	13003	homozygous	1	135	6.82	12206.3	2470.19	6.82	453.3	0.482	NA	NA12878_DLE1_assembly5	assembly_comparison	453	50.5	91.2	not_applicable	-	BC041341	16407.1	-	yes	33	-	RN7SKP19(-:92.284);AL732618.1(-:304.874);RNU6-1246P(-:566.225)	LINC01360(+:12.846);LINC02238(+:342.453);RNU4ATAC8P(+:590.95)	48	0.0873585	0	100	0	-	-
NA12878	246	152	1	1	9.97056e+06	9.9839e+06	73768713	73782633	0.88	deletion	22	22	-1	2001	2002	13008	13009	homozygous	1	136	4.63	12162.1	2418.66	4.63	580.2	0.475	NA	NA12878_DLE1_assembly5	assembly_comparison	580	46.1	73.7	not_applicable	BC041341	LRRIQ3	709069	-	yes	31	-	RN7SKP19(-:108.426);AL732618.1(-:321.016);RNU6-1246P(-:582.367)	LINC02238(+:315.266);RNU4ATAC8P(+:563.763);FPGT(+:878.263)	505	0.919084	0	16.667	0	-	-
NA12878	361	151	1	1	9.99641e+06	1.00098e+07	73768713	73782633	0.88	deletion	23	23	-1	2018	2019	13008	13009	homozygous	1	136	4.63	12210	2465.85	4.63	580.2	0.486	NA	NA12878_DLE1_assembly5	assembly_comparison	580	46.1	73.7	not_applicable	BC041341	LRRIQ3	709069	-	yes	32	-	RN7SKP19(-:108.426);AL732618.1(-:321.016);RNU6-1246P(-:582.367)	LINC02238(+:315.266);RNU4ATAC8P(+:563.763);FPGT(+:878.263)	505	0.919084	0	16.667	0	-	-
NA12878	362	151	1	1	9540309	9.54813e+06	74233023	74241498	0.9	deletion	23	23	-1	1932	1934	13100	13104	heterozygous	1	-1	13.01	12310.6	2363.5	13.01	649.5	0.325	NA	NA12878_DLE1_assembly5	assembly_comparison	650	0	0	not_applicable	-	LRRIQ3	250204	-	yes	11	-	RNA5SP50(-:14.823);RN7SKP19(-:572.736);AL732618.1(-:785.326)	RNU4ATAC8P(+:104.898);FPGT(+:419.398);FPGT-TNNI3K(+:419.421)	0	0	0	0	0	-	-
NA12878	247	152	1	1	9.4403e+06	9.44675e+06	74309008	74315731	-1	deletion	22	22	-1	1904	1905	13119	13120	homozygous	1	137	1.64	12276.8	2302.9	1.64	269.8	0.608	NA	NA12878_DLE1_assembly5	assembly_comparison	270	4.9	14	not_applicable	-	LRRIQ3	175971	-	yes	26	AL591463.1(-:9.94)	RNA5SP50(-:90.808);RN7SKP19(-:648.721);AL732618.1(-:861.311)	RNU4ATAC8P(+:30.665);FPGT(+:345.165);FPGT-TNNI3K(+:345.188)	1961	3.56896	0	16.667	0	-	-
NA12878	363	151	1	1	9.4669e+06	9.47335e+06	74309008	74315731	-1	deletion	23	23	-1	1920	1921	13119	13120	homozygous	1	137	1.64	12323.6	2351.18	1.64	269.8	0.368	NA	NA12878_DLE1_assembly5	assembly_comparison	270	4.9	14	not_applicable	-	LRRIQ3	175971	-	yes	17	AL591463.1(-:9.94)	RNA5SP50(-:90.808);RN7SKP19(-:648.721);AL732618.1(-:861.311)	RNU4ATAC8P(+:30.665);FPGT(+:345.165);FPGT-TNNI3K(+:345.188)	1961	3.56896	0	16.667	0	-	-
NA12878	248	152	1	1	8179327	8.18578e+06	75574428	7.55813e+07	-1	deletion	22	22	-1	1647	1648	13410	13412	heterozygous	1	-1	2.69	12576.8	2003.96	2.69	435.7	0.427	NA	NA12878_DLE1_assembly5	assembly_comparison	436	0	0	not_applicable	-	AK055631	14337.5	-	yes	38	-	CRYZ(-:400.262);AC135803.1(-:406.975);ERICH3(-:537.627)	LHX8(+:9.797);RNU6-622P(+:64.408);AC093156.1(+:402.926)	0	0	0	0	0	-	-
NA12878	250	152	1	1	7.91366e+06	7.91731e+06	75843011	75852018	1	deletion	22	22	-1	1590	1591	13472	13474	heterozygous	1	-1	914.29	12650.8	1930.48	914.29	5350.7	0.598	NA	NA12878_DLE1_assembly5	assembly_comparison	5351	61.3	82.5	not_applicable	SLC44A5	LHX8	215794	-	yes	24	SLC44A5(-:3.67)	AC099786.2(-:244.352);AC099786.1(-:246.496);AC099786.3(-:251.808)	AC093156.1(+:132.229);AL096829.1(+:192.766);ACADM(+:335.014)	5	0.00909984	58.333	58.333	4	-	-
NA12878	251	152	1	1	7.75287e+06	7755402	76010570	76013448	-1	deletion	22	22	-1	1556	1557	13511	13512	homozygous	1	139	6.25	12689	1891.82	6.25	341.1	0.51	NA	NA12878_DLE1_assembly5	assembly_comparison	341	27.5	98.2	not_applicable	SLC44A5	CR936677	90403	-	yes	29	SLC44A5(-:2.17)	RNU6-503P(-:3.87);AC099786.2(-:411.911);AC099786.1(-:414.055)	AL096829.1(+:31.336);ACADM(+:173.584);RABGGTB(+:235.434)	58	0.105558	0	116.667	0	-	-
NA12878	366	151	1	1	7.76957e+06	7.7721e+06	76010570	76013448	-1	deletion	23	23	-1	1567	1568	13511	13512	homozygous	1	139	6.25	12756.2	1919.71	6.25	341.1	0.495	NA	NA12878_DLE1_assembly5	assembly_comparison	341	27.5	98.2	not_applicable	SLC44A5	CR936677	90403	-	yes	30	SLC44A5(-:2.17)	RNU6-503P(-:3.87);AC099786.2(-:411.911);AC099786.1(-:414.055)	AL096829.1(+:31.336);ACADM(+:173.584);RABGGTB(+:235.434)	58	0.105558	0	116.667	0	-	-
NA12878	368	151	1	1	5.75434e+06	5.75702e+06	78026581	7.803e+07	0.9	deletion	23	23	-1	1153	1155	13988	13990	heterozygous	1	-1	26.07	13257.4	1419.12	26.07	759.9	0.401	NA	NA12878_DLE1_assembly5	assembly_comparison	759	6.9	24.6	not_applicable	-	ZZZ3	172.1	-	yes	24	AK5(+:0.74);AC118549.1(-:4.06)	AC093575.1(-:126.582);AC095030.1(-:166.474);AC095030.1(-:211.85)	RNA5SP20(+:47.536);RN7SL370P(+:77.991);MIGA1(+:212.291)	0	0	0	0	0	-	-
NA12878	254	152	1	1	5.11134e+06	5.11871e+06	78647979	78660365	1	deletion	22	22	-1	1016	1019	14131	14136	heterozygous	1	-1	221.78	13344.4	1237.81	221.78	5013.8	0.413	NA	NA12878_DLE1_assembly5	assembly_comparison	5014	12.7	22.8	not_applicable	-	MGC27382	34918	-	yes	13	-	RNFT1P2(-:8.814);RNA5SP22(-:84.488);RNU6-1102P(-:90.307)	AC096531.2(+:31.918);PTGFR(+:106.203);IFI44L(+:422.242)	532	0.968223	0	0	0	-	-
NA12878	255	152	1	1	3.53701e+06	3.55606e+06	80220724	80240584	0.87	deletion	22	22	-1	708	709	14470	14472	homozygous	1	141	5.31	13744.3	836.79	5.31	813.8	0.451	NA	NA12878_DLE1_assembly5	assembly_comparison	813	43.6	77.2	not_applicable	-	ELTD1	748230	-	yes	24	-	AL353651.2(-:428.27);AC093430.1(-:616.906);PSAT1P3(-:697.094)	AC098657.2(+:337.044);AC098657.3(+:346.105);HMGB1P18(+:505.453)	2510	4.56812	58.333	75	6	-	-
NA12878	369	151	1	1	3.55085e+06	3.5699e+06	80220724	80240584	0.87	deletion	23	23	-1	718	719	14470	14472	homozygous	1	141	5.31	13824.5	851.69	5.31	813.8	0.514	NA	NA12878_DLE1_assembly5	assembly_comparison	814	43.6	77.2	not_applicable	-	ELTD1	748230	-	yes	23	-	AL353651.2(-:428.27);AC093430.1(-:616.906);PSAT1P3(-:697.094)	AC098657.2(+:337.044);AC098657.3(+:346.105);HMGB1P18(+:505.453)	2510	4.56812	58.333	75	6	-	-
NA12878	256	152	1	1	3.37221e+06	3.37711e+06	80400711	80405959	-1	deletion	22	22	-1	673	674	14515	14516	heterozygous	1	-1	2.37	13777.2	803.63	2.37	346.8	0.372	NA	NA12878_DLE1_assembly5	assembly_comparison	346	0	0	not_applicable	-	ELTD1	928217	-	yes	33	-	AL353651.2(-:608.257);AC093430.1(-:796.893);PSAT1P3(-:877.081)	AC098657.2(+:171.669);AC098657.3(+:180.73);HMGB1P18(+:340.078)	0	0	0	0	0	-	-
NA12878	257	152	1	1	2.37632e+06	2.37796e+06	81403938	81411691	1	deletion	22	22	-1	470	471	14751	14754	homozygous	1	142	555.27	14026.2	555.27	908.89	6116.1	0.518	NA	NA12878_DLE1_assembly5	assembly_comparison	6116	71.1	96.5	not_applicable	-	LPHN2	854391	-	yes	38	-	AL136234.1(-:400.275);AL596276.1(-:470.952);HNRNPA1P64(-:484.17)	MTND2P30(+:131.784);AL357632.1(+:259.562);AC093154.1(+:260.828)	252	0.458632	83.333	83.333	8	-	-
NA12878	370	151	1	1	2.38908e+06	2.39071e+06	81403938	81411691	1	deletion	23	23	-1	478	479	14751	14754	homozygous	1	142	565.65	14111	565.65	908.89	6116.1	0.482	NA	NA12878_DLE1_assembly5	assembly_comparison	6116	71.1	96.5	not_applicable	-	LPHN2	854391	-	yes	36	-	AL136234.1(-:400.275);AL596276.1(-:470.952);HNRNPA1P64(-:484.17)	MTND2P30(+:131.784);AL357632.1(+:259.562);AC093154.1(+:260.828)	252	0.458632	83.333	83.333	8	-	-
NA12878	371	151	1	1	1.94859e+06	1.95729e+06	81845181	8.18548e+07	0.9	deletion	23	23	-1	385	386	14865	14866	heterozygous	1	-1	14.72	14211.3	464.58	14.72	882.2	0.421	NA	NA12878_DLE1_assembly5	assembly_comparison	882	0	0	not_applicable	-	LPHN2	411316	-	yes	35	ADGRL2(+:2.27)	RPL7P10(-:278.229);AL136234.1(-:841.518);AL596276.1(-:912.195)	HNRNPA3P14(+:34.374);AL138799.1(+:109.713);AL138799.2(+:113.018)	0	0	0	0	0	-	-
NA12878	259	152	1	1	745163	754547	83036826	83046590	-1	deletion	22	22	-1	160	161	15119	15120	homozygous	1	144	2.77	14395.3	185.31	2.77	379.7	0.44	NA	NA12878_DLE1_assembly5	assembly_comparison	380	11.3	38.6	not_applicable	-	U80773	392976	-	yes	22	AL157944.1(-:2.48)	AL138799.3(-:971.984);AC117944.1(-:982.2);MED28P8(-:1011.02)	LINC01362(+:319.276);LINC01712(+:862.06);AL035706.1(+:1206.373)	52	0.0946384	0	8.333	0	-	-
NA12878	373	151	1	1	757958	767342	83036826	83046590	-1	deletion	23	23	-1	163	164	15119	15120	homozygous	1	144	2.77	14476.4	199.31	2.77	379.7	0.568	NA	NA12878_DLE1_assembly5	assembly_comparison	380	11.3	38.6	not_applicable	-	U80773	392976	-	yes	23	AL157944.1(-:2.48)	AL138799.3(-:971.984);AC117944.1(-:982.2);MED28P8(-:1011.02)	LINC01362(+:319.276);LINC01712(+:862.06);AL035706.1(+:1206.373)	52	0.0946384	0	8.333	0	-	-
NA12878	260	152	1	1	660209	666461	83125692	83132682	0.55	deletion	22	22	-1	138	142	15140	15142	homozygous	1	145	1.68	14418.5	163.22	1.68	738.3	0.384	NA	NA12878_DLE1_assembly5	assembly_comparison	738	16.7	3.5	not_applicable	-	U80773	306884	-	yes	25	AL157944.1(-:2.04)	AL138799.3(-:1060.85);AC117944.1(-:1071.066);MED28P8(-:1099.886)	LINC01362(+:233.184);LINC01712(+:775.968);AL035706.1(+:1120.281)	0	0	0	0	0	-	-
NA12878	374	151	1	1	673004	679256	83125692	83132682	0.55	deletion	23	23	-1	140	144	15140	15142	homozygous	1	145	1.68	14502.3	174.52	1.68	738.3	0.611	NA	NA12878_DLE1_assembly5	assembly_comparison	738	16.7	3.5	not_applicable	-	U80773	306884	-	yes	29	AL157944.1(-:2.04)	AL138799.3(-:1060.85);AC117944.1(-:1071.066);MED28P8(-:1099.886)	LINC01362(+:233.184);LINC01712(+:775.968);AL035706.1(+:1120.281)	0	0	0	0	0	-	-
NA12878	407	3452	1	1	872019	887443	84516578	84538666	1	deletion	25	25	-1	155	158	15439	15446	heterozygous	1	-1	189.25	189.25	6024.4	282.35	6664.7	0.527	NA	NA12878_DLE1_assembly5	assembly_comparison	6665	74.5	98.2	not_applicable	-	TTLL7	51746	-	yes	15	AC104454.2(+:64.66)	AC104454.1(-:32.03);TTLL7-IT1(-:68.777);TTLL7(-:182.871)	PRKACB(+:2.079);AL359504.1(+:9.758);AL450063.1(+:168.351)	3303	6.01136	116.667	116.667	14	-	-
NA12878	375	3451	1	1	1.02384e+06	1.02985e+06	8.46683e+07	84674704	-1	deletion	24	24	-1	190	191	15477	15479	heterozygous	1	-1	2.1	227.22	5728.75	2.1	361.8	0.4	NA	NA12878_DLE1_assembly5	assembly_comparison	362	0	0	not_applicable	PRKACB	SNORA2	68300	-	yes	30	PRKACB(+:7.71)	AL359504.2(-:123.322);AC104454.1(-:183.787);TTLL7-IT1(-:220.535)	AL450063.1(+:32.313);SNORA2(+:65.3);SAMD13(+:86.345)	0	0	0	0	0	-	-
NA12878	378	3451	1	1	3.09237e+06	3.09736e+06	86737691	86743315	0.9	deletion	24	24	-1	612	613	15964	15966	heterozygous	1	-1	6.53	714.03	5244.83	6.53	638.5	0.518	NA	NA12878_DLE1_assembly5	assembly_comparison	638	51.5	100	not_applicable	-	ODF2L	72462	-	yes	32	-	RNA5SP51(-:385.328);COL24A1(-:539.775);ZNHIT6(-:619.591)	CLCA2(+:143.539);CLCA1(+:187.736);CLCA4(+:266.446)	93	0.169257	0	91.667	0	-	-
NA12878	410	3452	1	1	3.19625e+06	3.19883e+06	8.68483e+07	8.68513e+07	-1	deletion	25	25	-1	632	633	15993	15995	homozygous	1	148	1.45	730.39	5479.99	1.45	394.6	0.495	NA	NA12878_DLE1_assembly5	assembly_comparison	394	0.5	1.8	not_applicable	ODF2L	CLCA2	38507.5	-	yes	48	ODF2L(-:18.13)	LINC02795(-:90.896);RNA5SP51(-:495.92);COL24A1(-:650.366)	CLCA2(+:35.592);CLCA1(+:79.79);CLCA4(+:158.5)	2	0.00363994	0	0	0	-	-
NA12878	379	3451	1	1	3.20199e+06	3.20457e+06	8.68483e+07	8.68513e+07	-1	deletion	24	24	-1	636	637	15993	15995	homozygous	1	148	1.45	744.16	5212.95	1.45	394.6	0.503	NA	NA12878_DLE1_assembly5	assembly_comparison	395	0.5	1.8	not_applicable	ODF2L	CLCA2	38507.5	-	yes	44	ODF2L(-:18.13)	LINC02795(-:90.896);RNA5SP51(-:495.92);COL24A1(-:650.366)	CLCA2(+:35.592);CLCA1(+:79.79);CLCA4(+:158.5)	2	0.00363994	0	0	0	-	-
NA12878	383	3451	1	1	5.8243e+06	5.83181e+06	89469491	89479642	1	deletion	24	24	-1	1167	1168	16602	16603	heterozygous	1	-1	190.38	1402.29	4556.66	190.38	2635.3	0.511	NA	NA12878_DLE1_assembly5	assembly_comparison	2635	27.9	50.9	not_applicable	GBP3	CCBL2	10849	-	yes	19	-	RBMXL1(-:21.352);KYAT3(-:65.035);GTF2B(-:148.175)	AC104459.1(+:111.473);AC099063.4(+:181.755);AC099063.1(+:243.623)	1398	2.54432	41.667	41.667	2	-	-
NA12878	385	3451	1	1	7.9743e+06	7.97796e+06	91623950	91627875	-1	deletion	24	24	-1	1571	1572	17049	17050	homozygous	1	153	2.67	1951.56	4007.28	2.67	264.2	0.362	NA	NA12878_DLE1_assembly5	assembly_comparison	264	28.9	96.5	not_applicable	-	HFM1	98448	-	yes	26	-	ZNF644(-:240.095);PHKA1P1(-:262.401);AC091614.1(-:294.843)	Y_RNA(+:96.307);FEN1P1(+:163.051);CDC7(+:335.533)	50	0.0909984	0	116.667	0	-	-
NA12878	415	3452	1	1	7.97053e+06	7.97419e+06	91623950	91627875	-1	deletion	25	25	-1	1561	1562	17049	17050	homozygous	1	153	2.67	1925.11	4287.01	2.67	264.2	0.666	NA	NA12878_DLE1_assembly5	assembly_comparison	264	28.9	96.5	not_applicable	-	HFM1	98448	-	yes	33	-	ZNF644(-:240.095);PHKA1P1(-:262.401);AC091614.1(-:294.843)	Y_RNA(+:96.307);FEN1P1(+:163.051);CDC7(+:335.533)	50	0.0909984	0	116.667	0	-	-
NA12878	387	3451	1	1	8.15706e+06	8.15921e+06	91806457	91809068	-1	deletion	24	24	-1	1612	1613	17094	17096	homozygous	1	155	3.57	1994.89	3962.45	3.57	456.2	0.44	NA	NA12878_DLE1_assembly5	assembly_comparison	456	0.5	1.8	not_applicable	HFM1	CDC7	157336	-	yes	33	HFM1(-:5.98)	ZNF644(-:422.602);PHKA1P1(-:444.908);AC091614.1(-:477.35)	CDC7(+:154.34);AL714022.1(+:253.66);HSP90B3P(+:296.005)	0	0	0	0	0	-	-
NA12878	417	3452	1	1	8.15354e+06	8.1557e+06	91806457	91809068	-1	deletion	25	25	-1	1602	1603	17094	17096	homozygous	1	155	3.57	1969.97	4240.64	3.57	456.1	0.554	NA	NA12878_DLE1_assembly5	assembly_comparison	456	0.5	1.8	not_applicable	HFM1	CDC7	157336	-	yes	36	HFM1(-:5.98)	ZNF644(-:422.602);PHKA1P1(-:444.908);AC091614.1(-:477.35)	CDC7(+:154.34);AL714022.1(+:253.66);HSP90B3P(+:296.005)	0	0	0	0	0	-	-
NA12878	388	3451	1	1	8.26412e+06	8.26842e+06	91914010	91918767	-1	deletion	24	24	-1	1633	1634	17116	17117	homozygous	1	156	9.93	2021.54	3937.31	9.93	455.6	0.5	NA	NA12878_DLE1_assembly5	assembly_comparison	455	18.6	64.9	not_applicable	-	HFM1	43585	-	yes	40	-	HFM1(-:184.687);ZNF644(-:530.155);PHKA1P1(-:552.461)	CDC7(+:44.641);AL714022.1(+:143.961);HSP90B3P(+:186.306)	851	1.54879	0	58.333	0	-	-
NA12878	418	3452	1	1	8260605	8.26491e+06	91914010	91918767	-1	deletion	25	25	-1	1623	1624	17116	17117	homozygous	1	156	9.93	1996.63	4215.49	9.93	455.6	0.528	NA	NA12878_DLE1_assembly5	assembly_comparison	456	18.6	64.9	not_applicable	-	HFM1	43585	-	yes	37	-	HFM1(-:184.687);ZNF644(-:530.155);PHKA1P1(-:552.461)	CDC7(+:44.641);AL714022.1(+:143.961);HSP90B3P(+:186.306)	851	1.54879	0	58.333	0	-	-
NA12878	389	3451	1	1	8481998	8.48561e+06	92131581	92135775	0.9	deletion	24	24	-1	1676	1677	17162	17163	homozygous	1	157	18.5	2077.12	3881.73	18.5	582.9	0.512	NA	NA12878_DLE1_assembly5	assembly_comparison	583	29.4	86	not_applicable	-	TGFBR3	10125	-	yes	27	-	WDR82P2(-:128.358);HFM1(-:402.258);ZNF644(-:747.726)	RN7SL235P(+:266.051);BRDT(+:276.153);EPHX4(+:356.767)	38	0.0691588	0	41.667	0	-	-
NA12878	419	3452	1	1	8478486	8.4821e+06	92131581	92135775	0.9	deletion	25	25	-1	1666	1667	17162	17163	homozygous	1	157	18.5	2052.21	4159.92	18.5	582.9	0.508	NA	NA12878_DLE1_assembly5	assembly_comparison	583	29.4	86	not_applicable	-	TGFBR3	10125	-	yes	29	-	WDR82P2(-:128.358);HFM1(-:402.258);ZNF644(-:747.726)	RN7SL235P(+:266.051);BRDT(+:276.153);EPHX4(+:356.767)	38	0.0691588	0	41.667	0	-	-
NA12878	390	3451	1	1	8.5776e+06	8.58707e+06	92228012	92238815	0.99	deletion	24	24	-1	1690	1691	17176	17177	heterozygous	1	-1	43.97	2095.36	3863.53	43.97	1335	0.517	NA	NA12878_DLE1_assembly5	assembly_comparison	1335	22.5	43.9	not_applicable	TGFBR3	Metazoa_SRP	56515	-	yes	31	TGFBR3(-:7.44)	WDR82P2(-:224.789);HFM1(-:498.689);ZNF644(-:844.157)	RN7SL235P(+:163.011);BRDT(+:173.113);EPHX4(+:253.727)	1784	3.24682	16.667	16.667	0	-	-
NA12878	422	3452	1	1	1.06221e+07	1.065e+07	94275914	94306777	1	deletion	25	25	-1	2074	2075	17621	17622	homozygous	1	160	37.03	2587.06	3625.17	37.03	2944.1	0.489	NA	NA12878_DLE1_assembly5	assembly_comparison	2944	28.9	52.6	not_applicable	-	MIR760	5611	-	yes	37	BCAR3(-:12.92)	RNA5SP53(-:319.024);AL137159.2(-:422.87);AL139421.1(-:528.396)	MIR760(+:2.611);AL049796.1(+:2.953);AC093579.1(+:300.89)	1924	3.50162	33.333	33.333	2	-	-
NA12878	393	3451	1	1	10624757	1.06527e+07	94275914	94306777	1	deletion	24	24	-1	2089	2090	17621	17622	homozygous	1	160	37.03	2616.63	3342.33	37.03	2944.1	0.493	NA	NA12878_DLE1_assembly5	assembly_comparison	2945	28.9	52.6	not_applicable	-	MIR760	5611	-	yes	38	BCAR3(-:12.92)	RNA5SP53(-:319.024);AL137159.2(-:422.87);AL139421.1(-:528.396)	MIR760(+:2.611);AL049796.1(+:2.953);AC093579.1(+:300.89)	1924	3.50162	33.333	33.333	2	-	-
NA12878	395	3451	1	1	1.13988e+07	1.14025e+07	95050251	9.50542e+07	-1	deletion	24	24	-1	2233	2234	17772	17773	homozygous	1	162	2.62	2803.39	3155.45	2.62	262.9	0.342	NA	NA12878_DLE1_assembly5	assembly_comparison	262	5.9	21.1	not_applicable	-	F3	42839	-	yes	34	-	F3(-:52.522);AC118469.2(-:163.952);AC118469.1(-:175.3)	SLC44A3(+:228.702);AC105942.1(+:335.722);ALG14-AS1(+:469.956)	0	0	0	8.333	0	-	-
NA12878	424	3452	1	1	1.13961e+07	1.13998e+07	95050251	9.50542e+07	-1	deletion	25	25	-1	2214	2215	17772	17773	homozygous	1	162	2.62	2763.05	3449.07	2.62	262.9	0.647	NA	NA12878_DLE1_assembly5	assembly_comparison	262	5.9	21.1	not_applicable	-	F3	42839	-	yes	33	-	F3(-:52.522);AC118469.2(-:163.952);AC118469.1(-:175.3)	SLC44A3(+:228.702);AC105942.1(+:335.722);ALG14-AS1(+:469.956)	0	0	0	8.333	0	-	-
NA12878	396	3451	1	1	1.20392e+07	1.20407e+07	95690044	95691866	-1	deletion	24	24	-1	2341	2342	17895	17896	homozygous	1	163	3.12	2944.46	3014.38	3.12	288.9	0.429	NA	NA12878_DLE1_assembly5	assembly_comparison	289	25.5	89.5	not_applicable	AK090700	RWDD3	7845	-	yes	30	TLCD4-RWDD3(+:6.05);AC092802.2(-:10.82)	Y_RNA(-:95.977);ALG14(-:247.083);CNN3(-:324.539)	RWDD3(+:4.9);AC092802.5(+:52.923);LINC01761(+:245.427)	41	0.0746187	0	100	0	-	-
NA12878	425	3452	1	1	1.20365e+07	1.20381e+07	95690044	95691866	-1	deletion	25	25	-1	2324	2325	17895	17896	homozygous	1	163	3.12	2911.79	3300.32	3.12	288.9	0.564	NA	NA12878_DLE1_assembly5	assembly_comparison	289	25.5	89.5	not_applicable	AK090700	RWDD3	7845	-	yes	29	TLCD4-RWDD3(+:6.05);AC092802.2(-:10.82)	Y_RNA(-:95.977);ALG14(-:247.083);CNN3(-:324.539)	RWDD3(+:4.9);AC092802.5(+:52.923);LINC01761(+:245.427)	41	0.0746187	0	100	0	-	-
NA12878	50	461	1	1	7.25527e+06	7264944	9595213	9607210	1	deletion	3	3	-1	1044	1045	1199	1201	heterozygous	1	-1	117.17	993.04	670.21	117.17	2320.6	0.502	NA	NA12878_DLE1_assembly5	assembly_comparison	2320	10.3	17.5	not_applicable	SLC25A33	TMEM201	41722	-	yes	15	SLC25A33(+:23.38)	AL928921.1(-:31.062);RNA5SP40(-:94.485);LINC02606(-:107.06)	AL954705.1(+:26.275);TMEM201(+:38.759);PIK3CD(+:101.579)	1220	2.22036	8.333	8.333	0	-	-
NA12878	7	690	1	1	1.65109e+06	1.67565e+06	996942	1022176	0.55	deletion	2	2	-1	128	129	130	131	homozygous	1	-1	1.78	59.4	127.24	1.78	669.8	0.92	NA	NA12878_DLE1_assembly5	assembly_comparison	670	5.9	5.3	not_applicable	BC033949;RNF223;C1orf159	AGRN	5444	BC033949-C1orf159	yes	14	AL390719.1(+:100);AL645608.8(-:100);RNF223(-:100);C1orf159(-:23.1)	AL645608.1(-:46.565);AL645608.3(-:50.486);HES4(-:59.6)	AL390719.3(+:7.789);LINC01342(+:47.221);MIR200B(+:77.308)	3	0.00545991	8.333	8.333	0	-	-
NA12878	948	81	2	2	1.02975e+06	1.04366e+06	1001985	1016471	0.88	deletion	123	123	-1	150	151	161	162	homozygous	1	344	4.17	145.21	3821.01	4.17	574.2	0.257	NA	NA12878_DLE1_assembly5	assembly_comparison	574	41.2	70.2	not_applicable	SNTG2	LOC339822	137874	-	yes	17	SNTG2(+:4.82)	SNTG2-AS1(-:53.672);AC113607.1(-:92.373);LINC01939(-:103.837)	TPO(+:358.367);AC141930.2(+:536.746);AC093390.2(+:779.826)	28	0.0509591	8.333	50	0	-	-
NA12878	1004	82	2	2	1011060	1.02497e+06	1001985	1016471	0.88	deletion	124	124	-1	148	149	161	162	homozygous	1	344	4.17	151.27	3793.98	4.17	574.2	0.753	NA	NA12878_DLE1_assembly5	assembly_comparison	575	41.2	70.2	not_applicable	SNTG2	LOC339822	137874	-	yes	25	SNTG2(+:4.82)	SNTG2-AS1(-:53.672);AC113607.1(-:92.373);LINC01939(-:103.837)	TPO(+:358.367);AC141930.2(+:536.746);AC093390.2(+:779.826)	28	0.0509591	8.333	50	0	-	-
NA12878	1286	481	2	2	8.34923e+06	8.35527e+06	102231922	102238935	0.9	deletion	166	166	-1	1483	1484	19507	19508	heterozygous	1	-1	37.8	925.12	1871.77	37.8	972.2	0.46	NA	NA12878_DLE1_assembly5	assembly_comparison	972	9.8	26.3	not_applicable	-	MAP4K4	75230	-	yes	28	-	AC093894.2(-:60.868);AC092570.2(-:91.626);AC092570.3(-:102.93)	MAP4K4(+:71.377);FLJ20373(+:267.02);LINC01127(+:336.583)	816	1.48509	0	8.333	0	-	-
NA12878	1305	482	2	2	6.80208e+06	6.80504e+06	103821268	103824487	-1	deletion	167	167	-1	1177	1178	19863	19864	heterozygous	1	-1	2.86	1336.73	1498.97	2.86	260.9	0.347	NA	NA12878_DLE1_assembly5	assembly_comparison	261	0	0	not_applicable	-	DD413674	335218	-	yes	34	-	AC073987.1(-:92.051);LINC01935(-:234.402);LINC01796(-:328.626)	AC010881.1(+:64.875);AC011593.1(+:151.053);AC092568.1(+:283.212)	0	0	0	0	0	-	-
NA12878	1290	481	2	2	4760619	4.76419e+06	105824147	105830259	1	deletion	166	166	-1	817	818	20255	20257	heterozygous	1	-1	299.62	1756.54	1040.72	299.62	2537.8	0.49	NA	NA12878_DLE1_assembly5	assembly_comparison	2538	59.3	71.9	not_applicable	-	GPR45	27941	-	yes	20	-	MRPS9-AS1(-:112.321);AC010884.2(-:211.787);MRPS9-AS2(-:268.448)	GPR45(+:24.941);AC012360.1(+:34.5);AC012360.1(+:107.408)	78	0.141958	83.333	83.333	10	-	-
NA12878	1291	481	2	2	3.87965e+06	3.89748e+06	106689788	106708075	-1	deletion	166	166	-1	660	661	20439	20440	homozygous	1	463	1.09	1952.54	841.97	1.09	451.1	0.489	NA	NA12878_DLE1_assembly5	assembly_comparison	451	46.6	47.4	not_applicable	C2orf40	UXS1	1684	-	yes	38	ECRG4(+:52.47);UXS1(-:1.3)	AC009505.1(-:195.823);AC010978.1(-:223.798);AC018802.1(-:469.628)	AC018878.1(+:84.923);AC092106.2(+:112.775);RPL22P10(+:152.75)	4554	8.28814	0	41.667	0	-	-
NA12878	1308	482	2	2	3.91448e+06	3.93231e+06	106689788	106708075	-1	deletion	167	167	-1	665	666	20439	20440	homozygous	1	463	1.09	1986.95	846.39	1.09	451.1	0.488	NA	NA12878_DLE1_assembly5	assembly_comparison	451	46.6	47.4	not_applicable	C2orf40	UXS1	1684	-	yes	38	ECRG4(+:52.47);UXS1(-:1.3)	AC009505.1(-:195.823);AC010978.1(-:223.798);AC018802.1(-:469.628)	AC018878.1(+:84.923);AC092106.2(+:112.775);RPL22P10(+:152.75)	4554	8.28814	0	41.667	0	-	-
NA12878	949	81	2	2	1.10854e+06	1.11863e+06	1081077	1091920	0.9	deletion	123	123	-1	162	163	176	177	homozygous	1	345	12.76	154.65	3811.58	12.76	747.4	0.343	NA	NA12878_DLE1_assembly5	assembly_comparison	747	76	93	not_applicable	SNTG2	LOC339822	216966	-	yes	15	SNTG2(+:3.96)	AC114808.1(-:23.258);SNTG2-AS1(-:132.764);AC113607.1(-:171.465)	TPO(+:282.918);AC141930.2(+:461.297);AC093390.2(+:704.377)	117	0.212936	0	41.667	0	-	-
NA12878	1005	82	2	2	1.08985e+06	1.09994e+06	1081077	1091920	0.9	deletion	124	124	-1	161	162	176	177	homozygous	1	345	12.76	163.99	3781.26	12.76	747.4	0.657	NA	NA12878_DLE1_assembly5	assembly_comparison	748	76	93	not_applicable	SNTG2	LOC339822	216966	-	yes	18	SNTG2(+:3.96)	AC114808.1(-:23.258);SNTG2-AS1(-:132.764);AC113607.1(-:171.465)	TPO(+:282.918);AC141930.2(+:461.297);AC093390.2(+:704.377)	117	0.212936	0	41.667	0	-	-
NA12878	1293	481	2	2	1.72947e+06	1.7359e+06	108851347	108858642	0.9	deletion	166	166	-1	287	288	20857	20858	homozygous	1	465	16.65	2451.92	344.97	16.65	859.9	0.545	NA	NA12878_DLE1_assembly5	assembly_comparison	860	17.6	49.1	not_applicable	-	SULT1C3	5009	-	yes	40	-	SETD6P1(-:5.876);LINC01594(-:64.766);LINC01593(-:182.691)	SULT1C3(+:2.009);WASF1P1(+:31.626);SULT1C2(+:43.453)	1765	3.21224	0	41.667	0	-	-
NA12878	1310	482	2	2	1.76245e+06	1.77046e+06	108851347	1.0886e+08	0.9	deletion	167	167	-1	291	292	20857	20859	homozygous	1	465	16.65	2487.39	348.63	16.65	820.1	0.445	NA	NA12878_DLE1_assembly5	assembly_comparison	820	17.6	49.1	not_applicable	-	SULT1C3	3468.5	-	yes	34	-	SETD6P1(-:5.876);LINC01594(-:64.766);LINC01593(-:182.691)	SULT1C3(+:0.469);WASF1P1(+:30.086);SULT1C2(+:41.913)	1765	3.21224	0	41.667	0	-	-
NA12878	1294	481	2	2	1.27619e+06	1.28389e+06	109302842	109312121	0.99	deletion	166	166	-1	214	215	20943	20944	heterozygous	1	-1	75.34	2542.76	254.16	75.34	1576.8	0.513	NA	NA12878_DLE1_assembly5	assembly_comparison	1577	29.4	43.9	not_applicable	LIMS1	RANBP2	23816	-	yes	26	LIMS1(+:2.52);AC010095.1(-:100)	LIMS1-AS1(-:6.591);GCC2-AS1(-:175.871);SETD6P1(-:457.371)	RANBP2(+:20.817);CCDC138(+:88.092);AC073415.1(+:179.643)	1434	2.60983	8.333	8.333	0	-	-
NA12878	1311	482	2	2	909825	933106	109687721	109716298	1	deletion	167	167	-1	148	149	21023	21025	heterozygous	1	-1	141.16	2665.58	170.64	141.16	5295.8	0.475	NA	NA12878_DLE1_assembly5	assembly_comparison	5296	5.9	7	not_applicable	-	SH3RF3-AS1	27486	-	yes	21	-	EDAR(-:173.794);RPL10P5(-:356.003);AC010095.1(-:373.515)	SH3RF3(+:26.363);SNRPGP9(+:148.58);AC011753.4(+:590.815)	186	0.338514	8.333	8.333	0	-	-
NA12878	1313	482	2	2	68049.7	80697	110683405	110735245	1	deletion	167	167	-1	10	12	21178	21187	homozygous	1	467	12.15	2826.5	12.15	2479.24	39192.7	0.245	NA	NA12878_DLE1_assembly5	assembly_comparison	39192	32.8	80.7	not_applicable	LIMS3-LOC440895;DQ584199	LOC440894	9312	-	yes	29	AC013271.1(+:65.21);AC013268.1(+:100);AC013268.5(+:90.66)	AC074387.1(-:164.029);RPL22P11(-:185.689);AC011753.2(-:328.135)	GPAA1P1(+:3.39);LINC01123(+:6.395);AC013268.3(+:27.007)	397	0.722528	91.667	91.667	8	-	-
NA12878	1297	481	2	2	29447.5	42094.9	110683405	110735245	1	deletion	166	166	-1	4	6	21178	21187	homozygous	1	467	4.55	2795.26	4.55	2479.22	39192.6	0.111	NA	NA12878_DLE1_assembly5	assembly_comparison	39193	32.8	80.7	not_applicable	LIMS3-LOC440895;DQ584199	LOC440894	9312	-	yes	9	AC013271.1(+:65.21);AC013268.1(+:100);AC013268.5(+:90.66)	AC074387.1(-:164.029);RPL22P11(-:185.689);AC011753.2(-:328.135)	GPAA1P1(+:3.39);LINC01123(+:6.395);AC013268.3(+:27.007)	397	0.722528	91.667	91.667	8	-	-
NA12878	1314	1290	2	2	87002.4	99414.3	110683405	110735245	1	deletion	168	168	-1	13	15	21178	21187	homozygous	1	467	12.25	12.25	119.47	134.12	39428.2	0.644	NA	NA12878_DLE1_assembly5	assembly_comparison	39428	32.8	80.7	not_applicable	LIMS3-LOC440895;DQ584199	LOC440894	9312	-	yes	34	AC013271.1(+:65.21);AC013268.1(+:100);AC013268.5(+:90.66)	AC074387.1(-:164.029);RPL22P11(-:185.689);AC011753.2(-:328.135)	GPAA1P1(+:3.39);LINC01123(+:6.395);AC013268.3(+:27.007)	397	0.722528	91.667	91.667	8	-	-
NA12878	1316	950	2	2	26743	27405.4	111114321	111115352	-1	deletion	169	169	-1	3	4	21252	21253	heterozygous	1	-1	3.81	3.81	219.07	7	368.6	0.152	NA	NA12878_DLE1_assembly5	assembly_comparison	369	0.5	1.8	not_applicable	-	LOC440894	17334	-	yes	35	AC140479.1(+:100);AC140479.2(-:5.34)	MTLN(-:142.215);AC013268.1(-:227.012);NPHP1(-:231.433)	ZBTB45P2(+:22.337);AC112229.2(+:88.467);AC108938.1(+:139.325)	0	0	0	0	0	-	-
NA12878	1315	1290	2	2	516597	529134	111151404	111203252	1	deletion	168	168	-1	82	84	21259	21268	homozygous	1	468	39.17	92.56	39.17	134.12	39311.1	0.703	NA	NA12878_DLE1_assembly5	assembly_comparison	39312	38.7	68.4	not_applicable	LIMS3-LOC440895;DQ586666;DQ581602	LOC440894	9292	-	yes	48	AC112229.4(-:90.66);AC112229.1(-:100);AC112229.3(-:65.21);LIMS4(-:7.7)	GPAA1P2(-:4.45);LINC01106(-:15.689);AC140479.2(-:30.219)	AC112229.2(+:0.567);AC108938.1(+:51.425);AC226101.1(+:162.241)	2	0.00363994	25	25	0	-	-
NA12878	1317	950	2	2	63341.5	75819.6	111151404	111203252	1	deletion	169	169	-1	10	12	21259	21268	homozygous	1	468	8.47	8.47	217.36	219.43	39369.8	0.295	NA	NA12878_DLE1_assembly5	assembly_comparison	39370	38.7	68.4	not_applicable	LIMS3-LOC440895;DQ586666;DQ581602	LOC440894	9292	-	yes	38	AC112229.4(-:90.66);AC112229.1(-:100);AC112229.3(-:65.21);LIMS4(-:7.7)	GPAA1P2(-:4.45);LINC01106(-:15.689);AC140479.2(-:30.219)	AC112229.2(+:0.567);AC108938.1(+:51.425);AC226101.1(+:162.241)	2	0.00363994	25	25	0	-	-
NA12878	1323	371	2	2	2.14304e+06	2.15606e+06	114143972	114159331	1	deletion	170	170	-1	334	335	21782	21783	heterozygous	1	-1	81.49	428.9	3699.09	81.49	2340.5	0.592	NA	NA12878_DLE1_assembly5	assembly_comparison	2341	54.4	59.6	not_applicable	-	CBWD2	35937	-	yes	25	AC016745.1(+:21.32)	PAX8(-:167.398);AC016683.1(-:211.86);IL36B(-:361.306)	IGKV1OR2-108(+:1.642);AC016745.2(+:27.846);CBWD2(+:32.937)	3034	5.52179	66.667	66.667	2	-	-
NA12878	1356	2992	2	2	2.37861e+06	2.38657e+06	114407526	114416368	0.9	deletion	171	171	-1	371	372	21831	21832	heterozygous	1	-1	24.19	478.29	3662.84	24.19	885.6	0.554	NA	NA12878_DLE1_assembly5	assembly_comparison	886	9.8	24.6	not_applicable	-	RABL2A	6552	-	yes	37	AL078621.1(+:100)	RPL23AP7(-:36.447);AL078621.3(-:41.082);FO538757.1(-:47.165)	AC017074.2(+:7.375);RNU6-744P(+:19.32);ACTR3(+:228.272)	0	0	8.333	8.333	0	-	-
NA12878	1359	2992	2	2	4.00808e+06	4010684	116035005	116037821	-1	deletion	171	171	-1	696	697	22180	22181	homozygous	1	472	1.33	876.13	3263.81	1.33	207.9	0.436	NA	NA12878_DLE1_assembly5	assembly_comparison	207	2	7	not_applicable	DPP10	LOC389023	116086	-	yes	36	DPP10(+:0.63)	DPP10-AS1(-:147.806);AC093610.1(-:195.074);DPP10-AS2(-:440.598)	RPSAP23(+:184.811);MTCYBP39(+:1467.913);AC062016.2(+:1534.841)	0	0	0	0	0	-	-
NA12878	1325	371	2	2	4.03179e+06	4.0344e+06	116035005	116037821	-1	deletion	170	170	-1	702	703	22180	22181	homozygous	1	472	1.33	883.12	3243.62	1.33	207.9	0.579	NA	NA12878_DLE1_assembly5	assembly_comparison	208	2	7	not_applicable	DPP10	LOC389023	116086	-	yes	33	DPP10(+:0.63)	DPP10-AS1(-:147.806);AC093610.1(-:195.074);DPP10-AS2(-:440.598)	RPSAP23(+:184.811);MTCYBP39(+:1467.913);AC062016.2(+:1534.841)	0	0	0	0	0	-	-
NA12878	1328	371	2	2	4.65727e+06	4.65937e+06	116661432	116663991	-1	deletion	170	170	-1	817	818	22308	22309	heterozygous	1	-1	12.81	1025.25	3102.66	12.81	456.2	0.472	NA	NA12878_DLE1_assembly5	assembly_comparison	456	5.4	19.3	not_applicable	-	DPP10	59107	-	yes	29	AC016721.1(-:8.14)	DPP10-AS1(-:774.233);AC093610.1(-:821.501);DPP10-AS2(-:1067.025)	MTCYBP39(+:841.743);AC062016.2(+:908.671);MTND1P28(+:1114.503)	701	1.2758	0	8.333	0	-	-
NA12878	1330	371	2	2	7.04703e+06	7.06192e+06	119049943	1.19065e+08	0.85	deletion	170	170	-1	1252	1253	22817	22818	homozygous	1	476	2.84	1565.89	2561.59	2.84	523.5	0.463	NA	NA12878_DLE1_assembly5	assembly_comparison	523	38.7	70.2	not_applicable	-	Mir_544	100318	-	yes	33	-	THORLNC(-:157.239);AC009303.1(-:355.342);CCDC93(-:373.889)	MARCO(+:631.38);RN7SL468P(+:859.037);STEAP3(+:913.045)	264	0.480472	0	91.667	0	-	-
NA12878	1363	2992	2	2	7.02349e+06	7.03838e+06	119049943	1.19065e+08	0.85	deletion	171	171	-1	1249	1250	22817	22818	homozygous	1	476	2.84	1571.55	2569.14	2.84	523.5	0.498	NA	NA12878_DLE1_assembly5	assembly_comparison	523	38.7	70.2	not_applicable	-	Mir_544	100318	-	yes	39	-	THORLNC(-:157.239);AC009303.1(-:355.342);CCDC93(-:373.889)	MARCO(+:631.38);RN7SL468P(+:859.037);STEAP3(+:913.045)	264	0.480472	0	91.667	0	-	-
NA12878	988	81	2	2	1.19456e+07	1.19512e+07	11991932	11998247	0.9	deletion	123	123	-1	1924	1925	2114	2115	heterozygous	1	-1	17.97	2315.07	1651.16	17.97	654	0.498	NA	NA12878_DLE1_assembly5	assembly_comparison	654	16.2	29.8	not_applicable	-	MIR4262	14821	-	yes	29	MIR3681HG(+:1.42)	MIR4262(-:11.873);AC012456.2(-:107.809);AC012456.1(-:127.187)	MIR3681(+:338.009);AC096559.1(+:737.866);AC009486.1(+:854.294)	68	0.123758	0	8.333	0	-	-
NA12878	1334	371	2	2	9.87646e+06	9902559	121871945	1.21899e+08	0.55	deletion	170	170	-1	1710	1711	23318	23319	heterozygous	1	-1	1.4	2170.43	1955.58	1.4	742.2	0.449	NA	NA12878_DLE1_assembly5	assembly_comparison	741	0	0	not_applicable	-	TFCP2L1	75375.5	-	yes	42	-	AC067960.1(-:29.932);Y_RNA(-:70.759);AC017033.1(-:244.992)	AC079988.1(+:34.114);AC013399.1(+:165.782);AC012447.1(+:386.21)	11	0.0200197	0	0	0	-	-
NA12878	1006	82	2	2	1.22635e+06	1.23688e+06	1218813	1232720	1	deletion	124	124	-1	180	181	195	196	homozygous	1	346	188.29	188.29	3757.08	199.5	3371.3	0.55	NA	NA12878_DLE1_assembly5	assembly_comparison	3371	29.4	77.2	not_applicable	SNTG2	TPO	184513	-	yes	27	SNTG2(+:4.69)	AC114808.2(-:61.817);AC114808.1(-:160.994);SNTG2-AS1(-:270.5)	TPO(+:142.118);AC141930.2(+:320.497);AC093390.2(+:563.577)	0	0	33.333	33.333	0	-	-
NA12878	950	81	2	2	1.24504e+06	1.264e+06	1218813	1241030	1	deletion	123	123	-1	181	184	195	197	homozygous	1	346	83.93	178.95	3788.17	83.93	3258.2	0.454	NA	NA12878_DLE1_assembly5	assembly_comparison	3258	28.9	75.4	not_applicable	SNTG2	TPO	176203	-	yes	24	SNTG2(+:6.64)	AC114808.2(-:61.817);AC114808.1(-:160.994);SNTG2-AS1(-:270.5)	TPO(+:133.808);AC141930.2(+:312.187);AC093390.2(+:555.267)	0	0	33.333	33.333	0	-	-
NA12878	1337	371	2	2	1.14812e+07	1.14839e+07	123475233	123483059	1	deletion	170	170	-1	1986	1987	23639	23641	heterozygous	1	-1	441.05	2529.54	1598.88	441.05	5160	0.514	NA	NA12878_DLE1_assembly5	assembly_comparison	5160	22.1	28.1	not_applicable	-	TSN	949806	-	yes	26	AC011246.1(+:1.4)	AC073632.1(-:211.291);AC018737.1(-:971.178);NIFK(-:987.712)	AC062020.1(+:336.838);AC073409.2(+:693.003);AC092646.2(+:966.819)	1540	2.80275	8.333	8.333	0	-	-
NA12878	1339	371	2	2	1.21665e+07	1.21714e+07	124168407	124173570	-1	deletion	170	170	-1	2120	2121	23789	23790	homozygous	1	483	2.87	2682.71	1445.19	2.87	289.5	0.541	NA	NA12878_DLE1_assembly5	assembly_comparison	290	16.7	59.6	not_applicable	-	7SK	453263	-	yes	27	-	LINC01826(-:341.68);AC073632.1(-:904.465);AC018737.1(-:1664.352)	AC073409.2(+:2.492);AC092646.2(+:276.308);AC092646.1(+:343.177)	498	0.906344	0	66.667	0	-	-
NA12878	1370	2992	2	2	12149880	1.21548e+07	124168407	124173570	-1	deletion	171	171	-1	2114	2115	23789	23790	homozygous	1	483	2.87	2699.86	1441.25	2.87	289.5	0.497	NA	NA12878_DLE1_assembly5	assembly_comparison	290	16.7	59.6	not_applicable	-	7SK	453263	-	yes	26	-	LINC01826(-:341.68);AC073632.1(-:904.465);AC018737.1(-:1664.352)	AC073409.2(+:2.492);AC092646.2(+:276.308);AC092646.1(+:343.177)	498	0.906344	0	66.667	0	-	-
NA12878	1374	2992	2	2	1.44207e+07	1.44277e+07	1.26442e+08	126457768	1	deletion	171	171	-1	2546	2548	24289	24293	heterozygous	1	-1	249.24	3222.56	919.81	249.24	8652.8	0.426	NA	NA12878_DLE1_assembly5	assembly_comparison	8654	61.3	94.7	not_applicable	-	CNTNAP5	769324	-	yes	21	AC097499.2(+:41.65)	AC019159.1(-:903.155);AC019159.2(-:986.367);MTND5P22(-:1000.887)	LINC01889(+:7.778);AC097499.1(+:119.917);AC142116.2(+:451.392)	2926	5.32523	83.333	83.333	6	-	-
NA12878	1342	371	2	2	15644152	1.56812e+07	127650036	1.2769e+08	1	deletion	170	170	-1	2765	2766	24532	24533	homozygous	1	486	16.06	3471.51	656.49	16.06	2608.2	0.458	NA	NA12878_DLE1_assembly5	assembly_comparison	2608	71.1	98.2	not_applicable	-	BIN1	115871	-	yes	16	TEX51(+:100)	RNU6-675P(-:186.621);AC013474.2(-:248.751);YWHAZP2(-:332.024)	RNU7-182P(+:82.269);AC012508.3(+:89.714);AC012508.1(+:90.059)	2583	4.70098	100	100	10	-	-
NA12878	1375	2992	2	2	15620342	1.56574e+07	127650036	1.2769e+08	1	deletion	171	171	-1	2761	2762	24532	24533	homozygous	1	486	16.06	3492.86	648.35	16.06	2608.2	0.452	NA	NA12878_DLE1_assembly5	assembly_comparison	2608	71.1	98.2	not_applicable	-	BIN1	115871	-	yes	16	TEX51(+:100)	RNU6-675P(-:186.621);AC013474.2(-:248.751);YWHAZP2(-:332.024)	RNU7-182P(+:82.269);AC012508.3(+:89.714);AC012508.1(+:90.059)	2583	4.70098	100	100	10	-	-
NA12878	1377	2992	2	2	1.68338e+07	1.68452e+07	128861267	128872937	-1	deletion	171	171	-1	2946	2949	24743	24747	homozygous	1	488	1.02	3727.98	411.5	1.02	236.4	0.345	NA	NA12878_DLE1_assembly5	assembly_comparison	236	27	70.2	not_applicable	UGGT1	SAP130	76399	-	yes	24	UGGT1(+:16.91)	SAP130(-:159.476);AMMECR1L(-:239.063);AC006011.2(-:253.957)	RN7SL206P(+:3.718);DYNLT3P2(+:81.538);AC017079.1(+:84.998)	57	0.103738	0	16.667	0	-	-
NA12878	1344	371	2	2	1.68568e+07	1.68682e+07	128861267	128872937	-1	deletion	170	170	-1	2949	2952	24743	24747	homozygous	1	488	1.02	3716.67	409.61	1.02	236.4	0.669	NA	NA12878_DLE1_assembly5	assembly_comparison	237	27.5	70.2	not_applicable	UGGT1	SAP130	76399	-	yes	33	UGGT1(+:16.91)	SAP130(-:159.476);AMMECR1L(-:239.063);AC006011.2(-:253.957)	RN7SL206P(+:3.718);DYNLT3P2(+:81.538);AC017079.1(+:84.998)	57	0.103738	0	16.667	0	-	-
NA12878	1378	2992	2	2	1.76109e+07	1.76123e+07	129637325	129646387	1	deletion	171	171	-1	3050	3051	24856	24861	heterozygous	1	-1	270.42	3871.7	270.42	1035.41	7651.6	0.494	NA	NA12878_DLE1_assembly5	assembly_comparison	7651	17.2	29.8	not_applicable	-	AK311291	11025	-	yes	21	-	AC012451.1(-:296.26);ISCA1P6(-:357.963);RNA5SP103(-:431.67)	snoU13(+:535.608);PPIAP65(+:604.483);AC079776.5(+:986.082)	1651	3.00477	16.667	16.667	0	-	-
NA12878	1346	371	2	2	1.82368e+07	1.82444e+07	1.30237e+08	130253131	1	deletion	170	170	-1	3148	3150	24959	24962	heterozygous	1	-1	142.49	3986.4	142.49	853.18	9051.2	0.514	NA	NA12878_DLE1_assembly5	assembly_comparison	9052	2.9	1.8	not_applicable	-	LOC151121	205105	-	yes	25	PPIAP65(+:100)	LINC01854(-:233.779);AC068483.1(-:412.106);AC012451.1(-:895.46)	AC079776.5(+:379.338);LINC01856(+:424.619);RAB6C(+:481.108)	220	0.400393	0	0	0	-	-
NA12878	1381	2992	2	2	1.87748e+07	1.88124e+07	1.30803e+08	130842475	0.99	deletion	171	171	-1	3247	3249	25073	25075	heterozygous	2	491	5.71	4125.65	16.12	5.71	1539.1	0.432	NA	NA12878_DLE1_assembly5	assembly_comparison	1540	37.3	59.6	not_applicable	LOC440905;DQ573684;DQ573684;DQ587539;DQ573684;DQ587539;DQ582260;DQ573684;DQ587539;DQ582260;DQ573684;DQ587539;DQ595048;DQ589348;DQ573684;DQ587539;DQ590589;DQ573684;DQ590589;DQ573684;DQ590589;POTEF	CCDC74B-AS1	44721	LOC440905-POTEF	yes	22	AC018865.3(-:34.33);CYP4F27P(-:100);POTEF(-:25.8);AC018865.2(-:100)	FAR2P1(-:30.727);AC079776.2(-:50.19);AC079776.4(-:52.336)	AC018865.1(+:19.782);MED15P9(+:41.719);MZT2B(+:93.835)	28	0.0509591	50	50	2	-	-
NA12878	1349	371	2	2	1.89146e+07	18932709	130916664	130935560	0.88	deletion	170	170	-1	3269	3273	25090	25094	heterozygous	1	-1	4.75	4122.89	6.23	4.76	827.2	0.364	NA	NA12878_DLE1_assembly5	assembly_comparison	827	0	0	not_applicable	SMPD4	MZT2B	3941	-	yes	21	SMPD4(-:79.39)	CCDC74B(-:16.804);RNU6-1049P(-:46.887);AC018865.2(-:73.999)	MZT2B(+:0.75);AC018804.1(+:2.456);AC018804.1(+:21.325)	0	0	0	0	0	-	-
NA12878	1383	372	2	2	558179	565655	131612792	131623725	1	deletion	173	173	-1	99	100	25200	25201	homozygous	1	493	113.9	113.9	123.36	226.83	3456.3	0.494	NA	NA12878_DLE1_assembly5	assembly_comparison	3456	53.4	57.9	not_applicable	AK127124	AX746725	18226	-	yes	28	ARHGEF4(+:8.05)	AC133785.1(-:21.241);AC140481.1(-:109.26);KLF2P3(-:159.976)	SMIM39(+:165.94);PLEKHB2(+:235.695);POTEE(+:348.915)	15	0.0272995	41.667	41.667	2	-	-
NA12878	1388	371	2	2	1.95643e+07	1.95717e+07	131612792	131623725	1	deletion	174	174	-1	3380	3381	25200	25201	homozygous	1	493	114.19	114.19	141.24	242.43	3456.4	0.483	NA	NA12878_DLE1_assembly5	assembly_comparison	3457	53.4	57.9	not_applicable	AK127124	AX746725	18226	-	yes	28	ARHGEF4(+:8.05)	AC133785.1(-:21.241);AC140481.1(-:109.26);KLF2P3(-:159.976)	SMIM39(+:165.94);PLEKHB2(+:235.695);POTEE(+:348.915)	15	0.0272995	41.667	41.667	2	-	-
NA12878	1008	82	2	2	1.32494e+06	1328116	1320067	1.32369e+06	-1	deletion	124	124	-1	191	192	207	208	homozygous	1	348	10.78	196.8	3748.44	10.78	443.7	0.527	NA	NA12878_DLE1_assembly5	assembly_comparison	443	38.2	71.9	not_applicable	SNTG2	TPO	93541.5	-	yes	27	SNTG2(+:2.27)	AC114808.2(-:163.071);AC114808.1(-:262.248);SNTG2-AS1(-:371.754)	TPO(+:51.147);AC141930.2(+:229.525);AC093390.2(+:472.606)	25	0.0454992	0	41.667	0	-	-
NA12878	952	81	2	2	1.34363e+06	1.34681e+06	1320067	1.32369e+06	-1	deletion	123	123	-1	193	194	207	208	homozygous	1	348	10.78	185.37	3780.85	10.78	443.7	0.467	NA	NA12878_DLE1_assembly5	assembly_comparison	443	38.2	71.9	not_applicable	SNTG2	TPO	93541.5	-	yes	27	SNTG2(+:2.27)	AC114808.2(-:163.071);AC114808.1(-:262.248);SNTG2-AS1(-:371.754)	TPO(+:51.147);AC141930.2(+:229.525);AC093390.2(+:472.606)	25	0.0454992	0	41.667	0	-	-
NA12878	1394	371	2	2	2.05306e+07	2.05399e+07	132529994	1.3254e+08	-1	deletion	177	177	-1	3525	3526	25363	25364	heterozygous	2	496	4.41	48.8	77.26	4.41	449.3	0.509	NA	NA12878_DLE1_assembly5	assembly_comparison	449	36.3	26.3	not_applicable	-	C2orf27A	5018	-	yes	26	AC103564.9(+:100)	AC093724.1(-:46.168);GRAMD4P8(-:122.717);MED15P4(-:234.234)	RN7SL701P(+:89.409);AJ239322.2(+:173.055);AC093787.2(+:224.974)	4231	7.70029	0	16.667	0	-	-
NA12878	1393	372	2	2	1.84361e+06	1.85923e+06	132849626	132865962	0.87	deletion	176	176	-1	285	289	25406	25412	heterozygous	1	-1	5.87	102.64	12.47	5.87	722	0.121	NA	NA12878_DLE1_assembly5	assembly_comparison	722	1	3.5	not_applicable	-	ANKRD30BL	39202	-	yes	16	AC098826.1(+:88.45)	AC098826.3(-:8.763);AC093787.1(-:51.266);LINC01945(-:105.116)	CDC27P1(+:150.939);ZNF806(+:197.92);AC097532.3(+:236.084)	0	0	0	0	0	-	-
NA12878	1439	22	2	2	868546	880838	133670624	133685567	1	deletion	179	179	-1	152	153	25573	25574	heterozygous	1	-1	109.68	191.8	25524.8	109.68	2651.3	0.484	NA	NA12878_DLE1_assembly5	assembly_comparison	2651	1	1.8	not_applicable	NCKAP5;BC031872	LYPD1	242144	-	yes	14	NCKAP5(-:2.34);AC016909.1(-:100)	LYPD1(-:266.765);YBX1P7(-:421.497);RNU6-175P(-:503.299)	AC011755.1(+:186.01);AC011755.1(+:186.01);NCKAP5-AS2(+:333.973)	51	0.0928184	0	0	0	-	-
NA12878	1397	21	2	2	951923	952941	133753929	133755139	-1	deletion	178	178	-1	168	169	25589	25590	heterozygous	1	-1	1.02	218.77	8673.41	1.02	192.3	0.416	NA	NA12878_DLE1_assembly5	assembly_comparison	193	0	0	not_applicable	NCKAP5	BC031872	64863	-	yes	26	NCKAP5(-:0.8)	AC016909.1(-:82.26);LYPD1(-:350.07);YBX1P7(-:504.802)	AC011755.1(+:116.438);AC011755.1(+:116.438);NCKAP5-AS2(+:264.401)	0	0	0	0	0	-	-
NA12878	1441	22	2	2	1.65508e+06	1.65878e+06	134459469	134463474	-1	deletion	179	179	-1	310	311	25767	25768	homozygous	1	500	3.94	398.1	25318.4	3.94	302.5	0.565	NA	NA12878_DLE1_assembly5	assembly_comparison	302	25	80.7	not_applicable	-	7SK	105500	-	yes	40	-	NCKAP5-IT1(-:267.232);RN7SKP154(-:307.788);AC016909.1(-:787.8)	AC092623.1(+:319.705);MGAT5(+:411.08);MIR3679(+:418.222)	24	0.0436793	0	75	0	-	-
NA12878	1399	21	2	2	1.65709e+06	1.6608e+06	134459469	134463474	-1	deletion	178	178	-1	312	313	25767	25768	homozygous	1	500	3.94	404.11	8489.23	3.94	302.5	0.45	NA	NA12878_DLE1_assembly5	assembly_comparison	303	25	80.7	not_applicable	-	7SK	105500	-	yes	38	-	NCKAP5-IT1(-:267.232);RN7SKP154(-:307.788);AC016909.1(-:787.8)	AC092623.1(+:319.705);MGAT5(+:411.08);MIR3679(+:418.222)	24	0.0436793	0	75	0	-	-
NA12878	1009	82	2	2	1.34989e+06	1.38045e+06	1345405	1377298	0.99	deletion	124	124	-1	196	203	213	220	homozygous	1	349	6.32	200.25	3746.72	6.32	1331.4	0.537	NA	NA12878_DLE1_assembly5	assembly_comparison	1331	28.9	80.7	not_applicable	SNTG2	TPO	39935	-	yes	34	SNTG2(+:6.82);AC108462.1(-:100);AC105450.1(-:4.8);TPO(+:1.45)	AC114808.2(-:188.409);AC114808.1(-:287.586);SNTG2-AS1(-:397.092)	AC141930.2(+:175.919);AC093390.2(+:418.999);AC093390.1(+:447.886)	125	0.227496	91.667	91.667	10	-	-
NA12878	953	81	2	2	1.36858e+06	1.39914e+06	1345405	1377298	0.99	deletion	123	123	-1	198	205	213	220	homozygous	1	349	6.32	188.81	3779.14	6.32	1331.4	0.468	NA	NA12878_DLE1_assembly5	assembly_comparison	1332	28.9	80.7	not_applicable	SNTG2	TPO	39935	-	yes	38	SNTG2(+:6.82);AC108462.1(-:100);AC105450.1(-:4.8);TPO(+:1.45)	AC114808.2(-:188.409);AC114808.1(-:287.586);SNTG2-AS1(-:397.092)	AC141930.2(+:175.919);AC093390.2(+:418.999);AC093390.1(+:447.886)	125	0.227496	91.667	91.667	10	-	-
NA12878	1400	21	2	2	2.16143e+06	2170697	1.34963e+08	134976061	1	deletion	178	178	-1	399	400	25863	25868	homozygous	1	501	140.25	521.77	8372.19	140.25	3378.6	0.455	NA	NA12878_DLE1_assembly5	assembly_comparison	3379	81.9	87.7	not_applicable	-	MGAT5	35769	-	yes	37	MGAT5(+:5.57)	NCKAP5-IT1(-:771.178);RN7SKP154(-:811.734);AC016909.1(-:1291.746)	RNA5SP104(+:9.705);AC110620.2(+:496.697);VDAC2P4(+:575.678)	110	0.200197	83.333	83.333	8	-	-
NA12878	1442	22	2	2	2.16049e+06	2.16839e+06	134964819	134976061	1	deletion	179	179	-1	398	399	25865	25868	homozygous	1	501	140.25	516.81	25200.1	140.25	3344.6	0.518	NA	NA12878_DLE1_assembly5	assembly_comparison	3345	81.9	87.7	not_applicable	-	MGAT5	35769	-	yes	52	MGAT5(+:5.15)	NCKAP5-IT1(-:772.582);RN7SKP154(-:813.138);AC016909.1(-:1293.15)	RNA5SP104(+:9.705);AC110620.2(+:496.697);VDAC2P4(+:575.678)	110	0.200197	83.333	83.333	8	-	-
NA12878	1403	21	2	2	5.43134e+06	5.44128e+06	138235315	138245646	-1	deletion	178	178	-1	998	999	26546	26547	homozygous	1	504	2.74	1289.79	7603.35	2.74	391.9	0.408	NA	NA12878_DLE1_assembly5	assembly_comparison	392	21.1	68.4	not_applicable	THSD7B	5S_rRNA	24022	-	yes	24	THSD7B(+:1.79)	AC092786.1(-:829.637);UBBP1(-:1145.304);HNRNPKP2(-:1275.631)	Y_RNA(+:224.256);HNMT(+:472.944);LINC01832(+:610.802)	5	0.00909984	0	66.667	0	-	-
NA12878	1446	22	2	2	5.42964e+06	5.43958e+06	138235315	138245646	-1	deletion	179	179	-1	1003	1004	26546	26547	homozygous	1	504	2.74	1297.89	24418.4	2.74	391.9	0.59	NA	NA12878_DLE1_assembly5	assembly_comparison	392	21.1	68.4	not_applicable	THSD7B	5S_rRNA	24022	-	yes	25	THSD7B(+:1.79)	AC092786.1(-:829.637);UBBP1(-:1145.304);HNRNPKP2(-:1275.631)	Y_RNA(+:224.256);HNMT(+:472.944);LINC01832(+:610.802)	5	0.00909984	0	66.667	0	-	-
NA12878	1405	21	2	2	5.68022e+06	5.68782e+06	138485154	138493148	-1	deletion	178	178	-1	1038	1039	26593	26594	heterozygous	1	-1	4.05	1338.54	7554.81	4.05	388.8	0.459	NA	NA12878_DLE1_assembly5	assembly_comparison	389	11.8	36.8	not_applicable	-	THSD7B	49868	-	yes	40	-	RNA5SP105(-:212.486);AC092786.1(-:1079.476);UBBP1(-:1395.143)	HNMT(+:225.442);LINC01832(+:363.3);AC097523.1(+:539.996)	1211	2.20398	0	25	0	-	-
NA12878	1448	22	2	2	7.09047e+06	7.09572e+06	139900891	1.39906e+08	-1	deletion	179	179	-1	1305	1306	26895	26898	heterozygous	1	-1	1.54	1684.82	24028.4	1.54	314.2	0.479	NA	NA12878_DLE1_assembly5	assembly_comparison	314	0	0	not_applicable	-	YY1P2	244148	-	yes	27	-	AHCYP4(-:238.888);RN7SKP286(-:276.724);NXPH2(-:471.164)	AC013265.1(+:172.036);AC062021.1(+:214.28);AC016710.2(+:317.89)	0	0	0	0	0	-	-
NA12878	1044	82	2	2	1.40195e+07	1.40475e+07	14105701	14133875	-1	deletion	124	124	-1	2282	2286	2523	2527	homozygous	1	379	1.66	2783.15	1162.09	1.66	208.2	0.582	NA	NA12878_DLE1_assembly5	assembly_comparison	208	0	0	not_applicable	-	BC035112	235123	-	yes	31	LINC00276(-:4.95)	AC064875.1(-:1181.982);AC009486.2(-:1259.811);RNU6-843P(-:1551.177)	AC011897.1(+:619.677);LRATD1(+:635.949);AC008278.2(+:1567.419)	0	0	0	0	0	-	-
NA12878	989	81	2	2	1.40563e+07	1.40843e+07	14105701	14133875	-1	deletion	123	123	-1	2282	2286	2523	2527	homozygous	1	379	1.66	2794.73	1171.49	1.66	208.2	0.398	NA	NA12878_DLE1_assembly5	assembly_comparison	208	0	0	not_applicable	-	BC035112	235123	-	yes	26	LINC00276(-:4.95)	AC064875.1(-:1181.982);AC009486.2(-:1259.811);RNU6-843P(-:1551.177)	AC011897.1(+:619.677);LRATD1(+:635.949);AC008278.2(+:1567.419)	0	0	0	0	0	-	-
NA12878	1406	21	2	2	8.56039e+06	8.56378e+06	141374357	141378151	-1	deletion	178	178	-1	1573	1574	27211	27213	heterozygous	1	-1	5.96	2013.01	6878.16	5.96	407.3	0.413	NA	NA12878_DLE1_assembly5	assembly_comparison	407	1.5	5.3	not_applicable	LRP1B	Y_RNA	371961	-	yes	25	LRP1B(-:0.52)	MTND1P27(-:393.204);MTND2P19(-:396.137);MTCO1P44(-:396.791)	AC010740.1(+:274.841);Y_RNA(+:368.961);AC012353.1(+:1015.262)	0	0	0	0	0	-	-
NA12878	1407	21	2	2	9.53347e+06	9.5382e+06	142350996	142356069	-1	deletion	178	178	-1	1768	1770	27440	27443	heterozygous	1	-1	4.59	2246.72	6644.97	4.59	339.4	0.561	NA	NA12878_DLE1_assembly5	assembly_comparison	339	29.4	94.7	not_applicable	LRP1B	U6	426071	-	yes	29	LRP1B(-:0.58)	AC068287.1(-:382.345);RNU6-904P(-:423.17);AC117947.1(-:907.067)	AC012353.1(+:37.344);AC012003.1(+:395.877);UBE2V1P14(+:941.918)	61	0.111018	0	108.333	0	-	-
NA12878	1449	22	2	2	9.57121e+06	9.57483e+06	142393294	142397368	-1	deletion	179	179	-1	1780	1781	27454	27455	heterozygous	1	-1	11.16	2275.58	23440.9	11.16	461.2	0.422	NA	NA12878_DLE1_assembly5	assembly_comparison	461	15.7	52.6	not_applicable	LRP1B	U6	468369	-	yes	37	LRP1B(-:0.53);AC012353.1(+:100)	AC068287.1(-:424.643);RNU6-904P(-:465.468);AC117947.1(-:949.365)	AC012003.1(+:354.578);UBE2V1P14(+:900.619);AC013444.1(+:1211.296)	126	0.229316	0	75	0	-	-
NA12878	1010	82	2	2	1.4488e+06	1.46566e+06	1445235	1463240	0.99	deletion	124	124	-1	214	218	232	236	homozygous	1	350	13.87	210.09	3736.39	13.87	1140	0.579	NA	NA12878_DLE1_assembly5	assembly_comparison	1140	42.2	100	not_applicable	TPO	SNTG2	73852	-	yes	30	AC105450.1(-:11.19);TPO(+:14.15)	AC108462.1(-:97.419);AC114808.2(-:288.239);AC114808.1(-:387.416)	AC141930.2(+:89.977);AC093390.2(+:333.057);AC093390.1(+:361.944)	86	0.156517	75	83.333	8	-	-
NA12878	954	81	2	2	1.46749e+06	1.48435e+06	1445235	1463240	0.99	deletion	123	123	-1	217	221	232	236	homozygous	1	350	13.88	202.58	3764.87	13.88	1140.1	0.433	NA	NA12878_DLE1_assembly5	assembly_comparison	1140	42.2	100	not_applicable	TPO	SNTG2	73852	-	yes	38	AC105450.1(-:11.19);TPO(+:14.15)	AC108462.1(-:97.419);AC114808.2(-:288.239);AC114808.1(-:387.416)	AC141930.2(+:89.977);AC093390.2(+:333.057);AC093390.1(+:361.944)	86	0.156517	75	83.333	8	-	-
NA12878	1409	21	2	2	1.27263e+07	1.27305e+07	145553283	1.45558e+08	-1	deletion	178	178	-1	2428	2429	28188	28190	heterozygous	1	-1	1.82	3063.64	5828.04	1.82	390.2	0.491	NA	NA12878_DLE1_assembly5	assembly_comparison	390	0	0	not_applicable	TEX41	VIS1	90298	-	yes	33	TEX41(+:1.77)	AC023128.2(-:37.94);AC023128.1(-:104.303);AC009951.6(-:269.164)	snR65(+:531.812);RPL6P5(+:533.972);AC079163.2(+:769.404)	0	0	0	0	0	-	-
NA12878	1410	21	2	2	1.40244e+07	1.40304e+07	146857507	146877713	1	deletion	178	178	-1	2702	2703	28508	28511	homozygous	1	507	1917.88	3370.78	5523.64	1917.88	14201	0.443	NA	NA12878_DLE1_assembly5	assembly_comparison	14201	34.3	66.7	not_applicable	-	PABPC1P2	466912	-	yes	24	-	AC079248.3(-:222.419);AC079248.2(-:270.654);AC079163.1(-:496.032)	RNU7-2P(+:22.011);RPL17P12(+:71.151);AC093084.1(+:354.282)	4777	8.69399	41.667	41.667	0	-	-
NA12878	1452	22	2	2	14026794	1.40328e+07	146857507	146877713	1	deletion	179	179	-1	2712	2713	28508	28511	homozygous	1	507	1917.88	3401.92	22315.7	1917.88	14201	0.554	NA	NA12878_DLE1_assembly5	assembly_comparison	14202	34.3	66.7	not_applicable	-	PABPC1P2	466912	-	yes	31	-	AC079248.3(-:222.419);AC079248.2(-:270.654);AC079163.1(-:496.032)	RNU7-2P(+:22.011);RPL17P12(+:71.151);AC093084.1(+:354.282)	4777	8.69399	41.667	41.667	0	-	-
NA12878	1046	82	2	2	1.4611e+07	14618660	14697552	1.47113e+07	1	deletion	124	124	-1	2396	2400	2646	2651	heterozygous	1	-1	631.7	2934.51	1012.28	631.7	6067.4	0.569	NA	NA12878_DLE1_assembly5	assembly_comparison	6066	5.9	10.5	not_applicable	-	FAM84A	61523.1	-	yes	27	-	RNU6-1288P(-:279.806);LINC00276(-:843.896);AC064875.1(-:1773.833)	AC011897.1(+:42.265);LRATD1(+:58.537);AC008278.2(+:990.007)	481	0.875405	0	0	0	-	-
NA12878	1455	22	2	2	1.80728e+07	1.80807e+07	151023582	151038521	1	deletion	179	179	-1	3541	3542	29449	29451	heterozygous	1	-1	792.15	4421.57	21295.5	792.15	7095.4	0.556	NA	NA12878_DLE1_assembly5	assembly_comparison	7095	4.4	8.8	not_applicable	-	TRNA_Pseudo	180756	-	yes	24	AC016682.1(-:14.06)	LINC01931(-:418.42);RNU6-601P(-:553.4);MMADHC(-:594.431)	AC104777.2(+:381.127);LINC02612(+:427.374);AC023469.2(+:797.499)	212	0.385833	0	0	0	-	-
NA12878	1414	21	2	2	1.89491e+07	18951374	151902191	151904798	-1	deletion	178	178	-1	3699	3700	29642	29643	homozygous	1	510	4.18	4594.87	4298.47	4.18	289.5	0.616	NA	NA12878_DLE1_assembly5	assembly_comparison	289	24	86	not_applicable	-	RBM43	199930	-	yes	35	-	AC104777.1(-:447.575);LINC01920(-:490.145);RND3(-:574.482)	FABP5P10(+:134.904);TNFAIP6(+:306.308);MIR4773-1(+:317.05)	24	0.0436793	0	108.333	0	-	-
NA12878	1456	22	2	2	18943267	1.89456e+07	151902191	151904798	-1	deletion	179	179	-1	3712	3713	29642	29643	homozygous	1	510	4.18	4625.7	21090.8	4.18	289.5	0.401	NA	NA12878_DLE1_assembly5	assembly_comparison	290	24	86	not_applicable	-	RBM43	199930	-	yes	23	-	AC104777.1(-:447.575);LINC01920(-:490.145);RND3(-:574.482)	FABP5P10(+:134.904);TNFAIP6(+:306.308);MIR4773-1(+:317.05)	24	0.0436793	0	108.333	0	-	-
NA12878	1416	21	2	2	2.15311e+07	2.15388e+07	154489854	154497825	-1	deletion	178	178	-1	4183	4184	30203	30204	homozygous	1	512	1.16	5195.14	3696.72	1.16	275.8	0.397	NA	NA12878_DLE1_assembly5	assembly_comparison	276	6.4	22.8	not_applicable	-	RPRM	154533	-	yes	40	-	RPRM(-:153.002);SNORD56(-:183.527);AC012501.2(-:208.724)	GALNT13(+:227.61);AC009297.1(+:587.406);PHBP4(+:642.277)	2996	5.45263	0	0	0	-	-
NA12878	1458	22	2	2	2.15266e+07	2.15343e+07	154489854	154497825	-1	deletion	179	179	-1	4206	4207	30203	30204	homozygous	1	512	1.16	5243.51	20471.5	1.16	275.8	0.594	NA	NA12878_DLE1_assembly5	assembly_comparison	276	6.4	22.8	not_applicable	-	RPRM	154533	-	yes	42	-	RPRM(-:153.002);SNORD56(-:183.527);AC012501.2(-:208.724)	GALNT13(+:227.61);AC009297.1(+:587.406);PHBP4(+:642.277)	2996	5.45263	0	0	0	-	-
NA12878	1459	22	2	2	2.19768e+07	2.19863e+07	154942358	1.54953e+08	0.99	deletion	179	179	-1	4290	4291	30301	30303	heterozygous	1	-1	18.31	5354.94	20361.9	18.31	1001.7	0.452	NA	NA12878_DLE1_assembly5	assembly_comparison	1001	0	0	not_applicable	GALNT13	Mir_548	135356	-	yes	25	GALNT13(+:2.84)	DNAJA1P2(-:321.395);RPRM(-:605.506);SNORD56(-:636.031)	AC009297.1(+:132.347);PHBP4(+:187.218);AC009227.2(+:360.485)	0	0	0	0	0	-	-
NA12878	1417	21	2	2	2.28515e+07	2.28549e+07	155816280	155830608	1	deletion	178	178	-1	4436	4437	30490	30494	heterozygous	1	-1	1499.22	5518.88	3375.4	1499.22	11007.6	0.523	NA	NA12878_DLE1_assembly5	assembly_comparison	11008	1	1.8	not_applicable	-	KCNJ3	101417	-	yes	21	AC092625.1(-:100)	CBX3P6(-:16.227);AC061961.1(-:268.472);AC009227.1(-:520.915)	ATP5F1AP2(+:292.537);MTND4P28(+:333.927);MTND5P30(+:334.601)	4	0.00727987	0	0	0	-	-
NA12878	1419	21	2	2	2.57315e+07	2.57344e+07	158718275	1.58722e+08	-1	deletion	178	178	-1	4965	4966	31092	31094	homozygous	1	514	2.05	6217.86	2675.01	2.05	361.4	0.454	NA	NA12878_DLE1_assembly5	assembly_comparison	361	18.6	64.9	not_applicable	ACVR1	U6	47688.5	-	yes	43	ACVR1(-:6.66)	AC013731.1(-:3.493);AC019186.1(-:133.055);ACVR1C(-:331.996)	UPP2(+:8.618);AC013731.1(+:9.6);RNU6-436P(+:44.688)	47	0.0855385	0	66.667	0	-	-
NA12878	1462	22	2	2	2.5743e+07	2.57459e+07	158718275	1.58722e+08	-1	deletion	179	179	-1	4992	4993	31092	31094	homozygous	1	514	2.05	6275.46	19440.6	2.05	361.4	0.572	NA	NA12878_DLE1_assembly5	assembly_comparison	361	18.6	64.9	not_applicable	ACVR1	U6	47688.5	-	yes	48	ACVR1(-:6.66)	AC013731.1(-:3.493);AC019186.1(-:133.055);ACVR1C(-:331.996)	UPP2(+:8.618);AC013731.1(+:9.6);RNU6-436P(+:44.688)	47	0.0855385	0	66.667	0	-	-
NA12878	1421	21	2	2	2.69757e+07	2.69779e+07	159958787	159963241	1	deletion	178	178	-1	5210	5211	31363	31364	homozygous	1	516	290.9	6511.91	2381.52	290.9	2258.1	0.474	NA	NA12878_DLE1_assembly5	assembly_comparison	2258	52.5	86	not_applicable	TANC1	WDSUB1	129063	-	yes	31	TANC1(+:3.96)	GSTM3P2(-:43.27);RNU6-580P(-:72.239);RNU2-21P(-:163.477)	AC008277.1(+:276.637);AC008277.2(+:334.387);AC009506.2(+:505.566)	1740	3.16675	91.667	91.667	7	-	-
NA12878	1464	22	2	2	2.69878e+07	2.699e+07	159958787	159963241	1	deletion	179	179	-1	5234	5235	31363	31364	homozygous	1	516	290.9	6567.93	19148.7	290.9	2258.1	0.502	NA	NA12878_DLE1_assembly5	assembly_comparison	2258	52.5	86	not_applicable	TANC1	WDSUB1	129063	-	yes	31	TANC1(+:3.96)	GSTM3P2(-:43.27);RNU6-580P(-:72.239);RNU2-21P(-:163.477)	AC008277.1(+:276.637);AC008277.2(+:334.387);AC009506.2(+:505.566)	1740	3.16675	91.667	91.667	7	-	-
NA12878	1422	21	2	2	2.71494e+07	2.71644e+07	160133539	160151041	1	deletion	178	178	-1	5251	5252	31406	31408	homozygous	1	517	31.64	6558.66	2335.07	31.64	2486.6	0.447	NA	NA12878_DLE1_assembly5	assembly_comparison	2486	95.1	100	not_applicable	WDSUB1	BAZ2B	24449	-	yes	35	WDSUB1(-:25.04)	GSTM3P2(-:218.022);RNU6-580P(-:246.991);RNU2-21P(-:338.229)	AC008277.1(+:88.837);AC008277.2(+:146.587);AC009506.2(+:317.766)	108	0.196557	116.667	116.667	14	-	-
NA12878	1465	22	2	2	2.71614e+07	2.71765e+07	160133539	160151041	1	deletion	179	179	-1	5275	5276	31406	31408	homozygous	1	517	31.64	6614.97	19101.9	31.64	2486.6	0.531	NA	NA12878_DLE1_assembly5	assembly_comparison	2486	95.1	100	not_applicable	WDSUB1	BAZ2B	24449	-	yes	32	WDSUB1(-:25.04)	GSTM3P2(-:218.022);RNU6-580P(-:246.991);RNU2-21P(-:338.229)	AC008277.1(+:88.837);AC008277.2(+:146.587);AC009506.2(+:317.766)	108	0.196557	116.667	116.667	14	-	-
NA12878	1466	22	2	2	2.79997e+07	28007701	160975300	160983553	-1	deletion	179	179	-1	5443	5444	31610	31611	homozygous	1	518	1.35	6797.46	18917.5	1.35	281.9	0.39	NA	NA12878_DLE1_assembly5	assembly_comparison	281	15.2	54.4	not_applicable	ITGB6	PLA2R1	56175	-	yes	33	ITGB6(-:14.16)	PLA2R1(-:183.783);AC009961.2(-:303.555);LY75(-:312.434)	RN7SL423P(+:747.505);TANK(+:1006.866);LINC01806(+:1114.688)	6	0.0109198	0	58.333	0	-	-
NA12878	1423	21	2	2	2.79876e+07	2.79956e+07	160975300	160983553	-1	deletion	178	178	-1	5419	5420	31610	31611	homozygous	1	518	1.35	6747.26	2144.6	1.35	281.9	0.604	NA	NA12878_DLE1_assembly5	assembly_comparison	282	15.2	54.4	not_applicable	ITGB6	PLA2R1	56175	-	yes	40	ITGB6(-:14.16)	PLA2R1(-:183.783);AC009961.2(-:303.555);LY75(-:312.434)	RN7SL423P(+:747.505);TANK(+:1006.866);LINC01806(+:1114.688)	6	0.0109198	0	58.333	0	-	-
NA12878	1425	21	2	2	2.88023e+07	2.88078e+07	161790178	161795932	-1	deletion	178	178	-1	5581	5582	31797	31798	homozygous	1	520	1.55	6934.99	1957.23	1.55	251	0.46	NA	NA12878_DLE1_assembly5	assembly_comparison	251	22.1	78.9	not_applicable	-	TANK	197534	-	yes	32	-	AC096656.1(-:81.354);MIR4785(-:522.857);RMRPP3(-:533.838)	TANK(+:194.487);LINC01806(+:302.309);AC009299.1(+:339.481)	45	0.0818986	0	116.667	0	-	-
NA12878	1468	22	2	2	2.8814e+07	2.88195e+07	161790178	161795932	-1	deletion	179	179	-1	5604	5605	31797	31798	homozygous	1	520	1.55	6992.44	18722.9	1.55	251	0.535	NA	NA12878_DLE1_assembly5	assembly_comparison	251	22.1	78.9	not_applicable	-	TANK	197534	-	yes	28	-	AC096656.1(-:81.354);MIR4785(-:522.857);RMRPP3(-:533.838)	TANK(+:194.487);LINC01806(+:302.309);AC009299.1(+:339.481)	45	0.0818986	0	116.667	0	-	-
NA12878	1427	21	2	2	2.95693e+07	2.9574e+07	162558847	162563786	-1	deletion	178	178	-1	5739	5742	31978	31980	heterozygous	1	-1	2.39	7110.49	1783.63	2.39	269.7	0.479	NA	NA12878_DLE1_assembly5	assembly_comparison	269	0	0	not_applicable	SLC4A10	AHCTF1P1	194435	-	yes	43	SLC4A10(+:1.95)	AC062022.2(-:122.145);AC062022.1(-:130.835);AC009487.2(-:198.451)	AC092841.1(+:208.506);DPP4-DT(+:362.98);EIF3EP2(+:377.983)	1	0.00181997	0	0	0	-	-
NA12878	1428	21	2	2	3.06725e+07	3.06795e+07	163665624	163673022	-1	deletion	178	178	-1	5961	5962	32221	32222	homozygous	1	522	3.4	7384.91	1508.43	3.4	351.7	0.543	NA	NA12878_DLE1_assembly5	assembly_comparison	351	9.8	35.1	not_applicable	KCNH7	BC042876	11143	-	yes	27	KCNH7(-:2.87)	IFIH1(-:539.04);FAP(-:635.43);GCG(-:663.232)	RNU6-627P(+:469.483);PRPS1P1(+:1394.027);CYP2C56P(+:1502.421)	37	0.0673388	0	58.333	0	-	-
NA12878	1470	22	2	2	3.06842e+07	30691225	163665624	163673022	-1	deletion	179	179	-1	5983	5984	32221	32222	homozygous	1	522	3.4	7439.78	18276.7	3.4	351.7	0.456	NA	NA12878_DLE1_assembly5	assembly_comparison	351	9.8	35.1	not_applicable	KCNH7	BC042876	11143	-	yes	20	KCNH7(-:2.87)	IFIH1(-:539.04);FAP(-:635.43);GCG(-:663.232)	RNU6-627P(+:469.483);PRPS1P1(+:1394.027);CYP2C56P(+:1502.421)	37	0.0673388	0	58.333	0	-	-
NA12878	1429	21	2	2	3.10171e+07	31036895	164011650	164031610	-1	deletion	178	178	-1	6038	6041	32312	32315	homozygous	1	523	1.99	7481.66	1411.68	1.99	170	0.641	NA	NA12878_DLE1_assembly5	assembly_comparison	170	0.5	1.8	not_applicable	-	KCNH7	316394	-	yes	41	RPL7P61(-:100)	KCNH7(-:780.733);IFIH1(-:885.066);FAP(-:981.456)	RNU6-627P(+:110.895);PRPS1P1(+:1035.439);CYP2C56P(+:1143.833)	0	0	0	0	0	-	-
NA12878	1472	22	2	2	3.10296e+07	3.10494e+07	164011650	164031610	-1	deletion	179	179	-1	6060	6063	32312	32315	homozygous	1	523	2	7529.21	18187.3	2	170.1	0.357	NA	NA12878_DLE1_assembly5	assembly_comparison	170	0.5	1.8	not_applicable	-	KCNH7	316394	-	yes	34	RPL7P61(-:100)	KCNH7(-:780.733);IFIH1(-:885.066);FAP(-:981.456)	RNU6-627P(+:110.895);PRPS1P1(+:1035.439);CYP2C56P(+:1143.833)	0	0	0	0	0	-	-
NA12878	1473	22	2	2	3.14874e+07	31500575	164471373	1.64486e+08	0.9	deletion	179	179	-1	6150	6153	32418	32420	heterozygous	1	-1	14.29	7628.45	18088.9	14.29	952.4	0.299	NA	NA12878_DLE1_assembly5	assembly_comparison	951	0	0	not_applicable	FIGN	KCNH7	776117	-	yes	24	FIGN(-:14.13)	RPL7P61(-:459.612);KCNH7(-:1240.456);IFIH1(-:1344.789)	PRPS1P1(+:581.521);CYP2C56P(+:689.915);AC110086.1(+:791.508)	0	0	0	0	0	-	-
NA12878	1474	22	2	2	3.18701e+07	3.18863e+07	164856640	164873306	-1	deletion	179	179	-1	6236	6237	32512	32513	homozygous	1	524	1.08	7729.93	17984.3	1.08	419.4	0.506	NA	NA12878_DLE1_assembly5	assembly_comparison	419	0	0	not_applicable	-	FIGN	264128	-	yes	34	AC016766.1(-:3.73)	FIGN(-:403.734);RPL7P61(-:844.879);KCNH7(-:1625.723)	PRPS1P1(+:193.743);CYP2C56P(+:302.137);AC110086.1(+:403.729)	0	0	0	0	0	-	-
NA12878	1430	21	2	2	3.18583e+07	3.18746e+07	164856640	164873306	-1	deletion	178	178	-1	6214	6215	32512	32513	homozygous	1	524	1.08	7690.81	1200.27	1.08	419.4	0.441	NA	NA12878_DLE1_assembly5	assembly_comparison	420	0	0	not_applicable	-	FIGN	264128	-	yes	29	AC016766.1(-:3.73)	FIGN(-:403.734);RPL7P61(-:844.879);KCNH7(-:1625.723)	PRPS1P1(+:193.743);CYP2C56P(+:302.137);AC110086.1(+:403.729)	0	0	0	0	0	-	-
NA12878	1431	21	2	2	33262828	33268650	166266878	166273000	-1	deletion	178	178	-1	6509	6510	32835	32836	homozygous	1	525	2.68	8038.36	854.97	2.68	300	0.482	NA	NA12878_DLE1_assembly5	assembly_comparison	300	22.1	78.9	not_applicable	-	SCN2A	18059	-	yes	25	-	RN7SL455P(-:258.173);SCN3A(-:319.846);SLC38A11(-:511.182)	CSRNP3(+:50.157);AC009495.3(+:375.361);AC009495.1(+:394.725)	35	0.0636989	0	58.333	0	-	-
NA12878	1475	22	2	2	3.32744e+07	3.32802e+07	166266878	166273000	-1	deletion	179	179	-1	6528	6529	32835	32836	homozygous	1	525	2.68	8072.7	17643.8	2.68	300	0.499	NA	NA12878_DLE1_assembly5	assembly_comparison	300	22.1	78.9	not_applicable	-	SCN2A	18059	-	yes	29	-	RN7SL455P(-:258.173);SCN3A(-:319.846);SLC38A11(-:511.182)	CSRNP3(+:50.157);AC009495.3(+:375.361);AC009495.1(+:394.725)	35	0.0636989	0	58.333	0	-	-
NA12878	1433	21	2	2	3.45236e+07	3.45471e+07	1.67532e+08	1.67557e+08	0.99	deletion	178	178	-1	6775	6776	33144	33147	homozygous	1	527	7.3	8360.8	532.59	7.3	1321.6	0.481	NA	NA12878_DLE1_assembly5	assembly_comparison	1322	32.4	73.7	not_applicable	-	XIRP2	187896	-	yes	21	-	SCN7A(-:269.29);SCN9A(-:477.678);RN7SKP152(-:492.211)	XIRP2(+:184.897);AC073050.1(+:589.58);B3GALT1(+:1165.358)	2117	3.85287	33.333	41.667	2	-	-
NA12878	1478	22	2	2	3.45427e+07	3.45702e+07	1.67532e+08	167561122	0.99	deletion	179	179	-1	6796	6798	33144	33149	homozygous	1	527	7.29	8386.88	17330.6	7.29	1285.3	0.476	NA	NA12878_DLE1_assembly5	assembly_comparison	1286	32.8	75.4	not_applicable	-	XIRP2	183875	-	yes	16	-	SCN7A(-:269.29);SCN9A(-:477.678);RN7SKP152(-:492.211)	XIRP2(+:180.875);AC073050.1(+:585.559);B3GALT1(+:1161.336)	2117	3.85287	33.333	41.667	2	-	-
NA12878	1480	22	2	2	3.49097e+07	3.49282e+07	167898748	167917767	-1	deletion	179	179	-1	6859	6864	33214	33220	heterozygous	1	-1	1.15	8464.84	17248.8	1.15	471.4	0.414	NA	NA12878_DLE1_assembly5	assembly_comparison	472	0	0	not_applicable	XIRP2	SCN7A	555268	-	yes	30	XIRP2(+:6.74)	AC092601.1(-:149.736);SCN7A(-:635.665);SCN9A(-:844.053)	AC073050.1(+:228.914);B3GALT1(+:804.691);RN7SL813P(+:1387.067)	0	0	0	0	0	-	-
NA12878	1435	21	2	2	3.58821e+07	3.58844e+07	168894179	168896871	-1	deletion	178	178	-1	7036	7037	33435	33436	homozygous	1	529	9.08	8692.65	200.7	9.08	394.9	0.525	NA	NA12878_DLE1_assembly5	assembly_comparison	395	21.6	77.2	not_applicable	STK39	B3GALT1	166814	-	yes	31	STK39(-:2.96)	B3GALT1-AS1(-:219.912);CTAGE14P(-:321.006);RNU7-148P(-:403.189)	RN7SL813P(+:407.963);CERS6(+:412.501);MIR4774(+:539.582)	30	0.0545991	0	66.667	0	-	-
NA12878	1481	22	2	2	35900738	3.5903e+07	168894179	168896871	-1	deletion	179	179	-1	7056	7057	33435	33436	homozygous	1	529	9.08	8715.93	17000.6	9.08	394.9	0.493	NA	NA12878_DLE1_assembly5	assembly_comparison	395	21.6	77.2	not_applicable	STK39	B3GALT1	166814	-	yes	27	STK39(-:2.96)	B3GALT1-AS1(-:219.912);CTAGE14P(-:321.006);RNU7-148P(-:403.189)	RN7SL813P(+:407.963);CERS6(+:412.501);MIR4774(+:539.582)	30	0.0545991	0	66.667	0	-	-
NA12878	1482	22	2	2	36556396	3.65673e+07	169551158	169562399	-1	deletion	179	179	-1	7180	7183	33577	33581	heterozygous	1	-1	1.24	8876.63	16838.5	1.24	329.6	0.523	NA	NA12878_DLE1_assembly5	assembly_comparison	330	0.5	0	not_applicable	CERS6	CERS6-AS1	66062	-	yes	39	CERS6(+:5.4)	RNU6-766P(-:85.258);RN7SL95P(-:250.742);AC067940.1(-:459.727)	NOSTRIN(+:77.65);G6PC2(+:192.402);DHRS9(+:355.9)	0	0	0	0	0	-	-
NA12878	1594	21	2	2	3.71059e+07	3.71159e+07	170102848	170118879	1	deletion	183	183	-1	7274	7275	33707	33710	heterozygous	1	-1	85.91	85.91	16752	505.57	5996.6	0.481	NA	NA12878_DLE1_assembly5	assembly_comparison	5997	15.2	17.5	not_applicable	LRP2	BC016143	64164	-	yes	28	LRP2(-:9.36)	ABCB11(-:327.84);SPC25(-:409.206);CERS6-AS1(-:471.387)	BBS5(+:214.111);AC093899.2(+:214.111);KLHL41(+:244.333)	143	0.260255	8.333	8.333	0	-	-
NA12878	1486	22	2	2	3.76442e+07	3.76498e+07	170638690	170646733	1	deletion	179	179	-1	7391	7392	33818	33819	homozygous	1	531	217.81	9112.57	16604	217.81	2458.1	0.486	NA	NA12878_DLE1_assembly5	assembly_comparison	2458	84.3	100	not_applicable	-	SSB	8589	-	yes	42	AC009967.2(+:100);SSB(+:6.41)	PTCHD3P2(-:11.995);AC016772.1(-:121.048);CCDC173(-:133.755)	U3(+:23.056);UBR3(+:34.231);MYO3B(+:384.922)	89	0.161977	108.333	108.333	12	-	-
NA12878	1596	21	2	2	3.76349e+07	3.76404e+07	170638690	170646733	1	deletion	183	183	-1	7369	7370	33818	33819	homozygous	1	531	199.38	199.38	16637.9	217.81	2458.1	0.501	NA	NA12878_DLE1_assembly5	assembly_comparison	2458	84.3	100	not_applicable	-	SSB	8589	-	yes	41	AC009967.2(+:100);SSB(+:6.41)	PTCHD3P2(-:11.995);AC016772.1(-:121.048);CCDC173(-:133.755)	U3(+:23.056);UBR3(+:34.231);MYO3B(+:384.922)	89	0.161977	108.333	108.333	12	-	-
NA12878	1487	22	2	2	3.81822e+07	3.81937e+07	171179902	171191865	-1	deletion	179	179	-1	7518	7521	33957	33961	heterozygous	1	-1	3.5	9271.16	16443.6	3.5	469.1	0.518	NA	NA12878_DLE1_assembly5	assembly_comparison	469	2	7	not_applicable	MYO3B	BC016143	172490	-	yes	37	MYO3B(+:3.77);MYO3B-AS1(-:8.2)	RNU6-1006P(-:200.396);AC092641.1(-:243.168);METTL5(-:510.311)	SP5(+:376.982);EIF2S2P4(+:413.45);AC007405.4(+:428.523)	0	0	0	0	0	-	-
NA12878	1488	22	2	2	4.01724e+07	4.01849e+07	173171215	173189895	1	deletion	179	179	-1	7885	7886	34363	34366	heterozygous	1	-1	416.63	9752.35	15964.9	416.63	6189.9	0.607	NA	NA12878_DLE1_assembly5	assembly_comparison	6190	30.9	45.6	not_applicable	-	Mir_186	69030	-	yes	20	AC104088.1(+:10.59);AC104088.2(-:67.02)	snoU13(-:147.458);DLX2(-:204.049);RNU6-182P(-:455.139)	ITGA6(+:99.187);PDK1(+:227.206);snoU13(+:363.132)	165	0.300295	25	25	0	-	-
NA12878	1492	22	2	2	4.42514e+07	4.42672e+07	1.77255e+08	177277535	1	deletion	179	179	-1	8630	8633	35231	35235	heterozygous	1	-1	149.14	10698.5	15019.3	149.14	6278.4	0.479	NA	NA12878_DLE1_assembly5	assembly_comparison	6280	74.5	94.7	not_applicable	-	MTX2	52713.9	-	yes	23	-	AC068706.1(-:4.311);AC068706.2(-:5.506);AC016739.1(-:186.83)	LINC01117(+:79.448);RNU6ATAC14P(+:248.869);AC092162.3(+:406.223)	2690	4.89572	50	50	2	-	-
NA12878	1494	22	2	2	4.52729e+07	4.5297e+07	178283545	178308051	-1	deletion	179	179	-1	8833	8838	35454	35459	homozygous	1	534	1.17	10956	14760.6	1.17	424.2	0.49	NA	NA12878_DLE1_assembly5	assembly_comparison	424	18.6	47.4	not_applicable	AGPS	TTC30B	106830	-	yes	30	AGPS(+:18.32)	snoU13(-:69.959);AC019080.5(-:98.102);AC019080.1(-:132.309)	AC073834.1(+:156.766);AC012499.1(+:207.096);AC011998.2(+:571.669)	3118	5.67466	0	16.667	0	-	-
NA12878	1599	21	2	2	4.52731e+07	4.52972e+07	178283545	178308051	-1	deletion	183	183	-1	8818	8823	35454	35459	homozygous	1	534	1.17	2073.81	14763.5	1.17	424.2	0.509	NA	NA12878_DLE1_assembly5	assembly_comparison	424	18.6	47.4	not_applicable	AGPS	TTC30B	106830	-	yes	38	AGPS(+:18.32)	snoU13(-:69.959);AC019080.5(-:98.102);AC019080.1(-:132.309)	AC073834.1(+:156.766);AC012499.1(+:207.096);AC011998.2(+:571.669)	3118	5.67466	0	16.667	0	-	-
NA12878	1497	22	2	2	4.621e+07	4.62126e+07	1.79221e+08	1.79224e+08	-1	deletion	179	179	-1	9010	9011	35651	35653	heterozygous	1	-1	5.52	11157.5	14557.2	5.52	426.6	0.557	NA	NA12878_DLE1_assembly5	assembly_comparison	426	1	3.5	not_applicable	OSBPL6	MIR548N	22543.5	-	yes	42	OSBPL6(+:4.3)	CYCTP(-:261.072);API5P2(-:356.301);AC011998.3(-:400.464)	CHROMR(+:51.1);PJVK(+:88.811);AC009948.1(+:92.182)	0	0	0	0	0	-	-
NA12878	1603	21	2	2	4.70528e+07	4.70563e+07	180064776	1.80085e+08	1	deletion	183	183	-1	9154	9155	35827	35835	heterozygous	1	-1	2074.36	2486.6	14352.1	2074.36	16188.3	0.523	NA	NA12878_DLE1_assembly5	assembly_comparison	16188	31.9	38.6	not_applicable	SESTD1	CCDC141	149991	-	yes	22	SESTD1(-:15.77)	snoU13(-:71.513);ACA59(-:173.792);RNU7-104P(-:365.678)	AC093911.1(+:51.053);AC092642.1(+:591.472);SCHLAP1(+:1469.325)	2184	3.97481	0	0	0	-	-
NA12878	1607	21	2	2	4.98248e+07	4.98265e+07	1.82857e+08	182858885	0.9	deletion	183	183	-1	9709	9710	36467	36468	heterozygous	1	-1	9.8	3166.32	13670.9	9.8	507.1	0.512	NA	NA12878_DLE1_assembly5	assembly_comparison	508	17.6	59.6	not_applicable	PPP1R1C	5S_rRNA	54664	-	yes	42	PPP1R1C(+:4.6)	KRT18P29(-:27.79);AC009962.1(-:101.151);AC013733.1(-:298.622)	RNA5SP113(+:51.664);AC012500.1(+:281.526);RN7SL267P(+:317.126)	1735	3.15765	0	25	0	-	-
NA12878	1499	22	2	2	5.0436e+07	5.04376e+07	183456892	183458765	-1	deletion	179	179	-1	9842	9843	36603	36604	homozygous	1	538	1.86	12197.5	13519	1.86	294.1	0.511	NA	NA12878_DLE1_assembly5	assembly_comparison	294	0	0	not_applicable	-	PDE1A	69321	-	yes	38	-	PDE1A(-:449.129);AC064837.1(-:500.736);KRT18P29(-:627.953)	DNAJC10(+:119.003);RPL31P15(+:191.06);Y_RNA(+:231.086)	0	0	0	0	0	-	-
NA12878	1608	21	2	2	5.04225e+07	5.0424e+07	183456892	183458765	-1	deletion	183	183	-1	9831	9832	36603	36604	homozygous	1	538	1.86	3331.31	13505.9	1.86	294.1	0.498	NA	NA12878_DLE1_assembly5	assembly_comparison	294	0	0	not_applicable	-	PDE1A	69321	-	yes	39	-	PDE1A(-:449.129);AC064837.1(-:500.736);KRT18P29(-:627.953)	DNAJC10(+:119.003);RPL31P15(+:191.06);Y_RNA(+:231.086)	0	0	0	0	0	-	-
NA12878	1609	21	2	2	5.10488e+07	5.10602e+07	184084712	184101601	1	deletion	183	183	-1	9952	9953	36742	36745	heterozygous	1	-1	218.71	3478.88	13359	218.71	5477.1	0.465	NA	NA12878_DLE1_assembly5	assembly_comparison	5477	5.9	12.3	not_applicable	-	NUP35	58305	-	yes	20	-	AC064871.3(-:133.579);KRT8P10(-:145.944);SNORA77(-:152.749)	AC021851.2(+:13.779);LIN28AP1(+:20.769);AC093639.3(+:658.076)	527	0.959124	0	0	0	-	-
NA12878	1500	22	2	2	5.12266e+07	5.12382e+07	184248916	184261045	-1	deletion	179	179	-1	10007	10008	36794	36795	homozygous	1	539	2.18	12393.2	13323.3	2.18	470.5	0.528	NA	NA12878_DLE1_assembly5	assembly_comparison	470	22.1	78.9	not_applicable	-	NUP35	222509	-	yes	31	AC021851.2(+:7.5)	AC064871.3(-:297.783);KRT8P10(-:310.148);SNORA77(-:316.953)	AC093639.3(+:498.632);AC093639.1(+:505.211);AC093639.2(+:598.054)	40	0.0727987	0	33.333	0	-	-
NA12878	1610	21	2	2	5.12077e+07	5.12194e+07	184248916	184261045	-1	deletion	183	183	-1	9993	9994	36794	36795	homozygous	1	539	2.18	3513.66	13323.5	2.18	470.5	0.484	NA	NA12878_DLE1_assembly5	assembly_comparison	471	22.1	78.9	not_applicable	-	NUP35	222509	-	yes	26	AC021851.2(+:7.5)	AC064871.3(-:297.783);KRT8P10(-:310.148);SNORA77(-:316.953)	AC093639.3(+:498.632);AC093639.1(+:505.211);AC093639.2(+:598.054)	40	0.0727987	0	33.333	0	-	-
NA12878	1501	22	2	2	5.20392e+07	52040056	1.85065e+08	1.85066e+08	-1	deletion	179	179	-1	10164	10165	36965	36966	homozygous	1	540	1.8	12588.1	13128.4	1.8	242.7	0.545	NA	NA12878_DLE1_assembly5	assembly_comparison	242	0	0	not_applicable	-	ZNF804A	396978	-	yes	43	AC020584.1(+:0.01)	AC096555.1(-:147.869);snoU13(-:248.002);CACYBPP2(-:589.892)	MIR548AE1(+:174.586);ZNF804A(+:394.14);AC009315.1(+:1220.675)	0	0	0	0	0	-	-
NA12878	1611	21	2	2	5.20201e+07	5.20209e+07	1.85065e+08	1.85066e+08	-1	deletion	183	183	-1	10150	10151	36965	36966	homozygous	1	540	1.8	3717.72	13119.5	1.8	242.7	0.447	NA	NA12878_DLE1_assembly5	assembly_comparison	243	0	0	not_applicable	-	ZNF804A	396978	-	yes	43	AC020584.1(+:0.01)	AC096555.1(-:147.869);snoU13(-:248.002);CACYBPP2(-:589.892)	MIR548AE1(+:174.586);ZNF804A(+:394.14);AC009315.1(+:1220.675)	0	0	0	0	0	-	-
NA12878	1502	22	2	2	5.24366e+07	5.244e+07	185464699	185468572	-1	deletion	179	179	-1	10252	10253	37067	37069	homozygous	1	541	3.05	12698.9	13015.9	3.05	394.5	0.506	NA	NA12878_DLE1_assembly5	assembly_comparison	395	0	0	not_applicable	ZNF804A	DD413621	943300	-	yes	51	AC096667.1(-:37.49)	AC096555.1(-:547.505);snoU13(-:647.639);CACYBPP2(-:989.529)	AC009315.1(+:818.218);U8(+:1054.929);FSIP2(+:1131.959)	0	0	0	0	0	-	-
NA12878	1612	21	2	2	5.24174e+07	5.24209e+07	185464699	185468572	-1	deletion	183	183	-1	10238	10239	37067	37069	homozygous	1	541	3.05	3829.52	13006	3.05	394.5	0.494	NA	NA12878_DLE1_assembly5	assembly_comparison	395	0	0	not_applicable	ZNF804A	DD413621	943300	-	yes	47	AC096667.1(-:37.49)	AC096555.1(-:547.505);snoU13(-:647.639);CACYBPP2(-:989.529)	AC009315.1(+:818.218);U8(+:1054.929);FSIP2(+:1131.959)	0	0	0	0	0	-	-
NA12878	1503	22	2	2	5.28813e+07	5.28984e+07	185911594	185929301	0.9	deletion	179	179	-1	10345	10349	37175	37179	heterozygous	1	-1	3.37	12816.4	12899.9	3.37	620	0.431	NA	NA12878_DLE1_assembly5	assembly_comparison	620	0	0	not_applicable	-	ZNF804A	107381	-	yes	30	-	RPL23AP33(-:141.756);AC096667.1(-:450.29);AC096555.1(-:994.4)	AC009315.1(+:357.489);U8(+:594.2);FSIP2(+:671.23)	0	0	0	0	0	-	-
NA12878	1613	21	2	2	5.30651e+07	5.30747e+07	186115946	186125828	-1	deletion	183	183	-1	10372	10375	37224	37227	heterozygous	1	-1	1.01	3998.19	12837.2	1.01	291.1	0.541	NA	NA12878_DLE1_assembly5	assembly_comparison	291	0	0	not_applicable	-	DD413621	286044	-	yes	17	-	RPL23AP33(-:346.108);AC096667.1(-:654.642);AC096555.1(-:1198.752)	AC009315.1(+:160.962);U8(+:397.673);FSIP2(+:474.703)	0	0	0	0	0	-	-
NA12878	1504	22	2	2	5.31462e+07	5.31533e+07	1.86179e+08	186186483	-1	deletion	179	179	-1	10400	10401	37244	37245	homozygous	1	542	1.75	12869.4	12846.1	1.75	286.2	0.532	NA	NA12878_DLE1_assembly5	assembly_comparison	286	6.4	22.8	not_applicable	-	DD413621	225389	-	yes	18	-	RPL23AP33(-:409.236);AC096667.1(-:717.77);AC096555.1(-:1261.88)	AC009315.1(+:100.307);U8(+:337.018);FSIP2(+:414.048)	0	0	0	16.667	0	-	-
NA12878	1614	21	2	2	5.31276e+07	5.31347e+07	1.86179e+08	186186483	-1	deletion	183	183	-1	10387	10388	37244	37245	homozygous	1	542	1.75	4005.72	12830.4	1.75	286.2	0.471	NA	NA12878_DLE1_assembly5	assembly_comparison	287	6.4	22.8	not_applicable	-	DD413621	225389	-	yes	22	-	RPL23AP33(-:409.236);AC096667.1(-:717.77);AC096555.1(-:1261.88)	AC009315.1(+:100.307);U8(+:337.018);FSIP2(+:414.048)	0	0	0	16.667	0	-	-
NA12878	1615	21	2	2	5.34884e+07	5.35e+07	1.86543e+08	186554776	0.87	deletion	183	183	-1	10450	10451	37311	37313	heterozygous	1	-1	5.93	4092.42	12745.1	5.93	582.2	0.444	NA	NA12878_DLE1_assembly5	assembly_comparison	582	0.5	1.8	not_applicable	-	BC039382	29825	-	yes	38	FSIP2-AS1(-:12.26)	AC080125.1(-:127.792);RPL23AP33(-:772.816);AC096667.1(-:1081.35)	FSIP2(+:45.755);MED28P3(+:671.549);ZC3H15(+:793.204)	0	0	0	0	0	-	-
NA12878	1506	22	2	2	5.5175e+07	5.51797e+07	188215408	188220501	-1	deletion	179	179	-1	10767	10768	37652	37654	homozygous	1	543	3.9	13362.1	12354.7	3.9	336.7	0.507	NA	NA12878_DLE1_assembly5	assembly_comparison	337	24	84.2	not_applicable	CALCRL	CALCRL	72563	-	yes	33	AC007319.1(+:2.01);CALCRL(-:10.42)	RNU6-989P(-:76.983);RN7SKP42(-:225.119);AC018735.1(-:345.805)	GAPDHP59(+:56.778);ST13P2(+:466.567);AC104131.1(+:868.415)	33	0.060059	0	50	0	-	-
NA12878	1616	21	2	2	5.51546e+07	5.51593e+07	188215408	188220501	-1	deletion	183	183	-1	10753	10754	37652	37654	homozygous	1	543	3.89	4497.6	12339.9	3.89	336.7	0.497	NA	NA12878_DLE1_assembly5	assembly_comparison	337	24	84.2	not_applicable	CALCRL	CALCRL	72563	-	yes	33	AC007319.1(+:2.01);CALCRL(-:10.42)	RNU6-989P(-:76.983);RN7SKP42(-:225.119);AC018735.1(-:345.805)	GAPDHP59(+:56.778);ST13P2(+:466.567);AC104131.1(+:868.415)	33	0.060059	0	50	0	-	-
NA12878	1050	82	2	2	19054829	19054829	19189406	19207908	1	deletion	124	125	-1	3180	3180	3544	3548	homozygous	1	383	3748.42	3748.42	15085.5	3752.86	18502	0.504	NA	NA12878_DLE1_assembly5	assembly_comparison	18502	97.5	100	not_applicable	-	MIR4757	340282	-	yes	37	LINC01376(-:6.45)	RNU6-1215P(-:421.773);NT5C1B(-:442.268);NT5C1B-RDH14(-:449.595)	MIR4757(+:337.282);LINC01808(+:457.85);AC019055.1(+:700.568)	34	0.0618789	116.667	116.667	14	-	-
NA12878	993	81	2	2	1.90972e+07	1.90972e+07	19189406	19207908	1	deletion	123	126	-1	3182	3182	3544	3548	homozygous	1	383	3752.86	3765.67	15064.2	3752.86	18502	0.476	NA	NA12878_DLE1_assembly5	assembly_comparison	18502	97.5	100	not_applicable	-	MIR4757	340282	-	yes	38	LINC01376(-:6.45)	RNU6-1215P(-:421.773);NT5C1B(-:442.268);NT5C1B-RDH14(-:449.595)	MIR4757(+:337.282);LINC01808(+:457.85);AC019055.1(+:700.568)	35	0.0636989	116.667	116.667	14	-	-
NA12878	1510	22	2	2	6.16234e+07	6.16304e+07	194685034	194701274	1	deletion	179	179	-1	12082	12083	39165	39167	homozygous	1	547	1188.9	14973	10744.2	1188.9	9287.2	0.52	NA	NA12878_DLE1_assembly5	assembly_comparison	9287	79.4	100	not_applicable	-	BC038548	507732	-	yes	31	-	AC074290.1(-:86.755);AC092638.2(-:540.641);AC013401.1(-:1173.206)	AC074290.2(+:28.172);AC068135.2(+:58.817);AC068135.1(+:188.369)	2476	4.50624	83.333	83.333	6	-	-
NA12878	1620	21	2	2	6.16032e+07	61610156	194685034	194701274	1	deletion	183	183	-1	12063	12064	39165	39167	homozygous	1	547	1188.88	6103.15	10734.7	1188.88	9287.1	0.52	NA	NA12878_DLE1_assembly5	assembly_comparison	9287	79.4	100	not_applicable	-	BC038548	507732	-	yes	31	-	AC074290.1(-:86.755);AC092638.2(-:540.641);AC013401.1(-:1173.206)	AC074290.2(+:28.172);AC068135.2(+:58.817);AC068135.1(+:188.369)	2476	4.50624	83.333	83.333	6	-	-
NA12878	1514	22	2	2	6.29763e+07	6.29782e+07	196050524	196052632	-1	deletion	179	179	-1	12361	12362	39480	39481	homozygous	1	551	3.37	15314.7	10401.8	3.37	263.9	0.517	NA	NA12878_DLE1_assembly5	assembly_comparison	264	25.5	91.2	not_applicable	-	SLC39A10	468900	-	yes	49	-	AC010983.1(-:179.089);SNORD59(-:518.693);AC073973.1(-:624.626)	AC104823.1(+:257.624);RNU6-169P(+:323.128);LINC01825(+:342.037)	25	0.0454992	0	100	0	-	-
NA12878	1624	21	2	2	6.29576e+07	6.29595e+07	196050524	196052632	-1	deletion	183	183	-1	12343	12344	39480	39481	homozygous	1	551	3.38	6446.86	10390.3	3.38	264	0.48	NA	NA12878_DLE1_assembly5	assembly_comparison	264	25.5	91.2	not_applicable	-	SLC39A10	468900	-	yes	52	-	AC010983.1(-:179.089);SNORD59(-:518.693);AC073973.1(-:624.626)	AC104823.1(+:257.624);RNU6-169P(+:323.128);LINC01825(+:342.037)	25	0.0454992	0	100	0	-	-
NA12878	1515	22	2	2	6.37377e+07	63743937	1.96813e+08	196820060	-1	deletion	179	179	-1	12520	12521	39658	39660	homozygous	1	552	1.74	15515.2	10199.2	1.74	474.8	0.471	NA	NA12878_DLE1_assembly5	assembly_comparison	475	0	0	not_applicable	DNAH7	STK17B	178247	-	yes	35	DNAH7(-:3.83)	RNU6-915P(-:275.296);AHCYP5(-:362.873);LINC01827(-:376.039)	AC114760.2(+:192.927);HECW2-AS1(+:301.688);RN7SL820P(+:331.073)	1	0.00181997	0	0	0	-	-
NA12878	1626	21	2	2	6.372e+07	6.37262e+07	1.96813e+08	196820060	-1	deletion	183	183	-1	12501	12502	39658	39660	homozygous	1	552	1.74	6639.81	10195.3	1.74	474.8	0.529	NA	NA12878_DLE1_assembly5	assembly_comparison	475	0	0	not_applicable	DNAH7	STK17B	178247	-	yes	31	DNAH7(-:3.83)	RNU6-915P(-:275.296);AHCYP5(-:362.873);LINC01827(-:376.039)	AC114760.2(+:192.927);HECW2-AS1(+:301.688);RN7SL820P(+:331.073)	1	0.00181997	0	0	0	-	-
NA12878	1516	22	2	2	6.45354e+07	6.45421e+07	197612291	197619236	-1	deletion	179	179	-1	12666	12667	39827	39828	homozygous	1	553	1.46	15693.1	10022.1	1.46	265.3	0.438	NA	NA12878_DLE1_assembly5	assembly_comparison	265	3.9	14	not_applicable	-	GTF3C3	8520	-	yes	33	CCDC150(+:10.44)	SCARNA16(-:58.419);AC068544.2(-:106.145);snoU13(-:529.348)	HNRNPA3P15(+:257.478);ANKRD44-AS1(+:440.479);ATP5MC2P3(+:505.599)	401	0.729807	0	0	0	-	-
NA12878	1627	21	2	2	6.45176e+07	6.45243e+07	197612291	197619236	-1	deletion	183	183	-1	12650	12651	39827	39828	homozygous	1	553	1.46	6815.35	10020.5	1.46	265.3	0.569	NA	NA12878_DLE1_assembly5	assembly_comparison	265	3.9	14	not_applicable	-	GTF3C3	8520	-	yes	38	CCDC150(+:10.44)	SCARNA16(-:58.419);AC068544.2(-:106.145);snoU13(-:529.348)	HNRNPA3P15(+:257.478);ANKRD44-AS1(+:440.479);ATP5MC2P3(+:505.599)	401	0.729807	0	0	0	-	-
NA12878	1517	22	2	2	6.72278e+07	6.7233e+07	200310287	200315790	-1	deletion	179	179	-1	13233	13234	40463	40464	homozygous	1	554	2.77	16367.4	9349.06	2.77	292.1	0.46	NA	NA12878_DLE1_assembly5	assembly_comparison	292	9.8	35.1	not_applicable	SATB2	AK125157	7335	-	yes	40	SATB2(-:5.7)	AC020718.1(-:559.99);AC019330.2(-:875.918);AC019330.1(-:949.321)	SATB2-AS1(+:3.633);LINC01877(+:154.001);SEPHS1P6(+:205.484)	2161	3.93295	0	50	0	-	-
NA12878	1628	21	2	2	6.72104e+07	6.72156e+07	200310287	200315790	-1	deletion	183	183	-1	13214	13215	40463	40464	homozygous	1	554	2.77	7476.29	9360.89	2.77	292.1	0.534	NA	NA12878_DLE1_assembly5	assembly_comparison	292	9.8	35.1	not_applicable	SATB2	AK125157	7335	-	yes	41	SATB2(-:5.7)	AC020718.1(-:559.99);AC019330.2(-:875.918);AC019330.1(-:949.321)	SATB2-AS1(+:3.633);LINC01877(+:154.001);SEPHS1P6(+:205.484)	2161	3.93295	0	50	0	-	-
NA12878	1016	82	2	2	2038085	2.05254e+06	2025323	2040574	0.9	deletion	124	124	-1	293	294	313	314	homozygous	1	355	8.49	292.99	3652.27	8.49	799.6	0.459	NA	NA12878_DLE1_assembly5	assembly_comparison	800	16.7	42.1	not_applicable	MYT1L	PXDN	277033	-	yes	24	MYT1L(-:3.92)	PXDN(-:386.664);AC144450.1(-:398.041);AC141930.1(-:471.886)	MYT1L-AS1(+:279.43);AC019118.1(+:1116.953);TRAPPC12(+:1339.872)	13	0.0236596	0	33.333	0	-	-
NA12878	959	81	2	2	2.05576e+06	2.07021e+06	2025323	2040574	0.9	deletion	123	123	-1	296	297	313	314	homozygous	1	355	8.49	289.6	3676.63	8.49	799.6	0.493	NA	NA12878_DLE1_assembly5	assembly_comparison	800	16.7	42.1	not_applicable	MYT1L	PXDN	277033	-	yes	26	MYT1L(-:3.92)	PXDN(-:386.664);AC144450.1(-:398.041);AC141930.1(-:471.886)	MYT1L-AS1(+:279.43);AC019118.1(+:1116.953);TRAPPC12(+:1339.872)	13	0.0236596	0	33.333	0	-	-
NA12878	1519	22	2	2	7.10932e+07	7.11028e+07	204175794	204195539	1	deletion	179	179	-1	13916	13917	41239	41241	heterozygous	1	-1	1013.41	17257	8460.26	1013.41	10119.5	0.495	NA	NA12878_DLE1_assembly5	assembly_comparison	10120	1	1.8	not_applicable	ABI2	CYP20A1	5232	-	yes	15	MRPL50P2(-:100);ABI2(+:4.67);AC080075.1(-:100)	RPL23AP36(-:233.386);AC023271.2(-:246.757);SNORA1(-:255.786)	CD28(+:372.659);RNU6-474P(+:448.221);CTLA4(+:533.955)	58	0.105558	0	0	0	-	-
NA12878	1632	21	2	2	75249544	7.52534e+07	208350621	208362639	1	deletion	183	183	-1	14698	14699	42164	42165	heterozygous	1	-1	1467.19	9364.17	7473.34	1467.19	8178.7	0.456	NA	NA12878_DLE1_assembly5	assembly_comparison	8179	16.7	22.8	not_applicable	-	CREB1	31977	-	yes	16	AC009226.1(-:6.21)	MIR1302-4(-:213.622);AC007879.4(-:247.598);AC007879.3(-:296.18)	CREB1(+:28.822);RPS29P9(+:153.866);LINC01857(+:161.46)	783	1.42504	0	0	0	-	-
NA12878	1523	22	2	2	7.53781e+07	7.53849e+07	208468561	2.08478e+08	1	deletion	179	179	-1	14742	14743	42191	42194	homozygous	1	558	129.28	18280.4	7436.68	129.28	2326.3	0.506	NA	NA12878_DLE1_assembly5	assembly_comparison	2325	83.8	98.2	not_applicable	CREB1;METTL21A	Y_RNA	74960.1	CREB1-METTL21A	yes	37	CREB1(+:6.76);METTL21A(-:33.47)	MIR1302-4(-:331.562);AC009226.1(-:360.973);AC007879.4(-:365.538)	RPS29P9(+:38.781);LINC01857(+:46.375);PPP1R14BP2(+:65.59)	776	1.4123	116.667	116.667	14	-	-
NA12878	1633	21	2	2	75359623	7.53665e+07	208468561	2.08478e+08	1	deletion	183	183	-1	14723	14724	42191	42194	homozygous	1	558	129.28	9394.39	7443.35	129.28	2326.4	0.492	NA	NA12878_DLE1_assembly5	assembly_comparison	2326	83.8	98.2	not_applicable	CREB1;METTL21A	Y_RNA	74960.1	CREB1-METTL21A	yes	33	CREB1(+:6.76);METTL21A(-:33.47)	MIR1302-4(-:331.562);AC009226.1(-:360.973);AC007879.4(-:365.538)	RPS29P9(+:38.781);LINC01857(+:46.375);PPP1R14BP2(+:65.59)	776	1.4123	116.667	116.667	14	-	-
NA12878	1526	22	2	2	7.62636e+07	7.62663e+07	209349863	209352835	-1	deletion	179	179	-1	14901	14902	42365	42366	homozygous	1	561	1.03	18469.2	7245.86	1.03	198.1	0.423	NA	NA12878_DLE1_assembly5	assembly_comparison	198	6.9	24.6	not_applicable	PTH2R	PIKFYVE	126389	-	yes	28	PTH2R(+:1.81);AC019185.1(+:12.71)	H3P9(-:15.9);AC012362.1(-:112.577);AC012362.1(-:121.507)	AC019185.2(+:25.798);AC109824.1(+:394.644);CRYGFP(+:654.13)	0	0	0	0	0	-	-
NA12878	1636	21	2	2	7.62447e+07	7.62475e+07	209349863	209352835	-1	deletion	183	183	-1	14883	14884	42365	42366	homozygous	1	561	1.03	9586.68	7249.02	1.03	198.1	0.574	NA	NA12878_DLE1_assembly5	assembly_comparison	198	6.9	24.6	not_applicable	PTH2R	PIKFYVE	126389	-	yes	29	PTH2R(+:1.81);AC019185.1(+:12.71)	H3P9(-:15.9);AC012362.1(-:112.577);AC012362.1(-:121.507)	AC019185.2(+:25.798);AC109824.1(+:394.644);CRYGFP(+:654.13)	0	0	0	0	0	-	-
NA12878	1527	22	2	2	7.63648e+07	7.63708e+07	209451142	209457612	-1	deletion	179	179	-1	14917	14918	42382	42383	homozygous	1	562	4.67	18492.2	7224.28	4.67	372.2	0.439	NA	NA12878_DLE1_assembly5	assembly_comparison	372	15.7	54.4	not_applicable	-	PTH2R	91912	-	yes	35	PTH2R(+:2.52)	H3P9(-:117.179);AC012362.1(-:213.856);AC012362.1(-:222.786)	AC109824.1(+:289.867);CRYGFP(+:549.353);MEAF6P1(+:582.916)	54	0.0982783	0	58.333	0	-	-
NA12878	1637	21	2	2	7.63459e+07	7.6352e+07	209451142	209457612	-1	deletion	183	183	-1	14899	14900	42382	42383	homozygous	1	562	4.68	9609.75	7227.43	4.68	372.3	0.552	NA	NA12878_DLE1_assembly5	assembly_comparison	372	15.7	54.4	not_applicable	-	PTH2R	91912	-	yes	38	PTH2R(+:2.52)	H3P9(-:117.179);AC012362.1(-:213.856);AC012362.1(-:222.786)	AC109824.1(+:289.867);CRYGFP(+:549.353);MEAF6P1(+:582.916)	54	0.0982783	0	58.333	0	-	-
NA12878	1528	22	2	2	76849980	7.68548e+07	2.09938e+08	2.09949e+08	1	deletion	179	179	-1	15001	15002	42478	42482	heterozygous	1	-1	455.49	18586.8	7130.23	455.49	6033.3	0.416	NA	NA12878_DLE1_assembly5	assembly_comparison	6033	27.9	43.9	not_applicable	-	MAP2	495583	-	yes	21	HSPA8P6(-:100)	RNA5SP117(-:149.744);H3P9(-:604.052);AC012362.1(-:700.729)	CRYGFP(+:58.145);MEAF6P1(+:91.708);PKP4P1(+:91.87)	1237	2.2513	50	50	2	-	-
NA12878	1053	82	2	2	2.11778e+07	2.11975e+07	21351580	21371704	0.55	deletion	125	125	-1	3564	3567	3983	3987	heterozygous	1	-1	1.23	492.97	15428.8	1.23	500.7	0.521	NA	NA12878_DLE1_assembly5	assembly_comparison	501	0.5	1.8	not_applicable	-	APOB	84636	-	yes	27	TDRD15(+:91.24)	AC010872.2(-:31.607);APOB(-:124.279);AC115619.1(-:126.395)	AC018742.1(+:69.337);AC011752.1(+:165.828);RN7SL117P(+:771.161)	2	0.00363994	0	0	0	-	-
NA12878	1645	21	2	2	8.26051e+07	8.2614e+07	215724302	215735159	1	deletion	183	183	-1	16188	16189	43854	43856	heterozygous	1	-1	100.4	11106.6	5730.98	100.4	2006.5	0.495	NA	NA12878_DLE1_assembly5	assembly_comparison	2007	27.5	52.6	not_applicable	-	BARD1	49875	-	yes	21	SNHG31(+:10.99)	BARD1(-:130.932);RPL5P8(-:575.94);AC068051.1(-:614.902)	AC072062.1(+:131.347);LINC02862(+:401.556);snoU13(+:429.33)	2195	3.99483	0	0	0	-	-
NA12878	1537	22	2	2	8.39843e+07	8.39873e+07	217089472	2.17095e+08	1	deletion	179	179	-1	16461	16462	44144	44145	homozygous	1	570	359.26	20313	5403.61	359.26	2879.9	0.554	NA	NA12878_DLE1_assembly5	assembly_comparison	2879	77.9	91.2	not_applicable	-	PKI55	4558	-	yes	49	-	AC012513.2(-:46.853);POLHP1(-:65.407);PECR(-:225.42)	AC012513.1(+:25.985);AC069155.1(+:69.715);Y_RNA(+:117.793)	43	0.0782586	75	75	8	-	-
NA12878	1646	21	2	2	8.397e+07	8.39729e+07	217089472	2.17095e+08	1	deletion	183	183	-1	16446	16447	44144	44145	homozygous	1	570	359.26	11438.2	5399.1	359.26	2879.9	0.454	NA	NA12878_DLE1_assembly5	assembly_comparison	2879	77.9	91.2	not_applicable	-	PKI55	4558	-	yes	49	-	AC012513.2(-:46.853);POLHP1(-:65.407);PECR(-:225.42)	AC012513.1(+:25.985);AC069155.1(+:69.715);Y_RNA(+:117.793)	43	0.0782586	75	75	8	-	-
NA12878	1647	21	2	2	8.397e+07	8.3986e+07	217089472	217108249	1	deletion	183	183	-1	16446	16452	44144	44150	homozygous	1	570	79.56	11437	5397.69	79.56	2733.4	0.457	NA	NA12878_DLE1_assembly5	assembly_comparison	2733	77.9	91.2	not_applicable	-	PKI55	4558	-	yes	42	-	AC012513.2(-:46.853);POLHP1(-:65.407);PECR(-:225.42)	AC012513.1(+:13.069);AC069155.1(+:56.799);Y_RNA(+:104.877)	42	0.0764387	75	75	10	-	-
NA12878	1538	22	2	2	8.39843e+07	8.40004e+07	217089472	217108249	1	deletion	179	179	-1	16461	16467	44144	44150	homozygous	1	570	79.56	20311.8	5402.2	79.56	2733.4	0.545	NA	NA12878_DLE1_assembly5	assembly_comparison	2734	77.9	91.2	not_applicable	-	PKI55	4558	-	yes	42	-	AC012513.2(-:46.853);POLHP1(-:65.407);PECR(-:225.42)	AC012513.1(+:13.069);AC069155.1(+:56.799);Y_RNA(+:104.877)	42	0.0764387	75	75	10	-	-
NA12878	1540	22	2	2	8.48514e+07	8.48681e+07	217955844	217973948	0.99	deletion	179	179	-1	16619	16620	44314	44315	homozygous	1	572	20.91	20527.5	5189.05	20.91	1386.9	0.523	NA	NA12878_DLE1_assembly5	assembly_comparison	1387	3.9	8.8	not_applicable	-	Pinc	174145	-	yes	32	-	AC007749.2(-:27.054);AC007557.3(-:217.68);AC007557.4(-:221.789)	AC010887.1(+:64.273);RN7SKP43(+:139.331);DIRC3-AS1(+:149.474)	447	0.813526	0	0	0	-	-
NA12878	1649	21	2	2	8.48367e+07	8.48534e+07	217955844	217973948	0.99	deletion	183	183	-1	16601	16602	44314	44315	homozygous	1	572	20.92	11637.1	5200.14	20.92	1387	0.421	NA	NA12878_DLE1_assembly5	assembly_comparison	1387	3.9	8.8	not_applicable	-	Pinc	174145	-	yes	36	-	AC007749.2(-:27.054);AC007557.3(-:217.68);AC007557.4(-:221.789)	AC010887.1(+:64.273);RN7SKP43(+:139.331);DIRC3-AS1(+:149.474)	447	0.813526	0	0	0	-	-
NA12878	1544	22	2	2	8.69545e+07	8.69675e+07	220048532	2.20065e+08	1	deletion	179	179	-1	16951	16952	44686	44687	homozygous	1	576	181.73	20981.3	4735.37	181.73	3741.7	0.493	NA	NA12878_DLE1_assembly5	assembly_comparison	3741	25.5	64.9	not_applicable	FAM134A	ZFAND2B	6191.5	-	yes	36	RETREG2(+:50.43);ZFAND2B(+:57.97);AC068946.3(-:100)	CNPPD1(-:8.913);SLC23A3(-:19.345);AC068946.1(-:105.481)	ANKZF1(+:26.19);STK16(+:41.862);TUBA4B(+:49.65)	2161	3.93295	50	50	4	-	-
NA12878	1654	21	2	2	8.69407e+07	8.69537e+07	220048532	2.20065e+08	1	deletion	183	183	-1	16934	16935	44686	44687	homozygous	1	576	181.73	12091	4746.3	181.73	3741.7	0.485	NA	NA12878_DLE1_assembly5	assembly_comparison	3741	25.5	64.9	not_applicable	FAM134A	ZFAND2B	6191.5	-	yes	36	RETREG2(+:50.43);ZFAND2B(+:57.97);AC068946.3(-:100)	CNPPD1(-:8.913);SLC23A3(-:19.345);AC068946.1(-:105.481)	ANKZF1(+:26.19);STK16(+:41.862);TUBA4B(+:49.65)	2161	3.93295	50	50	4	-	-
NA12878	1138	81	2	2	2.18782e+07	2.18805e+07	22010194	2.20126e+07	-1	deletion	126	126	-1	3685	3686	4123	4124	heterozygous	2	386	1.1	635.95	15274.6	1.1	198.8	0.474	NA	NA12878_DLE1_assembly5	assembly_comparison	198	0	0	not_applicable	-	LOC645949	76671	-	yes	26	AC018742.1(+:1.12)	LINC01822(-:96.892);AC009411.1(-:146.254);AC009411.2(-:176.857)	RN7SL117P(+:130.249);AC068044.1(+:395.592);AC099799.1(+:524.308)	0	0	0	0	0	-	-
NA12878	1545	22	2	2	8.82428e+07	8.82549e+07	2.21338e+08	221350655	-1	deletion	179	179	-1	17159	17160	44916	44917	homozygous	1	577	1.43	21252.5	4462.33	1.43	365.4	0.477	NA	NA12878_DLE1_assembly5	assembly_comparison	366	9.8	35.1	not_applicable	-	MIR4268	566888	-	yes	31	AC067956.1(+:6.36);AC019051.1(-:100)	AC009310.1(-:421.63);MIR4268(-:563.949);AC008281.1(-:565.468)	AC093843.1(+:287.883);AC011233.1(+:673.836);TMEM256P2(+:1043.733)	74	0.134678	0	0	0	-	-
NA12878	1655	21	2	2	88229202	8.82413e+07	2.21338e+08	221350655	-1	deletion	183	183	-1	17142	17143	44916	44917	homozygous	1	577	1.43	12356.5	4478.97	1.43	365.4	0.51	NA	NA12878_DLE1_assembly5	assembly_comparison	366	9.8	35.1	not_applicable	-	MIR4268	566888	-	yes	27	AC067956.1(+:6.36);AC019051.1(-:100)	AC009310.1(-:421.63);MIR4268(-:563.949);AC008281.1(-:565.468)	AC093843.1(+:287.883);AC011233.1(+:673.836);TMEM256P2(+:1043.733)	74	0.134678	0	0	0	-	-
NA12878	1547	22	2	2	9.06592e+07	9.06622e+07	223757299	223762755	1	deletion	179	179	-1	17620	17621	45443	45445	homozygous	1	579	301.59	21835.3	3881.58	301.59	2442.2	0.608	NA	NA12878_DLE1_assembly5	assembly_comparison	2442	92.2	100	not_applicable	ACSL3	KCNE4	153893	-	yes	48	ACSL3(+:13.69)	AC104772.1(-:190.957);snoU13(-:191.684);AC104772.2(-:211.903)	KCNE4(+:150.777);AC013448.1(+:597.736);AC013448.2(+:604.439)	109	0.198377	108.333	108.333	12	-	-
NA12878	1657	21	2	2	9.06456e+07	9.06487e+07	223757299	223762755	1	deletion	183	183	-1	17601	17602	45443	45445	homozygous	1	579	301.59	12935.5	3902.09	301.59	2442.2	0.397	NA	NA12878_DLE1_assembly5	assembly_comparison	2442	92.2	100	not_applicable	ACSL3	KCNE4	153893	-	yes	31	ACSL3(+:13.69)	AC104772.1(-:190.957);snoU13(-:191.684);AC104772.2(-:211.903)	KCNE4(+:150.777);AC013448.1(+:597.736);AC013448.2(+:604.439)	109	0.198377	108.333	108.333	12	-	-
NA12878	1549	22	2	2	9.29388e+07	9.29404e+07	226039307	226041338	-1	deletion	179	179	-1	18015	18016	45896	45897	homozygous	1	581	10.65	22355.5	3361.05	10.65	412.6	0.468	NA	NA12878_DLE1_assembly5	assembly_comparison	413	19.1	68.4	not_applicable	-	DOCK10	131978	-	yes	34	-	MIR4439(-:161.129);DOCK10(-:406.5);CCDC195(-:467.826)	NYAP2(+:220.088);AC016717.1(+:518.632);AC016717.2(+:518.892)	46	0.0837186	0	58.333	0	-	-
NA12878	1659	21	2	2	92925544	9.29272e+07	226039307	226041338	-1	deletion	183	183	-1	17997	17998	45896	45897	homozygous	1	581	10.65	13461.9	3375.26	10.65	412.7	0.537	NA	NA12878_DLE1_assembly5	assembly_comparison	413	19.1	68.4	not_applicable	-	DOCK10	131978	-	yes	32	-	MIR4439(-:161.129);DOCK10(-:406.5);CCDC195(-:467.826)	NYAP2(+:220.088);AC016717.1(+:518.632);AC016717.2(+:518.892)	46	0.0837186	0	58.333	0	-	-
NA12878	1660	21	2	2	9.41965e+07	9.42239e+07	227313217	227341324	0.55	deletion	183	183	-1	18242	18245	46184	46187	heterozygous	1	-1	1.32	13757.9	3080.29	1.32	701.4	0.492	NA	NA12878_DLE1_assembly5	assembly_comparison	701	79.4	93	not_applicable	-	MIR5702	182102	-	yes	20	-	AC062015.1(-:265.457);AC068138.1(-:452.52);MIR4439(-:1435.039)	AC010735.2(+:320.538);AC010735.1(+:324.428);RHBDD1(+:355.973)	4	0.00727987	75	108.333	8	-	-
NA12878	1555	22	2	2	9.88925e+07	9.88966e+07	231992427	231996861	-1	deletion	179	179	-1	19122	19123	47174	47175	heterozygous	1	-1	4.67	23768	1948.45	4.67	329.2	0.508	NA	NA12878_DLE1_assembly5	assembly_comparison	329	13.7	47.4	not_applicable	PSMD1	U1	1315	-	yes	38	PSMD1(+:9);HTR2B(-:1.96);RNU1-93P(+:100)	SPATA3-AS1(-:140.344);GPR55(-:217.394);BANF1P3(-:399.569)	ARMC9(+:63.399);AC018738.1(+:120.949);MIR4777(+:227.558)	34	0.0618789	0	58.333	0	-	-
NA12878	1557	22	2	2	9.95739e+07	9.96331e+07	2.32671e+08	232735983	1	deletion	179	179	-1	19215	19222	47281	47292	homozygous	1	587	35.29	23891.2	1827.42	35.29	5949.3	0.378	NA	NA12878_DLE1_assembly5	assembly_comparison	5949	25.5	42.1	not_applicable	COPS7B	MIR1471	20969	-	yes	13	COPS7B(+:22.46);AC073476.3(+:100);AC073476.2(-:100)	AC073476.1(-:13.578);PDE6D(-:70.626);RN7SL499P(-:157.058)	DIS3L2(+:86.972);MIR562(+:298.38);AC068134.3(+:468.843)	5	0.00909984	75	75	6	-	-
NA12878	1668	21	2	2	9.95752e+07	9.96227e+07	232682330	232735983	1	deletion	183	183	-1	19207	19212	47287	47292	homozygous	1	587	56.04	15009.1	1829.69	56.04	6135.5	0.635	NA	NA12878_DLE1_assembly5	assembly_comparison	6136	25	42.1	not_applicable	-	COPS7B	8897	-	yes	25	-	AC073476.2(-:4.272);AC073476.1(-:25.139);PDE6D(-:82.187)	DIS3L2(+:86.972);MIR562(+:298.38);AC068134.3(+:468.843)	12	0.0218396	66.667	66.667	4	-	-
NA12878	1669	21	2	2	1.00221e+08	1.00224e+08	233332504	233335536	0.9	deletion	183	183	-1	19310	19311	47393	47394	heterozygous	1	-1	31.28	15134	1703.16	31.28	703	0.516	NA	NA12878_DLE1_assembly5	assembly_comparison	703	9.3	29.8	not_applicable	-	ALPI	7763	-	yes	36	-	AC068134.2(-:44.133);ECEL1P1(-:48.976);ECEL1P2(-:79.044)	PRSS56(+:46.562);CHRND(+:52.167);CHRNG(+:65.866)	984	1.79085	0	41.667	0	-	-
NA12878	1562	22	2	2	1.02382e+08	1.02424e+08	235516939	235559476	0.98	deletion	179	179	-1	19671	19676	47786	47792	heterozygous	1	592	3.19	24458.8	1259.19	3.19	1354.9	0.435	NA	NA12878_DLE1_assembly5	assembly_comparison	1355	69.6	96.5	not_applicable	-	ARL4C	111247	-	yes	15	-	ARL4C(-:112.254);HSPE1P9(-:150.138);LINC01891(-:160.705)	LINC01173(+:28.836);SH3BP4(+:298.185);AC114814.3(+:524.064)	8	0.0145597	83.333	83.333	10	-	-
NA12878	1567	22	2	2	1.05324e+08	1.05326e+08	238451081	238454743	0.99	deletion	179	179	-1	20096	20097	48255	48256	homozygous	1	596	83.15	25048.7	667.86	83.15	1163.8	0.504	NA	NA12878_DLE1_assembly5	assembly_comparison	1164	60.8	84.2	not_applicable	MLPH	PRLH	20474	-	yes	29	MLPH(+:13.82)	AC112721.2(-:110.518);AC112721.1(-:118.018);COL6A3(-:215.435)	RNU6-1140P(+:14.065);PRLH(+:17.474);AC104667.2(+:41.92)	73	0.132858	91.667	91.667	8	-	-
NA12878	1679	21	2	2	1.05316e+08	1.05319e+08	238451081	238454743	0.99	deletion	183	183	-1	20088	20089	48255	48256	homozygous	1	596	83.16	16171.1	666.15	83.16	1163.9	0.532	NA	NA12878_DLE1_assembly5	assembly_comparison	1164	60.8	84.2	not_applicable	MLPH	PRLH	20474	-	yes	32	MLPH(+:13.82)	AC112721.2(-:110.518);AC112721.1(-:118.018);COL6A3(-:215.435)	RNU6-1140P(+:14.065);PRLH(+:17.474);AC104667.2(+:41.92)	73	0.132858	91.667	91.667	8	-	-
NA12878	1055	82	2	2	2.38901e+07	2.3901e+07	24063122	24075093	0.99	deletion	125	125	-1	4019	4020	4501	4502	homozygous	1	387	24.95	1070.3	14853.5	24.95	1091.7	0.501	NA	NA12878_DLE1_assembly5	assembly_comparison	1091	41.2	80.7	not_applicable	ATAD2B	UBXN2A	88283	-	yes	39	ATAD2B(-:10.07)	AC009242.1(-:170.044);AC011239.2(-:220.753);AC011239.1(-:330.209)	AC066692.1(+:45.47);UBXN2A(+:72.062);SDHCP3(+:88.623)	1	0.00181997	33.333	50	0	-	-
NA12878	1141	81	2	2	2.39387e+07	2.39496e+07	24063122	24075093	0.99	deletion	126	126	-1	4021	4022	4501	4502	homozygous	1	387	24.96	1057.42	14854.5	24.96	1091.8	0.431	NA	NA12878_DLE1_assembly5	assembly_comparison	1092	41.2	80.7	not_applicable	ATAD2B	UBXN2A	88283	-	yes	38	ATAD2B(-:10.07)	AC009242.1(-:170.044);AC011239.2(-:220.753);AC011239.1(-:330.209)	AC066692.1(+:45.47);UBXN2A(+:72.062);SDHCP3(+:88.623)	1	0.00181997	33.333	50	0	-	-
NA12878	1695	21	2	2	1.09573e+08	1.09634e+08	242700159	242763932	1	deletion	183	183	-1	20602	20607	48809	48814	homozygous	1	612	7.89	16802.5	36.16	7.89	2828.5	0.5	NA	NA12878_DLE1_assembly5	assembly_comparison	2828	70.1	80.7	not_applicable	D2HGDH;GAL3ST2;PABL;NEU4	PDCD1	28101	-	yes	24	D2HGDH(+:32.36);GAL3ST2(+:100);AC131097.1(-:100);AC131097.2(-:100);NEU4(+:100)	AC114730.2(-:2.951);AC114730.1(-:23.029);AC114730.3(-:33.129)	AC131097.3(+:19.6);RTP5(+:44.82);LINC01237(+:56.582)	146	0.265715	50	50	0	-	-
NA12878	1585	22	2	2	1.09589e+08	1.0965e+08	242700159	242763932	1	deletion	179	179	-1	20613	20618	48809	48814	homozygous	1	612	7.89	25681.8	36.23	7.89	2828.5	0.517	NA	NA12878_DLE1_assembly5	assembly_comparison	2829	70.1	80.7	not_applicable	D2HGDH;GAL3ST2;PABL;NEU4	PDCD1	28101	-	yes	24	D2HGDH(+:32.36);GAL3ST2(+:100);AC131097.1(-:100);AC131097.2(-:100);NEU4(+:100)	AC114730.2(-:2.951);AC114730.1(-:23.029);AC114730.3(-:33.129)	AC131097.3(+:19.6);RTP5(+:44.82);LINC01237(+:56.582)	146	0.265715	50	50	0	-	-
NA12878	1589	22	2	2	1.09874e+08	1.09884e+08	242980495	2.42991e+08	0.88	deletion	179	179	-1	20640	20641	48837	48839	heterozygous	1	-1	4.46	25699.4	15.31	4.46	542.1	0.444	NA	NA12878_DLE1_assembly5	assembly_comparison	541	8.3	21.1	not_applicable	-	BC101234	32336	-	yes	25	LINC01237(+:8.44);AC093642.7(-:100);LINC01880(-:11.81)	AC093642.1(-:10.161);FAM240C(-:141.359);PDCD1(-:185.459)	LINC01881(+:36.623);SEPTIN14P2(+:70.276);NA(NA:NA)	8	0.0145597	0	0	0	-	-
NA12878	1058	82	2	2	2.50545e+07	2.50612e+07	25223187	25230267	-1	deletion	125	125	-1	4223	4224	4730	4731	homozygous	1	389	2.67	1325.82	14597.9	2.67	317.8	0.531	NA	NA12878_DLE1_assembly5	assembly_comparison	318	26	78.9	not_applicable	DNAJC27-AS1	DNAJC27	28225	-	yes	42	DNAJC27-AS1(+:19.14);AC013267.4(-:100);Y_RNA(-:100)	SNORD14(-:27.93);AC013267.3(-:28.36);DNAJC27(-:53.682)	EFR3B(+:31.678);RN7SL856P(+:47.634);LINC01381(+:193.915)	89	0.161977	0	83.333	0	-	-
NA12878	1143	81	2	2	2.50999e+07	2.51066e+07	25223187	25230267	-1	deletion	126	126	-1	4224	4225	4730	4731	homozygous	1	389	2.67	1318.88	14592.9	2.67	317.8	0.479	NA	NA12878_DLE1_assembly5	assembly_comparison	318	26	78.9	not_applicable	DNAJC27-AS1	DNAJC27	28225	-	yes	39	DNAJC27-AS1(+:19.14);AC013267.4(-:100);Y_RNA(-:100)	SNORD14(-:27.93);AC013267.3(-:28.36);DNAJC27(-:53.682)	EFR3B(+:31.678);RN7SL856P(+:47.634);LINC01381(+:193.915)	89	0.161977	0	83.333	0	-	-
NA12878	1065	82	2	2	2.81951e+07	2.82068e+07	28345813	28357826	-1	deletion	125	125	-1	4744	4745	5299	5300	homozygous	1	396	1.1	1998.64	13923.2	1.1	334.3	0.56	NA	NA12878_DLE1_assembly5	assembly_comparison	335	9.8	31.6	not_applicable	BRE	MIR4263	126498	-	yes	32	BABAM2(+:4.01)	AC021171.1(-:104.169);AC021171.2(-:223.83);RBKS(-:338.567)	RPL23AP34(+:170.202);FOSL2(+:254.489);AC104695.4(+:258.856)	47	0.0855385	0	41.667	0	-	-
NA12878	1150	81	2	2	28241428	2.82531e+07	28345813	28357826	-1	deletion	126	126	-1	4743	4744	5299	5300	homozygous	1	396	1.1	1987.72	13922.2	1.1	334.3	0.434	NA	NA12878_DLE1_assembly5	assembly_comparison	335	9.8	31.6	not_applicable	BRE	MIR4263	126498	-	yes	29	BABAM2(+:4.01)	AC021171.1(-:104.169);AC021171.2(-:223.83);RBKS(-:338.567)	RPL23AP34(+:170.202);FOSL2(+:254.489);AC104695.4(+:258.856)	47	0.0855385	0	41.667	0	-	-
NA12878	1151	81	2	2	2.87225e+07	2.87349e+07	28826356	28839115	-1	deletion	126	126	-1	4834	4838	5396	5401	heterozygous	1	-1	1.4	2112.28	13799.6	1.4	320.6	0.51	NA	NA12878_DLE1_assembly5	assembly_comparison	320	0.5	1.8	not_applicable	PLB1	5S_rRNA	67727	-	yes	46	PLB1(+:10.03)	SNRPGP7(-:140.233);AC104695.1(-:152.322);AC104695.2(-:216.08)	RNA5SP89(+:64.727);PPP1CB(+:132.391);SPDYA(+:163.268)	0	0	0	0	0	-	-
NA12878	996	82	2	2	298716	309050	298743	310577	0.99	deletion	124	124	-1	55	56	61	62	heterozygous	2	336	46.33	52.69	3892.6	46.33	1500	0.515	NA	NA12878_DLE1_assembly5	assembly_comparison	1500	40.2	63.2	not_applicable	-	FAM150B	10436	-	yes	16	AC079779.2(+:38.24);AC079779.3(-:76.11);AC079779.4(+:100)	ALKAL2(-:16.185);SH3YL1(-:78.013);FAM110C(-:256.929)	LINC01865(+:4.335);AC105393.2(+:74.835);AC105393.1(+:107.48)	22	0.0400393	50	50	1	-	-
NA12878	1066	82	2	2	2.98894e+07	2.9893e+07	30036793	30040767	-1	deletion	125	125	-1	5055	5056	5636	5637	heterozygous	1	-1	5.24	2407.07	13516.7	5.24	335.7	0.535	NA	NA12878_DLE1_assembly5	assembly_comparison	336	1	3.5	not_applicable	ALK	TRNA_Leu	236801	-	yes	37	ALK(-:1.37)	RN7SL516P(-:129.898);AC106899.1(-:307.02);AC105398.2(-:722.278)	AC106870.2(+:69.47);AC106870.1(+:78.696);AC016907.1(+:256.192)	0	0	0	8.333	0	-	-
NA12878	1068	82	2	2	3.15802e+07	3.15849e+07	31723430	31730233	1	deletion	125	125	-1	5350	5351	5962	5964	homozygous	1	398	201.85	2807.94	13116.2	201.85	2181.4	0.55	NA	NA12878_DLE1_assembly5	assembly_comparison	2182	82.8	100	not_applicable	-	SRD5A2	19423	-	yes	40	-	XDH(-:163.243);CAPN14(-:324.508);GALNT14(-:587.097)	AL133247.1(+:18.779);AL133247.2(+:143.217);AL121655.1(+:504.897)	7	0.0127398	116.667	116.667	14	-	-
NA12878	1154	81	2	2	31625626	3.16302e+07	31723430	31730233	1	deletion	126	126	-1	5346	5347	5962	5964	homozygous	1	398	201.86	2784.96	13127.3	201.86	2181.5	0.445	NA	NA12878_DLE1_assembly5	assembly_comparison	2182	82.8	100	not_applicable	-	SRD5A2	19423	-	yes	38	-	XDH(-:163.243);CAPN14(-:324.508);GALNT14(-:587.097)	AL133247.1(+:18.779);AL133247.2(+:143.217);AL121655.1(+:504.897)	7	0.0127398	116.667	116.667	14	-	-
NA12878	1070	82	2	2	3.29467e+07	3.29571e+07	33090597	33101974	0.99	deletion	125	125	-1	5605	5606	6252	6253	homozygous	1	400	22.59	3121.65	12802.2	22.59	1005.1	0.561	NA	NA12878_DLE1_assembly5	assembly_comparison	1005	26	70.2	not_applicable	-	LINC00486	5792	-	yes	27	LINC00486(+:17.15)	BIRC6-AS2(-:305.257);BIRC6-AS1(-:484.898);NLRC4(-:638.075)	AL133244.2(+:47.178);LTBP1(+:67.046);RNA5SP92(+:452.991)	0	0	16.667	58.333	2	-	-
NA12878	1157	81	2	2	3.29928e+07	3.30031e+07	33090597	33101974	0.99	deletion	126	126	-1	5602	5603	6252	6253	homozygous	1	400	22.59	3093.79	12818.1	22.59	1005.1	0.444	NA	NA12878_DLE1_assembly5	assembly_comparison	1005	26	70.2	not_applicable	-	LINC00486	5792	-	yes	25	LINC00486(+:17.15)	BIRC6-AS2(-:305.257);BIRC6-AS1(-:484.898);NLRC4(-:638.075)	AL133244.2(+:47.178);LTBP1(+:67.046);RNA5SP92(+:452.991)	0	0	16.667	58.333	2	-	-
NA12878	1071	82	2	2	3.29933e+07	3.30059e+07	33138155	33152938	1	deletion	125	125	-1	5614	5615	6263	6264	homozygous	1	401	71.59	3127.59	12796.3	71.59	2170.5	0.536	NA	NA12878_DLE1_assembly5	assembly_comparison	2171	55.4	100	not_applicable	LINC00486;LOC100271832	LTBP1	19431	LINC00486-LOC100271832	yes	21	AL133244.2(+:19.86)	BIRC6-AS2(-:352.815);BIRC6-AS1(-:532.456);NLRC4(-:685.633)	LTBP1(+:16.082);RNA5SP92(+:402.027);RASGRP3(+:505.453)	6	0.0109198	116.667	116.667	14	-	-
NA12878	1158	81	2	2	3.30393e+07	3.30519e+07	33138155	33152938	1	deletion	126	126	-1	5611	5612	6263	6264	homozygous	1	401	71.59	3099.73	12812.2	71.59	2170.5	0.495	NA	NA12878_DLE1_assembly5	assembly_comparison	2171	55.4	100	not_applicable	LINC00486;LOC100271832	LTBP1	19431	LINC00486-LOC100271832	yes	26	AL133244.2(+:19.86)	BIRC6-AS2(-:352.815);BIRC6-AS1(-:532.456);NLRC4(-:685.633)	LTBP1(+:16.082);RNA5SP92(+:402.027);RASGRP3(+:505.453)	6	0.0109198	116.667	116.667	14	-	-
NA12878	1072	82	2	2	3.30757e+07	3.30839e+07	33222492	33233456	1	deletion	125	125	-1	5625	5629	6276	6281	heterozygous	1	-1	190.45	3139.48	12785.7	190.45	2772.9	0.434	NA	NA12878_DLE1_assembly5	assembly_comparison	2773	42.2	54.4	not_applicable	LTBP1	LOC100271832	51291	-	yes	19	LTBP1(+:3.75)	SNORD112(-:3.166);Y_RNA(-:49.086);BIRC6-AS2(-:437.152)	RNA5SP92(+:321.509);RASGRP3(+:424.935);AC017050.1(+:588.053)	2548	4.63728	8.333	8.333	0	-	-
NA12878	1075	82	2	2	3.43767e+07	3.4381e+07	34523349	34529717	1	deletion	125	125	-1	5882	5883	6558	6559	heterozygous	1	-1	187.36	3434.94	12488.9	187.36	2043.4	0.513	NA	NA12878_DLE1_assembly5	assembly_comparison	2043	55.9	66.7	not_applicable	-	Mir_548	99022	-	yes	11	LINC01320(+:1.2)	AC008170.1(-:160.911);SLC25A5P2(-:455.5);AC069303.1(-:509.244)	AC012593.1(+:492.2);AC013442.2(+:956.06);MIR548AD(+:1163.754)	2003	3.6454	33.333	33.333	2	-	-
NA12878	1076	82	2	2	3.44936e+07	3.44954e+07	3.46426e+07	34644715	-1	deletion	125	125	-1	5902	5903	6579	6580	heterozygous	1	-1	2.16	3460.73	12462.8	2.16	229.4	0.547	NA	NA12878_DLE1_assembly5	assembly_comparison	230	24.5	87.7	not_applicable	-	Mir_548	13799.5	-	yes	20	LINC01320(+:0.78)	AC011748.1(-:10.89);AC008170.1(-:280.182);SLC25A5P2(-:574.771)	AC012593.1(+:377.202);AC013442.2(+:841.062);MIR548AD(+:1048.756)	46	0.0837186	0	116.667	0	-	-
NA12878	1077	82	2	2	3.45407e+07	3.4561e+07	34690185	3.47512e+07	1	deletion	125	125	-1	5911	5912	6588	6600	heterozygous	1	-1	1943.67	3470.79	12455.8	1943.67	40754	0.543	NA	NA12878_DLE1_assembly5	assembly_comparison	40754	31.4	52.6	not_applicable	-	Mir_548	61364	-	yes	25	LINC01320(+:6.5)	AC011748.1(-:58.454);AC008170.1(-:327.747);SLC25A5P2(-:622.336)	AC012593.1(+:270.675);AC013442.2(+:734.534);MIR548AD(+:942.229)	2329	4.23871	50	50	4	-	-
NA12878	1160	81	2	2	3.46971e+07	3.47072e+07	34796597	34810915	1	deletion	126	126	-1	5926	5927	6606	6608	heterozygous	1	-1	290.54	3465.47	12446.9	290.54	4210	0.441	NA	NA12878_DLE1_assembly5	assembly_comparison	4210	6.4	12.3	not_applicable	-	Mir_548	167776	-	yes	28	LINC01320(+:1.97)	AC011748.1(-:164.866);AC008170.1(-:434.159);SLC25A5P2(-:728.748)	AC012593.1(+:211.002);AC013442.2(+:674.862);MIR548AD(+:882.556)	21	0.0382193	8.333	8.333	0	-	-
NA12878	1078	82	2	2	35776502	3.57788e+07	35972017	35995471	1	deletion	125	125	-1	6136	6137	6854	6858	homozygous	1	403	3273.03	3754.89	12170.4	3273.03	21185.9	0.682	NA	NA12878_DLE1_assembly5	assembly_comparison	21186	52.9	77.2	not_applicable	-	LOC100288911	586421	-	yes	23	-	MRPL50P1(-:19.192);AC013442.1(-:524.574);AC019064.1(-:745.677)	CRIM1(+:584.45);VIT(+:925.362);RNU6-846P(+:1188.034)	1987	3.61628	66.667	66.667	2	-	-
NA12878	1162	81	2	2	3.58692e+07	3.58714e+07	35972017	35995471	1	deletion	126	126	-1	6145	6146	6854	6858	homozygous	1	403	3272.99	3734.68	12178.7	3272.99	21185.8	0.327	NA	NA12878_DLE1_assembly5	assembly_comparison	21186	52.9	77.2	not_applicable	-	LOC100288911	586421	-	yes	13	-	MRPL50P1(-:19.192);AC013442.1(-:524.574);AC019064.1(-:745.677)	CRIM1(+:584.45);VIT(+:925.362);RNU6-846P(+:1188.034)	1987	3.61628	66.667	66.667	2	-	-
NA12878	1163	81	2	2	3.60801e+07	3.60969e+07	36204516	36223776	1	deletion	126	126	-1	6183	6185	6898	6900	heterozygous	2	404	17.89	3780.1	12132.5	17.89	2446.8	0.407	NA	NA12878_DLE1_assembly5	assembly_comparison	2447	96.1	100	not_applicable	-	LOC100288911	358116	-	yes	29	-	MRPL50P1(-:251.691);AC013442.1(-:757.073);AC019064.1(-:978.176)	CRIM1(+:356.145);VIT(+:697.057);RNU6-846P(+:959.729)	3	0.00545991	116.667	116.667	14	-	-
NA12878	1079	82	2	2	35988761	3.60049e+07	36205758	36223776	0.99	deletion	125	125	-1	6176	6177	6899	6900	heterozygous	1	404	35.64	3804.21	12119.6	35.64	1830.2	0.587	NA	NA12878_DLE1_assembly5	assembly_comparison	1831	96.1	100	not_applicable	-	LOC100288911	358116	-	yes	35	-	MRPL50P1(-:252.933);AC013442.1(-:758.315);AC019064.1(-:979.418)	CRIM1(+:356.145);VIT(+:697.057);RNU6-846P(+:959.729)	2	0.00363994	116.667	116.667	14	-	-
NA12878	1024	82	2	2	3.72929e+06	3.77364e+06	3.73051e+06	3778369	1	deletion	124	124	-1	525	529	563	569	heterozygous	2	363	17.53	552.84	3393.84	17.53	3506	0.433	NA	NA12878_DLE1_assembly5	assembly_comparison	3507	6.4	12.3	not_applicable	ALLC	COLEC11	38279.5	-	yes	12	ALLC(+:51.15);GAPDHP48(-:100);AC010907.1(-:100);DCDC2C(+:20.91)	TMSB4XP2(-:62.374);AC010907.2(-:76.525);AC108488.3(-:111.418)	RN7SL531P(+:295.902);RNU6-649P(+:1211.498);SOX11(+:2051.147)	301	0.547811	8.333	8.333	0	-	-
NA12878	1025	82	2	2	3.81362e+06	3.83008e+06	3818193	3835440	0.9	deletion	124	124	-1	534	535	576	577	heterozygous	1	-1	6.52	554.63	3390.63	6.52	787.9	0.418	NA	NA12878_DLE1_assembly5	assembly_comparison	788	24	61.4	not_applicable	-	ALLC	67934	-	yes	19	DCDC2C(+:16.1)	AC010907.1(-:65.018);GAPDHP48(-:79.582);TMSB4XP2(-:150.055)	RN7SL531P(+:238.831);RNU6-649P(+:1154.427);SOX11(+:1994.076)	28	0.0509591	0	8.333	0	-	-
NA12878	1084	82	2	2	38849856	3.88636e+07	39065704	3.90799e+07	-1	deletion	125	125	-1	6693	6694	7488	7489	homozygous	1	409	2.2	4437.65	11485.2	2.2	453.3	0.435	NA	NA12878_DLE1_assembly5	assembly_comparison	453	37.3	80.7	not_applicable	DHX57	MORN2	23175.5	-	yes	39	DHX57(-:25.86)	ASS1P2(-:25.13);SRSF7(-:91.963);AC074366.1(-:167.36)	AC018693.1(+:5.934);MORN2(+:20.176);ARHGEF33(+:34.054)	58	0.105558	0	16.667	0	-	-
NA12878	1169	81	2	2	3.89483e+07	3.8962e+07	39065704	3.90799e+07	-1	deletion	126	126	-1	6702	6703	7488	7489	homozygous	1	409	2.2	4416.28	11494.6	2.2	453.3	0.543	NA	NA12878_DLE1_assembly5	assembly_comparison	453	37.3	80.7	not_applicable	DHX57	MORN2	23175.5	-	yes	39	DHX57(-:25.86)	ASS1P2(-:25.13);SRSF7(-:91.963);AC074366.1(-:167.36)	AC018693.1(+:5.934);MORN2(+:20.176);ARHGEF33(+:34.054)	58	0.105558	0	16.667	0	-	-
NA12878	1086	82	2	2	4.02968e+07	4.03088e+07	40513439	40551878	1	deletion	125	125	-1	6989	6990	7814	7822	heterozygous	1	-1	2001.7	4821.41	11104.4	2001.7	26416.7	0.375	NA	NA12878_DLE1_assembly5	assembly_comparison	26416	1	1.8	not_applicable	SLC8A1	SLC8A1-AS1	31091	-	yes	15	SLC8A1(-:8.65)	THUMPD2(-:547.239);RNU6-1185P(-:889.776);AC007684.2(-:959.97)	AC007877.1(+:207.068);AC007317.1(+:263.547);LINC01794(+:418.743)	0	0	0	0	0	-	-
NA12878	1171	81	2	2	4.06347e+07	4.06393e+07	4.07521e+07	40756964	-1	deletion	126	126	-1	7055	7056	7877	7878	heterozygous	1	-1	2.12	4865.03	11046.8	2.12	326	0.516	NA	NA12878_DLE1_assembly5	assembly_comparison	326	0.5	0	not_applicable	-	SLC8A1	94616.5	-	yes	28	SLC8A1(-:2.12)	THUMPD2(-:785.86);RNU6-1185P(-:1128.397);AC007684.2(-:1198.591)	AC007877.1(+:1.982);AC007317.1(+:58.461);LINC01794(+:213.657)	0	0	0	0	0	-	-
NA12878	1088	82	2	2	4.17207e+07	4.17281e+07	41966631	41976757	1	deletion	125	125	-1	7284	7285	8157	8158	heterozygous	1	-1	204.23	5169.72	10754.2	204.23	2724.5	0.45	NA	NA12878_DLE1_assembly5	assembly_comparison	2724	70.1	84.2	not_applicable	-	Y_RNA	107654	-	yes	23	-	AC007317.2(-:1115.824);SLC8A1(-:1639.221);THUMPD2(-:2000.431)	LDHAP3(+:67.13);LINC01913(+:107.538);RNU4-63P(+:118.654)	2439	4.4389	83.333	83.333	6	-	-
NA12878	1026	82	2	2	4.20349e+06	4.20776e+06	4209542	4224548	1	deletion	124	124	-1	590	591	635	641	heterozygous	1	-1	618.9	618.9	3327.57	1785.46	10729.4	0.586	NA	NA12878_DLE1_assembly5	assembly_comparison	10730	17.2	42.1	not_applicable	-	JA429818	46673	-	yes	24	-	AC012445.1(-:22.308);LINC01304(-:201.3);AC010907.1(-:456.367)	RNU6-649P(+:765.319);SOX11(+:1604.968);AC010729.2(+:1608.804)	1145	2.08386	25	25	0	-	-
NA12878	1089	82	2	2	4.20976e+07	4.21071e+07	42344993	42355580	0.99	deletion	125	125	-1	7345	7346	8221	8222	heterozygous	1	-1	28.56	5252.13	10671.7	28.56	1070.3	0.476	NA	NA12878_DLE1_assembly5	assembly_comparison	1070	33.8	70.2	not_applicable	-	EML4	40910	-	yes	30	-	AC013480.1(-:99.228);C2orf91(-:179.485);LINC01914(-:183.254)	EML4(+:37.913);SNORD75(+:308.937);AC025750.3(+:338.377)	1884	3.42882	58.333	58.333	4	-	-
NA12878	1090	82	2	2	4.22544e+07	4.22617e+07	42502769	4.25105e+07	-1	deletion	125	125	-1	7382	7383	8263	8265	heterozygous	1	-1	1.35	5298.12	10622.8	1.35	403.6	0.426	NA	NA12878_DLE1_assembly5	assembly_comparison	403	0.5	1.8	not_applicable	EML4	COX7A2L	67178.5	-	yes	48	EML4(+:8.39)	EML4-AS1(-:129.391);AC013480.1(-:257.004);C2orf91(-:337.261)	SNORD75(+:154.05);AC025750.3(+:183.49);MTA3(+:208.243)	0	0	0	0	0	-	-
NA12878	1173	81	2	2	4.27099e+07	4.27125e+07	42831495	42834416	-1	deletion	126	126	-1	7456	7457	8325	8326	heterozygous	1	-1	3.72	5374.7	10537.2	3.72	281.3	0.451	NA	NA12878_DLE1_assembly5	assembly_comparison	282	20.1	71.9	not_applicable	MTA3	KCNG3	110259	-	yes	32	MTA3(+:3.4)	AC025750.1(-:68.589);VDAC1P13(-:138.216);KCNG3(-:159.338)	Y_RNA(+:27.685);RNU6-137P(+:102.464);AC010883.2(+:518.542)	0	0	0	41.667	0	-	-
NA12878	1174	81	2	2	4.45413e+07	4.45438e+07	44662845	44665676	-1	deletion	126	126	-1	7782	7783	8696	8698	heterozygous	1	-1	1.18	5793.57	10118.6	1.18	268	0.363	NA	NA12878_DLE1_assembly5	assembly_comparison	268	0	0	not_applicable	CAMKMT	PREPL	73845	-	yes	29	CAMKMT(+:2.15)	PREPL(-:116.425);snoU13(-:193.138);AC019129.2(-:265.081)	SIX3(+:500.165);AC012354.1(+:513.127);AC012354.2(+:554.876)	0	0	0	0	0	-	-
NA12878	1091	82	2	2	4.45326e+07	4.4537e+07	44779855	44784525	-1	deletion	125	125	-1	7796	7797	8730	8731	homozygous	1	411	3.65	5837.84	10086	3.65	305.2	0.548	NA	NA12878_DLE1_assembly5	assembly_comparison	305	23	82.5	not_applicable	CAMKMT	MIR548AD	3197	-	yes	39	CAMKMT(+:2.6)	PREPL(-:233.435);snoU13(-:310.148);AC019129.2(-:382.091)	SIX3(+:381.316);AC012354.1(+:394.278);AC012354.2(+:436.027)	24	0.0436793	0	100	0	-	-
NA12878	1175	81	2	2	44657876	4.46622e+07	44779855	44784525	-1	deletion	126	126	-1	7811	7812	8730	8731	homozygous	1	411	3.65	5829.28	10082.6	3.65	305.2	0.46	NA	NA12878_DLE1_assembly5	assembly_comparison	306	23	82.5	not_applicable	CAMKMT	MIR548AD	3197	-	yes	41	CAMKMT(+:2.6)	PREPL(-:233.435);snoU13(-:310.148);AC019129.2(-:382.091)	SIX3(+:381.316);AC012354.1(+:394.278);AC012354.2(+:436.027)	24	0.0436793	0	100	0	-	-
NA12878	1029	82	2	2	4.75984e+06	4.78881e+06	4776157	4811462	1	deletion	124	124	-1	698	701	759	766	homozygous	1	365	134.85	747.44	3199.38	134.85	6334.3	0.481	NA	NA12878_DLE1_assembly5	assembly_comparison	6334	88.7	100	not_applicable	-	LOC727982	72346	-	yes	21	-	LINC01249(-:97.351);NPM1P48(-:211.363);AC068292.1(-:497.139)	RNU6-649P(+:178.405);SOX11(+:1018.054);AC010729.2(+:1021.89)	962	1.75081	116.667	116.667	14	-	-
NA12878	971	81	2	2	4.79565e+06	4.82462e+06	4776157	4811462	1	deletion	123	123	-1	703	706	759	766	homozygous	1	365	134.85	765.72	3202.07	134.85	6334.3	0.526	NA	NA12878_DLE1_assembly5	assembly_comparison	6335	88.7	100	not_applicable	-	LOC727982	72346	-	yes	29	-	LINC01249(-:97.351);NPM1P48(-:211.363);AC068292.1(-:497.139)	RNU6-649P(+:178.405);SOX11(+:1018.054);AC010729.2(+:1021.89)	962	1.75081	116.667	116.667	14	-	-
NA12878	998	82	2	2	485768	498381	486438	499601	0.88	deletion	124	124	-1	81	82	87	88	homozygous	1	338	4.49	88.3	3856.94	4.49	550.1	0.522	NA	NA12878_DLE1_assembly5	assembly_comparison	550	14.2	28.1	not_applicable	-	TMEM18	168372	-	yes	20	LINC01874(-:89.94);AC093326.2(+:100)	AC079779.3(-:192.497);ALKAL2(-:203.88);SH3YL1(-:265.708)	LINC01875(+:43.204);AC093326.1(+:55.552);TMEM18-DT(+:174.585)	56	0.101918	0	41.667	0	-	-
NA12878	941	81	2	2	495552	508165	486438	499601	0.88	deletion	123	123	-1	83	84	87	88	homozygous	1	338	4.49	89.36	3876.86	4.49	550.1	0.493	NA	NA12878_DLE1_assembly5	assembly_comparison	551	14.2	28.1	not_applicable	-	TMEM18	168372	-	yes	23	LINC01874(-:89.94);AC093326.2(+:100)	AC079779.3(-:192.497);ALKAL2(-:203.88);SH3YL1(-:265.708)	LINC01875(+:43.204);AC093326.1(+:55.552);TMEM18-DT(+:174.585)	56	0.101918	0	41.667	0	-	-
NA12878	1180	81	2	2	4.86522e+07	4.8674e+07	48764381	48789231	1	deletion	126	126	-1	8493	8498	9496	9501	heterozygous	1	-1	62.31	6726.4	9186.99	62.31	3107.5	0.53	NA	NA12878_DLE1_assembly5	assembly_comparison	3108	32.4	57.9	not_applicable	-	STON1-GTF2A1L	18495	-	yes	21	STON1(+:44.63);STON1-GTF2A1L(+:12.51)	RNU6-282P(-:32.32);AC093635.1(-:94.199);RNU4-49P(-:193.555)	GTF2A1L(+:52.706);ELOBP3(+:215.51);AC009975.1(+:244.248)	575	1.04648	41.667	41.667	2	-	-
NA12878	1182	81	2	2	4.94959e+07	4.95021e+07	49612271	49618914	-1	deletion	126	126	-1	8648	8649	9665	9666	heterozygous	1	-1	4.88	6925.2	8986.68	4.88	428.6	0.42	NA	NA12878_DLE1_assembly5	assembly_comparison	428	24.5	80.7	not_applicable	-	FSHR	230606	-	yes	26	AC009975.1(+:2.07);AC009975.2(-:5.06)	RNU6-439P(-:148.338);FSHR(-:419.975);CTBP2P5(-:466.865)	AC009971.1(+:168.612);RPL7P13(+:483.847);AC068725.1(+:929.867)	60	0.109198	0	91.667	0	-	-
NA12878	1096	82	2	2	5.16762e+07	5.16798e+07	51923119	51927991	0.99	deletion	125	125	-1	9112	9113	10200	10201	heterozygous	1	-1	33.19	7521.55	8402.28	33.19	1255.4	0.456	NA	NA12878_DLE1_assembly5	assembly_comparison	1255	11.8	22.8	not_applicable	-	NRXN1	663446	-	yes	19	AC007402.1(+:0.79)	AC007402.1(-:257.859);AC007682.2(-:749.689);AC007560.1(-:863.539)	ZNF863P(+:367.502);Y_RNA(+:594.142);LINC01867(+:666.749)	774	1.40866	8.333	25	0	-	-
NA12878	1183	81	2	2	5.18479e+07	51853359	51973135	51979061	0.9	deletion	126	126	-1	9135	9136	10215	10216	heterozygous	1	-1	10.75	7512.78	8399.1	10.75	506.4	0.533	NA	NA12878_DLE1_assembly5	assembly_comparison	506	8.3	29.8	not_applicable	-	NRXN1	713462	-	yes	24	AC007402.1(+:0.87)	AC007402.1(-:307.875);AC007682.2(-:799.705);AC007560.1(-:913.555)	ZNF863P(+:316.432);Y_RNA(+:543.072);LINC01867(+:615.679)	1393	2.53522	0	33.333	0	-	-
NA12878	1097	82	2	2	5.2498e+07	5.25003e+07	52751054	52789096	1	deletion	125	125	-1	9279	9280	10381	10388	homozygous	1	416	3766.27	7731.37	8194.81	3766.27	35763.7	0.551	NA	NA12878_DLE1_assembly5	assembly_comparison	35763	28.4	57.9	not_applicable	-	ASB3	1108021	-	yes	27	-	AC139712.3(-:26.228);AC139712.2(-:46.843);AC079304.1(-:543.129)	AC139712.1(+:5.69);FTH1P6(+:64.785);AC010967.2(+:299.277)	3334	6.06778	33.333	33.333	0	-	-
NA12878	1184	81	2	2	5.26213e+07	5.26235e+07	52751054	52789096	1	deletion	126	126	-1	9289	9290	10381	10388	homozygous	1	416	3766.27	7707.44	8206.82	3766.27	35763.7	0.46	NA	NA12878_DLE1_assembly5	assembly_comparison	35764	28.4	57.9	not_applicable	-	ASB3	1108021	-	yes	30	-	AC139712.3(-:26.228);AC139712.2(-:46.843);AC079304.1(-:543.129)	AC139712.1(+:5.69);FTH1P6(+:64.785);AC010967.2(+:299.277)	3334	6.06778	33.333	33.333	0	-	-
NA12878	1185	81	2	2	5.3966e+07	5.39793e+07	54134757	54148429	-1	deletion	126	126	-1	9548	9550	10686	10689	heterozygous	1	-1	1.3	8044.55	7865.94	1.3	379.5	0.476	NA	NA12878_DLE1_assembly5	assembly_comparison	379	0	0	not_applicable	PSME4	ASB3	47588	-	yes	45	PSME4(-:18.4)	GPR75(-:51.708);MIR3682(-:55.498);snoU13(-:64.895)	ACYP2(+:46.546);HMGB1P31(+:127.042);AC008280.3(+:158.262)	0	0	0	0	0	-	-
NA12878	1098	82	2	2	5.42612e+07	5.42734e+07	54554024	54568376	1	deletion	125	125	-1	9621	9622	10772	10773	homozygous	1	417	70.61	8183	7740.87	70.61	2128.3	0.507	NA	NA12878_DLE1_assembly5	assembly_comparison	2129	71.6	80.7	not_applicable	C2orf73	ACYP2	21590	-	yes	45	C2orf73(+:26.45)	TSPYL6(-:70.709);RNU7-172P(-:156.943);AC008280.2(-:243.913)	SPTBN1(+:112.078);RPL23AP32(+:185.104);EML6(+:379.26)	2086	3.79645	83.333	83.333	6	-	-
NA12878	1186	81	2	2	5.43841e+07	5.43963e+07	54554024	54568376	1	deletion	126	126	-1	9628	9629	10772	10773	homozygous	1	417	70.6	8153.31	7758.64	70.6	2128.3	0.463	NA	NA12878_DLE1_assembly5	assembly_comparison	2129	71.6	80.7	not_applicable	C2orf73	ACYP2	21590	-	yes	51	C2orf73(+:26.45)	TSPYL6(-:70.709);RNU7-172P(-:156.943);AC008280.2(-:243.913)	SPTBN1(+:112.078);RPL23AP32(+:185.104);EML6(+:379.26)	2086	3.79645	83.333	83.333	6	-	-
NA12878	1100	82	2	2	5.57859e+07	5.57977e+07	56077647	56089827	-1	deletion	125	125	-1	9907	9908	11094	11095	homozygous	1	419	2.58	8549.71	7373.6	2.58	427.3	0.412	NA	NA12878_DLE1_assembly5	assembly_comparison	427	4.4	15.8	not_applicable	-	EFEMP1	3270	-	yes	44	-	PNPT1(-:213.451);PPP4R3B(-:300.219);RNU6-221P(-:391.405)	AC011306.1(+:86.466);AC007744.1(+:281.938);CCDC85A(+:318.298)	137	0.249336	0	0	0	-	-
NA12878	1188	81	2	2	5.59092e+07	55920904	56077647	56089827	-1	deletion	126	126	-1	9913	9914	11094	11095	homozygous	1	419	2.58	8522.49	7388.89	2.58	427.3	0.601	NA	NA12878_DLE1_assembly5	assembly_comparison	427	4.4	15.8	not_applicable	-	EFEMP1	3270	-	yes	46	-	PNPT1(-:213.451);PPP4R3B(-:300.219);RNU6-221P(-:391.405)	AC011306.1(+:86.466);AC007744.1(+:281.938);CCDC85A(+:318.298)	137	0.249336	0	0	0	-	-
NA12878	1101	82	2	2	5.70417e+07	5.70519e+07	57337206	57347811	-1	deletion	125	125	-1	10161	10162	11381	11382	homozygous	1	420	2.5	8854.23	7069.1	2.5	386.5	0.535	NA	NA12878_DLE1_assembly5	assembly_comparison	386	21.1	75.4	not_applicable	-	SNORD78	423859	-	yes	24	-	AC010738.1(-:58.721);snoU13(-:91.01);RNA5SP93(-:871.854)	SNORD78(+:420.859);ACTG1P22(+:631.752);VRK2(+:783.953)	64	0.116478	0	66.667	0	-	-
NA12878	1189	81	2	2	5.71654e+07	5.71756e+07	57337206	57347811	-1	deletion	126	126	-1	10168	10169	11381	11382	homozygous	1	420	2.5	8831.53	7079.87	2.5	386.5	0.433	NA	NA12878_DLE1_assembly5	assembly_comparison	386	21.1	75.4	not_applicable	-	SNORD78	423859	-	yes	28	-	AC010738.1(-:58.721);snoU13(-:91.01);RNA5SP93(-:871.854)	SNORD78(+:420.859);ACTG1P22(+:631.752);VRK2(+:783.953)	64	0.116478	0	66.667	0	-	-
NA12878	1102	82	2	2	5.71031e+07	5.71057e+07	57399191	57402035	-1	deletion	125	125	-1	10169	10170	11391	11392	homozygous	1	421	1.1	8862.03	7060.37	1.1	199.8	0.526	NA	NA12878_DLE1_assembly5	assembly_comparison	200	0.5	1.8	not_applicable	-	SNORD78	369635	-	yes	26	-	AC010738.1(-:120.706);snoU13(-:152.995);RNA5SP93(-:933.839)	SNORD78(+:366.635);ACTG1P22(+:577.528);VRK2(+:729.729)	0	0	0	0	0	-	-
NA12878	1190	81	2	2	5.72268e+07	5.72295e+07	57399191	57402035	-1	deletion	126	126	-1	10176	10177	11391	11392	homozygous	1	421	1.1	8839.33	7071.15	1.1	199.8	0.474	NA	NA12878_DLE1_assembly5	assembly_comparison	200	0.5	1.8	not_applicable	-	SNORD78	369635	-	yes	30	-	AC010738.1(-:120.706);snoU13(-:152.995);RNA5SP93(-:933.839)	SNORD78(+:366.635);ACTG1P22(+:577.528);VRK2(+:729.729)	0	0	0	0	0	-	-
NA12878	1194	81	2	2	5.9445e+07	59452545	59615608	59631069	1	deletion	126	126	-1	10607	10608	11872	11874	heterozygous	1	-1	730.42	9384.94	6527.26	730.42	7885.7	0.533	NA	NA12878_DLE1_assembly5	assembly_comparison	7885	6.4	8.8	not_applicable	-	Mir_548	129056	-	yes	18	AC007100.1(-:2.43);AC007179.2(-:4.34)	AC007131.3(-:143.852);AC007238.1(-:925.181);FANCL(-:1226.23)	AC007179.1(+:27.618);AC007179.3(+:107.956);RNU6-508P(+:240.687)	375	0.682488	8.333	8.333	0	-	-
NA12878	1033	82	2	2	5.88822e+06	5.88917e+06	5997536	5998870	-1	deletion	124	124	-1	922	923	1005	1006	heterozygous	1	-1	8.81	1002.43	2942.82	8.81	385.4	0.484	NA	NA12878_DLE1_assembly5	assembly_comparison	386	0.5	0	not_applicable	-	LOC150622	73949	-	yes	36	-	LINC01810(-:43.763);AC108025.1(-:236.077);LINC01248(-:251.899)	SILC1(+:70.805);LINC01824(+:633.913);AC097517.1(+:787.968)	0	0	0	0	0	-	-
NA12878	1111	82	2	2	6.55171e+07	6.55305e+07	65804748	65818488	-1	deletion	125	125	-1	11705	11706	13124	13125	homozygous	1	430	1.19	10854.8	5067	1.19	373.2	0.459	NA	NA12878_DLE1_assembly5	assembly_comparison	373	34.8	31.6	not_applicable	FLJ16124	SPRED2	145093	-	yes	42	AC007389.1(+:2.58);AC007389.3(-:9.46)	Vault(-:19.182);RN7SL635P(-:29.211);AC007389.2(-:62.843)	AC007389.5(+:28.918);KRT18P33(+:72.341);AC007389.4(+:72.902)	38	0.0691588	0	0	0	-	-
NA12878	1200	81	2	2	6.56326e+07	6.56459e+07	65804748	65818488	-1	deletion	126	126	-1	11710	11711	13124	13125	homozygous	1	430	1.19	10836.7	5073.19	1.19	373.2	0.511	NA	NA12878_DLE1_assembly5	assembly_comparison	373	34.8	31.6	not_applicable	FLJ16124	SPRED2	145093	-	yes	35	AC007389.1(+:2.58);AC007389.3(-:9.46)	Vault(-:19.182);RN7SL635P(-:29.211);AC007389.2(-:62.843)	AC007389.5(+:28.918);KRT18P33(+:72.341);AC007389.4(+:72.902)	38	0.0691588	0	0	0	-	-
NA12878	1202	81	2	2	6.63175e+07	6.6337e+07	66489182	66510690	1	deletion	126	126	-1	11838	11842	13262	13266	heterozygous	1	-1	35.78	11009	4904.15	35.78	2081.6	0.464	NA	NA12878_DLE1_assembly5	assembly_comparison	2082	23	36.8	not_applicable	-	MIR4778	74691	-	yes	21	-	AC118345.2(-:19.55);AC118345.1(-:23.673);AC007389.3(-:669.482)	AC092669.1(+:40.791);LINC01873(+:96.748);MEIS1(+:146.894)	1490	2.71175	16.667	16.667	0	-	-
NA12878	976	81	2	2	7.54837e+06	7.55862e+06	7625419	7636145	-1	deletion	123	123	-1	1212	1213	1322	1323	heterozygous	1	369	4.43	1431.97	2534.25	4.43	475.9	0.491	NA	NA12878_DLE1_assembly5	assembly_comparison	476	14.7	28.1	not_applicable	-	LOC100506274	35039	-	yes	23	-	AC010904.1(-:157.54);RN7SKP112(-:341.061);AC068481.1(-:436.959)	RNU6ATAC37P(+:77.827);AC092580.4(+:172.316);LINC01871(+:226.787)	2	0.00363994	0	8.333	0	-	-
NA12878	1118	82	2	2	7.62495e+07	7.6257e+07	76522048	76531939	1	deletion	125	125	-1	13616	13617	15283	15285	homozygous	1	437	167.66	13296.2	2628.03	167.66	2433.8	0.5	NA	NA12878_DLE1_assembly5	assembly_comparison	2434	61.3	100	not_applicable	-	LRRTM4	442911	-	yes	41	AC073091.3(+:7.41)	AC073091.2(-:31.167);AC073091.1(-:33.888);AC073091.4(-:94.067)	AC068616.3(+:377.162);RNA5SP98(+:465.096);LRRTM4-AS1(+:678.152)	12	0.0218396	116.667	116.667	14	-	-
NA12878	1208	81	2	2	7.63618e+07	7.63692e+07	76522048	76531939	1	deletion	126	126	-1	13607	13608	15283	15285	homozygous	1	437	167.66	13276.8	2635.5	167.66	2433.8	0.509	NA	NA12878_DLE1_assembly5	assembly_comparison	2434	61.3	100	not_applicable	-	LRRTM4	442911	-	yes	42	AC073091.3(+:7.41)	AC073091.2(-:31.167);AC073091.1(-:33.888);AC073091.4(-:94.067)	AC068616.3(+:377.162);RNA5SP98(+:465.096);LRRTM4-AS1(+:678.152)	12	0.0218396	116.667	116.667	14	-	-
NA12878	1209	81	2	2	7.65892e+07	76592796	76752471	76756265	-1	deletion	126	126	-1	13643	13644	15324	15325	homozygous	1	438	1.9	13325.8	2585.4	1.9	237.4	0.527	NA	NA12878_DLE1_assembly5	assembly_comparison	237	4.4	15.8	not_applicable	-	LRRTM4	218585	-	yes	32	-	RN7SKP203(-:77.266);AC073091.2(-:261.59);AC073091.1(-:264.311)	AC068616.3(+:152.836);RNA5SP98(+:240.77);LRRTM4-AS1(+:453.826)	0	0	0	41.667	0	-	-
NA12878	1119	82	2	2	7.64766e+07	7.64802e+07	76752471	76756265	-1	deletion	125	125	-1	13652	13653	15324	15325	homozygous	1	438	1.9	13344.7	2578.4	1.9	237.4	0.468	NA	NA12878_DLE1_assembly5	assembly_comparison	238	4.4	15.8	not_applicable	-	LRRTM4	218585	-	yes	34	-	RN7SKP203(-:77.266);AC073091.2(-:261.59);AC073091.1(-:264.311)	AC068616.3(+:152.836);RNA5SP98(+:240.77);LRRTM4-AS1(+:453.826)	0	0	0	41.667	0	-	-
NA12878	1120	82	2	2	7.64962e+07	7.65069e+07	76772457	76784765	0.99	deletion	125	125	-1	13657	13659	15329	15331	homozygous	1	439	59.86	13348.6	2575.9	59.86	1698.7	0.482	NA	NA12878_DLE1_assembly5	assembly_comparison	1698	84.8	96.5	not_applicable	-	LRRTM4	190085	-	yes	35	-	RN7SKP203(-:97.252);AC073091.2(-:281.576);AC073091.1(-:284.297)	AC068616.3(+:124.336);RNA5SP98(+:212.27);LRRTM4-AS1(+:425.326)	2412	4.38976	91.667	91.667	10	-	-
NA12878	1210	81	2	2	7.66089e+07	7.66195e+07	76772457	76784765	0.99	deletion	126	126	-1	13648	13650	15329	15331	homozygous	1	439	59.86	13329.6	2582.89	59.86	1698.7	0.514	NA	NA12878_DLE1_assembly5	assembly_comparison	1699	84.8	96.5	not_applicable	-	LRRTM4	190085	-	yes	33	-	RN7SKP203(-:97.252);AC073091.2(-:281.576);AC073091.1(-:284.297)	AC068616.3(+:124.336);RNA5SP98(+:212.27);LRRTM4-AS1(+:425.326)	2412	4.38976	91.667	91.667	10	-	-
NA12878	1121	82	2	2	7.78329e+07	7.78353e+07	78115772	78118504	-1	deletion	125	125	-1	13930	13931	15634	15635	heterozygous	1	-1	9.9	13682.3	2241.51	9.9	410.4	0.502	NA	NA12878_DLE1_assembly5	assembly_comparison	411	45.6	71.9	not_applicable	-	SNAR-H	63529	-	yes	40	AC012494.1(-:1.37)	AC013716.1(-:675.059);AC079117.3(-:843.868);AC079117.2(-:865.31)	LINC01851(+:21.492);AC012494.2(+:194.351);AC064872.1(+:543.472)	2630	4.78652	0	33.333	0	-	-
NA12878	1122	82	2	2	7.87862e+07	7.87907e+07	79074524	79083724	1	deletion	125	125	-1	14109	14110	15830	15831	homozygous	1	440	691.74	13911.5	2012.48	691.74	4713.9	0.62	NA	NA12878_DLE1_assembly5	assembly_comparison	4714	26	43.9	not_applicable	-	REG3G	169088	-	yes	33	-	CYCSP6(-:431.605);AC012494.1(-:1192.373);AC013716.1(-:1633.811)	RNU6-827P(+:22.849);RNU6-812P(+:23.03);REG3G(+:166.088)	1742	3.17039	41.667	41.667	0	-	-
NA12878	1211	81	2	2	7.88994e+07	7.89039e+07	79074524	79083724	1	deletion	126	126	-1	14103	14104	15830	15831	homozygous	1	440	691.74	13906.4	2005.68	691.74	4713.9	0.386	NA	NA12878_DLE1_assembly5	assembly_comparison	4714	26	43.9	not_applicable	-	REG3G	169088	-	yes	18	-	CYCSP6(-:431.605);AC012494.1(-:1192.373);AC013716.1(-:1633.811)	RNU6-827P(+:22.849);RNU6-812P(+:23.03);REG3G(+:166.088)	1742	3.17039	41.667	41.667	0	-	-
NA12878	1212	81	2	2	8.00502e+07	80085357	80232574	80267974	-1	deletion	126	126	-1	14346	14353	16102	16110	heterozygous	1	-1	1.65	14212.3	1699.09	1.65	212.5	0.487	NA	NA12878_DLE1_assembly5	assembly_comparison	212	0	0	not_applicable	CTNNA2	LRRTM1	261029	-	yes	31	CTNNA2(+:2.83);AC016716.2(-:100)	MIR4264(-:353.154);RNU6-561P(-:365.586);AC010975.1(-:428.684)	AC016670.1(+:200.774);RN7SL201P(+:1923.229);RNU6-685P(+:2224.762)	0	0	0	0	0	-	-
NA12878	1125	82	2	2	8.20355e+07	8.20489e+07	82331855	82345606	-1	deletion	125	125	-1	14777	14782	16585	16591	homozygous	1	442	1.16	14701.7	1219.63	1.16	371	0.498	NA	NA12878_DLE1_assembly5	assembly_comparison	371	20.6	73.7	not_applicable	-	5S_rRNA	608405	-	yes	26	-	AC079896.1(-:118.459);AC013262.1(-:435.254);RNA5SP99(-:605.517)	RNU6-685P(+:147.13);AC109638.1(+:488.17);MTND4P25(+:693.502)	46	0.0837186	0	100	0	-	-
NA12878	1214	81	2	2	8.21448e+07	8.21582e+07	82331855	82345606	-1	deletion	126	126	-1	14764	14769	16585	16591	homozygous	1	442	1.16	14686.9	1222.5	1.16	371	0.506	NA	NA12878_DLE1_assembly5	assembly_comparison	371	20.6	73.7	not_applicable	-	5S_rRNA	608405	-	yes	31	-	AC079896.1(-:118.459);AC013262.1(-:435.254);RNA5SP99(-:605.517)	RNU6-685P(+:147.13);AC109638.1(+:488.17);MTND4P25(+:693.502)	46	0.0837186	0	100	0	-	-
NA12878	1126	82	2	2	8.20427e+07	8.20489e+07	82339125	82345606	-1	deletion	125	125	-1	14781	14782	16590	16591	homozygous	1	442	1.16	14704.1	1219.65	1.16	319.2	0.5	NA	NA12878_DLE1_assembly5	assembly_comparison	319	20.6	73.7	not_applicable	-	5S_rRNA	615675	-	yes	29	-	AC079896.1(-:125.729);AC013262.1(-:442.524);RNA5SP99(-:612.787)	RNU6-685P(+:147.13);AC109638.1(+:488.17);MTND4P25(+:693.502)	48	0.0873585	0	100	0	-	-
NA12878	1215	81	2	2	8.2152e+07	8.21582e+07	82339125	82345606	-1	deletion	126	126	-1	14768	14769	16590	16591	homozygous	1	442	1.16	14689.4	1222.52	1.16	319.2	0.497	NA	NA12878_DLE1_assembly5	assembly_comparison	319	20.6	73.7	not_applicable	-	5S_rRNA	615675	-	yes	33	-	AC079896.1(-:125.729);AC013262.1(-:442.524);RNA5SP99(-:612.787)	RNU6-685P(+:147.13);AC109638.1(+:488.17);MTND4P25(+:693.502)	48	0.0873585	0	100	0	-	-
NA12878	1127	82	2	2	8.31743e+07	8.31782e+07	83475680	8.34798e+07	-1	deletion	125	125	-1	14997	14998	16825	16826	heterozygous	1	-1	1.42	14971.4	951.22	1.42	224.4	0.335	NA	NA12878_DLE1_assembly5	assembly_comparison	224	0	0	not_applicable	-	LOC1720	390788	-	yes	16	-	AC138623.1(-:26.666);MTND6P7(-:428.018);AC010105.1(-:768.731)	LINC01809(+:267.114);RPL37P10(+:339.256);RNU6-1312P(+:402.034)	0	0	0	0	0	-	-
NA12878	1218	81	2	2	84558357	8.45654e+07	84751668	84759048	-1	deletion	126	126	-1	15219	15220	17096	17097	heterozygous	1	-1	2.72	15240.4	671.42	2.72	325.7	0.501	NA	NA12878_DLE1_assembly5	assembly_comparison	326	70.1	77.2	not_applicable	DNAH6	SUCLG1	65083	-	yes	42	DNAH6(+:4.41)	SUCLG1(-:98.016);ST6GALNAC2P1(-:481.659);AC138623.1(-:1302.654)	DUXAP1(+:215.845);AC010087.1(+:315.787);RPL12P18(+:339.772)	67	0.121938	0	100	0	-	-
NA12878	1036	82	2	2	8.50739e+06	8.51017e+06	8614019	8617125	-1	deletion	124	124	-1	1364	1365	1499	1500	homozygous	1	371	5.17	1606.91	2338.33	5.17	320	0.498	NA	NA12878_DLE1_assembly5	assembly_comparison	320	30.9	98.2	not_applicable	-	LINC00299	145471	-	yes	51	LINC00299(-:1.82);LINC01814(-:6.94)	LINC00298(-:548.463);AC007463.1(-:584.121);AC092580.1(-:734.45)	AC092617.1(+:8.425);SNRPEP5(+:123.087);ID2(+:198.85)	28	0.0509591	0	116.667	0	-	-
NA12878	978	81	2	2	8.53971e+06	8.5425e+06	8614019	8617125	-1	deletion	123	123	-1	1369	1370	1499	1500	homozygous	1	371	5.17	1640.82	2325.39	5.17	320	0.509	NA	NA12878_DLE1_assembly5	assembly_comparison	320	30.9	98.2	not_applicable	-	LINC00299	145471	-	yes	51	LINC00299(-:1.82);LINC01814(-:6.94)	LINC00298(-:548.463);AC007463.1(-:584.121);AC092580.1(-:734.45)	AC092617.1(+:8.425);SNRPEP5(+:123.087);ID2(+:198.85)	28	0.0509591	0	116.667	0	-	-
NA12878	1132	82	2	2	8.68994e+07	8.69036e+07	87194416	87198886	-1	deletion	125	125	-1	15652	15653	17558	17559	heterozygous	1	-1	3.82	15798.1	125.74	3.82	306.8	0.503	NA	NA12878_DLE1_assembly5	assembly_comparison	307	19.6	70.2	not_applicable	RMND5A;RGPD1	PLGLB2	38702	-	yes	20	RGPD1(+:9.88)	NDUFB4P5(-:29.831);AC111200.2(-:34.043);AC111200.1(-:79.218)	AC092651.3(+:100.89);AC083899.1(+:150.435);MIR4771-2(+:220.023)	0	0	0	33.333	0	-	-
NA12878	1222	780	2	2	590678	597593	88316111	88323281	-1	deletion	127	127	-1	92	93	17739	17740	homozygous	1	-1	1.15	124.88	186.68	1.15	254.7	0.979	NA	NA12878_DLE1_assembly5	assembly_comparison	254	15.7	56.1	not_applicable	-	KRCC1	3443	-	yes	35	RNU2-63P(-:100);AC108479.3(+:100)	snoU13(-:2.49);AC108479.4(-:10.584);AC108479.2(-:32.878)	SMYD1(+:41.063);THNSL2(+:143.533);AC012671.3(+:267.83)	16	0.0291195	0	16.667	0	-	-
NA12878	1228	2190	2	2	131888	141996	89021363	8.90345e+07	1	deletion	128	128	-1	31	32	17882	17884	homozygous	1	448	23.01	40.06	23.01	59.47	3007.1	0.416	NA	NA12878_DLE1_assembly5	assembly_comparison	3006	71.1	94.7	not_applicable	RPIA	ANKRD36BP2	30940.5	-	yes	26	RPIA(+:32.26)	AC062029.1(-:28.668);EIF2AK3(-:162.104);AC012671.1(-:256.078)	ANKRD36BP2(+:27.846);AC096579.1(+:29.356);MIR4436A(+:74.406)	80	0.145597	108.333	108.333	16	-	-
NA12878	1225	780	2	2	1297516	1.31299e+06	89021363	89039748	1	deletion	127	127	-1	221	224	17882	17887	homozygous	1	448	22.64	291.82	22.64	93.61	2908.8	0.585	NA	NA12878_DLE1_assembly5	assembly_comparison	2909	71.6	94.7	not_applicable	RPIA	ANKRD36BP2	25671	-	yes	23	RPIA(+:41.15)	AC062029.1(-:28.668);EIF2AK3(-:162.104);AC012671.1(-:256.078)	ANKRD36BP2(+:22.576);AC096579.1(+:24.087);MIR4436A(+:69.136)	80	0.145597	108.333	108.333	16	-	-
NA12878	1257	1740	2	2	71954.3	82579.1	91630013	91640972	-1	deletion	145	145	-1	2	4	18090	18093	heterozygous	1	-1	1.4	5.59	31.58	1.4	334.3	0.083	NA	NA12878_DLE1_assembly5	assembly_comparison	334	9.8	35.1	not_applicable	-	DQ576041	74362	-	yes	25	AC018696.1(+:100)	RP11-685N3.1(-:1089.174);AC233263.2(-:1114.518);AC233263.2(-:1162.309)	IGKV1OR1-1(+:34.931);AC018696.7(+:96.628);AC233266.1(+:122.565)	1	0.00181997	0	50	0	-	-
NA12878	1262	1670	2	2	164795	187230	91736780	9.17681e+07	1	deletion	147	147	-1	18	22	18108	18114	unknown	-1	454	12.22	12.22	34.58	44.02	8909.5	0.212	NA	NA12878_DLE1_assembly5	assembly_comparison	8909	18.6	66.7	not_applicable	-	DQ571479	13189	-	yes	23	AC018696.6(-:100);AC018696.7(+:100);AC233266.1(+:100);AC242852.1(+:100);FP700111.3(+:100);AC244015.1(+:100);AC233266.2(+:100)	AC018696.5(-:10.731);AC018696.2(-:40.561);AC018696.3(-:48.394)	AC244015.2(+:6.382);AC242852.2(+:6.382);FP700111.2(+:6.387)	53	0.0964583	83.333	83.333	0	-	-
NA12878	1255	2150	2	2	126215	138486	91744643	91765516	1	deletion	143	143	-1	20	21	18110	18112	unknown	-1	454	9.04	9.04	24.85	36.69	8601.9	0.093	NA	NA12878_DLE1_assembly5	assembly_comparison	8602	18.6	66.7	not_applicable	-	DQ571479	21052	-	yes	28	AC233266.1(+:100);AC242852.1(+:100);FP700111.3(+:100);AC244015.1(+:100);AC233266.2(+:23.34)	AC018696.6(-:7.469);AC018696.5(-:18.594);AC018696.2(-:48.424)	AC244015.2(+:8.99);AC242852.2(+:8.99);FP700111.2(+:8.995)	53	0.0964583	83.333	83.333	0	-	-
NA12878	1266	2031	2	2	170160	186651	91768124	9.17852e+07	0.55	deletion	148	148	-1	27	28	18114	18115	heterozygous	2	454	1.96	7.35	25.35	1.96	607.7	0.112	NA	NA12878_DLE1_assembly5	assembly_comparison	607	12.7	43.9	not_applicable	-	LOC654342	19965.1	-	yes	43	AC233266.1(+:100);AC242852.1(+:100);FP700111.3(+:100);AC244015.1(+:100);AC233266.2(+:100);AC244015.2(+:33.55);AC242852.2(+:33.55);FP700111.2(+:33.46);AC116050.1(+:33.49)	AC018696.6(-:30.95);AC018696.5(-:42.075);AC018696.2(-:71.905)	AC006453.5(+:7.296);RNA5SP100(+:74.66);AC027612.4(+:122.826)	4	0.00727987	0	50	0	-	-
NA12878	1260	2032	2	2	165230	181722	91768124	9.17852e+07	0.55	deletion	146	146	-1	26	27	18114	18115	unknown	-1	454	1.96	5.09	25.35	1.96	607.7	0.141	NA	NA12878_DLE1_assembly5	assembly_comparison	607	12.7	43.9	not_applicable	-	LOC654342	19965.1	-	yes	48	AC233266.1(+:100);AC242852.1(+:100);FP700111.3(+:100);AC244015.1(+:100);AC233266.2(+:100);AC244015.2(+:33.55);AC242852.2(+:33.55);FP700111.2(+:33.46);AC116050.1(+:33.49)	AC018696.6(-:30.95);AC018696.5(-:42.075);AC018696.2(-:71.905)	AC006453.5(+:7.296);RNA5SP100(+:74.66);AC027612.4(+:122.826)	4	0.00727987	0	50	0	-	-
NA12878	1274	622	2	2	2.69686e+06	2.70014e+06	97852796	97857987	0.99	deletion	164	164	-1	399	400	18654	18655	homozygous	1	455	26.26	545.08	26.26	191.23	1915.8	0.403	NA	NA12878_DLE1_assembly5	assembly_comparison	1915	57.8	87.7	not_applicable	ANKRD36	LOC100506123	90242	-	yes	24	ANKRD36(+:7.4)	FAHD2B(-:100.476);AC018892.2(-:148.598);TRIM43CP(-:158.078)	AC159540.2(+:86.106);IGKV2OR2-7(+:176.738);IGKV2OR2-8(+:180.88)	1525	2.77545	75	75	4	-	-
NA12878	1278	621	2	2	2.78234e+06	2.78562e+06	97852796	97857987	0.99	deletion	165	165	-1	417	418	18654	18655	homozygous	1	455	28.56	551	28.56	191.25	1915.9	0.597	NA	NA12878_DLE1_assembly5	assembly_comparison	1916	57.8	87.7	not_applicable	ANKRD36	LOC100506123	90242	-	yes	22	ANKRD36(+:7.4)	FAHD2B(-:100.476);AC018892.2(-:148.598);TRIM43CP(-:158.078)	AC159540.2(+:86.106);IGKV2OR2-7(+:176.738);IGKV2OR2-8(+:180.88)	1525	2.77545	75	75	4	-	-
NA12878	1300	482	2	2	1.25615e+07	1.25663e+07	98077027	98082214	-1	deletion	167	167	-1	2219	2221	18695	18698	heterozygous	1	457	5.32	34.91	2798.22	5.32	361.4	0.506	NA	NA12878_DLE1_assembly5	assembly_comparison	361	27	71.9	not_applicable	LOC100506123	ANKRD36B	39047	-	yes	13	AC159540.1(-:22.92)	AC159540.3(-:4.479);IGKV3OR2-5(-:49.507);IGKV1OR2-6(-:55.663)	AC092683.2(+:1.454);AC017099.2(+:149.887);COX5B(+:177.311)	2	0.00363994	0	58.333	0	-	-
NA12878	1302	482	2	2	1.09865e+07	1.09925e+07	99635577	9.9642e+07	-1	deletion	167	167	-1	1948	1949	19001	19002	heterozygous	1	-1	7.09	364.5	2471.21	7.09	462.9	0.493	NA	NA12878_DLE1_assembly5	assembly_comparison	462	1.5	5.3	not_applicable	TSGA10	KIAA1211L	82894	-	yes	29	TSGA10(-:7.86)	RNU7-46P(-:175.439);KIAA1211L(-:222.268);LINC02611(-:255.016)	AC019097.1(+:73.506);C2orf15(+:112.972);AC079447.1(+:112.972)	0	0	0	0	0	-	-
NA12878	2054	632	3	3	7.13634e+06	7.13867e+06	1.00521e+08	100523861	0.9	deletion	187	187	-1	1353	1354	20137	20138	heterozygous	1	-1	52.81	1673.16	23056.8	52.81	913.4	0.433	NA	NA12878_DLE1_assembly5	assembly_comparison	914	5.4	19.3	not_applicable	ABI3BP	TFG	52805.5	-	yes	21	ABI3BP(-:3.78)	GMFBP1(-:133.721);TOMM70(-:435.341);SNORD61(-:577.25)	RNU6-865P(+:144.61);ACTR3P3(+:355.077);snoU13(+:393.815)	825	1.50147	0	8.333	0	-	-
NA12878	1969	631	3	3	7.80491e+06	7.80993e+06	101184284	101189619	-1	deletion	186	186	-1	1496	1497	20288	20289	homozygous	1	725	3.65	1813.49	14643.8	3.65	317.1	0.521	NA	NA12878_DLE1_assembly5	assembly_comparison	317	13.2	47.4	not_applicable	SENP7	FAM172BP	48092	-	yes	34	SENP7(-:6)	AC110994.3(-:5.199);IMPG2(-:239.894);AC080014.1(-:551.465)	snoU13(+:28.38);FAM172BP(+:48.116);TRMT10C(+:88.093)	591	1.0756	0	8.333	0	-	-
NA12878	2056	632	3	3	7.79844e+06	7.80346e+06	101184284	101189619	-1	deletion	187	187	-1	1488	1489	20288	20289	homozygous	1	725	3.65	1829.47	22900.4	3.65	317.1	0.494	NA	NA12878_DLE1_assembly5	assembly_comparison	317	13.2	47.4	not_applicable	SENP7	FAM172BP	48092	-	yes	34	SENP7(-:6)	AC110994.3(-:5.199);IMPG2(-:239.894);AC080014.1(-:551.465)	snoU13(+:28.38);FAM172BP(+:48.116);TRMT10C(+:88.093)	591	1.0756	0	8.333	0	-	-
NA12878	1971	631	3	3	8.61902e+06	8.63205e+06	101992245	102005647	-1	deletion	186	186	-1	1649	1652	20462	20465	heterozygous	1	-1	3.77	1993.75	14463.5	3.77	372.8	0.503	NA	NA12878_DLE1_assembly5	assembly_comparison	373	0	0	not_applicable	-	ZPLD1	148212	-	yes	29	ZPLD1(+:5.1)	AC020651.1(-:446.608);RPL24(-:589.31);Y_RNA(-:608.341)	RNU1-43P(+:870.157);NDUFA4P2(+:951.184);TUBBP11(+:1340.858)	0	0	0	0	0	-	-
NA12878	1973	631	3	3	9.42979e+06	9.439e+06	102805215	102814789	-1	deletion	186	186	-1	1804	1807	20630	20632	heterozygous	1	-1	2.42	2191.39	14266.6	2.42	362.6	0.492	NA	NA12878_DLE1_assembly5	assembly_comparison	363	8.3	29.8	not_applicable	-	DD413615	135501	-	yes	37	-	RNU6-461P(-:328.307);AC063938.1(-:462.31);AC020651.1(-:1259.578)	RNU1-43P(+:61.015);NDUFA4P2(+:142.042);TUBBP11(+:531.716)	29	0.0527791	0	41.667	0	-	-
NA12878	1977	631	3	3	1.08969e+07	10907987	104276149	104287859	0.9	deletion	186	186	-1	2078	2079	20933	20934	homozygous	1	729	6.13	2533.59	13923.7	6.13	573.6	0.452	NA	NA12878_DLE1_assembly5	assembly_comparison	573	38.2	50.9	not_applicable	-	MIR548A3	330045	-	yes	38	-	AC016970.1(-:499.597);AC046144.1(-:1015.67);MIR548AB(-:1030.272)	ALCAM(+:794.894);AC131237.1(+:1588.405);Y_RNA(+:1943.885)	951	1.73079	0	66.667	0	-	-
NA12878	2062	632	3	3	1.08833e+07	1.08945e+07	104276149	104287859	0.9	deletion	187	187	-1	2061	2062	20933	20934	homozygous	1	729	6.13	2558.83	22171.1	6.13	573.6	0.532	NA	NA12878_DLE1_assembly5	assembly_comparison	574	38.2	50.9	not_applicable	-	MIR548A3	330045	-	yes	35	-	AC016970.1(-:499.597);AC046144.1(-:1015.67);MIR548AB(-:1030.272)	ALCAM(+:794.894);AC131237.1(+:1588.405);Y_RNA(+:1943.885)	951	1.73079	0	66.667	0	-	-
NA12878	1721	71	3	3	1.10592e+07	1.10801e+07	11103520	11127948	1	deletion	184	184	-1	2010	2014	2252	2257	heterozygous	1	-1	83.32	2464.04	18420.1	83.32	3530.1	0.537	NA	NA12878_DLE1_assembly5	assembly_comparison	3530	11.8	12.3	not_applicable	-	SLC6A1	22586	-	yes	22	-	SLC6A1-AS1(-:52.736);AC027128.1(-:144.639);LINC00606(-:299.485)	HRH1(+:47.831);ATG7(+:183.047);AC022001.2(+:517.71)	780	1.41958	16.667	16.667	0	-	-
NA12878	2070	632	3	3	1.7835e+07	1.78409e+07	111241334	111252408	1	deletion	187	187	-1	3442	3444	22511	22513	heterozygous	1	-1	361.39	4259.04	20471.4	361.39	5191.4	0.529	NA	NA12878_DLE1_assembly5	assembly_comparison	5191	30.9	43.9	not_applicable	-	CD96	8518	-	yes	21	CD96(+:4.58)	AC092916.1(-:53.174);NECTIN3-AS1(-:631.103);RPSAP29(-:837.201)	AC055748.1(+:97.111);PLCXD2(+:138.115);PHLDB2(+:195.936)	1299	2.36414	16.667	16.667	0	-	-
NA12878	1986	631	3	3	2.10648e+07	2.10714e+07	114462412	114469346	-1	deletion	186	186	-1	4099	4100	23225	23226	homozygous	1	737	2.8	5041.56	11415.7	2.8	319.8	0.552	NA	NA12878_DLE1_assembly5	assembly_comparison	320	24.5	87.7	not_applicable	-	MIR4796	41	-	yes	28	ZBTB20(-:1.55);MIR4796(-:100)	MIR568(-:424.09);AC093010.3(-:426.064);ZNF80(-:505.934)	ZBTB20-AS3(+:119.615);YBX1P3(+:177.042);ZBTB20-AS4(+:346.924)	81	0.147418	0	100	0	-	-
NA12878	2071	632	3	3	2.10483e+07	2.1055e+07	114462412	114469346	-1	deletion	187	187	-1	4076	4077	23225	23226	homozygous	1	737	2.8	5058.02	19671.9	2.8	319.8	0.427	NA	NA12878_DLE1_assembly5	assembly_comparison	320	24.5	87.7	not_applicable	-	MIR4796	41	-	yes	29	ZBTB20(-:1.55);MIR4796(-:100)	MIR568(-:424.09);AC093010.3(-:426.064);ZNF80(-:505.934)	ZBTB20-AS3(+:119.615);YBX1P3(+:177.042);ZBTB20-AS4(+:346.924)	81	0.147418	0	100	0	-	-
NA12878	1706	71	3	3	1.10638e+06	1.10905e+06	1155249	1158229	-1	deletion	184	184	-1	225	226	249	250	homozygous	1	623	4.59	223.11	20659.6	4.59	316.2	0.425	NA	NA12878_DLE1_assembly5	assembly_comparison	316	11.3	40.4	not_applicable	CNTN6	AK126307	267552	-	yes	33	CNTN6(+:2.88)	RN7SL120P(-:44.983);RPSAP32(-:492.777);AC087428.1(-:586.554)	RPL23AP39(+:610.525);RPL21P17(+:786.106);CNTN4(+:979.268)	0	0	0	16.667	0	-	-
NA12878	1833	72	3	3	1103939	1.1066e+06	1155249	1158229	-1	deletion	185	185	-1	225	226	249	250	homozygous	1	623	4.59	228.01	20620	4.59	316.2	0.577	NA	NA12878_DLE1_assembly5	assembly_comparison	317	11.3	40.4	not_applicable	CNTN6	AK126307	267552	-	yes	25	CNTN6(+:2.88)	RN7SL120P(-:44.983);RPSAP32(-:492.777);AC087428.1(-:586.554)	RPL23AP39(+:610.525);RPL21P17(+:786.106);CNTN4(+:979.268)	0	0	0	16.667	0	-	-
NA12878	1987	631	3	3	2.35379e+07	2.35458e+07	116942756	116950985	-1	deletion	186	186	-1	4578	4579	23771	23772	homozygous	1	738	2.33	5632.2	10824.6	2.33	327	0.429	NA	NA12878_DLE1_assembly5	assembly_comparison	327	1.5	5.3	not_applicable	-	JB175279	196357	-	yes	41	-	RNU5E-8P(-:255.797);MIR4447(-:370.632);BZW1P2(-:575.007)	RNU6-1200P(+:309.067);AC092691.3(+:484.721);AC068633.2(+:1253.738)	0	0	0	0	0	-	-
NA12878	2072	632	3	3	2.35215e+07	2.35294e+07	116942756	116950985	-1	deletion	187	187	-1	4554	4555	23771	23772	homozygous	1	738	2.33	5645.34	19084.1	2.33	327	0.571	NA	NA12878_DLE1_assembly5	assembly_comparison	327	1.5	5.3	not_applicable	-	JB175279	196357	-	yes	33	-	RNU5E-8P(-:255.797);MIR4447(-:370.632);BZW1P2(-:575.007)	RNU6-1200P(+:309.067);AC092691.3(+:484.721);AC068633.2(+:1253.738)	0	0	0	0	0	-	-
NA12878	2074	632	3	3	2.38868e+07	2.38909e+07	117309426	117313828	-1	deletion	187	187	-1	4635	4636	23858	23859	heterozygous	1	-1	1.31	5720.07	19008.5	1.31	223.2	0.414	NA	NA12878_DLE1_assembly5	assembly_comparison	223	0.5	1.8	not_applicable	-	JB175279	563027	-	yes	24	-	RNU5E-8P(-:622.467);MIR4447(-:737.302);BZW1P2(-:941.677)	AC092691.3(+:121.878);AC068633.2(+:890.895);IGSF11-AS1(+:1345.092)	0	0	0	0	0	-	-
NA12878	1988	631	3	3	2.58698e+07	2.58829e+07	119277899	119291403	-1	deletion	186	186	-1	5028	5030	24283	24286	heterozygous	1	-1	1.01	6206.05	10250.2	1.01	354.8	0.457	NA	NA12878_DLE1_assembly5	assembly_comparison	354	0	0	not_applicable	CD80	ADPRH	7120	-	yes	55	CD80(-:10.08)	AC073352.1(-:58.374);TMEM39A(-:127.103);RNU6-1127P(-:214.218)	ADPRH(+:3.712);PLA1A(+:22.319);AC023494.1(+:90.68)	0	0	0	0	0	-	-
NA12878	1992	631	3	3	2.97843e+07	2.97937e+07	123193467	123203192	-1	deletion	186	186	-1	5748	5749	25106	25107	homozygous	1	741	1.19	7112.47	9343.06	1.19	299	0.511	NA	NA12878_DLE1_assembly5	assembly_comparison	299	13.7	47.4	not_applicable	-	PTPLB	10171	-	yes	29	-	ADCY5(-:189.324);AC078794.1(-:544.624);SEMA5B(-:562.538)	MYLK-AS1(+:97.955);MYLK-AS2(+:202.299);AC020634.2(+:228.506)	5	0.00909984	0	0	0	-	-
NA12878	2077	632	3	3	2.9767e+07	2.97765e+07	123193467	123203192	-1	deletion	187	187	-1	5733	5734	25106	25107	homozygous	1	741	1.19	7159.53	17568.6	1.19	299	0.479	NA	NA12878_DLE1_assembly5	assembly_comparison	299	13.7	47.4	not_applicable	-	PTPLB	10171	-	yes	35	-	ADCY5(-:189.324);AC078794.1(-:544.624);SEMA5B(-:562.538)	MYLK-AS1(+:97.955);MYLK-AS2(+:202.299);AC020634.2(+:228.506)	5	0.00909984	0	0	0	-	-
NA12878	1994	631	3	3	3.06774e+07	3.06904e+07	124078451	124091990	0.9	deletion	186	186	-1	5925	5926	25299	25300	homozygous	1	743	3.3	7320.97	9136.31	3.3	500.7	0.546	NA	NA12878_DLE1_assembly5	assembly_comparison	501	51	57.9	not_applicable	KALRN	KALRN	194919	-	yes	34	KALRN(+:3.02)	RPL7P15(-:204.644);AC117401.1(-:294.61);ROPN1(-:388.083)	RNU6-143P(+:31.548);AC022336.2(+:347.645);UMPS(+:354.29)	0	0	0	50	0	-	-
NA12878	2079	632	3	3	30660104	3.06731e+07	124078451	124091990	0.9	deletion	187	187	-1	5912	5913	25299	25300	homozygous	1	743	3.3	7368.46	17361.4	3.3	500.7	0.433	NA	NA12878_DLE1_assembly5	assembly_comparison	501	51	57.9	not_applicable	KALRN	KALRN	194919	-	yes	25	KALRN(+:3.02)	RPL7P15(-:204.644);AC117401.1(-:294.61);ROPN1(-:388.083)	RNU6-143P(+:31.548);AC022336.2(+:347.645);UMPS(+:354.29)	0	0	0	50	0	-	-
NA12878	2082	632	3	3	3.14735e+07	3.14792e+07	1.24887e+08	124893529	0.9	deletion	187	187	-1	6052	6054	25458	25462	homozygous	1	745	29.91	7550.08	17177.1	29.91	845.9	0.425	NA	NA12878_DLE1_assembly5	assembly_comparison	846	85.8	100	not_applicable	SLC12A8	MIR5092	16537.5	-	yes	37	SLC12A8(-:9.67)	MIR5092(-:13.624);RNU6-230P(-:45.992);RNA5SP137(-:106.784)	DUTP1(+:133.196);RNU6-232P(+:211.249);snoU13(+:268.376)	58	0.105558	0	108.333	0	-	-
NA12878	1996	631	3	3	3.14911e+07	3.14968e+07	1.24887e+08	124893529	0.9	deletion	186	186	-1	6067	6069	25458	25462	homozygous	1	745	29.91	7507.7	8946.82	29.91	845.9	0.575	NA	NA12878_DLE1_assembly5	assembly_comparison	847	85.8	100	not_applicable	SLC12A8	MIR5092	16537.5	-	yes	42	SLC12A8(-:9.67)	MIR5092(-:13.624);RNU6-230P(-:45.992);RNA5SP137(-:106.784)	DUTP1(+:133.196);RNU6-232P(+:211.249);snoU13(+:268.376)	58	0.105558	0	108.333	0	-	-
NA12878	1997	631	3	3	3.15364e+07	3.15447e+07	124933054	124942274	0.9	deletion	186	186	-1	6078	6079	25472	25473	homozygous	1	746	24.18	7519.45	8937.84	24.18	907.3	0.606	NA	NA12878_DLE1_assembly5	assembly_comparison	907	32.8	68.4	not_applicable	-	SLC12A8	1446	-	yes	42	SLC12A8(-:1.27);ZNF148(-:0.58)	MIR5092(-:59.745);RNU6-230P(-:92.113);RNA5SP137(-:152.906)	DUTP1(+:84.451);RNU6-232P(+:162.504);snoU13(+:219.631)	2003	3.6454	0	50	0	-	-
NA12878	2083	632	3	3	3.15188e+07	3.15271e+07	124933054	124942274	0.9	deletion	187	187	-1	6063	6064	25472	25473	homozygous	1	746	24.18	7561.82	17168.1	24.18	907.3	0.405	NA	NA12878_DLE1_assembly5	assembly_comparison	907	32.8	68.4	not_applicable	-	SLC12A8	1446	-	yes	37	SLC12A8(-:1.27);ZNF148(-:0.58)	MIR5092(-:59.745);RNU6-230P(-:92.113);RNA5SP137(-:152.906)	DUTP1(+:84.451);RNU6-232P(+:162.504);snoU13(+:219.631)	2003	3.6454	0	50	0	-	-
NA12878	2005	631	3	3	3.5305e+07	3.53087e+07	128672391	128676473	-1	deletion	186	186	-1	6660	6661	26120	26121	homozygous	1	753	10.38	8292.12	8165.15	10.38	447	0.5	NA	NA12878_DLE1_assembly5	assembly_comparison	447	5.9	21.1	not_applicable	AK125726	KIAA1257	13309	-	yes	45	KIAA1257(-:10.86)	AC112484.4(-:35.715);AC112484.5(-:78.199);AC112484.1(-:89.928)	EFCC1(+:40.999);AC108673.1(+:85.133);GP9(+:100.137)	0	0	0	16.667	0	-	-
NA12878	2090	632	3	3	3.52804e+07	3.52841e+07	128672391	128676473	-1	deletion	187	187	-1	6644	6645	26120	26121	homozygous	1	753	10.38	8341.01	16388.9	10.38	447	0.494	NA	NA12878_DLE1_assembly5	assembly_comparison	447	5.9	21.1	not_applicable	AK125726	KIAA1257	13309	-	yes	45	KIAA1257(-:10.86)	AC112484.4(-:35.715);AC112484.5(-:78.199);AC112484.1(-:89.928)	EFCC1(+:40.999);AC108673.1(+:85.133);GP9(+:100.137)	0	0	0	16.667	0	-	-
NA12878	2006	631	3	3	3.63959e+07	3.64034e+07	129759140	129809898	1	deletion	186	186	-1	6831	6832	26317	26323	homozygous	1	754	3146.12	8513.21	7946.7	3146.12	43246.9	0.503	NA	NA12878_DLE1_assembly5	assembly_comparison	43247	39.2	50.9	not_applicable	ALG1L2	FAM86HP	6727	-	yes	46	AC083906.4(-:100);ALG1L2(+:38.93);LINC02014(-:94.89)	OR7E21P(-:2.744);AC083906.1(-:3.839);OR7E129P(-:15.744)	AC083906.2(+:2.318);LINC02021(+:17.614);AC130888.1(+:87.291)	2523	4.59178	58.333	58.333	4	-	-
NA12878	2091	632	3	3	3.63715e+07	3.6379e+07	129759140	129809898	1	deletion	187	187	-1	6817	6818	26317	26323	homozygous	1	754	3146.12	8568.59	16164	3146.12	43246.9	0.497	NA	NA12878_DLE1_assembly5	assembly_comparison	43247	39.2	50.9	not_applicable	ALG1L2	FAM86HP	6727	-	yes	47	AC083906.4(-:100);ALG1L2(+:38.93);LINC02014(-:94.89)	OR7E21P(-:2.744);AC083906.1(-:3.839);OR7E129P(-:15.744)	AC083906.2(+:2.318);LINC02021(+:17.614);AC130888.1(+:87.291)	2523	4.59178	58.333	58.333	4	-	-
NA12878	2093	632	3	3	3.66997e+07	3.67016e+07	130130825	130133602	0.9	deletion	187	187	-1	6876	6877	26385	26386	heterozygous	1	-1	48.16	8639.95	16090	48.16	855.2	0.507	NA	NA12878_DLE1_assembly5	assembly_comparison	855	1	3.5	not_applicable	COL6A5	COL6A4P2	138177	-	yes	24	COL6A5(+:6.3)	AC093004.1(-:39.755);ENPP7P3(-:241.192);FAM86HP(-:309.89)	COL6A6(+:142.576);AC097105.1(+:403.426);GSTO3P(+:409.901)	163	0.296655	0	8.333	0	-	-
NA12878	2094	632	3	3	3.74286e+07	3.74314e+07	1.30863e+08	130865929	-1	deletion	187	187	-1	7028	7029	26562	26563	heterozygous	1	-1	3.71	8821.78	15908.1	3.71	324.4	0.417	NA	NA12878_DLE1_assembly5	assembly_comparison	325	0.5	1.8	not_applicable	NEK11	ASTE1	117104	-	yes	30	NEK11(+:2.84)	AC121332.1(-:29.234);RNU6-726P(-:48.084);AC116424.1(-:87.588)	NUDT16P1(+:211.813);NUDT16(+:231.586);AC107027.1(+:352.488)	0	0	0	0	0	-	-
NA12878	1727	71	3	3	1.31034e+07	13143540	13139879	13181224	0.98	deletion	184	184	-1	2343	2344	2622	2623	homozygous	1	641	2.62	2855.81	18024.7	2.62	1181.7	0.402	NA	NA12878_DLE1_assembly5	assembly_comparison	1181	6.9	5.3	not_applicable	-	IQSEC1	25263	-	yes	13	IQSEC1(-:12.26)	AC069271.1(-:42.412);LINC02022(-:217.858);SNORA7A(-:255.068)	HDAC11(+:337);FBLN2(+:406.401);LINC00620(+:507.972)	595	1.08288	0	0	0	-	-
NA12878	1856	72	3	3	1.31032e+07	1.31434e+07	13139879	13181224	0.98	deletion	185	185	-1	2344	2345	2622	2623	homozygous	1	641	2.62	2855.04	17990.7	2.62	1181.7	0.399	NA	NA12878_DLE1_assembly5	assembly_comparison	1181	6.9	5.3	not_applicable	-	IQSEC1	25263	-	yes	17	IQSEC1(-:12.26)	AC069271.1(-:42.412);LINC02022(-:217.858);SNORA7A(-:255.068)	HDAC11(+:337);FBLN2(+:406.401);LINC00620(+:507.972)	595	1.08288	0	0	0	-	-
NA12878	2008	631	3	3	3.8266e+07	3.83041e+07	131675293	1.31718e+08	1	deletion	186	186	-1	7185	7193	26735	26747	heterozygous	1	756	39.55	8947.85	7511.57	39.55	4208.3	0.515	NA	NA12878_DLE1_assembly5	assembly_comparison	4208	39.7	64.9	not_applicable	CPNE4;MIR5704	TRNA_Cys	230294	-	yes	21	CPNE4(-:6.43);MIR5704(-:100)	AC107027.2(-:415.878);MRPL3(-:491.237);AC107027.3(-:498.323)	AC117409.1(+:173.596);snoU13(+:278.812);ACPP(+:315.563)	2406	4.37885	8.333	8.333	0	-	-
NA12878	2096	632	3	3	3.8957e+07	3.89732e+07	132392063	132408635	-1	deletion	187	187	-1	7319	7324	26896	26903	heterozygous	1	-1	1.1	9164	15566.4	1.1	419.8	0.539	NA	NA12878_DLE1_assembly5	assembly_comparison	419	0	0	not_applicable	UBA5;NPHP3	NPHP3-AS1	32551	UBA5-NPHP3	yes	39	NPHP3-ACAD11(-:13.74);UBA5(+:33.31);NPHP3(-:29.14)	ACAD11(-:112.081);RPL7P16(-:426.691);MIR5704(-:684.364)	NPHP3-AS1(+:28.959);TMEM108(+:345.6);BFSP2(+:707.265)	0	0	0	0	0	-	-
NA12878	2097	632	3	3	4.00577e+07	4.00733e+07	133491951	1.33508e+08	0.55	deletion	187	187	-1	7524	7525	27129	27131	homozygous	1	757	1.18	9426.82	15303.1	1.18	719.9	0.492	NA	NA12878_DLE1_assembly5	assembly_comparison	719	15.7	33.3	not_applicable	TF;SRPRB	RAB6B	34852.5	TF-SRPRB	yes	38	TF(+:44.02);SRPRB(+:20.03)	RNA5SP140(-:60.031);TOPBP1(-:171.932);AC022296.3(-:224.036)	HMGB3P14(+:378.104);LINC02004(+:521.19);HMGN1P9(+:592.812)	580	1.05558	8.333	8.333	0	-	-
NA12878	2009	631	3	3	4.00788e+07	4.00944e+07	133491951	1.33508e+08	0.55	deletion	186	186	-1	7527	7528	27129	27131	homozygous	1	757	1.18	9360.04	7097.25	1.18	720	0.469	NA	NA12878_DLE1_assembly5	assembly_comparison	720	15.7	33.3	not_applicable	TF;SRPRB	RAB6B	34852.5	TF-SRPRB	yes	37	TF(+:44.02);SRPRB(+:20.03)	RNA5SP140(-:60.031);TOPBP1(-:171.932);AC022296.3(-:224.036)	HMGB3P14(+:378.104);LINC02004(+:521.19);HMGN1P9(+:592.812)	580	1.05558	8.333	8.333	0	-	-
NA12878	2098	632	3	3	4.00577e+07	4.00919e+07	133491951	133526948	0.55	deletion	187	187	-1	7524	7531	27129	27140	homozygous	1	757	1.18	9424.95	15302.5	1.18	785.6	0.511	NA	NA12878_DLE1_assembly5	assembly_comparison	785	15.7	33.3	not_applicable	TF;SRPRB	RAB6B	16132	TF-SRPRB	yes	34	TF(+:52.44);SRPRB(+:64.87);AC080128.2(-:100)	RNA5SP140(-:60.031);TOPBP1(-:171.932);AC022296.3(-:224.036)	HMGB3P14(+:359.383);LINC02004(+:502.47);HMGN1P9(+:574.091)	581	1.0574	8.333	8.333	0	-	-
NA12878	2010	631	3	3	4.00788e+07	4.0113e+07	133491951	133526948	0.55	deletion	186	186	-1	7527	7534	27129	27140	homozygous	1	757	1.18	9358.17	7096.68	1.18	785.6	0.49	NA	NA12878_DLE1_assembly5	assembly_comparison	786	15.7	33.3	not_applicable	TF;SRPRB	RAB6B	16132	TF-SRPRB	yes	34	TF(+:52.44);SRPRB(+:64.87);AC080128.2(-:100)	RNA5SP140(-:60.031);TOPBP1(-:171.932);AC022296.3(-:224.036)	HMGB3P14(+:359.383);LINC02004(+:502.47);HMGN1P9(+:574.091)	581	1.0574	8.333	8.333	0	-	-
NA12878	2011	631	3	3	4.26091e+07	4.26117e+07	1.36021e+08	136028343	1	deletion	186	186	-1	7933	7934	27584	27587	heterozygous	1	-1	955.67	9916.03	6541.93	955.67	5127.9	0.642	NA	NA12878_DLE1_assembly5	assembly_comparison	5128	47.5	63.2	not_applicable	PCCB	STAG1	27656	-	yes	30	PCCB(+:15.71)	AC092991.1(-:93.204);MSL2(-:149.827);AC072039.2(-:211.269)	RNY4P4(+:275.708);HMGN1P10(+:296.549);RNU7-198P(+:320.647)	2925	5.32341	41.667	41.667	2	-	-
NA12878	2012	631	3	3	4.38873e+07	4.39062e+07	1.37303e+08	1.37324e+08	1	deletion	186	186	-1	8175	8176	27846	27848	homozygous	1	758	22.38	10223.2	6234.17	22.38	2195.6	0.51	NA	NA12878_DLE1_assembly5	assembly_comparison	2196	7.4	5.3	not_applicable	-	5S_rRNA	66109.8	-	yes	33	-	AC117440.1(-:45.792);RNA5SP142(-:63.23);IL20RB-AS1(-:622.239)	NPM1P17(+:115.382);SOX14(+:155.923);LINC01210(+:163.268)	505	0.919084	0	0	0	-	-
NA12878	2100	632	3	3	43871950	4.38908e+07	1.37303e+08	1.37324e+08	1	deletion	187	187	-1	8174	8175	27846	27848	homozygous	1	758	22.38	10280.6	14449.4	22.38	2195.6	0.445	NA	NA12878_DLE1_assembly5	assembly_comparison	2196	7.4	5.3	not_applicable	-	5S_rRNA	66109.8	-	yes	38	-	AC117440.1(-:45.792);RNA5SP142(-:63.23);IL20RB-AS1(-:622.239)	NPM1P17(+:115.382);SOX14(+:155.923);LINC01210(+:163.268)	505	0.919084	0	0	0	-	-
NA12878	2014	631	3	3	4.50097e+07	4.50224e+07	138424502	138437842	0.9	deletion	186	186	-1	8367	8368	28056	28057	heterozygous	1	-1	7.22	10494.8	5962.44	7.22	673.5	0.468	NA	NA12878_DLE1_assembly5	assembly_comparison	673	0	0	not_applicable	PIK3CB	FAIM	72290	-	yes	41	PIK3CB(-:10.61)	PPIAP72(-:58.786);CEP70(-:208.316);NME9(-:441.223)	GAPDHP39(+:55.832);RPL23AP40(+:74.851);EEF1A1P25(+:103.063)	0	0	0	0	0	-	-
NA12878	2016	631	3	3	4.68167e+07	4.68286e+07	140228995	140241243	-1	deletion	186	186	-1	8662	8666	28374	28379	heterozygous	2	760	1.62	10913.3	5543.96	1.62	372.8	0.503	NA	NA12878_DLE1_assembly5	assembly_comparison	372	0	0	not_applicable	CLSTN2	TRIM42	155623	-	yes	44	CLSTN2(+:2.84);CLSTN2-AS1(-:51.48)	AC048346.1(-:17.101);AC010181.2(-:46.153);AC010181.1(-:57.718)	TRIM42(+:152.663);RPL23AP41(+:376.793);SLC25A36(+:416.429)	0	0	0	0	0	-	-
NA12878	2104	632	3	3	4.6802e+07	4.68139e+07	140228995	140241243	-1	deletion	187	187	-1	8664	8668	28374	28379	heterozygous	2	760	1.62	10979	13750.9	1.62	372.8	0.504	NA	NA12878_DLE1_assembly5	assembly_comparison	373	0	0	not_applicable	CLSTN2	TRIM42	155623	-	yes	44	CLSTN2(+:2.84);CLSTN2-AS1(-:51.48)	AC048346.1(-:17.101);AC010181.2(-:46.153);AC010181.1(-:57.718)	TRIM42(+:152.663);RPL23AP41(+:376.793);SLC25A36(+:416.429)	0	0	0	0	0	-	-
NA12878	2018	631	3	3	4.86391e+07	4.86428e+07	142050524	142054478	-1	deletion	186	186	-1	8989	8990	28752	28754	heterozygous	1	-1	1.57	11319.1	5135.8	1.57	301.6	0.467	NA	NA12878_DLE1_assembly5	assembly_comparison	301	0.5	1.8	not_applicable	XRN1	GK5	106076	-	yes	37	XRN1(-:7.04)	GK5(-:171.155);AC133435.1(-:285.059);TFDP2(-:384.254)	AC109992.1(+:111.466);RPL6P9(+:242.274);PLS1(+:257.757)	0	0	0	0	0	-	-
NA12878	2020	631	3	3	5.10988e+07	5.11121e+07	144514552	144528348	0.85	deletion	186	186	-1	9501	9502	29329	29331	homozygous	1	763	2.78	11948	4508.89	2.78	563.9	0.516	NA	NA12878_DLE1_assembly5	assembly_comparison	564	28.4	100	not_applicable	-	5S_rRNA	608691	-	yes	39	-	AC011592.1(-:350.499);RNA5SP144(-:605.805);AC107421.1(-:936.971)	LARP7P4(+:709.977);GM2AP1(+:871.011);AC055758.2(+:1126.351)	47	0.0855385	0	116.667	0	-	-
NA12878	2109	632	3	3	5.10922e+07	5.11054e+07	144514552	144528348	0.85	deletion	187	187	-1	9502	9503	29329	29331	homozygous	1	763	2.78	12017.9	12711.6	2.78	563.9	0.477	NA	NA12878_DLE1_assembly5	assembly_comparison	564	28.4	100	not_applicable	-	5S_rRNA	608691	-	yes	23	-	AC011592.1(-:350.499);RNA5SP144(-:605.805);AC107421.1(-:936.971)	LARP7P4(+:709.977);GM2AP1(+:871.011);AC055758.2(+:1126.351)	47	0.0855385	0	116.667	0	-	-
NA12878	2024	631	3	3	5.1726e+07	5.17437e+07	145135073	145153369	0.85	deletion	186	186	-1	9622	9626	29459	29464	heterozygous	1	-1	2.42	12090.1	4364.41	2.42	567	0.54	NA	NA12878_DLE1_assembly5	assembly_comparison	567	5.9	14	not_applicable	-	PLOD2	633859	-	yes	27	-	AC011592.1(-:971.02);RNA5SP144(-:1226.326);AC107421.1(-:1557.492)	LARP7P4(+:84.956);GM2AP1(+:245.99);AC055758.2(+:501.33)	187	0.340334	0	8.333	0	-	-
NA12878	2025	631	3	3	5.21101e+07	5.21177e+07	145521136	145529066	-1	deletion	186	186	-1	9700	9701	29544	29545	homozygous	1	766	2.07	12174.7	4281.79	2.07	310.1	0.499	NA	NA12878_DLE1_assembly5	assembly_comparison	310	12.7	45.6	not_applicable	-	PLOD2	258162	-	yes	41	-	AC011592.1(-:1357.083);RNA5SP144(-:1612.389);AC107421.1(-:1943.555)	AC055758.2(+:125.633);AC055758.1(+:147.476);AC107021.1(+:249.763)	0	0	0	8.333	0	-	-
NA12878	2112	632	3	3	5.21033e+07	5.21109e+07	145521136	145529066	-1	deletion	187	187	-1	9697	9698	29544	29545	homozygous	1	766	2.07	12245.3	12483.9	2.07	310.1	0.499	NA	NA12878_DLE1_assembly5	assembly_comparison	310	12.7	45.6	not_applicable	-	PLOD2	258162	-	yes	40	-	AC011592.1(-:1357.083);RNA5SP144(-:1612.389);AC107421.1(-:1943.555)	AC055758.2(+:125.633);AC055758.1(+:147.476);AC107021.1(+:249.763)	0	0	0	8.333	0	-	-
NA12878	2026	631	3	3	5.25144e+07	5.2521e+07	145927557	145934603	-1	deletion	186	186	-1	9784	9786	29633	29637	homozygous	1	767	1.43	12280.2	4174.35	1.43	379.2	0.543	NA	NA12878_DLE1_assembly5	assembly_comparison	379	20.6	73.7	not_applicable	PLSCR4	PLOD2	48276	-	yes	47	PLSCR4(-:22.17)	PLOD2(-:137.33);LNCSRLR(-:140.426);AC107021.2(-:147.185)	RNU6-428P(+:351.661);PLSCR5-AS1(+:369.786);LINC02010(+:701.979)	35	0.0636989	0	50	0	-	-
NA12878	2113	632	3	3	5.25075e+07	5.25142e+07	145927557	145934603	-1	deletion	187	187	-1	9780	9782	29633	29637	homozygous	1	767	1.43	12348.6	12378.6	1.43	379.2	0.458	NA	NA12878_DLE1_assembly5	assembly_comparison	379	20.6	73.7	not_applicable	PLSCR4	PLOD2	48276	-	yes	44	PLSCR4(-:22.17)	PLOD2(-:137.33);LNCSRLR(-:140.426);AC107021.2(-:147.185)	RNU6-428P(+:351.661);PLSCR5-AS1(+:369.786);LINC02010(+:701.979)	35	0.0636989	0	50	0	-	-
NA12878	2027	631	3	3	52973825	52981124	146388304	1.46401e+08	1	deletion	186	186	-1	9873	9876	29732	29738	homozygous	1	768	523.45	12395.4	4063.31	523.45	5140.4	0.422	NA	NA12878_DLE1_assembly5	assembly_comparison	5140	71.6	82.5	not_applicable	-	PLSCR5	64302	-	yes	37	-	PLSCR5(-:90.962);PLSCR1(-:152.337);AC069528.2(-:162.947)	LINC02010(+:235.839);RPL21P71(+:590.812);ZIC4-AS1(+:701.011)	3088	5.62006	75	75	6	-	-
NA12878	2114	632	3	3	5.2967e+07	52974300	146388304	1.46401e+08	1	deletion	187	187	-1	9871	9874	29732	29738	homozygous	1	768	523.47	12469.8	12261.5	523.47	5140.4	0.573	NA	NA12878_DLE1_assembly5	assembly_comparison	5140	71.6	82.5	not_applicable	-	PLSCR5	64302	-	yes	33	-	PLSCR5(-:90.962);PLSCR1(-:152.337);AC069528.2(-:162.947)	LINC02010(+:235.839);RPL21P71(+:590.812);ZIC4-AS1(+:701.011)	3088	5.62006	75	75	6	-	-
NA12878	2115	632	3	3	5.48445e+07	5.48541e+07	148278583	148292286	1	deletion	187	187	-1	10245	10248	30158	30163	heterozygous	1	-1	298.31	12972.2	11759.1	298.31	4082.1	0.613	NA	NA12878_DLE1_assembly5	assembly_comparison	4082	81.9	91.2	not_applicable	-	TRNA_His	24277	-	yes	20	AC069410.1(-:8.81)	LINC02045(-:364.924);HNRNPA1P20(-:391.452);AC092958.1(-:476.963)	AGTR1(+:120.285);CPB1(+:213.603);CPA3(+:287.797)	936	1.70349	66.667	66.667	6	-	-
NA12878	2116	632	3	3	5.50889e+07	5.50974e+07	148527399	148536328	-1	deletion	187	187	-1	10301	10302	30224	30226	heterozygous	1	-1	4.78	13032.1	11698.1	4.78	464.7	0.415	NA	NA12878_DLE1_assembly5	assembly_comparison	464	0	0	not_applicable	-	CPB1	9260	-	yes	39	CPB1(+:21.61)	RPL38P1(-:110.618);AC069410.1(-:438.228);LINC02045(-:613.74)	CPA3(+:43.755);AC092979.2(+:101.162);GYG1(+:169.8)	0	0	0	0	0	-	-
NA12878	2028	631	3	3	5.51381e+07	5.51435e+07	148565779	148571697	-1	deletion	186	186	-1	10311	10312	30233	30234	homozygous	1	769	2.75	12968.1	3489.21	2.75	465.3	0.541	NA	NA12878_DLE1_assembly5	assembly_comparison	465	17.2	61.4	not_applicable	CPB1	CPA3	11346	-	yes	37	CPB1(+:17.25);AC092979.1(-:5.47)	HMGB1P30(-:20.21);RPL38P1(-:148.998);AC069410.1(-:476.608)	CPA3(+:8.386);AC092979.2(+:65.793);GYG1(+:134.431)	34	0.0618789	0	16.667	0	-	-
NA12878	2117	632	3	3	5.51268e+07	55132251	148565779	148571697	-1	deletion	187	187	-1	10309	10310	30233	30234	homozygous	1	769	2.76	13040	11689.9	2.76	465.3	0.454	NA	NA12878_DLE1_assembly5	assembly_comparison	465	17.2	61.4	not_applicable	CPB1	CPA3	11346	-	yes	33	CPB1(+:17.25);AC092979.1(-:5.47)	HMGB1P30(-:20.21);RPL38P1(-:148.998);AC069410.1(-:476.608)	CPA3(+:8.386);AC092979.2(+:65.793);GYG1(+:134.431)	34	0.0618789	0	16.667	0	-	-
NA12878	2029	631	3	3	5.54148e+07	5.54172e+07	1.48844e+08	148846318	-1	deletion	186	186	-1	10358	10359	30292	30294	heterozygous	1	-1	2.44	13021.5	3433.73	2.44	341.8	0.569	NA	NA12878_DLE1_assembly5	assembly_comparison	342	23.5	84.2	not_applicable	-	HPS3	1053	-	yes	46	HPS3(+:4.29)	MED28P2(-:23.273);Y_RNA(-:28.419);HLTF(-:92.644)	AC093001.2(+:92.607);AC093001.1(+:153.251);TM4SF1-AS1(+:246.247)	49	0.0891785	0	91.667	0	-	-
NA12878	2120	632	3	3	5.88715e+07	5.88783e+07	152308105	152316280	0.99	deletion	187	187	-1	11021	11022	31036	31038	homozygous	1	771	33.11	13955.9	10774.1	33.11	1391.6	0.476	NA	NA12878_DLE1_assembly5	assembly_comparison	1391	88.7	96.5	not_applicable	-	MBNL1	124537	-	yes	39	-	AC026347.2(-:129.557);TMEM14EP(-:247.621);MBNL1-AS1(-:342.054)	AC092924.1(+:46.655);AC092924.2(+:49.028);P2RY1(+:233.64)	108	0.196557	116.667	116.667	20	-	-
NA12878	2033	631	3	3	58886386	5.88932e+07	152308105	152316280	0.99	deletion	186	186	-1	11017	11018	31036	31038	homozygous	1	771	33.11	13878.3	2579.02	33.11	1391.6	0.538	NA	NA12878_DLE1_assembly5	assembly_comparison	1392	88.7	96.5	not_applicable	-	MBNL1	124537	-	yes	39	-	AC026347.2(-:129.557);TMEM14EP(-:247.621);MBNL1-AS1(-:342.054)	AC092924.1(+:46.655);AC092924.2(+:49.028);P2RY1(+:233.64)	108	0.196557	116.667	116.667	20	-	-
NA12878	2036	631	3	3	6.01323e+07	6.01485e+07	153551450	153568189	-1	deletion	186	186	-1	11274	11277	31327	31331	heterozygous	1	-1	2.03	14176.3	2279.54	2.03	499.5	0.471	NA	NA12878_DLE1_assembly5	assembly_comparison	500	2	7	not_applicable	-	ARHGEF26-AS1	174001	-	yes	16	LINC02006(-:3.82)	RNU6-901P(-:359.195);RN7SL300P(-:630.959);AC117394.2(-:674.15)	AC068985.2(+:28.126);RPL21P42(+:170.435);ARHGEF26(+:267.603)	2	0.00363994	0	8.333	0	-	-
NA12878	2037	631	3	3	6.02218e+07	6.02496e+07	153641214	153669230	-1	deletion	186	186	-1	11290	11293	31344	31347	homozygous	1	774	2.56	14197.6	2259.69	2.56	167.7	0.516	NA	NA12878_DLE1_assembly5	assembly_comparison	167	0	0	not_applicable	-	ARHGEF26-AS1	72960	-	yes	32	LINC02006(-:5.71);AC068985.2(+:34.41)	RNU6-901P(-:448.959);RN7SL300P(-:720.723);AC117394.2(-:763.914)	RPL21P42(+:69.394);ARHGEF26(+:166.562);snoU13(+:375.275)	0	0	0	0	0	-	-
NA12878	2123	632	3	3	6.0207e+07	6.02348e+07	153641214	153669230	-1	deletion	187	187	-1	11296	11299	31344	31347	homozygous	1	774	2.56	14285.8	10444.1	2.56	167.7	0.474	NA	NA12878_DLE1_assembly5	assembly_comparison	168	0	0	not_applicable	-	ARHGEF26-AS1	72960	-	yes	32	LINC02006(-:5.71);AC068985.2(+:34.41)	RNU6-901P(-:448.959);RN7SL300P(-:720.723);AC117394.2(-:763.914)	RPL21P42(+:69.394);ARHGEF26(+:166.562);snoU13(+:375.275)	0	0	0	0	0	-	-
NA12878	2127	632	3	3	6.4902e+07	6.49148e+07	1.58343e+08	158356441	0.98	deletion	187	187	-1	12244	12245	32404	32406	heterozygous	1	-1	4.76	15491.3	9238.67	4.76	1015.7	0.384	NA	NA12878_DLE1_assembly5	assembly_comparison	1016	30.4	59.6	not_applicable	-	GFM1	5876	-	yes	22	AC025033.1(-:100)	MTAPP1(-:12.205);AC106707.1(-:76.626);AC074276.2(-:285.385)	GFM1(+:2.626);AC080013.6(+:53.715);MFSD1(+:90.546)	1585	2.88465	8.333	8.333	0	-	-
NA12878	2129	632	3	3	6.58073e+07	6.58252e+07	159249461	159267871	-1	deletion	187	187	-1	12418	12420	32612	32615	homozygous	1	778	1.08	15693.6	9037.08	1.08	465.2	0.501	NA	NA12878_DLE1_assembly5	assembly_comparison	466	18.6	47.4	not_applicable	IQCJ-SCHIP1	MIR3919	248939	-	yes	38	IQCJ-SCHIP1(+:2.61)	AC063955.1(-:141.916);GPR79(-:687.579);AC080013.5(-:727.415)	SCHIP1(+:286.779);IL12A(+:435.751);LINC01100(+:462.94)	1721	3.13217	0	58.333	0	-	-
NA12878	2042	631	3	3	6.58276e+07	6.58391e+07	159255915	159267871	-1	deletion	186	186	-1	12416	12417	32613	32615	homozygous	1	778	3.41	15620.4	837.21	3.41	477.5	0.488	NA	NA12878_DLE1_assembly5	assembly_comparison	477	18.6	47.4	not_applicable	IQCJ-SCHIP1	MIR3919	255393	-	yes	33	IQCJ-SCHIP1(+:1.92)	AC063955.1(-:148.37);GPR79(-:694.033);AC080013.5(-:733.869)	SCHIP1(+:286.779);IL12A(+:435.751);LINC01100(+:462.94)	1721	3.13217	0	58.333	0	-	-
NA12878	2130	632	3	3	6.60165e+07	6.60196e+07	159458855	159463986	1	deletion	187	187	-1	12453	12454	32652	32653	heterozygous	1	-1	226.46	15739.5	8990.48	226.46	2075.8	0.545	NA	NA12878_DLE1_assembly5	assembly_comparison	2076	1	1.8	not_applicable	IQCJ-SCHIP1	U2	62219	-	yes	22	IQCJ-SCHIP1(+:1.19)	AC092943.1(-:16.542);AC092943.2(-:26.214);AC063955.1(-:351.31)	SCHIP1(+:90.664);IL12A(+:239.636);LINC01100(+:266.825)	4	0.00727987	0	0	0	-	-
NA12878	1730	71	3	3	1.59767e+07	15980583	16006045	16010199	-1	deletion	184	184	-1	2801	2802	3120	3121	homozygous	1	644	2.9	3454.85	17427.8	2.9	274.5	0.498	NA	NA12878_DLE1_assembly5	assembly_comparison	274	5.9	21.1	not_applicable	-	DQ582763	85040	-	yes	47	AC090946.1(+:100)	MIR3134(-:264.24);ANKRD28(-:294.302);HACL1(-:400.839)	GALNT15(+:202.988);OXNAD1(+:293.468);AC090948.1(+:342.747)	0	0	0	16.667	0	-	-
NA12878	1860	72	3	3	1.59766e+07	15980439	16006045	16010199	-1	deletion	185	185	-1	2804	2805	3120	3121	homozygous	1	644	2.9	3466.15	17381.8	2.9	274.5	0.499	NA	NA12878_DLE1_assembly5	assembly_comparison	274	5.9	21.1	not_applicable	-	DQ582763	85040	-	yes	48	AC090946.1(+:100)	MIR3134(-:264.24);ANKRD28(-:294.302);HACL1(-:400.839)	GALNT15(+:202.988);OXNAD1(+:293.468);AC090948.1(+:342.747)	0	0	0	16.667	0	-	-
NA12878	1699	71	3	3	114970	133686	160303	179720	0.9	deletion	184	184	-1	18	20	16	18	homozygous	1	617	3.82	12.99	20870.3	3.82	700.9	0.615	NA	NA12878_DLE1_assembly5	assembly_comparison	701	42.6	96.5	not_applicable	-	CHL1	58559	-	yes	51	CHL1-AS2(-:29);AC066595.2(+:100)	AC066595.1(-:62.272);NA(NA:NA);NA(NA:NA)	CHL1(+:55.726);LINC01266(+:395.025);AC090044.1(+:716.087)	3	0.00545991	0	83.333	0	-	-
NA12878	1827	72	3	3	115228	133945	160303	179720	0.9	deletion	185	185	-1	18	20	16	18	homozygous	1	617	3.82	12.99	20835.6	3.82	700.9	0.383	NA	NA12878_DLE1_assembly5	assembly_comparison	701	42.6	96.5	not_applicable	-	CHL1	58559	-	yes	61	CHL1-AS2(-:29);AC066595.2(+:100)	AC066595.1(-:62.272);NA(NA:NA);NA(NA:NA)	CHL1(+:55.726);LINC01266(+:395.025);AC090044.1(+:716.087)	3	0.00545991	0	83.333	0	-	-
NA12878	2044	631	3	3	6.89978e+07	6.90156e+07	162436369	162455117	0.9	deletion	186	186	-1	13047	13049	33303	33306	heterozygous	1	-1	7.98	16446.4	11.7	7.98	920.4	0.519	NA	NA12878_DLE1_assembly5	assembly_comparison	920	5.9	17.5	not_applicable	BC073807	CT64	439914	-	yes	19	-	TOMM22P6(-:229.04);AC131211.1(-:898.672);RPL23AP42(-:1286.454)	AC128685.1(+:286.067);RPS6P4(+:375.1);AC079910.1(+:715.239)	251	0.456812	0	8.333	0	-	-
NA12878	2132	632	3	3	69053033	6.9073e+07	1.62508e+08	162547877	1	deletion	187	187	-1	13064	13070	33317	33327	heterozygous	2	780	1051.72	16530.7	8201.8	1051.72	19771	0.878	NA	NA12878_DLE1_assembly5	assembly_comparison	19772	30.4	56.1	not_applicable	BC073807	CT64	347154	-	yes	16	-	TOMM22P6(-:300.81);AC131211.1(-:970.442);RPL23AP42(-:1358.224)	AC128685.1(+:193.307);RPS6P4(+:282.34);AC079910.1(+:622.479)	4629	8.42464	8.333	8.333	0	-	-
NA12878	2045	631	3	3	69068276	6.90728e+07	1.62508e+08	162626978	1	deletion	186	188	-1	13059	13061	33317	33344	heterozygous	1	780	4085.96	15636.4	7364.71	4085.96	114349	1	NA	NA12878_DLE1_assembly5	assembly_comparison	114350	37.7	64.9	not_applicable	BC073807	CT64	268053	-	yes	19	-	TOMM22P6(-:300.81);AC131211.1(-:970.442);RPL23AP42(-:1358.224)	AC128685.1(+:114.206);RPS6P4(+:203.239);AC079910.1(+:543.378)	6023	10.9617	50	50	2	-	-
NA12878	2133	632	3	3	6.921e+07	69242290	162685934	162724576	1	deletion	187	187	-1	13099	13109	33358	33371	homozygous	1	781	109.04	16558.9	8173.36	109.04	6383.5	0.42	NA	NA12878_DLE1_assembly5	assembly_comparison	6383	36.8	68.4	not_applicable	BC073807	CT64	170455	-	yes	16	-	TOMM22P6(-:478.605);AC131211.1(-:1148.237);RPL23AP42(-:1536.019)	AC128685.1(+:16.608);RPS6P4(+:105.641);AC079910.1(+:445.78)	2338	4.25509	41.667	41.667	0	-	-
NA12878	2189	631	3	3	6.91314e+07	69163628	162685934	162724576	1	deletion	188	188	-1	13073	13083	33358	33371	homozygous	1	781	16.71	16.71	7672.12	109.04	6383.6	0.571	NA	NA12878_DLE1_assembly5	assembly_comparison	6383	36.8	68.4	not_applicable	BC073807	CT64	170455	-	yes	23	-	TOMM22P6(-:478.605);AC131211.1(-:1148.237);RPL23AP42(-:1536.019)	AC128685.1(+:16.608);RPS6P4(+:105.641);AC079910.1(+:445.78)	2338	4.25509	41.667	41.667	0	-	-
NA12878	2134	632	3	3	6.92797e+07	6.92829e+07	162762023	162769346	1	deletion	187	187	-1	13119	13120	33381	33382	homozygous	1	782	693.59	16569	8161.02	693.59	4173.5	0.441	NA	NA12878_DLE1_assembly5	assembly_comparison	4174	56.9	94.7	not_applicable	BC073807	CT64	125685	-	yes	24	AC128685.1(+:6.48)	TOMM22P6(-:554.694);AC131211.1(-:1224.326);RPL23AP42(-:1612.108)	RPS6P4(+:60.871);AC079910.1(+:401.01);MIR720(+:1286.783)	3020	5.49631	83.333	83.333	6	-	-
NA12878	2190	631	3	3	6.9201e+07	6.92042e+07	162762023	162769346	1	deletion	188	188	-1	13093	13094	33381	33382	homozygous	1	782	26.87	26.87	7659.79	693.59	4173.5	0.545	NA	NA12878_DLE1_assembly5	assembly_comparison	4174	56.9	94.7	not_applicable	BC073807	CT64	125685	-	yes	28	AC128685.1(+:6.48)	TOMM22P6(-:554.694);AC131211.1(-:1224.326);RPL23AP42(-:1612.108)	RPS6P4(+:60.871);AC079910.1(+:401.01);MIR720(+:1286.783)	3020	5.49631	83.333	83.333	6	-	-
NA12878	2135	632	3	3	70781371	7.08005e+07	164276893	164296552	-1	deletion	187	187	-1	13419	13420	33716	33717	homozygous	1	783	1.13	16936.2	7791.3	1.13	481.2	0.496	NA	NA12878_DLE1_assembly5	assembly_comparison	482	0	0	not_applicable	-	SI	400134	-	yes	24	-	MIR1263(-:384.634);AC084017.1(-:554.499);AC092962.1(-:900.801)	LINC01322(+:625.165);AC104629.1(+:1711.992);AC072046.2(+:2023.424)	0	0	0	0	0	-	-
NA12878	2191	631	3	3	7.07027e+07	7.07219e+07	164276893	164296552	-1	deletion	188	188	-1	13395	13396	33716	33717	homozygous	1	783	1.13	393.85	7290.23	1.13	481.3	0.429	NA	NA12878_DLE1_assembly5	assembly_comparison	482	0	0	not_applicable	-	SI	400134	-	yes	24	-	MIR1263(-:384.634);AC084017.1(-:554.499);AC092962.1(-:900.801)	LINC01322(+:625.165);AC104629.1(+:1711.992);AC072046.2(+:2023.424)	0	0	0	0	0	-	-
NA12878	2192	631	3	3	7.19902e+07	7.20021e+07	165573013	165585332	-1	deletion	188	188	-1	13659	13660	34010	34011	homozygous	1	784	2.21	704.67	6980.96	2.21	410.1	0.478	NA	NA12878_DLE1_assembly5	assembly_comparison	410	7.8	26.3	not_applicable	-	BCHE	17761	-	yes	18	-	BCHE(-:79.321);SLITRK3(-:665.505);LINC02023(-:702.219)	AC104629.1(+:423.212);AC072046.2(+:734.644);PSAT1P4(+:820.643)	9	0.0163797	0	16.667	0	-	-
NA12878	2136	632	3	3	72068869	7.20808e+07	165573013	165585332	-1	deletion	187	187	-1	13683	13684	34010	34011	homozygous	1	784	2.21	17250.2	7478.87	2.21	410.1	0.505	NA	NA12878_DLE1_assembly5	assembly_comparison	411	7.8	26.3	not_applicable	-	BCHE	17761	-	yes	26	-	BCHE(-:79.321);SLITRK3(-:665.505);LINC02023(-:702.219)	AC104629.1(+:423.212);AC072046.2(+:734.644);PSAT1P4(+:820.643)	9	0.0163797	0	16.667	0	-	-
NA12878	2194	631	3	3	73853980	7.38652e+07	167445580	167457365	0.87	deletion	188	188	-1	14028	14030	34426	34430	heterozygous	1	-1	5.06	1168.5	6515.66	5.06	533.5	0.362	NA	NA12878_DLE1_assembly5	assembly_comparison	534	1.5	5.3	not_applicable	PDCD10;SERPINI1	WDR49	74294	PDCD10-SERPINI1	yes	37	PDCD10(-:19.65);SERPINI1(+:8.12)	HMGN1P8(-:30.437);WDR49(-:246.108);SERPINI2(-:283.003)	LRRC77P(+:122.196);MEMO1P3(+:145.837);HMGN2P26(+:216.167)	0	0	0	0	0	-	-
NA12878	1707	71	3	3	1.62921e+06	1.63568e+06	1679581	1686469	-1	deletion	184	184	-1	309	310	340	341	homozygous	1	624	4.53	328.88	20553.8	4.53	411.5	0.568	NA	NA12878_DLE1_assembly5	assembly_comparison	411	24.5	87.7	not_applicable	-	CNTN6	234304	-	yes	26	-	RPL23AP38(-:39.12);CRB3P1(-:240.724);RN7SL120P(-:569.315)	RPL23AP39(+:82.285);RPL21P17(+:257.866);CNTN4(+:451.028)	0	0	0	75	0	-	-
NA12878	1834	72	3	3	1.62621e+06	1.63268e+06	1679581	1686469	-1	deletion	185	185	-1	310	311	340	341	homozygous	1	624	4.53	337.61	20510.4	4.53	411.5	0.431	NA	NA12878_DLE1_assembly5	assembly_comparison	412	24.5	87.7	not_applicable	-	CNTN6	234304	-	yes	23	-	RPL23AP38(-:39.12);CRB3P1(-:240.724);RN7SL120P(-:569.315)	RPL23AP39(+:82.285);RPL21P17(+:257.866);CNTN4(+:451.028)	0	0	0	75	0	-	-
NA12878	2139	632	3	3	75216354	7.52239e+07	168733254	168741111	-1	deletion	187	187	-1	14310	14311	34718	34719	homozygous	1	787	1.22	18029.3	6699.03	1.22	268.9	0.45	NA	NA12878_DLE1_assembly5	assembly_comparison	269	11.8	36.8	not_applicable	-	MECOM	60176	-	yes	27	LINC01997(+:39.15)	RPL21P43(-:153.807);AC069243.1(-:918.417);GOLIM4(-:1003.777)	MECOM-AS1(+:421.544);AC007849.2(+:682.972);AC078802.1(+:743.326)	1830	3.33054	0	25	0	-	-
NA12878	2196	631	3	3	7.5137e+07	7.51446e+07	168733254	168741111	-1	deletion	188	188	-1	14288	14289	34718	34719	homozygous	1	787	1.22	1486.28	6198.62	1.22	268.9	0.528	NA	NA12878_DLE1_assembly5	assembly_comparison	269	11.8	36.8	not_applicable	-	MECOM	60176	-	yes	31	LINC01997(+:39.15)	RPL21P43(-:153.807);AC069243.1(-:918.417);GOLIM4(-:1003.777)	MECOM-AS1(+:421.544);AC007849.2(+:682.972);AC078802.1(+:743.326)	1830	3.33054	0	25	0	-	-
NA12878	2140	632	3	3	7.57221e+07	7.57295e+07	169240201	169247896	-1	deletion	187	187	-1	14407	14409	34824	34828	heterozygous	1	-1	2.22	18146.3	6581.4	2.22	311.9	0.523	NA	NA12878_DLE1_assembly5	assembly_comparison	312	0	0	not_applicable	MECOM	DD413694	125215	-	yes	41	MECOM(-:2.36)	RPL22P1(-:35.742);RPL21P43(-:660.754);AC069243.1(-:1425.364)	AC007849.2(+:176.187);AC078802.1(+:236.541);MYNN(+:239.723)	0	0	0	0	0	-	-
NA12878	2197	631	3	3	7.5677e+07	7.56784e+07	169274306	169276063	-1	deletion	188	188	-1	14390	14391	34831	34833	heterozygous	1	-1	1.08	1608.5	6075.73	1.08	392.3	0.47	NA	NA12878_DLE1_assembly5	assembly_comparison	392	0	0	not_applicable	MECOM	DD413694	159320	-	yes	45	MECOM(-:1.34)	RPL22P1(-:69.847);RPL21P43(-:694.859);AC069243.1(-:1459.469)	AC007849.2(+:148.02);AC078802.1(+:208.374);MYNN(+:211.556)	469	0.853565	0	0	0	-	-
NA12878	2142	632	3	3	7.65984e+07	7.66023e+07	170116336	170120486	-1	deletion	187	187	-1	14573	14574	35013	35014	homozygous	1	789	2.29	18364	6365.62	2.29	255.2	0.472	NA	NA12878_DLE1_assembly5	assembly_comparison	255	26.5	94.7	not_applicable	-	SKIL	1700	-	yes	53	SKIL(+:3.29)	PHC3(-:308.816);SEC62-AS1(-:417.012);AC008040.4(-:449.561)	AC073288.2(+:4.814);CLDN11(+:13.167);AC026316.4(+:13.17)	58	0.105558	0	100	0	-	-
NA12878	2199	631	3	3	7.6519e+07	7.65228e+07	170116336	170120486	-1	deletion	188	188	-1	14552	14553	35013	35014	homozygous	1	789	2.29	1822.81	5863.4	2.29	255.2	0.526	NA	NA12878_DLE1_assembly5	assembly_comparison	255	26.5	94.7	not_applicable	-	SKIL	1700	-	yes	45	SKIL(+:3.29)	PHC3(-:308.816);SEC62-AS1(-:417.012);AC008040.4(-:449.561)	AC073288.2(+:4.814);CLDN11(+:13.167);AC026316.4(+:13.17)	58	0.105558	0	100	0	-	-
NA12878	2144	632	3	3	8.04377e+07	8.04438e+07	173961469	173967920	-1	deletion	187	187	-1	15342	15344	35878	35882	heterozygous	1	-1	2.28	19302.1	5426.23	2.28	291	0.355	NA	NA12878_DLE1_assembly5	assembly_comparison	291	0	0	not_applicable	NLGN1	7SK	185816	-	yes	21	NLGN1(+:1.4)	NLGN1-AS1(-:330.181);snoU13(-:1265.537);SPATA16(-:1351.322)	AC069218.1(+:124.114);NAALADL2(+:185.443);RN7SKP40(+:378.693)	0	0	0	0	0	-	-
NA12878	2206	631	3	3	8.36967e+07	83698260	177293980	177298379	1	deletion	188	188	-1	15971	15972	36609	36610	heterozygous	1	-1	472.06	3575.83	4110.77	472.06	2864.5	0.558	NA	NA12878_DLE1_assembly5	assembly_comparison	2864	6.9	8.8	not_applicable	LINC00578	AK056252	236274	-	yes	22	LINC00578(+:3.2)	RN7SKP52(-:69.889);AC117465.1(-:235.564);ASS1P7(-:276.031)	AC026355.2(+:100.036);LINC02015(+:233.274);AC007953.1(+:347.167)	363	0.660649	0	0	0	-	-
NA12878	2207	631	3	3	8.37786e+07	8.37838e+07	177379034	1.77388e+08	1	deletion	188	188	-1	15985	15986	36622	36626	heterozygous	1	-1	295.96	3589.76	4097.37	295.96	4128.6	0.503	NA	NA12878_DLE1_assembly5	assembly_comparison	4128	17.2	24.6	not_applicable	LINC00578	AK056252	146260	-	yes	12	LINC00578(+:4.72)	SNORA18(-:33.964);AC026355.3(-:36.864);RN7SKP52(-:154.943)	AC026355.2(+:10.021);LINC02015(+:143.26);AC007953.1(+:257.152)	498	0.906344	25	25	0	-	-
NA12878	2149	632	3	3	86560200	8.65729e+07	180089423	180103255	0.99	deletion	187	187	-1	16551	16552	37228	37229	heterozygous	1	795	22.08	20792.7	3937.23	22.08	1145.8	0.535	NA	NA12878_DLE1_assembly5	assembly_comparison	1146	30.4	35.1	not_applicable	-	TTC14	216663	-	yes	29	-	RNA5SP149(-:206.749);PEX5L(-:573.677);H3P13(-:719.141)	LINC02053(+:24.541);U8(+:154.234);RNU6-486P(+:192.59)	169	0.307575	16.667	16.667	2	-	-
NA12878	2209	631	3	3	86479663	8.64931e+07	180089423	180103255	-1	deletion	188	188	-1	16519	16520	37228	37229	heterozygous	2	795	2.2	4227.97	3457.56	2.2	444.2	0.433	NA	NA12878_DLE1_assembly5	assembly_comparison	445	11.3	8.8	not_applicable	-	TTC14	216663	-	yes	25	-	RNA5SP149(-:206.749);PEX5L(-:573.677);H3P13(-:719.141)	LINC02053(+:24.541);U8(+:154.234);RNU6-486P(+:192.59)	0	0	0	16.667	0	-	-
NA12878	2210	631	3	3	8.73018e+07	8.731e+07	180914123	1.80923e+08	-1	deletion	188	188	-1	16701	16702	37431	37432	heterozygous	1	-1	3	4449.08	3237.41	3	432.7	0.528	NA	NA12878_DLE1_assembly5	assembly_comparison	432	1	1.8	not_applicable	SOX2-OT	U6	26791.5	-	yes	24	SOX2-OT(+:1.72)	DNAJC19(-:209.626);AC108734.1(-:305.658);FLYWCH1P1(-:365.358)	RNU6-4P(+:23.791);SOX2(+:503.979);RN7SL703P(+:605.456)	45	0.0818986	0	0	0	-	-
NA12878	2150	632	3	3	8.7545e+07	8.75564e+07	181078241	181090029	-1	deletion	187	187	-1	16765	16766	37469	37470	homozygous	1	796	2.29	21050.3	3678.87	2.29	402.4	0.516	NA	NA12878_DLE1_assembly5	assembly_comparison	402	8.3	28.1	not_applicable	SOX2-OT	U6	128611	-	yes	27	SOX2-OT(+:2.1);AC068308.1(-:3.59)	FAUP2(-:115.108);DNAJC19(-:373.744);AC108734.1(-:469.776)	SOX2(+:336.684);RN7SL703P(+:438.16);LINC01206(+:577.102)	1	0.00181997	0	0	0	-	-
NA12878	2211	631	3	3	8.74656e+07	8.7477e+07	181078241	181090029	-1	deletion	188	188	-1	16734	16735	37469	37470	homozygous	1	796	2.29	4484.58	3201.16	2.29	402.4	0.469	NA	NA12878_DLE1_assembly5	assembly_comparison	402	8.3	28.1	not_applicable	SOX2-OT	U6	128611	-	yes	26	SOX2-OT(+:2.1);AC068308.1(-:3.59)	FAUP2(-:115.108);DNAJC19(-:373.744);AC108734.1(-:469.776)	SOX2(+:336.684);RN7SL703P(+:438.16);LINC01206(+:577.102)	1	0.00181997	0	0	0	-	-
NA12878	2160	632	3	3	9.21339e+07	9.21431e+07	1.8565e+08	185659530	-1	deletion	187	187	-1	17572	17574	38367	38370	heterozygous	1	-1	1.25	22066.4	2661.27	1.25	298.4	0.451	NA	NA12878_DLE1_assembly5	assembly_comparison	299	0.5	1.8	not_applicable	TRA2B	LOC344887	18228	-	yes	41	TRA2B(-:37.62)	MIR548AQ(-:161.398);IGF2BP2(-:285.506);LIPH(-:422.982)	NMRAL2P(+:15.202);ETV5-AS1(+:134.429);LINC02020(+:494.498)	0	0	0	0	0	-	-
NA12878	2162	632	3	3	9.30709e+07	9.30786e+07	186578931	186590857	1	deletion	187	187	-1	17719	17720	38523	38525	homozygous	1	803	402.33	22249.7	2480.66	402.33	4264.7	0.51	NA	NA12878_DLE1_assembly5	assembly_comparison	4265	93.1	100	not_applicable	-	ADIPOQ	2680	-	yes	50	ADIPOQ(+:2.04)	ADIPOQ-AS1(-:6.256);LINC02043(-:47.262);RFC4(-:68.262)	RPS20P14(+:24.13);ST6GAL1(+:54.434);RTP1(+:321.417)	114	0.207476	116.667	116.667	14	-	-
NA12878	2219	631	3	3	9.29854e+07	9.29931e+07	186578931	186590857	1	deletion	188	188	-1	17687	17688	38523	38525	homozygous	1	803	402.33	5694.84	1992.12	402.33	4264.7	0.479	NA	NA12878_DLE1_assembly5	assembly_comparison	4265	93.1	100	not_applicable	-	ADIPOQ	2680	-	yes	43	ADIPOQ(+:2.04)	ADIPOQ-AS1(-:6.256);LINC02043(-:47.262);RFC4(-:68.262)	RPS20P14(+:24.13);ST6GAL1(+:54.434);RTP1(+:321.417)	114	0.207476	116.667	116.667	14	-	-
NA12878	1732	71	3	3	18685777	1.87006e+07	1.87175e+07	18733184	0.9	deletion	184	184	-1	3323	3324	3705	3707	heterozygous	1	-1	7.03	4084.36	16798.4	7.03	860.2	0.582	NA	NA12878_DLE1_assembly5	assembly_comparison	861	10.8	17.5	not_applicable	-	SATB1	237188	-	yes	32	SATB1-AS1(+:4.57)	AC144521.1(-:264.28);SATB1(-:327.582);PDCL3P3(-:795.504)	KCNH8(+:453.818);RAB5A(+:1252.405);RNU4-85P(+:1302.111)	645	1.17388	0	0	0	-	-
NA12878	2220	631	3	3	9.41259e+07	9.41413e+07	187723821	1.87741e+08	0.99	deletion	188	188	-1	17885	17886	38739	38741	heterozygous	1	-1	10.6	5964.14	1722.4	10.6	1603.7	0.413	NA	NA12878_DLE1_assembly5	assembly_comparison	1602	13.7	15.8	not_applicable	-	LPP-AS2	128191	-	yes	31	AC092941.1(-:14.57);AC092941.2(-:21.86)	LINC01991(-:44.258);AC068295.1(-:70.269);BCL6(-:281.656)	AC022498.1(+:81.057);LPP(+:127.269);AC022498.2(+:152.528)	909	1.65435	25	25	2	-	-
NA12878	2221	631	3	3	94125923	9.41508e+07	187723821	1.8775e+08	0.99	deletion	188	188	-1	17885	17888	38739	38743	heterozygous	1	-1	10.6	5962.49	1721.48	10.6	1404.7	0.428	NA	NA12878_DLE1_assembly5	assembly_comparison	1405	14.2	17.5	not_applicable	-	LPP-AS2	118870	-	yes	31	AC092941.1(-:14.57);AC092941.2(-:21.86)	LINC01991(-:44.258);AC068295.1(-:70.269);BCL6(-:281.656)	AC022498.1(+:71.737);LPP(+:117.948);AC022498.2(+:143.208)	909	1.65435	25	25	2	-	-
NA12878	2163	632	3	3	9.47933e+07	9.47945e+07	188304817	188306366	-1	deletion	187	187	-1	18035	18036	38872	38873	homozygous	1	804	8.05	22673.7	2056.22	8.05	382.2	0.514	NA	NA12878_DLE1_assembly5	assembly_comparison	382	26	71.9	not_applicable	LPP	Mir_28	100203	-	yes	42	LPP(+:1.02)	LPP-AS1(-:21.791);LPP-AS2(-:432.823);AC092941.2(-:582.329)	MIR28(+:97.203);TPRG1(+:355.637);TP63(+:1039.812)	91	0.165617	0	75	0	-	-
NA12878	2222	631	3	3	9.4706e+07	9.47071e+07	188304817	188306366	-1	deletion	188	188	-1	18003	18004	38872	38873	homozygous	1	804	8.06	6105.82	1580.67	8.06	382.3	0.486	NA	NA12878_DLE1_assembly5	assembly_comparison	383	26	71.9	not_applicable	LPP	Mir_28	100203	-	yes	44	LPP(+:1.02)	LPP-AS1(-:21.791);LPP-AS2(-:432.823);AC092941.2(-:582.329)	MIR28(+:97.203);TPRG1(+:355.637);TP63(+:1039.812)	91	0.165617	0	75	0	-	-
NA12878	2223	631	3	3	9.4899e+07	9.49062e+07	188497779	188505360	-1	deletion	188	188	-1	18041	18042	38918	38919	homozygous	1	805	3.51	6149.05	1537.44	3.51	359.7	0.55	NA	NA12878_DLE1_assembly5	assembly_comparison	359	22.5	70.2	not_applicable	LPP	Mir_28	91126	-	yes	37	LPP(+:1.84)	AC063932.1(-:146.35);LPP-AS1(-:214.753);LPP-AS2(-:625.785)	TPRG1(+:156.643);TP63(+:840.818);MIR944(+:1039.351)	0	0	0	50	0	-	-
NA12878	2164	632	3	3	9.49865e+07	9.49937e+07	188497779	188505360	-1	deletion	187	187	-1	18073	18074	38918	38919	homozygous	1	805	3.51	22716.1	2013.79	3.51	359.7	0.431	NA	NA12878_DLE1_assembly5	assembly_comparison	360	23	71.9	not_applicable	LPP	Mir_28	91126	-	yes	31	LPP(+:1.84)	AC063932.1(-:146.35);LPP-AS1(-:214.753);LPP-AS2(-:625.785)	TPRG1(+:156.643);TP63(+:840.818);MIR944(+:1039.351)	0	0	0	50	0	-	-
NA12878	2225	631	3	3	9.61342e+07	9.61398e+07	189736620	189745501	1	deletion	188	188	-1	18281	18282	39201	39203	heterozygous	1	-1	120.43	6445.95	1240.96	120.43	3194.6	0.474	NA	NA12878_DLE1_assembly5	assembly_comparison	3194	33.3	63.2	not_applicable	LEPREL1	TP63	121553	-	yes	25	P3H2(-:8.98)	MTAPP2(-:46.801);AC078809.1(-:370.504);TPRG1-AS2(-:777.145)	RN7SL486P(+:83.222);P3H2-AS1(+:90.252);AC067718.1(+:112.944)	2158	3.92749	25	25	0	-	-
NA12878	2226	631	3	3	9.6343e+07	9.63521e+07	189949158	189958495	-1	deletion	188	188	-1	18317	18318	39242	39243	homozygous	1	807	1.56	6487.81	1197.35	1.56	312.4	0.474	NA	NA12878_DLE1_assembly5	assembly_comparison	312	5.9	21.1	not_applicable	-	CLDN1	64995	-	yes	40	-	RNU6-1109P(-:62.952);MTAPP2(-:259.339);P3H2(-:271.641)	CLDN16(+:78.835);IL1RAP(+:270.345);GCNT1P3(+:380.889)	28	0.0509591	0	0	0	-	-
NA12878	2166	632	3	3	96433958	9.6443e+07	189949158	189958495	-1	deletion	187	187	-1	18348	18349	39242	39243	homozygous	1	807	1.56	23057	1671.53	1.56	312.4	0.483	NA	NA12878_DLE1_assembly5	assembly_comparison	313	5.9	21.1	not_applicable	-	CLDN1	64995	-	yes	42	-	RNU6-1109P(-:62.952);MTAPP2(-:259.339);P3H2(-:271.641)	CLDN16(+:78.835);IL1RAP(+:270.345);GCNT1P3(+:380.889)	28	0.0509591	0	0	0	-	-
NA12878	2167	632	3	3	9.69593e+07	96963454	190476267	190480627	-1	deletion	187	187	-1	18450	18451	39361	39362	homozygous	1	808	1.46	23166.6	1562.17	1.46	228.5	0.578	NA	NA12878_DLE1_assembly5	assembly_comparison	228	5.4	19.3	not_applicable	-	GMNC	89899	-	yes	32	-	LINC02013(-:75.057);TMEM207(-:326.823);CLDN1(-:449.771)	AC092952.1(+:65.127);OSTN(+:433.403);CCDC50(+:563.247)	672	1.22302	0	0	0	-	-
NA12878	2227	631	3	3	9.68677e+07	9.68718e+07	190476267	190480627	-1	deletion	188	188	-1	18418	18419	39361	39362	homozygous	1	808	1.46	6596.64	1088.72	1.46	228.5	0.46	NA	NA12878_DLE1_assembly5	assembly_comparison	228	5.4	19.3	not_applicable	-	GMNC	89899	-	yes	34	-	LINC02013(-:75.057);TMEM207(-:326.823);CLDN1(-:449.771)	AC092952.1(+:65.127);OSTN(+:433.403);CCDC50(+:563.247)	672	1.22302	0	0	0	-	-
NA12878	2228	631	3	3	9.86482e+07	9.86542e+07	192262790	192269238	-1	deletion	188	188	-1	18766	18767	39753	39754	heterozygous	1	-1	8.31	7026.67	659.83	8.31	468.5	0.542	NA	NA12878_DLE1_assembly5	assembly_comparison	468	3.9	14	not_applicable	-	FGF12	135953	-	yes	34	FGF12(-:1.98)	snoU13(-:7.992);AC026320.3(-:463.051);AC026320.2(-:589.652)	PLAAT1(+:686.679);ATP13A5-AS1(+:752.795);ATP13A4-AS1(+:998.764)	0	0	0	8.333	0	-	-
NA12878	2229	631	3	3	9.92587e+07	9.92639e+07	192874043	192889269	1	deletion	188	188	-1	18889	18890	39895	39899	heterozygous	1	-1	511.1	7176.41	511.1	1545.13	10046.7	0.545	NA	NA12878_DLE1_assembly5	assembly_comparison	10047	70.6	94.7	not_applicable	-	HRASLS	69648	-	yes	27	AC092966.1(-:65.51);VEZF1P1(-:100)	MB21D2(-:356.439);RNU1-20P(-:423.699);snoU13(-:619.245)	PLAAT1(+:66.648);ATP13A5-AS1(+:132.764);ATP13A4-AS1(+:378.733)	4510	8.20806	75	75	4	-	-
NA12878	2233	631	3	3	1.00756e+08	1.00785e+08	194380784	194411213	0.99	deletion	188	188	-1	19148	19151	40189	40193	homozygous	1	812	13.98	7496.08	191.44	13.98	1913.8	0.558	NA	NA12878_DLE1_assembly5	assembly_comparison	1913	67.2	82.5	not_applicable	LSG1;FAM43A	LOC100507391	17937	-	yes	40	LSG1(-:48.65);AC046143.1(-:100);FAM43A(+:100)	AC046143.2(-:19.55);TMEM44(-:69.382);RPL23AP93(-:94.077)	AC106706.1(+:9.183);LINC01968(+:14.609);AC090505.1(+:62.105)	3246	5.90762	50	50	2	-	-
NA12878	2172	632	3	3	1.00859e+08	1.00888e+08	194380784	194411213	0.99	deletion	187	187	-1	19178	19181	40189	40193	homozygous	1	812	13.97	24063	667.96	13.97	1913.7	0.447	NA	NA12878_DLE1_assembly5	assembly_comparison	1914	67.2	82.5	not_applicable	LSG1;FAM43A	LOC100507391	17937	-	yes	36	LSG1(-:48.65);AC046143.1(-:100);FAM43A(+:100)	AC046143.2(-:19.55);TMEM44(-:69.382);RPL23AP93(-:94.077)	AC106706.1(+:9.183);LINC01968(+:14.609);AC090505.1(+:62.105)	3246	5.90762	50	50	2	-	-
NA12878	2241	631	3	3	1.02036e+08	1.02046e+08	1.95533e+08	195545049	1	deletion	189	189	-1	19327	19329	40367	40371	heterozygous	2	818	8.69	14.38	459.78	8.69	2310.3	0.561	NA	NA12878_DLE1_assembly5	assembly_comparison	2311	5.4	19.3	not_applicable	MUC4	TNK2	45187	-	yes	12	MUC4(-:12.88)	AC233280.1(-:148.01);AC233280.2(-:153.429);APOD(-:234.87)	KIF3AP1(+:22.808);AC124944.3(+:79.808);TNK2-AS1(+:86.898)	78	0.141958	0	0	0	-	-
NA12878	2243	631	3	3	1.02552e+08	1.02561e+08	196049144	196058308	0.9	deletion	189	189	-1	19390	19391	40439	40440	heterozygous	1	-1	29.07	97.9	375.3	29.07	986.6	0.581	NA	NA12878_DLE1_assembly5	assembly_comparison	987	17.6	57.9	not_applicable	AK124973;TM4SF19	TCTEX1D2	3980	AK124973-TM4SF19	yes	38	TM4SF19-TCTEX1D2(-:68.03);TM4SF19-AS1(+:86.98)	AC069257.3(-:21.212);TCTEX1D2(-:28.054);AC069257.4(-:71.043)	RN7SL738P(+:65.474);AC083822.1(+:88.885);UBXN7-AS1(+:96.948)	1584	2.88283	0	41.667	0	-	-
NA12878	2245	631	3	3	1.03431e+08	1.03444e+08	196925762	1.96943e+08	1	deletion	189	189	-1	19519	19520	40580	40581	heterozygous	1	-1	192.95	280.42	192.95	301.78	4939.3	0.45	NA	NA12878_DLE1_assembly5	assembly_comparison	4939	11.8	26.3	not_applicable	DLG1	MIR4797	77684.5	-	yes	24	DLG1(-:9.08)	MELTF(-:207.27);RPSAP69(-:212.001);PIGZ(-:249.535)	DLG1-AS1(+:79.058);AL121981.1(+:114.75);AC128709.3(+:239.212)	1069	1.94555	25	25	0	-	-
NA12878	2247	631	3	3	1.0367e+08	1.03673e+08	197162440	197165518	-1	deletion	189	189	-1	19566	19567	40632	40633	homozygous	1	822	1.52	330.02	142.87	1.52	240.3	0.61	NA	NA12878_DLE1_assembly5	assembly_comparison	240	2	1.8	not_applicable	-	BDH1	71136	-	yes	28	-	snoU13(-:93.112);MIR4797(-:138.691);DLG1(-:390.009)	AC128709.3(+:16.758);AC024560.2(+:192.668);AC024560.3(+:204.022)	0	0	0	8.333	0	-	-
NA12878	2184	632	3	3	1.03694e+08	1.03697e+08	197162440	197165518	-1	deletion	187	187	-1	19586	19587	40632	40633	homozygous	1	822	1.52	24581.9	147.7	1.52	240.3	0.466	NA	NA12878_DLE1_assembly5	assembly_comparison	241	2	1.8	not_applicable	-	BDH1	71136	-	yes	24	-	snoU13(-:93.112);MIR4797(-:138.691);DLG1(-:390.009)	AC128709.3(+:16.758);AC024560.2(+:192.668);AC024560.3(+:204.022)	0	0	0	8.333	0	-	-
NA12878	2249	631	3	3	1.04245e+08	1.04249e+08	197729783	197733872	-1	deletion	189	189	-1	19651	19652	40726	40727	homozygous	1	824	3.26	440.99	32.18	3.26	284.4	0.517	NA	NA12878_DLE1_assembly5	assembly_comparison	284	24	64.9	not_applicable	LMLN	DQ586768	40130	-	yes	32	LMLN(+:12.08)	IQCG(-:110.835);AC144530.1(-:149.512);AC055764.1(-:169.227)	FRG2FP(+:100.111);TUBB8P8(+:109.72);FAM157A(+:143.286)	0	0	0	25	0	-	-
NA12878	2186	632	3	3	104266674	1.0427e+08	197729783	197733872	-1	deletion	187	187	-1	19671	19672	40726	40727	homozygous	1	824	3.26	24695.5	34.43	3.26	284.4	0.501	NA	NA12878_DLE1_assembly5	assembly_comparison	285	24	64.9	not_applicable	LMLN	DQ586768	40130	-	yes	30	LMLN(+:12.08)	IQCG(-:110.835);AC144530.1(-:149.512);AC055764.1(-:169.227)	FRG2FP(+:100.111);TUBB8P8(+:109.72);FAM157A(+:143.286)	0	0	0	25	0	-	-
NA12878	2250	631	3	3	1.04339e+08	1.04351e+08	1.97823e+08	197838609	1	deletion	189	189	-1	19666	19667	40744	40745	heterozygous	2	825	14.68	458.6	14.68	114.37	2732.2	0.456	NA	NA12878_DLE1_assembly5	assembly_comparison	2732	52.5	77.2	not_applicable	-	ANKRD18DP	15947.5	-	yes	17	FRG2FP(+:100)	RNU6-821P(-:22.306);ANKRD18DP(-:40.096);LMLN-AS1(-:55.297)	TUBB8P8(+:4.983);FAM157A(+:38.549);RNU6-860P(+:82.008)	6	0.0109198	50	50	0	-	-
NA12878	2187	632	3	3	1.0436e+08	1.04375e+08	1.97823e+08	197838609	0.9	deletion	187	187	-1	19686	19687	40744	40745	heterozygous	1	825	7.35	24713.1	16.84	7.35	746.2	0.492	NA	NA12878_DLE1_assembly5	assembly_comparison	746	2.9	3.5	not_applicable	-	ANKRD18DP	15947.5	-	yes	19	FRG2FP(+:100)	RNU6-821P(-:22.306);ANKRD18DP(-:40.096);LMLN-AS1(-:55.297)	TUBB8P8(+:4.983);FAM157A(+:38.549);RNU6-860P(+:82.008)	17	0.0309395	0	0	0	-	-
NA12878	1738	71	3	3	2.16908e+07	2.17062e+07	21722306	21740117	1	deletion	184	184	-1	3903	3905	4368	4370	heterozygous	1	-1	68.33	4810.43	16073	68.33	2424.9	0.585	NA	NA12878_DLE1_assembly5	assembly_comparison	2425	6.4	8.8	not_applicable	ZNF385D	VENTXP7	274130	-	yes	27	ZNF385D(-:2.48)	AC104183.1(-:289.281);AC104441.1(-:539.551);AC099753.1(-:671.084)	AC023798.1(+:128.113);ZNF385D-AS2(+:240.941);HMGB1P5(+:680.193)	730	1.32858	8.333	8.333	0	-	-
NA12878	1739	71	3	3	2.20516e+07	2.2061e+07	22086297	22101097	1	deletion	184	184	-1	3981	3982	4458	4461	homozygous	1	649	263.69	4900.63	15982.8	263.69	5387.1	0.564	NA	NA12878_DLE1_assembly5	assembly_comparison	5387	51	82.5	not_applicable	-	ZNF385D	293482	-	yes	41	ZNF385D(-:2.16)	AC104183.1(-:653.272);AC104441.1(-:903.542);AC099753.1(-:1035.075)	HMGB1P5(+:319.213);RANP7(+:841.529);SALL4P5(+:927.217)	902	1.64161	58.333	58.333	4	-	-
NA12878	1866	72	3	3	2.20536e+07	22063033	22086297	22101097	1	deletion	185	185	-1	3978	3979	4458	4461	homozygous	1	649	263.7	4885.55	15963.1	263.7	5387.1	0.431	NA	NA12878_DLE1_assembly5	assembly_comparison	5387	51	82.5	not_applicable	-	ZNF385D	293482	-	yes	29	ZNF385D(-:2.16)	AC104183.1(-:653.272);AC104441.1(-:903.542);AC099753.1(-:1035.075)	HMGB1P5(+:319.213);RANP7(+:841.529);SALL4P5(+:927.217)	902	1.64161	58.333	58.333	4	-	-
NA12878	1828	72	3	3	182149	189373	227931	240836	1	deletion	185	185	-1	29	30	28	32	homozygous	1	618	21.64	21.64	20827.2	633.65	5681.4	0.425	NA	NA12878_DLE1_assembly5	assembly_comparison	5681	31.9	31.6	not_applicable	CHL1	BC065754	164220	-	yes	47	CHL1(+:2.53)	AC066595.1(-:129.9);NA(NA:NA);NA(NA:NA)	LINC01266(+:333.909);AC090044.1(+:654.971);AC087430.1(+:805.983)	2181	3.96935	8.333	8.333	0	-	-
NA12878	1700	71	3	3	181891	189115	227931	240836	1	deletion	184	184	-1	28	29	28	32	homozygous	1	618	18.43	18.43	20865.1	633.63	5681.3	0.581	NA	NA12878_DLE1_assembly5	assembly_comparison	5682	31.9	31.6	not_applicable	CHL1	BC065754	164220	-	yes	34	CHL1(+:2.53)	AC066595.1(-:129.9);NA(NA:NA);NA(NA:NA)	LINC01266(+:333.909);AC090044.1(+:654.971);AC087430.1(+:805.983)	2181	3.96935	8.333	8.333	0	-	-
NA12878	1708	71	3	3	2.25567e+06	2.25952e+06	2.30818e+06	2312381	-1	deletion	184	184	-1	433	434	478	479	homozygous	1	625	5.6	493.45	20389.3	5.6	348.5	0.373	NA	NA12878_DLE1_assembly5	assembly_comparison	349	20.1	71.9	not_applicable	CNTN4	CNTN4-AS2	122254	-	yes	27	CNTN4(+:1.06)	CNTN4-AS2(-:153.084);RN7SKP144(-:174.56);AC018814.1(-:301.112)	HINT2P1(+:88.561);SNORA43(+:829.216);TRNT1(+:853.236)	127	0.231136	0	66.667	0	-	-
NA12878	1836	72	3	3	2.25349e+06	2.25734e+06	2.30818e+06	2312381	-1	deletion	185	185	-1	437	438	478	479	homozygous	1	625	5.6	498.45	20349.5	5.6	348.5	0.682	NA	NA12878_DLE1_assembly5	assembly_comparison	349	20.1	71.9	not_applicable	CNTN4	CNTN4-AS2	122254	-	yes	38	CNTN4(+:1.06)	CNTN4-AS2(-:153.084);RN7SKP144(-:174.56);AC018814.1(-:301.112)	HINT2P1(+:88.561);SNORA43(+:829.216);TRNT1(+:853.236)	127	0.231136	0	66.667	0	-	-
NA12878	1740	71	3	3	2.4984e+07	2.49963e+07	25028887	25042650	0.99	deletion	184	184	-1	4546	4547	5112	5113	heterozygous	1	-1	38.64	5570.21	15312.5	38.64	1491.9	0.488	NA	NA12878_DLE1_assembly5	assembly_comparison	1492	41.7	73.7	not_applicable	-	5S_rRNA	23848	-	yes	22	AC092422.1(+:4.06)	MIR4792(-:463.034);AC012087.2(-:488.124);THRB-IT1(-:529.26)	RNA5SP125(+:20.848);RARB(+:170.173);CFL1P7(+:320.015)	1983	3.609	91.667	91.667	6	-	-
NA12878	1868	72	3	3	2.64056e+07	2.64086e+07	26448994	26453245	0.99	deletion	185	185	-1	4819	4820	5423	5424	heterozygous	1	-1	98.83	5893.59	14954.4	98.83	1307.8	0.57	NA	NA12878_DLE1_assembly5	assembly_comparison	1308	42.2	87.7	not_applicable	-	LRRC3B	211055	-	yes	15	-	VENTXP4(-:57.822);LINC00692(-:545.978);AC092798.1(-:635.843)	LRRC3B(+:208.052);AC099535.2(+:954.814);RPS20P15(+:1047.752)	1887	3.43428	83.333	83.333	8	-	-
NA12878	1742	71	3	3	3.01873e+07	3.01926e+07	30243886	30249409	-1	deletion	184	184	-1	5571	5572	6267	6268	heterozygous	1	-1	1.11	6882.34	13998.8	1.11	229.2	0.509	NA	NA12878_DLE1_assembly5	assembly_comparison	230	0	0	not_applicable	-	RBMS3	192001	-	yes	25	-	AC137674.2(-:60.435);RBMS3-AS1(-:272.584);MTND4LP9(-:401.743)	AC025614.3(+:81.63);LINC01985(+:307.916);TGFBR2(+:395.684)	0	0	0	0	0	-	-
NA12878	1870	72	3	3	3.2039e+07	3.20506e+07	32091526	3.21089e+07	1	deletion	185	185	-1	5956	5957	6701	6704	heterozygous	1	-1	285.94	7353.85	13494.6	285.94	5753.8	0.511	NA	NA12878_DLE1_assembly5	assembly_comparison	5753	61.8	84.2	not_applicable	-	GPD1L	39134.5	-	yes	26	OSBPL10(-:5.56);NIFKP7(-:100)	CNN2P6(-:865.283);hsa-mir-466(-:885.33);GADL1(-:1320.834)	GPD1L(+:35.312);snoU13(+:102.28);RPSAP11(+:120.371)	2121	3.86015	91.667	91.667	10	-	-
NA12878	1744	71	3	3	3.21946e+07	3.22126e+07	32252163	32270440	-1	deletion	184	184	-1	5978	5983	6734	6741	homozygous	1	651	1.1	7383.4	13498.4	1.1	193	0.444	NA	NA12878_DLE1_assembly5	assembly_comparison	193	0	0	not_applicable	-	CMTM8	9731	-	yes	47	-	AC094019.2(-:56.588);NIFKP7(-:143.697);OSBPL10(-:549.781)	CMTM8(+:6.731);KRT18P15(+:26.992);AC097639.1(+:27.78)	0	0	0	0	0	-	-
NA12878	1871	72	3	3	3.21942e+07	3.22123e+07	32252163	32270440	-1	deletion	185	185	-1	5983	5989	6734	6741	homozygous	1	651	1.1	7388.49	13458.6	1.1	192.9	0.556	NA	NA12878_DLE1_assembly5	assembly_comparison	193	0	0	not_applicable	-	CMTM8	9731	-	yes	44	-	AC094019.2(-:56.588);NIFKP7(-:143.697);OSBPL10(-:549.781)	CMTM8(+:6.731);KRT18P15(+:26.992);AC097639.1(+:27.78)	0	0	0	0	0	-	-
NA12878	1746	71	3	3	3.27515e+07	3.27554e+07	32806005	32811134	0.99	deletion	184	184	-1	6085	6086	6856	6857	heterozygous	1	-1	84.86	7525.76	13357	84.86	1277.7	0.454	NA	NA12878_DLE1_assembly5	assembly_comparison	1278	77	98.2	not_applicable	CNOT10	TRIM71	48376	-	yes	16	CNOT10(+:12.54)	CNOT10-AS1(-:30.878);RPL30P4(-:126.291);IGBP1P3(-:140.61)	RPL23AP43(+:13.004);TRIM71(+:45.355);CCR4(+:179.002)	3210	5.8421	91.667	91.667	8	-	-
NA12878	1876	72	3	3	3.34837e+07	3.35142e+07	33534844	33566055	0.55	deletion	185	185	-1	6217	6226	6996	7008	heterozygous	1	-1	1.3	7689.67	13156.2	1.3	732.7	0.606	NA	NA12878_DLE1_assembly5	assembly_comparison	733	19.6	56.1	not_applicable	CLASP2	5S_rRNA	1255	-	yes	31	RNA5SP128(-:100)	UBP1(-:102.016);AC123900.1(-:300.119);SUSD5(-:340.309)	COX6CP10(+:27.073);SDAD1P3(+:244.4);PDCD6IP(+:271.008)	708	1.28854	16.667	50	2	-	-
NA12878	1748	71	3	3	3.58871e+07	3.58935e+07	35943743	35950348	-1	deletion	184	184	-1	6660	6662	7499	7502	heterozygous	1	-1	1.31	8278.58	12603	1.31	253.6	0.406	NA	NA12878_DLE1_assembly5	assembly_comparison	254	0	0	not_applicable	-	ARPP21	107756	-	yes	33	-	ARPP21-AS1(-:249.054);RNU6-243P(-:642.411);KRT8P18(-:683.546)	STAC(+:468.488);RN7SKP227(+:773.183);PRADC1P1(+:1064.459)	0	0	0	0	0	-	-
NA12878	1749	71	3	3	3.60499e+07	3.60548e+07	36107313	36112395	-1	deletion	184	184	-1	6693	6694	7536	7537	homozygous	1	654	1.17	8321.36	12559.9	1.17	226	0.432	NA	NA12878_DLE1_assembly5	assembly_comparison	226	28.4	63.2	not_applicable	-	ARPP21	271326	-	yes	22	-	ARPP21-AS1(-:412.624);RNU6-243P(-:805.981);KRT8P18(-:847.116)	STAC(+:306.441);RN7SKP227(+:611.136);PRADC1P1(+:902.412)	38	0.0691588	0	50	0	-	-
NA12878	1877	72	3	3	3.60502e+07	3.60551e+07	36107313	36112395	-1	deletion	185	185	-1	6695	6696	7536	7537	homozygous	1	654	1.17	8334.81	12511.7	1.17	226.1	0.583	NA	NA12878_DLE1_assembly5	assembly_comparison	226	28.4	63.2	not_applicable	-	ARPP21	271326	-	yes	32	-	ARPP21-AS1(-:412.624);RNU6-243P(-:805.981);KRT8P18(-:847.116)	STAC(+:306.441);RN7SKP227(+:611.136);PRADC1P1(+:902.412)	38	0.0691588	0	50	0	-	-
NA12878	1712	71	3	3	4.01115e+06	4.014e+06	4065001	4070405	1	deletion	184	184	-1	794	795	880	882	homozygous	1	629	215.63	919.08	19964	215.63	2563.7	0.455	NA	NA12878_DLE1_assembly5	assembly_comparison	2563	97.5	100	not_applicable	-	LRRN1	175615	-	yes	39	SUMF1(-:1.49);AC023480.1(+:8.91)	PNPT1P1(-:38.336);AC034195.1(-:769.63);CRBN(-:875.689)	SETMAR(+:271.583);ITPR1(+:461.624);BHLHE40(+:947.717)	109	0.198377	91.667	91.667	9	-	-
NA12878	1840	72	3	3	4.00838e+06	4.01122e+06	4065001	4070405	1	deletion	185	185	-1	800	801	880	882	homozygous	1	629	215.63	933.59	19914.8	215.63	2563.7	0.551	NA	NA12878_DLE1_assembly5	assembly_comparison	2564	97.5	100	not_applicable	-	LRRN1	175615	-	yes	40	SUMF1(-:1.49);AC023480.1(+:8.91)	PNPT1P1(-:38.336);AC034195.1(-:769.63);CRBN(-:875.689)	SETMAR(+:271.583);ITPR1(+:461.624);BHLHE40(+:947.717)	109	0.198377	91.667	91.667	9	-	-
NA12878	1885	72	3	3	4.12962e+07	4.13036e+07	41334706	41342552	0.9	deletion	185	185	-1	7630	7631	8571	8573	heterozygous	1	-1	3.36	9559.98	11286.3	3.36	514.3	0.436	NA	NA12878_DLE1_assembly5	assembly_comparison	514	10.3	35.1	not_applicable	ULK4	CTNNB1	52768	-	yes	25	ULK4(-:1.94)	AC009743.1(-:127.928);AC099541.1(-:319.674);HMGN2P24(-:591.149)	AC099537.1(+:345.195);RPL36P20(+:651.385);GEMIN2P2(+:672.948)	1497	2.72449	0	66.667	0	-	-
NA12878	1887	72	3	3	4.15024e+07	41505418	41541567	41544819	-1	deletion	185	185	-1	7667	7668	8610	8611	heterozygous	2	660	1.06	9607.29	11239.2	1.06	201.9	0.455	NA	NA12878_DLE1_assembly5	assembly_comparison	201	8.3	29.8	not_applicable	ULK4	CTNNB1	259629	-	yes	23	ULK4(-:1.29)	AC009743.1(-:334.789);AC099541.1(-:526.535);HMGN2P24(-:798.01)	AC099537.1(+:142.928);RPL36P20(+:449.118);GEMIN2P2(+:470.681)	0	0	0	0	0	-	-
NA12878	1756	71	3	3	41495385	4.14984e+07	41541567	41544819	-1	deletion	184	184	-1	7660	7661	8610	8611	heterozygous	2	660	1.06	9598.18	11283.1	1.06	201.9	0.545	NA	NA12878_DLE1_assembly5	assembly_comparison	202	8.3	29.8	not_applicable	ULK4	CTNNB1	259629	-	yes	22	ULK4(-:1.29)	AC009743.1(-:334.789);AC099541.1(-:526.535);HMGN2P24(-:798.01)	AC099537.1(+:142.928);RPL36P20(+:449.118);GEMIN2P2(+:470.681)	0	0	0	0	0	-	-
NA12878	1888	72	3	3	4.15379e+07	4.15621e+07	41577429	41602238	0.55	deletion	185	185	-1	7674	7677	8619	8623	heterozygous	2	661	1.05	9613.52	11232.6	1.05	570.4	0.446	NA	NA12878_DLE1_assembly5	assembly_comparison	571	0.5	1.8	not_applicable	ULK4	CTNNB1	295491	-	yes	16	ULK4(-:4.31)	AC009743.1(-:370.651);AC099541.1(-:562.397);HMGN2P24(-:833.872)	AC099537.1(+:85.509);RPL36P20(+:391.699);GEMIN2P2(+:413.262)	1	0.00181997	0	0	0	-	-
NA12878	1760	71	3	3	4.27946e+07	4.28141e+07	42834701	42856687	1	deletion	184	184	-1	7875	7876	8848	8849	homozygous	1	663	47.59	9885.12	10997.7	47.59	2438.7	0.488	NA	NA12878_DLE1_assembly5	assembly_comparison	2439	92.2	100	not_applicable	HIGD1A;CCBP2	CCDC13	19957	HIGD1A-CCBP2	yes	54	AC006059.2(-:14.49);HIGD1A(-:70.79);AC099329.1(-:41.56);ACKR2(+:16.15);AC099329.2(+:8.9);AC092042.3(+:3.55);KRBOX1(+:6.54)	CCDC13(-:84.453);HHATL(-:97.546);AC006059.3(-:97.546)	HNRNPA1P22(+:71.166);ZNF662(+:87.947);GASK1A(+:161.072)	108	0.196557	116.667	116.667	14	-	-
NA12878	1890	72	3	3	42798088	4.28176e+07	42834701	42856687	1	deletion	185	185	-1	7881	7882	8848	8849	homozygous	1	663	47.59	9899.1	10949	47.59	2438.7	0.492	NA	NA12878_DLE1_assembly5	assembly_comparison	2439	92.2	100	not_applicable	HIGD1A;CCBP2	CCDC13	19957	HIGD1A-CCBP2	yes	54	AC006059.2(-:14.49);HIGD1A(-:70.79);AC099329.1(-:41.56);ACKR2(+:16.15);AC099329.2(+:8.9);AC092042.3(+:3.55);KRBOX1(+:6.54)	CCDC13(-:84.453);HHATL(-:97.546);AC006059.3(-:97.546)	HNRNPA1P22(+:71.166);ZNF662(+:87.947);GASK1A(+:161.072)	108	0.196557	116.667	116.667	14	-	-
NA12878	1891	72	3	3	4.29904e+07	4.29927e+07	43029106	43031732	-1	deletion	185	185	-1	7909	7910	8879	8880	homozygous	1	664	3.56	9934.93	10913	3.56	273.8	0.522	NA	NA12878_DLE1_assembly5	assembly_comparison	273	30.4	94.7	not_applicable	FAM198A	KRBOX1	44824	-	yes	35	AC092042.3(+:3.5);GASK1A(+:10.66)	KRBOX1-AS1(-:50.362);CYP8B1(-:128.609);AC099329.1(-:199.527)	AC092042.2(+:43.881);AC092042.1(+:94.239);AC092042.4(+:94.996)	33	0.060059	0	108.333	0	-	-
NA12878	1761	71	3	3	4.29869e+07	4.29892e+07	43029106	43031732	-1	deletion	184	184	-1	7903	7904	8879	8880	homozygous	1	664	3.56	9920.95	10961.8	3.56	273.8	0.495	NA	NA12878_DLE1_assembly5	assembly_comparison	274	30.4	94.7	not_applicable	FAM198A	KRBOX1	44824	-	yes	33	AC092042.3(+:3.5);GASK1A(+:10.66)	KRBOX1-AS1(-:50.362);CYP8B1(-:128.609);AC099329.1(-:199.527)	AC092042.2(+:43.881);AC092042.1(+:94.239);AC092042.4(+:94.996)	33	0.060059	0	108.333	0	-	-
NA12878	1892	72	3	3	4.33065e+07	4.33165e+07	43345559	43355876	-1	deletion	185	185	-1	7961	7965	8941	8945	heterozygous	1	-1	2.38	10008	10840.6	2.38	374	0.478	NA	NA12878_DLE1_assembly5	assembly_comparison	374	0	0	not_applicable	SNRK	SNRK-AS1	32535	-	yes	37	SNRK(+:11.8);RN7SL517P(+:100)	AC104434.1(-:90.326);POMGNT2(-:221.835);KRBOX1-AS1(-:366.815)	Y_RNA(+:155.093);ABHD5(+:372.724);AC006058.2(+:679.512)	0	0	0	0	0	-	-
NA12878	1764	71	3	3	4.55659e+07	4.5573e+07	45605091	45612643	-1	deletion	184	184	-1	8359	8360	9405	9407	homozygous	1	667	3.13	10511.3	10371.7	3.13	399.8	0.534	NA	NA12878_DLE1_assembly5	assembly_comparison	400	25	70.2	not_applicable	-	LARS2	14764	-	yes	25	LIMD1(+:10.35)	LARS2-AS1(-:76.625);U3(-:305.189);AC010170.1(-:335.474)	AC099539.1(+:18.104);SACM1L(+:114.905);RN7SL145P(+:168.524)	59	0.107378	0	50	0	-	-
NA12878	1895	72	3	3	4.55692e+07	4.55764e+07	45605091	45612643	-1	deletion	185	185	-1	8362	8363	9405	9407	homozygous	1	667	3.13	10512.1	10336.1	3.13	399.8	0.461	NA	NA12878_DLE1_assembly5	assembly_comparison	400	25	70.2	not_applicable	-	LARS2	14764	-	yes	25	LIMD1(+:10.35)	LARS2-AS1(-:76.625);U3(-:305.189);AC010170.1(-:335.474)	AC099539.1(+:18.104);SACM1L(+:114.905);RN7SL145P(+:168.524)	59	0.107378	0	50	0	-	-
NA12878	1770	71	3	3	4.94867e+07	4.94929e+07	49492202	49498713	-1	deletion	184	184	-1	8935	8936	10046	10047	homozygous	1	673	2.31	11228.9	9653.38	2.31	293.3	0.369	NA	NA12878_DLE1_assembly5	assembly_comparison	293	27	96.5	not_applicable	-	DAG1	8852	-	yes	44	-	NICN1(-:28.823);AMT(-:34.991);AC104452.1(-:34.992)	DAG1(+:4.423);BSN(+:90.197);APEH(+:209.734)	28	0.0509591	0	116.667	0	-	-
NA12878	1902	72	3	3	4.94919e+07	49498138	49492202	49498713	-1	deletion	185	185	-1	8942	8943	10046	10047	homozygous	1	673	2.31	11245.3	9602.29	2.31	293.4	0.62	NA	NA12878_DLE1_assembly5	assembly_comparison	293	27	96.5	not_applicable	-	DAG1	8852	-	yes	46	-	NICN1(-:28.823);AMT(-:34.991);AC104452.1(-:34.992)	DAG1(+:4.423);BSN(+:90.197);APEH(+:209.734)	28	0.0509591	0	116.667	0	-	-
NA12878	1702	71	3	3	472852	476182	522136	525687	-1	deletion	184	184	-1	91	92	100	101	homozygous	1	619	1.48	92.37	20789.3	1.48	220.1	0.527	NA	NA12878_DLE1_assembly5	assembly_comparison	220	14.2	43.9	not_applicable	-	AK126307	52227	-	yes	31	-	CHL1-AS1(-:114.083);RPS8P6(-:168.739);RNU6-1194P(-:194.764)	LINC01266(+:49.058);AC090044.1(+:370.12);AC087430.1(+:521.132)	1	0.00181997	0	50	0	-	-
NA12878	1829	72	3	3	470409	473740	522136	525687	-1	deletion	185	185	-1	93	94	100	101	homozygous	1	619	1.48	102.9	20744	1.48	220.1	0.473	NA	NA12878_DLE1_assembly5	assembly_comparison	220	14.2	43.9	not_applicable	-	AK126307	52227	-	yes	29	-	CHL1-AS1(-:114.083);RPS8P6(-:168.739);RNU6-1194P(-:194.764)	LINC01266(+:49.058);AC090044.1(+:370.12);AC087430.1(+:521.132)	1	0.00181997	0	50	0	-	-
NA12878	1780	71	3	3	5.66302e+07	5.66397e+07	56602506	56612320	-1	deletion	184	184	-1	10072	10073	11320	11321	homozygous	1	683	1.38	12767.9	8113.3	1.38	311.5	0.48	NA	NA12878_DLE1_assembly5	assembly_comparison	312	8.8	31.6	not_applicable	CCDC66	FAM208A	41840	-	yes	43	CCDC66(+:24.45)	MIR3938(-:712.986);ERC2-IT1(-:908.272);ERC2(-:1057.167)	ARHGEF3-AS1(+:358.748);SPATA12(+:479.372);AC097358.2(+:497.651)	3045	5.54181	0	16.667	0	-	-
NA12878	1912	72	3	3	5.66345e+07	5.6644e+07	56602506	56612320	-1	deletion	185	185	-1	10084	10085	11320	11321	homozygous	1	683	1.38	12793	8053.43	1.38	311.5	0.487	NA	NA12878_DLE1_assembly5	assembly_comparison	312	8.8	31.6	not_applicable	CCDC66	FAM208A	41840	-	yes	43	CCDC66(+:24.45)	MIR3938(-:712.986);ERC2-IT1(-:908.272);ERC2(-:1057.167)	ARHGEF3-AS1(+:358.748);SPATA12(+:479.372);AC097358.2(+:497.651)	3045	5.54181	0	16.667	0	-	-
NA12878	1788	71	3	3	6.45827e+07	6.45945e+07	64500299	6.45125e+07	-1	deletion	184	184	-1	11582	11586	13026	13031	heterozygous	1	-1	2.89	14682	6199.44	2.89	443.3	0.469	NA	NA12878_DLE1_assembly5	assembly_comparison	443	2.5	8.8	not_applicable	ADAMTS9	AK125532	34922.5	-	yes	27	RNU6-739P(+:100)	PRICKLE2(-:419.387);LINC00994(-:433.262);U3(-:439.815)	ADAMTS9-AS1(+:31.534);ADAMTS9-AS2(+:155.12);LINC02040(+:645.126)	0	0	0	8.333	0	-	-
NA12878	1920	72	3	3	6.5269e+07	6.52749e+07	6.51832e+07	65214954	1	deletion	185	185	-1	11729	11730	13178	13184	heterozygous	1	-1	2445.72	14846.2	6003.59	2445.72	25868.8	0.458	NA	NA12878_DLE1_assembly5	assembly_comparison	25869	7.4	10.5	not_applicable	-	MAGI1	124952	-	yes	21	-	ADAMTS9(-:678.86);PRICKLE2(-:1102.278);LINC00994(-:1116.153)	ILF2P1(+:455.022);RPL17P17(+:611.611);MAGI1-AS1(+:661.537)	2504	4.5572	0	0	0	-	-
NA12878	1921	72	3	3	6.55103e+07	6.55115e+07	65449959	65451820	0.9	deletion	185	185	-1	11772	11773	13230	13232	heterozygous	1	-1	26.82	14902.9	5945.36	26.82	642.9	0.323	NA	NA12878_DLE1_assembly5	assembly_comparison	643	0	0	not_applicable	MAGI1	MAGI1-AS1	427671	-	yes	38	MAGI1(-:1.15)	AC121493.1(-:102.016);AC104331.1(-:228.384);ADAMTS9(-:945.629)	ILF2P1(+:218.156);RPL17P17(+:374.745);MAGI1-AS1(+:424.671)	0	0	0	0	0	-	-
NA12878	1843	72	3	3	6585362	6.59121e+06	6.64132e+06	6.65202e+06	1	deletion	185	185	-1	1287	1288	1433	1437	heterozygous	1	-1	229.42	1528.01	19320.6	229.42	4846.7	0.521	NA	NA12878_DLE1_assembly5	assembly_comparison	4847	13.7	33.3	not_applicable	AF279782	GRM7	250780	-	yes	17	AC069277.1(+:6.78)	AC026202.1(-:1341.103);RN7SL553P(-:1343.71);MIR4790(-:1346.461)	AC069277.2(+:78.984);GRM7(+:156.666);AC066585.1(+:628.581)	819	1.49055	33.333	33.333	2	-	-
NA12878	1714	71	3	3	6.64655e+06	6.64792e+06	6700407	6702121	-1	deletion	184	184	-1	1294	1295	1443	1444	heterozygous	1	-1	7.11	1542.31	19340.4	7.11	344.8	0.476	NA	NA12878_DLE1_assembly5	assembly_comparison	345	14.7	52.6	not_applicable	AF279782	GRM7	200681	-	yes	31	AC069277.1(+:3.13);GRM7-AS3(-:4.42)	AC026202.1(-:1400.187);RN7SL553P(-:1402.794);MIR4790(-:1405.545)	AC069277.2(+:28.885);GRM7(+:106.567);AC066585.1(+:578.482)	1724	3.13763	0	58.333	0	-	-
NA12878	1791	71	3	3	6.7508e+07	6.75146e+07	67489932	67499693	1	deletion	184	184	-1	12128	12129	13631	13632	homozygous	1	691	286.47	15379.7	5503.15	286.47	3149.6	0.57	NA	NA12878_DLE1_assembly5	assembly_comparison	3149	76.5	89.5	not_applicable	SUCLG2	AL832184	205428	-	yes	33	SUCLG2(-:5.36)	AC020655.1(-:439.34);AC098969.2(-:656.432);AC104440.1(-:813.748)	NDUFB4P1(+:61.671);SUCLG2-AS1(+:202.4);AC113171.1(+:375.903)	231	0.420413	83.333	83.333	8	-	-
NA12878	1924	72	3	3	6.74848e+07	6.74914e+07	67489932	67499693	1	deletion	185	185	-1	12129	12130	13631	13632	homozygous	1	691	286.47	15357.9	5490.17	286.47	3149.6	0.425	NA	NA12878_DLE1_assembly5	assembly_comparison	3150	76.5	89.5	not_applicable	SUCLG2	AL832184	205428	-	yes	30	SUCLG2(-:5.36)	AC020655.1(-:439.34);AC098969.2(-:656.432);AC104440.1(-:813.748)	NDUFB4P1(+:61.671);SUCLG2-AS1(+:202.4);AC113171.1(+:375.903)	231	0.420413	83.333	83.333	8	-	-
NA12878	1792	71	3	3	6.86467e+07	6.86526e+07	6.86318e+07	6.86435e+07	1	deletion	184	184	-1	12360	12361	13886	13890	heterozygous	1	-1	220.45	15647.4	5236.04	220.45	5890.8	0.436	NA	NA12878_DLE1_assembly5	assembly_comparison	5891	40.2	63.2	not_applicable	-	FAM19A1	36992.5	-	yes	16	-	SUCLG2(-:1217.879);AC020655.1(-:1581.17);AC098969.2(-:1798.263)	AC096922.1(+:37.532);PSMC1P1(+:38.321);RNA5SP135(+:285.583)	2703	4.91937	33.333	33.333	2	-	-
NA12878	1793	71	3	3	6.8742e+07	6.87489e+07	68732824	68747867	1	deletion	184	184	-1	12379	12380	13912	13914	heterozygous	1	-1	1030.43	15661.9	5221.47	1030.43	8127.2	0.481	NA	NA12878_DLE1_assembly5	assembly_comparison	8127	69.1	94.7	not_applicable	-	FAM19A4	33048	-	yes	14	-	AC096922.1(-:46.967);SUCLG2(-:1318.94);AC020655.1(-:1682.232)	RNA5SP135(+:181.251);AC109587.1(+:312.225);ARL6IP5(+:383.221)	2325	4.23143	66.667	66.667	6	-	-
NA12878	1926	72	3	3	6.90951e+07	6.91053e+07	69102755	69113282	-1	deletion	185	185	-1	12442	12446	13987	13991	heterozygous	1	-1	2.3	15718.1	5129.86	2.3	374.7	0.408	NA	NA12878_DLE1_assembly5	assembly_comparison	375	0.5	0	not_applicable	UBA3	TMF1	1272	-	yes	37	AC109587.1(+:14.1);TMF1(-:5.34)	MIR3136(-:1.646);EOGT(-:75.387);TAFA4(-:318.838)	ARL6IP5(+:17.806);AC104445.1(+:524.21);MITF(+:672.304)	0	0	0	0	0	-	-
NA12878	1794	71	3	3	7.13634e+07	7.13719e+07	71366510	71375386	-1	deletion	184	184	-1	12907	12908	14505	14507	heterozygous	1	692	2.34	16306.9	4573.57	2.34	413.1	0.439	NA	NA12878_DLE1_assembly5	assembly_comparison	413	0	0	not_applicable	-	BC040624	11506	-	yes	39	FOXP1(-:2.36);AC097634.4(-:1.87)	AC096971.1(-:435.699);AC104633.1(-:708.939);AC134025.1(-:1062.716)	AC097634.2(+:238.628);AC097634.3(+:252.486);AC097634.1(+:255.708)	0	0	0	0	0	-	-
NA12878	1934	72	3	3	7.30555e+07	73069185	73056752	73070860	-1	deletion	185	185	-1	13215	13216	14849	14852	heterozygous	1	-1	1.15	16676.3	4172.1	1.15	407.2	0.65	NA	NA12878_DLE1_assembly5	assembly_comparison	407	14.2	45.6	not_applicable	PPP4R2	GXYLT2	32231	-	yes	41	PPP4R2(+:27.78)	PSMD12P(-:127.864);SHQ1(-:255.324);RNA5SP136(-:312.896)	RNU7-19P(+:3.099);EBLN2(+:36.95);snoU13(+:57.278)	361	0.657009	0	0	0	-	-
NA12878	1715	71	3	3	7.28668e+06	7.29464e+06	7341923	7350163	-1	deletion	184	184	-1	1406	1407	1576	1577	homozygous	1	631	1.28	1685.18	19196	1.28	278.3	0.341	NA	NA12878_DLE1_assembly5	assembly_comparison	278	16.7	33.3	not_applicable	GRM7	AF279782	563503	-	yes	35	GRM7(+:1.47)	GRM7-AS2(-:404.604);MRPS36P1(-:524.199);GRM7-AS3(-:666.228)	AC018832.1(+:767.846);LMCD1(+:1190.33);OR7E122P(+:1371.466)	672	1.22302	0	50	0	-	-
NA12878	1845	72	3	3	7.28056e+06	7.28852e+06	7341923	7350163	-1	deletion	185	185	-1	1407	1408	1576	1577	homozygous	1	631	1.28	1674.85	19171.6	1.28	278.3	0.648	NA	NA12878_DLE1_assembly5	assembly_comparison	278	16.7	33.3	not_applicable	GRM7	AF279782	563503	-	yes	45	GRM7(+:1.47)	GRM7-AS2(-:404.604);MRPS36P1(-:524.199);GRM7-AS3(-:666.228)	AC018832.1(+:767.846);LMCD1(+:1190.33);OR7E122P(+:1371.466)	672	1.22302	0	50	0	-	-
NA12878	1802	71	3	3	7.41674e+07	7.41718e+07	74159507	74164095	-1	deletion	184	184	-1	13437	13438	15103	15104	homozygous	1	699	2.54	16980	3902.63	2.54	269.4	0.493	NA	NA12878_DLE1_assembly5	assembly_comparison	269	15.2	54.4	not_applicable	-	CNTN3	147627	-	yes	39	-	AC108725.1(-:458.957);RNU7-119P(-:513.416);PDZRN3(-:724.925)	AKR1B1P2(+:18.015);Y_RNA(+:48.108);NIPA2P2(+:966.211)	0	0	0	50	0	-	-
NA12878	1935	72	3	3	7.41569e+07	7.41612e+07	74159507	74164095	-1	deletion	185	185	-1	13434	13435	15103	15104	homozygous	1	699	2.54	16968.5	3879.37	2.54	269.5	0.5	NA	NA12878_DLE1_assembly5	assembly_comparison	269	15.2	54.4	not_applicable	-	CNTN3	147627	-	yes	34	-	AC108725.1(-:458.957);RNU7-119P(-:513.416);PDZRN3(-:724.925)	AKR1B1P2(+:18.015);Y_RNA(+:48.108);NIPA2P2(+:966.211)	0	0	0	50	0	-	-
NA12878	1803	71	3	3	7.47711e+07	7.47797e+07	74764498	7.47735e+07	-1	deletion	184	184	-1	13551	13553	15235	15239	homozygous	1	700	1.7	17136.5	3743.67	1.7	424.4	0.582	NA	NA12878_DLE1_assembly5	assembly_comparison	424	3.9	14	not_applicable	-	CNTN3	194156	-	yes	19	-	AC128653.1(-:177.564);CNTN3(-:449.779);AC108725.1(-:1063.948)	NIPA2P2(+:356.813);MIR4444-1(+:487.134);AC117481.1(+:487.168)	468	0.851745	0	16.667	0	-	-
NA12878	1936	72	3	3	7.47606e+07	7.47691e+07	74764498	7.47735e+07	-1	deletion	185	185	-1	13549	13551	15235	15239	homozygous	1	700	1.7	17123.2	3722.2	1.7	424.3	0.399	NA	NA12878_DLE1_assembly5	assembly_comparison	424	3.9	14	not_applicable	-	CNTN3	194156	-	yes	16	-	AC128653.1(-:177.564);CNTN3(-:449.779);AC108725.1(-:1063.948)	NIPA2P2(+:356.813);MIR4444-1(+:487.134);AC117481.1(+:487.168)	468	0.851745	0	16.667	0	-	-
NA12878	1939	72	3	3	7.67803e+07	7.67856e+07	76776432	76782065	-1	deletion	185	185	-1	13909	13910	15651	15652	heterozygous	2	702	4.77	17565.7	3282.27	4.77	356.1	0.392	NA	NA12878_DLE1_assembly5	assembly_comparison	356	39.7	84.2	not_applicable	-	ROBO2	307229	-	yes	20	ROBO2(+:0.67)	AC026877.1(-:306.385);Y_RNA(-:759.301);RN7SL92P(-:1011.265)	RNU6-386P(+:356.143);AC117462.1(+:1351.49);RN7SL647P(+:1379.244)	10	0.0181997	0	75	0	-	-
NA12878	1940	72	3	3	7.73392e+07	7.73477e+07	7.73367e+07	77346608	0.99	deletion	185	185	-1	14007	14009	15762	15764	heterozygous	2	703	20.05	17701.3	3147.3	20.05	1383.7	0.427	NA	NA12878_DLE1_assembly5	assembly_comparison	1384	9.8	31.6	not_applicable	ROBO2	U6	195431	-	yes	21	ROBO2(+:0.91)	AC026877.1(-:866.697);Y_RNA(-:1319.613);RN7SL92P(-:1571.577)	AC117462.1(+:786.947);RN7SL647P(+:814.701);RN7SKP61(+:861.241)	28	0.0509591	16.667	16.667	0	-	-
NA12878	1806	71	3	3	7.73495e+07	7.73716e+07	77336744	77359830	0.87	deletion	184	184	-1	14016	14020	15762	15767	heterozygous	1	703	5.66	17738.1	3143.58	5.66	950.5	0.582	NA	NA12878_DLE1_assembly5	assembly_comparison	950	16.7	57.9	not_applicable	ROBO2	U6	195431	-	yes	26	ROBO2(+:1.67)	AC026877.1(-:866.697);Y_RNA(-:1319.613);RN7SL92P(-:1571.577)	AC117462.1(+:773.725);RN7SL647P(+:801.479);RN7SKP61(+:848.019)	22	0.0400393	16.667	16.667	0	-	-
NA12878	1943	72	3	3	7.87658e+07	78784311	78769050	7.87881e+07	-1	deletion	185	185	-1	14274	14277	16051	16055	homozygous	1	706	1.35	18038.9	2809.2	1.35	490.4	0.506	NA	NA12878_DLE1_assembly5	assembly_comparison	489	3.9	14	not_applicable	ROBO1	ROBO2	1069937	-	yes	30	ROBO1(-:2.14)	LINC02077(-:678.194);AC134729.1(-:790.194);RNU6-217P(-:905.158)	AC055731.1(+:17.068);AC117461.1(+:669.808);MIR3923(+:765.982)	1675	3.04845	0	0	0	-	-
NA12878	1809	71	3	3	7.87776e+07	7.87961e+07	78769050	7.87881e+07	-1	deletion	184	184	-1	14282	14285	16051	16055	homozygous	1	706	1.35	18071.7	2811.2	1.35	490.4	0.52	NA	NA12878_DLE1_assembly5	assembly_comparison	490	3.9	14	not_applicable	ROBO1	ROBO2	1069937	-	yes	29	ROBO1(-:2.14)	LINC02077(-:678.194);AC134729.1(-:790.194);RNU6-217P(-:905.158)	AC055731.1(+:17.068);AC117461.1(+:669.808);MIR3923(+:765.982)	1675	3.04845	0	0	0	-	-
NA12878	1810	71	3	3	7.98525e+07	7.9887e+07	79849098	7.98844e+07	0.55	deletion	184	184	-1	14487	14492	16278	16284	heterozygous	1	-1	1.04	18327.5	2552.37	1.04	765.4	0.474	NA	NA12878_DLE1_assembly5	assembly_comparison	765	0.5	1.8	not_applicable	-	ROBO1	32040	-	yes	18	-	AC117479.1(-:212.356);RN7SL751P(-:858.943);ROBO1(-:1199.709)	OSBPL9P1(+:325.043);HNRNPA3P8(+:377.976);AC108740.1(+:603.796)	0	0	0	0	0	-	-
NA12878	1811	71	3	3	8.09176e+07	8.09253e+07	80918921	80928010	0.99	deletion	184	184	-1	14701	14702	16517	16518	heterozygous	1	-1	60.82	18591.8	2290.99	60.82	1402.5	0.406	NA	NA12878_DLE1_assembly5	assembly_comparison	1402	77.9	96.5	not_applicable	-	GBE1	610840	-	yes	19	-	AC068756.1(-:105.728);AC108690.1(-:264.054);HMGB1P38(-:909.205)	LINC02027(+:111.995);AC107302.2(+:477.88);RNU2-28P(+:627.617)	101	0.183817	108.333	108.333	12	-	-
NA12878	1812	71	3	3	8.13389e+07	8.13421e+07	81343989	81347570	-1	deletion	184	184	-1	14768	14769	16590	16591	homozygous	1	707	5.33	18676	2206.73	5.33	331	0.538	NA	NA12878_DLE1_assembly5	assembly_comparison	331	5.4	19.3	not_applicable	-	GBE1	191280	-	yes	43	AC099542.1(-:10.85)	AC099542.2(-:83.645);AC068756.1(-:530.796);AC108690.1(-:689.122)	AC107302.2(+:58.32);RNU2-28P(+:208.057);AC017015.1(+:311.371)	25	0.0454992	0	41.667	0	-	-
NA12878	1945	72	3	3	8.13282e+07	8.13315e+07	81343989	81347570	-1	deletion	185	185	-1	14757	14758	16590	16591	homozygous	1	707	5.33	18640.6	2207.33	5.33	331	0.462	NA	NA12878_DLE1_assembly5	assembly_comparison	331	5.4	19.3	not_applicable	-	GBE1	191280	-	yes	35	AC099542.1(-:10.85)	AC099542.2(-:83.645);AC068756.1(-:530.796);AC108690.1(-:689.122)	AC107302.2(+:58.32);RNU2-28P(+:208.057);AC017015.1(+:311.371)	25	0.0454992	0	41.667	0	-	-
NA12878	1813	71	3	3	8.16306e+07	8.16475e+07	81636695	8.16541e+07	-1	deletion	184	184	-1	14833	14834	16663	16664	homozygous	1	708	1.55	18751.2	2129.66	1.55	475.6	0.497	NA	NA12878_DLE1_assembly5	assembly_comparison	475	2	7	not_applicable	GBE1	U2	77881	-	yes	37	GBE1(-:8.62)	AC107302.1(-:217.554);AC099542.1(-:337.965);AC099542.2(-:376.351)	AC017015.1(+:4.816);AC129807.1(+:232.541);LINC02008(+:378.164)	0	0	0	0	0	-	-
NA12878	1946	72	3	3	8.162e+07	8.16369e+07	81636695	8.16541e+07	-1	deletion	185	185	-1	14822	14823	16663	16664	homozygous	1	708	1.55	18720.5	2125.56	1.55	475.6	0.442	NA	NA12878_DLE1_assembly5	assembly_comparison	476	2	7	not_applicable	GBE1	U2	77881	-	yes	30	GBE1(-:8.62)	AC107302.1(-:217.554);AC099542.1(-:337.965);AC099542.2(-:376.351)	AC017015.1(+:4.816);AC129807.1(+:232.541);LINC02008(+:378.164)	0	0	0	0	0	-	-
NA12878	1814	71	3	3	8.29437e+07	82949722	82955475	82961720	-1	deletion	184	184	-1	15081	15082	16939	16940	homozygous	1	709	1.65	19075	1806.7	1.65	262.5	0.463	NA	NA12878_DLE1_assembly5	assembly_comparison	262	5.9	21.1	not_applicable	-	BC031255	442650	-	yes	31	-	CYP51A1P1(-:96.809);RPL7AP23(-:584.152);AC017015.2(-:1140.618)	AC023503.1(+:468.876);SRRM1P2(+:1021.476);AC117464.1(+:1038.07)	40	0.0727987	0	16.667	0	-	-
NA12878	1948	72	3	3	8.2939e+07	8.2945e+07	82955475	82961720	-1	deletion	185	185	-1	15073	15074	16939	16940	homozygous	1	709	1.65	19036.5	1810.41	1.65	262.5	0.51	NA	NA12878_DLE1_assembly5	assembly_comparison	263	5.9	21.1	not_applicable	-	BC031255	442650	-	yes	32	-	CYP51A1P1(-:96.809);RPL7AP23(-:584.152);AC017015.2(-:1140.618)	AC023503.1(+:468.876);SRRM1P2(+:1021.476);AC117464.1(+:1038.07)	40	0.0727987	0	16.667	0	-	-
NA12878	1716	71	3	3	8.26067e+06	8273678	8316163	8329586	-1	deletion	184	184	-1	1602	1603	1799	1800	homozygous	1	632	1.93	1918.61	18962.9	1.93	417.4	0.546	NA	NA12878_DLE1_assembly5	assembly_comparison	417	3.9	12.3	not_applicable	LMCD1-AS1	U4atac	76629	-	yes	36	LMCD1-AS1(-:2.94)	AC069276.1(-:264.999);AC077690.1(-:664.586);GRM7-AS1(-:751.735)	LMCD1(+:210.907);OR7E122P(+:392.043);AC034187.4(+:404.414)	17	0.0309395	0	0	0	-	-
NA12878	1846	72	3	3	8.25455e+06	8267556	8316163	8329586	-1	deletion	185	185	-1	1601	1602	1799	1800	homozygous	1	632	1.93	1905.81	18940.9	1.93	417.4	0.426	NA	NA12878_DLE1_assembly5	assembly_comparison	417	3.9	12.3	not_applicable	LMCD1-AS1	U4atac	76629	-	yes	37	LMCD1-AS1(-:2.94)	AC069276.1(-:264.999);AC077690.1(-:664.586);GRM7-AS1(-:751.735)	LMCD1(+:210.907);OR7E122P(+:392.043);AC034187.4(+:404.414)	17	0.0309395	0	0	0	-	-
NA12878	1816	71	3	3	8.38351e+07	8.38482e+07	83851534	83866947	1	deletion	184	184	-1	15251	15252	17123	17125	homozygous	1	711	79.97	19293.8	1589.28	79.97	2325.4	0.519	NA	NA12878_DLE1_assembly5	assembly_comparison	2325	84.8	98.2	not_applicable	-	LOC440970	820609	-	yes	25	-	CYP51A1P1(-:992.868);RPL7AP23(-:1480.211);AC017015.2(-:2036.677)	SRRM1P2(+:116.249);AC117464.1(+:132.843);AC107025.1(+:675.78)	176	0.320315	91.667	91.667	10	-	-
NA12878	1950	72	3	3	8.38304e+07	83843516	83851534	83866947	1	deletion	185	185	-1	15243	15244	17123	17125	homozygous	1	711	79.96	19256.7	1591.7	79.96	2325.3	0.495	NA	NA12878_DLE1_assembly5	assembly_comparison	2325	84.8	98.2	not_applicable	-	LOC440970	820609	-	yes	25	-	CYP51A1P1(-:992.868);RPL7AP23(-:1480.211);AC017015.2(-:2036.677)	SRRM1P2(+:116.249);AC117464.1(+:132.843);AC107025.1(+:675.78)	176	0.320315	91.667	91.667	10	-	-
NA12878	1952	72	3	3	8.52108e+07	8.52125e+07	85225332	8.52274e+07	-1	deletion	185	185	-1	15502	15503	17414	17416	heterozygous	1	-1	1.78	19573.7	1271.66	1.78	335.7	0.455	NA	NA12878_DLE1_assembly5	assembly_comparison	335	0.5	1.8	not_applicable	CADM2	MIR5688	207454	-	yes	26	CADM2(+:0.72)	AC117482.1(-:481.5);LINC00971(-:534.776);AC108696.1(-:883.069)	MIR5688(+:204.453);THAP12P2(+:831.304);snoZ40(+:943.96)	0	0	0	0	0	-	-
NA12878	1821	71	3	3	8.57956e+07	8.58e+07	85801660	85806533	0.9	deletion	184	184	-1	15643	15644	17555	17556	heterozygous	1	-1	8.96	19749.1	1133.62	8.96	524.4	0.429	NA	NA12878_DLE1_assembly5	assembly_comparison	524	0.5	1.8	not_applicable	CADM2	CADM2-AS2	42604	-	yes	30	CADM2(+:0.97)	AC117482.1(-:1057.828);LINC00971(-:1111.104);AC108696.1(-:1459.397)	THAP12P2(+:252.178);snoZ40(+:364.833);RNU6-1129P(+:474.938)	0	0	0	0	0	-	-
NA12878	1717	71	3	3	8.65146e+06	8.66576e+06	8706682	8.72156e+06	0.55	deletion	184	184	-1	1658	1660	1860	1863	homozygous	1	633	1.68	1979.48	18904	1.68	582.8	0.288	NA	NA12878_DLE1_assembly5	assembly_comparison	582	52.9	70.2	not_applicable	-	SSUH2	20199	-	yes	19	SSUH2(-:16.62)	AC034187.1(-:88.27);RNU4ATAC17P(-:297.467);AC023481.1(-:302.652)	OR7E122P(+:0.065);AC034187.4(+:12.436);AC034187.5(+:13.299)	108	0.196557	0	91.667	0	-	-
NA12878	1847	72	3	3	8.6488e+06	8.65964e+06	8710243	8721564	-1	deletion	185	185	-1	1659	1660	1862	1863	homozygous	1	633	4.11	1968.86	18879.1	4.11	479.1	0.721	NA	NA12878_DLE1_assembly5	assembly_comparison	479	53.9	70.2	not_applicable	-	SSUH2	23760	-	yes	33	SSUH2(-:13.79)	AC034187.1(-:91.831);RNU4ATAC17P(-:301.028);AC023481.1(-:306.213)	OR7E122P(+:0.065);AC034187.4(+:12.436);AC034187.5(+:13.299)	93	0.169257	0	75	0	-	-
NA12878	1825	71	3	3	8.94897e+07	8.95057e+07	8.95045e+07	89526674	1	deletion	184	184	-1	16392	16394	18392	18398	heterozygous	1	-1	233.87	20646.7	237.3	233.87	6182.5	0.455	NA	NA12878_DLE1_assembly5	assembly_comparison	6183	16.7	36.8	not_applicable	EPHA3	Mir_548	193440	-	yes	22	EPHA3(+:7.53)	AC109129.1(-:169.321);GAPDHP50(-:404.896);CBX5P1(-:1356.929)	U3(+:549.76);RNU6-712P(+:704.11);RNU6-488P(+:4032.934)	23	0.0418593	16.667	16.667	0	-	-
NA12878	1961	631	3	3	2.09638e+06	2.11152e+06	95459299	95476434	0.99	deletion	186	186	-1	368	371	19025	19027	heterozygous	1	-1	48.8	418.51	16039.6	48.8	1990.8	0.489	NA	NA12878_DLE1_assembly5	assembly_comparison	1991	24	49.1	not_applicable	-	LOC100287639	57263	-	yes	21	-	MTHFD2P1(-:83.032);WDR82P1(-:800.369);AC140059.1(-:801.695)	AC106719.1(+:156.136);HNRNPKP4(+:588.964);AC107015.1(+:805.767)	1730	3.14855	41.667	41.667	2	-	-
NA12878	1966	631	3	3	5.51992e+06	5.53209e+06	98893296	98908842	1	deletion	186	186	-1	1041	1043	19783	19787	homozygous	1	722	166.28	1252.66	15205.6	166.28	3378.8	0.467	NA	NA12878_DLE1_assembly5	assembly_comparison	3379	73	96.5	not_applicable	-	DCBLD2	272764	-	yes	28	-	RNU6-26P(-:366.474);DCBLD2(-:375.511);ST3GAL6-AS1(-:465.216)	AC078828.1(+:307.349);AC107029.2(+:405.066);COL8A1(+:445.477)	3916	7.127	108.333	108.333	12	-	-
NA12878	2051	632	3	3	5.51968e+06	5.53185e+06	98893296	98908842	1	deletion	187	187	-1	1039	1041	19783	19787	homozygous	1	722	166.28	1272.37	23458.6	166.28	3378.8	0.531	NA	NA12878_DLE1_assembly5	assembly_comparison	3379	73	96.5	not_applicable	-	DCBLD2	272764	-	yes	31	-	RNU6-26P(-:366.474);DCBLD2(-:375.511);ST3GAL6-AS1(-:465.216)	AC078828.1(+:307.349);AC107029.2(+:405.066);COL8A1(+:445.477)	3916	7.127	108.333	108.333	12	-	-
NA12878	2052	632	3	3	5.56313e+06	5.57157e+06	98940230	98954387	1	deletion	187	187	-1	1047	1048	19795	19797	heterozygous	1	-1	559.41	1276.28	23454.2	559.41	5711.7	0.548	NA	NA12878_DLE1_assembly5	assembly_comparison	5712	16.7	29.8	not_applicable	-	MIR548G	318766	-	yes	20	-	ACTG1P13(-:3.162);RNU6-26P(-:413.408);DCBLD2(-:422.445)	AC078828.1(+:261.804);AC107029.2(+:359.521);COL8A1(+:399.932)	1069	1.94555	8.333	8.333	0	-	-
NA12878	1967	631	3	3	5.65281e+06	5.66095e+06	99030176	99038534	-1	deletion	186	186	-1	1067	1070	19813	19817	homozygous	1	723	1.15	1284.36	15172.9	1.15	211.6	0.491	NA	NA12878_DLE1_assembly5	assembly_comparison	211	23	82.5	not_applicable	-	MIR548G	234619	-	yes	28	-	ACTG1P13(-:93.108);RNU6-26P(-:503.354);DCBLD2(-:512.391)	AC078828.1(+:177.657);AC107029.2(+:275.374);COL8A1(+:315.785)	49	0.0891785	0	50	0	-	-
NA12878	2053	632	3	3	5.64685e+06	5.655e+06	99030176	99038534	-1	deletion	187	187	-1	1064	1067	19813	19817	homozygous	1	723	1.15	1297.64	23432.3	1.15	211.7	0.524	NA	NA12878_DLE1_assembly5	assembly_comparison	212	23	82.5	not_applicable	-	MIR548G	234619	-	yes	22	-	ACTG1P13(-:93.108);RNU6-26P(-:503.354);DCBLD2(-:512.391)	AC078828.1(+:177.657);AC107029.2(+:275.374);COL8A1(+:315.785)	49	0.0891785	0	50	0	-	-
NA12878	2517	122	4	4	3.25202e+07	3.25231e+07	100067405	100070653	-1	deletion	203	203	-1	6376	6377	20309	20310	homozygous	1	944	9.24	7419.72	7831.93	9.24	407.7	0.512	NA	NA12878_DLE1_assembly5	assembly_comparison	407	26.5	94.7	not_applicable	LOC100507053	ADH4	1957	-	yes	42	AP002026.1(+:4.35);ADH4(-:27.09)	ADH5(-:72.276);AC019131.2(-:75.998);ABT1P1(-:120.943)	C4orf17(+:358.516);MTTP(+:411.265);DAPP1(+:664.331)	31	0.056419	0	116.667	0	-	-
NA12878	2598	121	4	4	3.25306e+07	32533440	100067405	100070653	-1	deletion	204	204	-1	6369	6370	20309	20310	homozygous	1	944	9.24	7367.78	7777.83	9.24	407.7	0.473	NA	NA12878_DLE1_assembly5	assembly_comparison	407	26.5	94.7	not_applicable	LOC100507053	ADH4	1957	-	yes	38	AP002026.1(+:4.35);ADH4(-:27.09)	ADH5(-:72.276);AC019131.2(-:75.998);ABT1P1(-:120.943)	C4orf17(+:358.516);MTTP(+:411.265);DAPP1(+:664.331)	31	0.056419	0	116.667	0	-	-
NA12878	2519	122	4	4	3.13446e+07	3.13474e+07	101244448	101247593	-1	deletion	203	203	-1	6148	6149	20570	20571	homozygous	1	946	6.57	7714.11	7537.55	6.57	352.1	0.569	NA	NA12878_DLE1_assembly5	assembly_comparison	352	24.5	77.2	not_applicable	-	EMCN	68905	-	yes	34	-	DDIT4L(-:134.421);AC121157.1(-:190.346);DYNLL1P6(-:278.45)	AC097459.1(+:92.219);AP001816.1(+:1018.344);BANK1(+:1081.85)	30	0.0545991	0	108.333	0	-	-
NA12878	2600	121	4	4	3.1355e+07	3.13577e+07	101244448	101247593	-1	deletion	204	204	-1	6142	6143	20570	20571	homozygous	1	946	6.57	7659.73	7485.87	6.57	352.1	0.448	NA	NA12878_DLE1_assembly5	assembly_comparison	352	24.5	77.2	not_applicable	-	EMCN	68905	-	yes	29	-	DDIT4L(-:134.421);AC121157.1(-:190.346);DYNLL1P6(-:278.45)	AC097459.1(+:92.219);AP001816.1(+:1018.344);BANK1(+:1081.85)	30	0.0545991	0	108.333	0	-	-
NA12878	2300	201	4	4	3.92477e+07	3.92537e+07	1.0209e+07	10238380	1	deletion	195	195	-1	7449	7450	1431	1437	heterozygous	1	-1	140.14	140.14	9241.58	1279.52	23283.7	0.4	NA	NA12878_DLE1_assembly5	assembly_comparison	23285	64.7	89.5	not_applicable	-	DQ599898	63749.9	-	yes	12	AC006499.8(-:100)	AC006499.1(-:4.587);AC006499.6(-:37.251);AC093664.1(-:61.043)	AC110768.2(+:171.24);AC005599.1(+:216.989);AC084048.1(+:445.247)	6422	11.6878	75	75	5	-	-
NA12878	2520	122	4	4	2.99303e+07	2.99343e+07	102661933	102666411	-1	deletion	203	203	-1	5882	5883	20881	20883	heterozygous	1	-1	3.65	8055.4	7194.49	3.65	478.4	0.557	NA	NA12878_DLE1_assembly5	assembly_comparison	479	23	82.5	not_applicable	-	BANK1	45353	-	yes	30	BANK1(+:1.58)	AC084277.1(-:96.83);MIR1255A(-:407.474);PPP3CA(-:714.367)	MTND5P5(+:224.169);AF213884.2(+:712.996);NFKB1(+:753.077)	1	0.00181997	0	66.667	0	-	-
NA12878	2602	121	4	4	2.98177e+07	2.98199e+07	102786448	102789129	0.55	deletion	204	204	-1	5854	5855	20906	20907	heterozygous	1	-1	1.49	8035.16	7110.46	1.49	518.7	0.465	NA	NA12878_DLE1_assembly5	assembly_comparison	519	17.6	63.2	not_applicable	BANK1	SLC39A8	393692	-	yes	26	BANK1(+:1.31)	AC084277.1(-:221.345);MIR1255A(-:531.989);PPP3CA(-:838.882)	MTND5P5(+:101.451);AF213884.2(+:590.278);NFKB1(+:630.359)	50	0.0909984	0	33.333	0	-	-
NA12878	2521	122	4	4	2.92554e+07	2.92765e+07	103321278	103343241	0.87	deletion	203	203	-1	5757	5761	21017	21020	homozygous	1	947	5.17	8208.24	7044.51	5.17	877.2	0.507	NA	NA12878_DLE1_assembly5	assembly_comparison	877	49.5	73.7	not_applicable	-	SLC39A8	54624	-	yes	22	SLC39A8(-:15.52);AC098487.1(-:20.64)	RN7SL728P(-:48.727);AP002075.1(-:420.227);AC084277.1(-:756.175)	AF213884.2(+:36.166);NFKB1(+:76.247);AF213884.1(+:237.527)	48	0.0873585	0	75	0	-	-
NA12878	2603	121	4	4	2.92586e+07	2.92865e+07	103321278	103349977	0.55	deletion	204	204	-1	5751	5755	21017	21021	homozygous	1	947	1.39	8153.97	6992.86	1.39	773.3	0.478	NA	NA12878_DLE1_assembly5	assembly_comparison	773	49.5	73.7	not_applicable	-	SLC39A8	54624	-	yes	18	AC098487.1(-:42.08)	RN7SL728P(-:48.727);AP002075.1(-:420.227);AC084277.1(-:756.175)	AF213884.2(+:29.43);NFKB1(+:69.511);AF213884.1(+:230.791)	58	0.105558	0	75	0	-	-
NA12878	2525	122	4	4	2.87155e+07	2.87252e+07	103872831	103885045	1	deletion	203	203	-1	5645	5646	21145	21147	homozygous	1	949	133.37	8333.73	6918.32	133.37	2506.2	0.444	NA	NA12878_DLE1_assembly5	assembly_comparison	2506	65.7	77.2	not_applicable	SLC9B1	CISD2	58869	-	yes	37	SLC9B1(-:13.52);ACTR3BP4(+:100)	snoU13(-:89.281);RNU7-151P(-:111.627);UBE2D3(-:154.291)	LINC02428(+:288.934);AC105460.2(+:581.857);DDX3P3(+:605.201)	89	0.161977	50	50	2	-	-
NA12878	2605	121	4	4	2.87257e+07	2.87354e+07	103872831	103885045	1	deletion	204	204	-1	5640	5641	21145	21147	homozygous	1	949	133.37	8283.83	6862.17	133.37	2506.2	0.553	NA	NA12878_DLE1_assembly5	assembly_comparison	2506	65.7	77.2	not_applicable	SLC9B1	CISD2	58869	-	yes	39	SLC9B1(-:13.52);ACTR3BP4(+:100)	snoU13(-:89.281);RNU7-151P(-:111.627);UBE2D3(-:154.291)	LINC02428(+:288.934);AC105460.2(+:581.857);DDX3P3(+:605.201)	89	0.161977	50	50	2	-	-
NA12878	2355	202	4	4	3.91064e+07	3.91124e+07	1.03914e+07	10407115	1	deletion	196	196	-1	7423	7424	1467	1470	heterozygous	1	-1	183	183	9257.87	1357.23	9690	0.547	NA	NA12878_DLE1_assembly5	assembly_comparison	9691	27	40.4	not_applicable	-	ZNF518B	34389	-	yes	23	-	AC006499.7(-:92.356);AC006499.5(-:94.624);AC006499.3(-:101.859)	AC110768.2(+:2.505);AC005599.1(+:48.254);AC084048.1(+:276.512)	1802	3.27958	25	25	0	-	-
NA12878	2607	121	4	4	2.7719e+07	2.77221e+07	104891493	104895201	0.9	deletion	204	204	-1	5453	5454	21346	21347	heterozygous	1	-1	21.48	8524.06	6621.56	21.48	608.6	0.511	NA	NA12878_DLE1_assembly5	assembly_comparison	609	23	82.5	not_applicable	-	TACR3	250521	-	yes	24	LINC02503(+:12.79)	TACR3(-:381.305);AC105460.1(-:416.75);CENPE(-:861.987)	AC004052.1(+:253.336);CXXC4-AS1(+:513.805);AC093628.1(+:513.832)	2299	4.18411	0	91.667	0	-	-
NA12878	2608	121	4	4	2.71128e+07	2.71168e+07	105499936	105504150	-1	deletion	204	204	-1	5353	5354	21461	21462	homozygous	1	951	1.53	8634.88	6509.67	1.53	229.2	0.495	NA	NA12878_DLE1_assembly5	assembly_comparison	229	2.5	8.8	not_applicable	AK094561	CXXC4	83879	-	yes	45	CXXC4-AS1(+:4.19)	CXXC4(-:107.471);AC004052.1(-:297.672);TACR3(-:989.748)	AC096577.1(+:314.132);RNU6-351P(+:388.669);SNORA31(+:519.994)	16	0.0291195	0	16.667	0	-	-
NA12878	2527	122	4	4	27101906	2.71059e+07	105499936	105504150	-1	deletion	203	203	-1	5357	5358	21461	21462	homozygous	1	951	1.53	8689.96	6560.64	1.53	229.2	0.509	NA	NA12878_DLE1_assembly5	assembly_comparison	230	2.5	8.8	not_applicable	AK094561	CXXC4	83879	-	yes	40	CXXC4-AS1(+:4.19)	CXXC4(-:107.471);AC004052.1(-:297.672);TACR3(-:989.748)	AC096577.1(+:314.132);RNU6-351P(+:388.669);SNORA31(+:519.994)	16	0.0291195	0	16.667	0	-	-
NA12878	2528	122	4	4	2.51717e+07	2.51949e+07	107416740	107440913	0.88	deletion	203	203	-1	4984	4988	21878	21882	homozygous	1	952	4.83	9181.6	6071.28	4.83	926.9	0.529	NA	NA12878_DLE1_assembly5	assembly_comparison	927	13.7	43.9	not_applicable	-	GIMD1	128149	-	yes	36	-	AC093680.1(-:76.877);GIMD1(-:135.098);TBCK(-:450.984)	AC092445.1(+:2.645);AC104663.1(+:735.944);RNU6-551P(+:912.362)	1347	2.4515	33.333	33.333	0	-	-
NA12878	2609	121	4	4	2.5183e+07	2.52063e+07	107416740	107440913	0.88	deletion	204	204	-1	4980	4984	21878	21882	homozygous	1	952	4.83	9126.95	6019.89	4.83	926.9	0.473	NA	NA12878_DLE1_assembly5	assembly_comparison	927	13.7	43.9	not_applicable	-	GIMD1	128149	-	yes	36	-	AC093680.1(-:76.877);GIMD1(-:135.098);TBCK(-:450.984)	AC092445.1(+:2.645);AC104663.1(+:735.944);RNU6-551P(+:912.362)	1347	2.4515	33.333	33.333	0	-	-
NA12878	2610	121	4	4	2.50141e+07	2.50227e+07	107601965	107615499	1	deletion	204	204	-1	4947	4948	21918	21921	heterozygous	1	-1	447.68	9159.81	5986.48	447.68	4937.2	0.537	NA	NA12878_DLE1_assembly5	assembly_comparison	4937	7.8	19.3	not_applicable	-	DKK2	227460	-	yes	16	AC092445.1(+:4.73)	AC093680.1(-:262.102);GIMD1(-:320.323);TBCK(-:636.209)	AC104663.1(+:561.358);RNU6-551P(+:737.776);SGMS2(+:1127.22)	310	0.56419	25	25	0	-	-
NA12878	2529	122	4	4	2.46436e+07	2.46553e+07	107959704	107972093	0.9	deletion	203	203	-1	4875	4878	22004	22006	heterozygous	1	-1	8.2	9293.91	5958.54	8.2	674	0.401	NA	NA12878_DLE1_assembly5	assembly_comparison	674	0.5	1.8	not_applicable	-	DKK2	2252	-	yes	35	DKK2(-:5.08)	ACTR6P1(-:199.049);AC093680.1(-:619.841);GIMD1(-:678.062)	AC104663.1(+:204.764);RNU6-551P(+:381.182);SGMS2(+:770.626)	13	0.0236596	0	0	0	-	-
NA12878	2530	122	4	4	2.44858e+07	2.44905e+07	108125601	108134085	1	deletion	203	203	-1	4844	4845	22044	22047	homozygous	1	953	346.39	9329.11	5922.99	346.39	3844.7	0.487	NA	NA12878_DLE1_assembly5	assembly_comparison	3844	77.5	100	not_applicable	-	DKK2	168149	-	yes	39	DKK2(-:4);RAC1P5(-:100)	SNORD112(-:84.112);ACTR6P1(-:364.946);AC093680.1(-:785.738)	AC104663.1(+:42.772);RNU6-551P(+:219.19);SGMS2(+:608.634)	111	0.202016	116.667	116.667	14	-	-
NA12878	2611	121	4	4	2.45012e+07	2.45059e+07	108125601	108134085	1	deletion	204	204	-1	4842	4843	22044	22047	homozygous	1	953	346.39	9276.59	5869.47	346.39	3844.7	0.511	NA	NA12878_DLE1_assembly5	assembly_comparison	3845	77.5	100	not_applicable	-	DKK2	168149	-	yes	40	DKK2(-:4);RAC1P5(-:100)	SNORD112(-:84.112);ACTR6P1(-:364.946);AC093680.1(-:785.738)	AC104663.1(+:42.772);RNU6-551P(+:219.19);SGMS2(+:608.634)	111	0.202016	116.667	116.667	14	-	-
NA12878	2531	122	4	4	2.43897e+07	24393969	108226258	108230761	-1	deletion	203	203	-1	4827	4828	22067	22068	homozygous	1	954	2.89	9344.45	5907.21	2.89	279.4	0.502	NA	NA12878_DLE1_assembly5	assembly_comparison	279	17.2	61.4	not_applicable	-	DKK2	268806	-	yes	30	-	RAC1P5(-:98.752);SNORD112(-:184.769);DKK2(-:380.299)	RNU6-551P(+:122.514);SGMS2(+:511.958);CYP2U1(+:618.944)	0	0	0	50	0	-	-
NA12878	2612	121	4	4	2.44051e+07	2.44094e+07	108226258	108230761	-1	deletion	204	204	-1	4825	4826	22067	22068	homozygous	1	954	2.89	9291.92	5853.68	2.89	279.4	0.512	NA	NA12878_DLE1_assembly5	assembly_comparison	279	17.2	61.4	not_applicable	-	DKK2	268806	-	yes	30	-	RAC1P5(-:98.752);SNORD112(-:184.769);DKK2(-:380.299)	RNU6-551P(+:122.514);SGMS2(+:511.958);CYP2U1(+:618.944)	0	0	0	50	0	-	-
NA12878	2532	122	4	4	2.43339e+07	2.43502e+07	108270614	108289781	1	deletion	203	203	-1	4820	4821	22074	22075	homozygous	1	955	86.55	9351.15	5900.62	86.55	2900.2	0.488	NA	NA12878_DLE1_assembly5	assembly_comparison	2900	42.2	78.9	not_applicable	-	PAPSS1	245041	-	yes	36	-	RAC1P5(-:143.108);SNORD112(-:229.125);DKK2(-:424.655)	RNU6-551P(+:63.494);SGMS2(+:452.938);CYP2U1(+:559.924)	729	1.32676	50	50	2	-	-
NA12878	2613	121	4	4	24349318	24365585	108270614	108289781	1	deletion	204	204	-1	4818	4819	22074	22075	homozygous	1	955	86.54	9298.63	5847.09	86.54	2900.1	0.489	NA	NA12878_DLE1_assembly5	assembly_comparison	2900	42.2	78.9	not_applicable	-	PAPSS1	245041	-	yes	36	-	RAC1P5(-:143.108);SNORD112(-:229.125);DKK2(-:424.655)	RNU6-551P(+:63.494);SGMS2(+:452.938);CYP2U1(+:559.924)	729	1.32676	50	50	2	-	-
NA12878	2535	122	4	4	2.21223e+07	2.21273e+07	110496604	110501903	-1	deletion	203	203	-1	4383	4384	22571	22572	homozygous	1	958	2.79	9886.66	5364.99	2.79	289	0.542	NA	NA12878_DLE1_assembly5	assembly_comparison	289	10.3	36.8	not_applicable	CCDC109B	SEC24B	34990	-	yes	37	MCUB(+:8.79)	SETP20(-:19.205);RN7SL55P(-:121.673);SEC24B-AS1(-:224.973)	HIGD1AP14(+:90.096);AC004067.1(+:108.257);GAR1(+:231.763)	686	1.2485	0	41.667	0	-	-
NA12878	2616	121	4	4	2.21375e+07	2.21425e+07	110496604	110501903	-1	deletion	204	204	-1	4382	4383	22571	22572	homozygous	1	958	2.79	9834.17	5311.44	2.79	289	0.458	NA	NA12878_DLE1_assembly5	assembly_comparison	289	10.3	36.8	not_applicable	CCDC109B	SEC24B	34990	-	yes	35	MCUB(+:8.79)	SETP20(-:19.205);RN7SL55P(-:121.673);SEC24B-AS1(-:224.973)	HIGD1AP14(+:90.096);AC004067.1(+:108.257);GAR1(+:231.763)	686	1.2485	0	41.667	0	-	-
NA12878	2536	122	4	4	2.12334e+07	2.12403e+07	111382542	111389837	-1	deletion	203	203	-1	4216	4217	22755	22756	homozygous	1	959	1.37	10113.2	5138.44	1.37	341.4	0.485	NA	NA12878_DLE1_assembly5	assembly_comparison	341	19.1	61.4	not_applicable	-	ENPEP	7392	-	yes	41	ENPEP(+:6.66)	snoU2_19(-:25.277);RPL7L1P13(-:58.613);AC108145.1(-:193.521)	LINC01438(+:322.722);AC004062.1(+:591.902);RNU6-289P(+:859.731)	55	0.100098	0	33.333	0	-	-
NA12878	2617	121	4	4	2.12486e+07	2.12555e+07	111382542	111389837	-1	deletion	204	204	-1	4213	4214	22755	22756	homozygous	1	959	1.37	10061.9	5083.73	1.37	341.4	0.52	NA	NA12878_DLE1_assembly5	assembly_comparison	342	19.1	61.4	not_applicable	-	ENPEP	7392	-	yes	42	ENPEP(+:6.66)	snoU2_19(-:25.277);RPL7L1P13(-:58.613);AC108145.1(-:193.521)	LINC01438(+:322.722);AC004062.1(+:591.902);RNU6-289P(+:859.731)	55	0.100098	0	33.333	0	-	-
NA12878	2537	122	4	4	19158402	1.91602e+07	113469736	113471790	-1	deletion	203	203	-1	3780	3781	23252	23253	homozygous	1	960	3.03	10618	4633.63	3.03	300.4	0.529	NA	NA12878_DLE1_assembly5	assembly_comparison	301	28.9	52.6	not_applicable	C4orf21	NEUROG2	32409	-	yes	57	NEUROG2-AS1(+:4.13);ZGRF1(-:8.25)	RPL23AP94(-:15.209);NEUROG2(-:32.064);TIFA(-:271.043)	H3P14(+:11.354);LARP7(+:83.473);OSTCP4(+:131.421)	41	0.0746187	0	25	0	-	-
NA12878	2618	121	4	4	19173914	1.91757e+07	113469736	113471790	-1	deletion	204	204	-1	3778	3779	23252	23253	homozygous	1	960	3.03	10560.9	4584.74	3.03	300.4	0.484	NA	NA12878_DLE1_assembly5	assembly_comparison	301	28.9	52.6	not_applicable	C4orf21	NEUROG2	32409	-	yes	50	NEUROG2-AS1(+:4.13);ZGRF1(-:8.25)	RPL23AP94(-:15.209);NEUROG2(-:32.064);TIFA(-:271.043)	H3P14(+:11.354);LARP7(+:83.473);OSTCP4(+:131.421)	41	0.0746187	0	25	0	-	-
NA12878	2619	121	4	4	1.91459e+07	1.91533e+07	113492355	113502856	1	deletion	204	204	-1	3771	3772	23259	23261	homozygous	1	961	245.94	10567.5	4578.54	245.94	3059.3	0.441	NA	NA12878_DLE1_assembly5	assembly_comparison	3059	43.6	73.7	not_applicable	C4orf21	NEUROG2	55028	-	yes	35	ZGRF1(-:16.9)	RPL23AP94(-:37.828);NEUROG2(-:54.683);TIFA(-:293.662)	LARP7(+:52.407);OSTCP4(+:100.355);AC017007.4(+:153.972)	3	0.00545991	25	25	0	-	-
NA12878	2538	122	4	4	19130396	1.91378e+07	113492355	113502856	1	deletion	203	203	-1	3773	3774	23259	23261	homozygous	1	961	245.94	10624.6	4627.42	245.94	3059.3	0.573	NA	NA12878_DLE1_assembly5	assembly_comparison	3060	43.6	73.7	not_applicable	C4orf21	NEUROG2	55028	-	yes	46	ZGRF1(-:16.9)	RPL23AP94(-:37.828);NEUROG2(-:54.683);TIFA(-:293.662)	LARP7(+:52.407);OSTCP4(+:100.355);AC017007.4(+:153.972)	3	0.00545991	25	25	0	-	-
NA12878	2539	122	4	4	1.86395e+07	1.86552e+07	113977305	113993531	0.85	deletion	203	203	-1	3691	3692	23353	23354	homozygous	1	962	2.69	10735.8	4515.27	2.69	534.2	0.462	NA	NA12878_DLE1_assembly5	assembly_comparison	534	43.6	57.9	not_applicable	ANK2	MIR1243	34488	-	yes	56	ANK2(+:3.93)	AC093879.1(-:21.862);AC017007.2(-:171.431);AC017007.6(-:172.851)	RN7SL184P(+:344.465);RNU1-138P(+:344.948);AC111193.1(+:764.675)	80	0.145597	0	83.333	0	-	-
NA12878	2620	121	4	4	1.86554e+07	1.86711e+07	113977305	113993531	0.85	deletion	204	204	-1	3689	3690	23353	23354	homozygous	1	962	2.69	10672.3	4472.68	2.69	534.2	0.484	NA	NA12878_DLE1_assembly5	assembly_comparison	534	43.6	57.9	not_applicable	ANK2	MIR1243	34488	-	yes	43	ANK2(+:3.93)	AC093879.1(-:21.862);AC017007.2(-:171.431);AC017007.6(-:172.851)	RN7SL184P(+:344.465);RNU1-138P(+:344.948);AC111193.1(+:764.675)	80	0.145597	0	83.333	0	-	-
NA12878	2540	122	4	4	18497180	1.84994e+07	114134152	114136591	-1	deletion	203	203	-1	3666	3667	23381	23382	homozygous	1	963	3.21	10762.1	4489.58	3.21	262.6	0.552	NA	NA12878_DLE1_assembly5	assembly_comparison	263	10.3	33.3	not_applicable	ANK2	MIR1243	106042	-	yes	47	ANK2(+:1.49);AC004057.1(-:100)	AC093879.1(-:178.709);ANK2-AS1(-:236.724);AC017007.2(-:328.278)	RN7SL184P(+:201.405);RNU1-138P(+:201.888);AC111193.1(+:621.615)	330	0.60059	0	0	0	-	-
NA12878	2621	121	4	4	1.85131e+07	1.85153e+07	114134152	114136591	-1	deletion	204	204	-1	3665	3666	23381	23382	homozygous	1	963	3.21	10699.1	4446.49	3.21	262.5	0.458	NA	NA12878_DLE1_assembly5	assembly_comparison	263	10.3	33.3	not_applicable	ANK2	MIR1243	106042	-	yes	38	ANK2(+:1.49);AC004057.1(-:100)	AC093879.1(-:178.709);ANK2-AS1(-:236.724);AC017007.2(-:328.278)	RN7SL184P(+:201.405);RNU1-138P(+:201.888);AC111193.1(+:621.615)	330	0.60059	0	0	0	-	-
NA12878	2625	121	4	4	1.69048e+07	1.69177e+07	115735811	115749163	-1	deletion	204	204	-1	3363	3364	23740	23741	heterozygous	1	-1	2.82	11058.9	4086.68	2.82	487.4	0.467	NA	NA12878_DLE1_assembly5	assembly_comparison	488	6.9	24.6	not_applicable	NDST4	Metazoa_SRP	15026	-	yes	30	NDST4(-:1.13)	CIR1P2(-:98.076);ARSJ(-:911.371);CAMK2D(-:1360.623)	MRPS33P3(+:311.975);RPF2P2(+:797.805);KRT18P21(+:1089.7)	358	0.651549	0	0	0	-	-
NA12878	2626	121	4	4	1.69011e+07	1.69177e+07	115735811	115752956	0.85	deletion	204	204	-1	3360	3364	23740	23744	heterozygous	1	-1	2.82	11056.4	4087.12	2.82	567.1	0.479	NA	NA12878_DLE1_assembly5	assembly_comparison	567	6.9	24.6	not_applicable	NDST4	Metazoa_SRP	15026	-	yes	30	NDST4(-:2.46)	CIR1P2(-:98.076);ARSJ(-:911.371);CAMK2D(-:1360.623)	MRPS33P3(+:308.182);RPF2P2(+:794.012);KRT18P21(+:1085.907)	35	0.0636989	0	0	0	-	-
NA12878	2627	121	4	4	1.67247e+07	1.67295e+07	115925630	115933613	1	deletion	204	204	-1	3319	3320	23789	23791	heterozygous	1	-1	361.77	11096.8	4049.23	361.77	3151.2	0.472	NA	NA12878_DLE1_assembly5	assembly_comparison	3152	29.9	54.4	not_applicable	NDST4	Metazoa_SRP	204845	-	yes	16	NDST4(-:4.89)	CIR1P2(-:287.895);ARSJ(-:1101.19);CAMK2D(-:1550.442)	MRPS33P3(+:127.525);RPF2P2(+:613.355);KRT18P21(+:905.25)	1668	3.03571	16.667	16.667	0	-	-
NA12878	2543	122	4	4	1.6469e+07	1.64784e+07	116161225	116180872	1	deletion	203	203	-1	3282	3283	23831	23832	heterozygous	1	-1	1041.12	11224	4028.07	1041.12	10212.5	0.568	NA	NA12878_DLE1_assembly5	assembly_comparison	10212	7.4	12.3	not_applicable	-	NDST4	126194	-	yes	17	-	NDST4(-:409.306);CIR1P2(-:523.49);ARSJ(-:1336.785)	RPF2P2(+:366.096);KRT18P21(+:657.991);MTRNR2L13(+:1036.16)	914	1.66345	0	0	0	-	-
NA12878	2544	122	4	4	1.54017e+07	15405889	117249264	117253989	0.9	deletion	203	203	-1	3069	3070	24068	24069	homozygous	1	966	13.25	11493.3	3758.37	13.25	516.2	0.447	NA	NA12878_DLE1_assembly5	assembly_comparison	516	26	93	not_applicable	-	MIR1973	28341	-	yes	36	-	TTC39CP1(-:131.111);EIF3KP3(-:281.701);AC027613.1(-:403.093)	TRMT112P1(+:43.086);ACTN4P1(+:262.328);AC093765.2(+:418.62)	72	0.131038	0	75	0	-	-
NA12878	2628	121	4	4	1.54116e+07	15415798	117249264	117253989	0.9	deletion	204	204	-1	3069	3070	24068	24069	homozygous	1	966	13.25	11427.2	3718.42	13.25	516.2	0.515	NA	NA12878_DLE1_assembly5	assembly_comparison	516	26	93	not_applicable	-	MIR1973	28341	-	yes	36	-	TTC39CP1(-:131.111);EIF3KP3(-:281.701);AC027613.1(-:403.093)	TRMT112P1(+:43.086);ACTN4P1(+:262.328);AC093765.2(+:418.62)	72	0.131038	0	75	0	-	-
NA12878	2545	122	4	4	1.52344e+07	1.52385e+07	117418352	117422742	-1	deletion	203	203	-1	3035	3036	24105	24106	homozygous	1	967	2.07	11527.2	3723.89	2.07	250.9	0.531	NA	NA12878_DLE1_assembly5	assembly_comparison	251	10.3	36.8	not_applicable	-	MIR1973	197429	-	yes	31	AC106892.1(-:39.57)	CUL4AP1(-:68.213);TTC39CP1(-:300.199);EIF3KP3(-:450.789)	ACTN4P1(+:93.575);AC093765.2(+:249.867);RNU6-119P(+:334.693)	521	0.948204	0	16.667	0	-	-
NA12878	2629	121	4	4	1.52443e+07	1.52484e+07	117418352	117422742	-1	deletion	204	204	-1	3035	3036	24105	24106	homozygous	1	967	2.07	11461.1	3683.94	2.07	250.9	0.479	NA	NA12878_DLE1_assembly5	assembly_comparison	251	10.3	36.8	not_applicable	-	MIR1973	197429	-	yes	27	AC106892.1(-:39.57)	CUL4AP1(-:68.213);TTC39CP1(-:300.199);EIF3KP3(-:450.789)	ACTN4P1(+:93.575);AC093765.2(+:249.867);RNU6-119P(+:334.693)	521	0.948204	0	16.667	0	-	-
NA12878	2630	121	4	4	1.49666e+07	1.49701e+07	117698080	117702438	0.9	deletion	204	204	-1	2981	2982	24166	24167	heterozygous	1	-1	44.31	11515.8	3629.86	44.31	889.4	0.588	NA	NA12878_DLE1_assembly5	assembly_comparison	890	21.6	63.2	not_applicable	-	TRAM1L1	302272	-	yes	21	AC093765.3(-:5.15);AC093765.2(+:6.19)	AC093765.4(-:53.801);AC093765.5(-:59.08);AC106892.1(-:284.56)	RNU6-119P(+:54.997);AC093765.1(+:73.811);AC107399.1(+:465.642)	168	0.305755	0	58.333	0	-	-
NA12878	2546	122	4	4	1.35353e+07	1.35414e+07	119124937	119131206	-1	deletion	203	203	-1	2696	2697	24489	24490	homozygous	1	968	1.11	11937.2	3312.83	1.11	239.3	0.516	NA	NA12878_DLE1_assembly5	assembly_comparison	239	13.7	49.1	not_applicable	NDST3	SNHG8	68711	-	yes	16	NDST3(+:5.45)	FKBP4P1(-:7.377);AC092661.1(-:551.95);NT5C3AP1(-:626.27)	SNHG8(+:65.658);CEP170P1(+:254.539);AC110079.1(+:378.722)	0	0	0	33.333	0	-	-
NA12878	2632	121	4	4	1.35459e+07	1.35519e+07	119124937	119131206	-1	deletion	204	204	-1	2694	2695	24489	24490	homozygous	1	968	1.11	11870.9	3273.1	1.11	239.3	0.485	NA	NA12878_DLE1_assembly5	assembly_comparison	239	13.7	49.1	not_applicable	NDST3	SNHG8	68711	-	yes	15	NDST3(+:5.45)	FKBP4P1(-:7.377);AC092661.1(-:551.95);NT5C3AP1(-:626.27)	SNHG8(+:65.658);CEP170P1(+:254.539);AC110079.1(+:378.722)	0	0	0	33.333	0	-	-
NA12878	2634	121	4	4	1.26599e+07	1.26621e+07	120016070	120018578	-1	deletion	204	204	-1	2528	2529	24681	24682	homozygous	1	970	5.89	12080.7	3064.89	5.89	328.3	0.422	NA	NA12878_DLE1_assembly5	assembly_comparison	328	31.4	96.5	not_applicable	-	SYNPO2	33669	-	yes	33	-	SEC24D(-:369.092);METTL14-DT(-:427.828);CICP16(-:455.945)	MYOZ2(+:35.361);USP53(+:112.164);KLHL2P1(+:233.906)	1490	2.71175	0	116.667	0	-	-
NA12878	2548	122	4	4	1.26491e+07	1.26513e+07	120016070	120018578	-1	deletion	203	203	-1	2529	2530	24681	24682	homozygous	1	970	5.89	12150.2	3101.45	5.89	328.3	0.584	NA	NA12878_DLE1_assembly5	assembly_comparison	329	31.4	96.5	not_applicable	-	SYNPO2	33669	-	yes	37	-	SEC24D(-:369.092);METTL14-DT(-:427.828);CICP16(-:455.945)	MYOZ2(+:35.361);USP53(+:112.164);KLHL2P1(+:233.906)	1490	2.71175	0	116.667	0	-	-
NA12878	2635	121	4	4	1.24323e+07	1.2435e+07	120244228	120247305	-1	deletion	204	204	-1	2473	2474	24745	24746	heterozygous	1	-1	6.64	12146.4	2999.24	6.64	352.6	0.546	NA	NA12878_DLE1_assembly5	assembly_comparison	352	23.5	45.6	not_applicable	-	FABP2	913	-	yes	25	FABP2(-:42.25)	C4orf3(-:23.654);AC092656.1(-:127.3);SEC24D(-:597.25)	KLHL2P1(+:5.179);RNU4-33P(+:38.412);AC093752.3(+:80.183)	422	0.768027	0	16.667	0	-	-
NA12878	2636	121	4	4	1.24106e+07	12417547	120262109	120270064	0.99	deletion	204	204	-1	2468	2469	24750	24753	heterozygous	1	-1	16.98	12150	2995.98	16.98	1023.3	0.532	NA	NA12878_DLE1_assembly5	assembly_comparison	1023	42.2	54.4	not_applicable	-	FABP2	18794	-	yes	27	KLHL2P1(+:31.79)	FABP2(-:20.704);C4orf3(-:41.535);AC092656.1(-:145.181)	RNU4-33P(+:15.653);AC093752.3(+:57.424);AC093752.1(+:102.882)	424	0.771667	0	41.667	0	-	-
NA12878	2549	122	4	4	1.19407e+07	1.19613e+07	120708503	120729609	0.55	deletion	203	203	-1	2370	2375	24855	24860	heterozygous	1	-1	1.35	12340.1	2912.62	1.35	533.1	0.338	NA	NA12878_DLE1_assembly5	assembly_comparison	533	0.5	1.8	not_applicable	BC038750	AX746903	156596	-	yes	25	LINC01365(-:100)	PDE5A(-:289.951);RNU6-1217P(-:350.343);GTF2IP12(-:378.825)	AC097173.2(+:126.103);LINC02502(+:128.086);Y_RNA(+:135.677)	0	0	0	0	0	-	-
NA12878	2638	121	4	4	9.28332e+06	9.2867e+06	1.23404e+08	123407347	-1	deletion	204	204	-1	1813	1814	25503	25505	heterozygous	1	-1	3.57	12908.8	2236.07	3.57	402.9	0.493	NA	NA12878_DLE1_assembly5	assembly_comparison	404	0	0	not_applicable	-	IL2	25916.4	-	yes	49	-	IL2(-:27.94);RN7SL335P(-:391.904);AC097533.1(-:401.57)	IL21-AS1(+:129.791);AC053545.1(+:211.253);BBS12(+:243.51)	23	0.0418593	0	0	0	-	-
NA12878	2640	121	4	4	8.2193e+06	8.23087e+06	124460515	124472651	0.85	deletion	204	204	-1	1594	1597	25760	25763	heterozygous	1	-1	2.93	13148.6	1997.8	2.93	556.9	0.507	NA	NA12878_DLE1_assembly5	assembly_comparison	557	2	7	not_applicable	-	TRNA_Cys	30440	-	yes	34	-	AC026402.2(-:187.11);AC026402.1(-:276.411);AC109357.1(-:528.788)	PPIAP76(+:507.966);FAT4(+:1761.903);Y_RNA(+:1808.323)	22	0.0400393	0	0	0	-	-
NA12878	2553	122	4	4	2.61919e+06	2.62361e+06	130064871	130071319	1	deletion	203	203	-1	502	503	26982	26984	heterozygous	1	-1	152.36	14623.2	628.86	152.36	2024.1	0.471	NA	NA12878_DLE1_assembly5	assembly_comparison	2024	43.1	57.9	not_applicable	-	C4orf33	31029	-	yes	18	-	ZSWIM5P3(-:4.79);SCLT1(-:275.795);AC078850.2(-:557.717)	AC105417.1(+:24.222);LINC02465(+:618.432);EEF1GP8(+:749.846)	1611	2.93197	50	50	2	-	-
NA12878	2556	122	4	4	1.07397e+06	1.08751e+06	131607271	131621253	-1	deletion	203	203	-1	195	196	27324	27325	homozygous	1	974	1.79	15004.1	246.47	1.79	438.6	0.547	NA	NA12878_DLE1_assembly5	assembly_comparison	438	1.5	5.3	not_applicable	-	BC041448	730749	-	yes	41	-	GAPDHP56(-:179.759);RNY5P4(-:822.694);LINC02466(-:1070.786)	AC093831.2(+:105.409);AC093902.1(+:260.827);AC025554.1(+:409.65)	2	0.00363994	0	16.667	0	-	-
NA12878	2644	121	4	4	1.09081e+06	1.10436e+06	131607271	131621253	-1	deletion	204	204	-1	198	199	27324	27325	homozygous	1	974	1.79	14901.6	242.88	1.79	438.6	0.482	NA	NA12878_DLE1_assembly5	assembly_comparison	439	1.5	5.3	not_applicable	-	BC041448	730749	-	yes	45	-	GAPDHP56(-:179.759);RNY5P4(-:822.694);LINC02466(-:1070.786)	AC093831.2(+:105.409);AC093902.1(+:260.827);AC025554.1(+:409.65)	2	0.00363994	0	16.667	0	-	-
NA12878	2557	122	4	4	999419	1.00321e+06	131692361	131696428	-1	deletion	203	203	-1	182	183	27338	27339	homozygous	1	975	2.89	15019.9	231.75	2.89	273.1	0.568	NA	NA12878_DLE1_assembly5	assembly_comparison	273	19.1	68.4	not_applicable	-	BC041448	815839	-	yes	30	-	GAPDHP56(-:264.849);RNY5P4(-:907.784);LINC02466(-:1155.876)	AC093831.2(+:30.234);AC093902.1(+:185.652);AC025554.1(+:334.475)	753	1.37044	0	75	0	-	-
NA12878	2645	121	4	4	1.01627e+06	1020060	131692361	131696428	-1	deletion	204	204	-1	185	186	27338	27339	homozygous	1	975	2.89	14917.4	228.17	2.89	273.1	0.447	NA	NA12878_DLE1_assembly5	assembly_comparison	273	19.1	68.4	not_applicable	-	BC041448	815839	-	yes	34	-	GAPDHP56(-:264.849);RNY5P4(-:907.784);LINC02466(-:1155.876)	AC093831.2(+:30.234);AC093902.1(+:185.652);AC025554.1(+:334.475)	753	1.37044	0	75	0	-	-
NA12878	2646	121	4	4	1.0029e+06	1.00954e+06	131703091	1.3171e+08	-1	deletion	204	204	-1	183	184	27340	27342	heterozygous	1	-1	1.25	14916.5	227.8	1.25	421.1	0.444	NA	NA12878_DLE1_assembly5	assembly_comparison	420	19.1	68.4	not_applicable	-	BC041448	826569	-	yes	34	-	GAPDHP56(-:275.579);RNY5P4(-:918.514);LINC02466(-:1166.606)	AC093831.2(+:16.506);AC093902.1(+:171.924);AC025554.1(+:320.748)	766	1.3941	0	0	0	-	-
NA12878	2558	122	4	4	573939	578038	132120384	132124770	-1	deletion	203	203	-1	95	96	27433	27434	homozygous	1	976	3.17	15122	129.63	3.17	286.1	0.521	NA	NA12878_DLE1_assembly5	assembly_comparison	286	8.3	22.8	not_applicable	-	BC131768	524483	-	yes	22	-	AC093831.1(-:315.202);GAPDHP56(-:692.872);RNY5P4(-:1335.807)	RNU6-224P(+:66.627);LINC02377(+:173.102);AC105424.1(+:333.666)	30	0.0545991	0	16.667	0	-	-
NA12878	2647	121	4	4	590919	595019	132120384	132124770	-1	deletion	204	204	-1	98	99	27433	27434	homozygous	1	976	3.17	15018	127.6	3.17	286.1	0.492	NA	NA12878_DLE1_assembly5	assembly_comparison	286	8.3	22.8	not_applicable	-	BC131768	524483	-	yes	21	-	AC093831.1(-:315.202);GAPDHP56(-:692.872);RNY5P4(-:1335.807)	RNU6-224P(+:66.627);LINC02377(+:173.102);AC105424.1(+:333.666)	30	0.0545991	0	16.667	0	-	-
NA12878	2649	2530	4	4	90695.4	95309.4	132709385	132718458	1	deletion	205	205	-1	18	21	27541	27545	unknown	-1	977	22.45	29.58	22.45	48.15	4459	0.423	NA	NA12878_DLE1_assembly5	assembly_comparison	4459	6.4	17.5	not_applicable	-	BC131768	58220	-	yes	19	SNHG27(+:9.8)	RN7SL205P(-:64.968);AC093831.1(-:904.203);GAPDHP56(-:1281.873)	LINC01256(+:790.761);AARS1P1(+:791.781);R3HDM2P1(+:1323.801)	0	0	0	0	0	-	-
NA12878	2681	321	4	4	5.77797e+07	5.77917e+07	133176300	133190687	1	deletion	207	207	-1	11122	11124	27642	27645	heterozygous	1	-1	89.93	109.5	13586.7	89.93	2402.3	0.446	NA	NA12878_DLE1_assembly5	assembly_comparison	2403	42.6	59.6	not_applicable	-	BC131768	525135	-	yes	9	AC093916.1(-:5.55)	AC096711.1(-:224.97);AC096711.2(-:322.114);RPL7AP28(-:394.802)	LINC01256(+:318.532);AARS1P1(+:319.552);R3HDM2P1(+:851.572)	1848	3.3633	33.333	33.333	2	-	-
NA12878	2682	321	4	4	5.76049e+07	5.76142e+07	133357200	133366761	-1	deletion	207	207	-1	11090	11091	27677	27678	homozygous	1	978	1.12	149.55	13544	1.12	292.4	0.493	NA	NA12878_DLE1_assembly5	assembly_comparison	292	0.5	1.8	not_applicable	-	BC040219	648255	-	yes	22	AC114741.1(-:100)	ELL2P2(-:65.259);AC096711.1(-:405.87);AC093916.1(-:454.56)	LINC01256(+:142.458);AARS1P1(+:143.478);R3HDM2P1(+:675.498)	6	0.0109198	0	0	0	-	-
NA12878	2651	322	4	4	5.76712e+07	5.76805e+07	133357200	133366761	-1	deletion	206	206	-1	11057	11058	27677	27678	homozygous	1	978	1.12	156.45	6650.25	1.12	292.4	0.467	NA	NA12878_DLE1_assembly5	assembly_comparison	293	0.5	1.8	not_applicable	-	BC040219	648255	-	yes	25	AC114741.1(-:100)	ELL2P2(-:65.259);AC096711.1(-:405.87);AC093916.1(-:454.56)	LINC01256(+:142.458);AARS1P1(+:143.478);R3HDM2P1(+:675.498)	6	0.0109198	0	0	0	-	-
NA12878	2683	321	4	4	5.75224e+07	5.75292e+07	133442755	133449827	-1	deletion	207	207	-1	11074	11075	27694	27695	heterozygous	1	-1	2.01	170.7	13523.9	2.01	291.6	0.556	NA	NA12878_DLE1_assembly5	assembly_comparison	291	9.8	35.1	not_applicable	-	BC040219	565189	-	yes	20	-	AC114741.1(-:82.798);ELL2P2(-:150.814);AC096711.1(-:491.425)	LINC01256(+:59.392);AARS1P1(+:60.412);R3HDM2P1(+:592.432)	2126	3.86925	0	25	0	-	-
NA12878	2652	322	4	4	5.74195e+07	5.74315e+07	133607870	133620354	-1	deletion	206	206	-1	11013	11014	27726	27727	homozygous	1	979	3.56	209.65	6598.84	3.56	485.7	0.482	NA	NA12878_DLE1_assembly5	assembly_comparison	486	18.1	63.2	not_applicable	-	BC040219	394662	-	yes	29	-	AC114741.1(-:247.913);ELL2P2(-:315.929);AC096711.1(-:656.54)	R3HDM2P1(+:421.905);PCDH10(+:447.095);AC096763.1(+:1355.269)	35	0.0636989	0	41.667	0	-	-
NA12878	2685	321	4	4	5.73516e+07	5.73636e+07	133607870	133620354	-1	deletion	207	207	-1	11044	11045	27726	27727	homozygous	1	979	3.56	199.76	13495.6	3.56	485.7	0.472	NA	NA12878_DLE1_assembly5	assembly_comparison	486	18.1	63.2	not_applicable	-	BC040219	394662	-	yes	23	-	AC114741.1(-:247.913);ELL2P2(-:315.929);AC096711.1(-:656.54)	R3HDM2P1(+:421.905);PCDH10(+:447.095);AC096763.1(+:1355.269)	35	0.0636989	0	41.667	0	-	-
NA12878	2653	322	4	4	56906180	5.69178e+07	134124607	134136887	0.9	deletion	206	206	-1	10898	10900	27862	27866	heterozygous	1	980	7.88	337.75	6467.22	7.88	658.6	0.524	NA	NA12878_DLE1_assembly5	assembly_comparison	659	65.7	96.5	not_applicable	-	BC042378	8848	-	yes	41	PCDH10(+:13.75)	AC105383.1(-:125.141);AC110751.1(-:214.942);AC115622.1(-:363.68)	AC096763.1(+:838.736);PES1P1(+:1108.331);LINC02462(+:1164.735)	2532	4.60816	0	33.333	0	-	-
NA12878	2686	321	4	4	5.68388e+07	5.68504e+07	134124607	134136887	0.9	deletion	207	207	-1	10928	10930	27862	27866	heterozygous	1	980	7.88	331.36	13360.4	7.88	658.5	0.492	NA	NA12878_DLE1_assembly5	assembly_comparison	659	65.7	96.5	not_applicable	-	BC042378	8848	-	yes	40	PCDH10(+:13.75)	AC105383.1(-:125.141);AC110751.1(-:214.942);AC115622.1(-:363.68)	AC096763.1(+:838.736);PES1P1(+:1108.331);LINC02462(+:1164.735)	2532	4.60816	0	33.333	0	-	-
NA12878	2654	322	4	4	5.68919e+07	56906180	134136887	134151685	0.85	deletion	206	206	-1	10897	10898	27866	27867	heterozygous	2	980	2.81	337.19	6470.92	2.81	507.8	0.509	NA	NA12878_DLE1_assembly5	assembly_comparison	507	64.7	89.5	not_applicable	-	BC042378	21128	-	yes	39	-	AC105383.1(-:137.421);AC110751.1(-:227.222);AC115622.1(-:375.96)	AC096763.1(+:823.938);PES1P1(+:1093.533);LINC02462(+:1149.937)	2563	4.66458	0	16.667	0	-	-
NA12878	2687	321	4	4	5.68245e+07	5.68388e+07	134136887	134151685	0.85	deletion	207	207	-1	10927	10928	27866	27867	heterozygous	2	980	2.81	330.8	13364.1	2.81	507.8	0.488	NA	NA12878_DLE1_assembly5	assembly_comparison	507	64.7	89.5	not_applicable	-	BC042378	21128	-	yes	39	-	AC105383.1(-:137.421);AC110751.1(-:227.222);AC115622.1(-:375.96)	AC096763.1(+:823.938);PES1P1(+:1093.533);LINC02462(+:1149.937)	2563	4.66458	0	16.667	0	-	-
NA12878	2655	322	4	4	5.55511e+07	5.55528e+07	1.35497e+08	135499066	-1	deletion	206	206	-1	10608	10609	28185	28187	heterozygous	1	-1	9.73	704.62	6103.88	9.73	465.4	0.398	NA	NA12878_DLE1_assembly5	assembly_comparison	466	5.4	19.3	not_applicable	-	BC032916	248296	-	yes	33	-	PABPC4L(-:376.408);AC096763.1(-:529.274);AC015631.1(-:546.076)	AC093722.1(+:178.488);AC104619.4(+:363.364);AC104619.3(+:464.553)	0	0	0	0	0	-	-
NA12878	2306	201	4	4	35870095	35873773	13606370	13610293	-1	deletion	195	195	-1	6801	6802	2161	2162	homozygous	1	854	2.07	962.77	8416.69	2.07	244.9	0.515	NA	NA12878_DLE1_assembly5	assembly_comparison	245	4.9	17.5	not_applicable	BOD1L1	MIR5091	19196	-	yes	32	BOD1L1(-:16.82)	LINC01096(-:55.671);NKX3-2(-:60.916);LINC01097(-:75.427)	MIR5091(+:16.196);LINC01182(+:42.705);AC098830.1(+:46.958)	0	0	0	0	0	-	-
NA12878	2361	202	4	4	3.58993e+07	3.5903e+07	13606370	13610293	-1	deletion	196	196	-1	6805	6806	2161	2162	homozygous	1	854	2.07	972.52	8466.98	2.07	244.9	0.49	NA	NA12878_DLE1_assembly5	assembly_comparison	245	4.9	17.5	not_applicable	BOD1L1	MIR5091	19196	-	yes	31	BOD1L1(-:16.82)	LINC01096(-:55.671);NKX3-2(-:60.916);LINC01097(-:75.427)	MIR5091(+:16.196);LINC01182(+:42.705);AC098830.1(+:46.958)	0	0	0	0	0	-	-
NA12878	2656	322	4	4	54924335	5.49356e+07	136117089	136128995	0.9	deletion	206	206	-1	10489	10492	28315	28317	heterozygous	1	-1	6.76	855.41	5953.87	6.76	604.1	0.459	NA	NA12878_DLE1_assembly5	assembly_comparison	605	1	3.5	not_applicable	-	BC032916	868489	-	yes	14	-	LINC02485(-:80.029);AC104619.1(-:240.675);AC104619.2(-:260.045)	AC073429.1(+:915.069);AC093875.1(+:1342.396);LINC02510(+:1982.915)	0	0	0	0	0	-	-
NA12878	2658	322	4	4	5.18976e+07	5.19064e+07	139160520	139169616	-1	deletion	206	206	-1	9927	9928	28939	28940	heterozygous	1	-1	1.42	1552.25	5254.78	1.42	300.7	0.462	NA	NA12878_DLE1_assembly5	assembly_comparison	300	2	7	not_applicable	SLC7A11	SLC7A11-AS1	61190	-	yes	24	SLC7A11(-:7.65)	LINC00616(-:257.819);AC131956.2(-:545.889);AC116563.1(-:591.101)	LINC00499(+:58.151);LINC00500(+:174.061);AC098859.1(+:309.242)	0	0	0	0	0	-	-
NA12878	2659	322	4	4	5.15976e+07	5.16004e+07	139467616	1.39475e+08	1	deletion	206	206	-1	9869	9870	29005	29007	homozygous	1	982	785.48	1628.03	5180.93	785.48	4399.8	0.45	NA	NA12878_DLE1_assembly5	assembly_comparison	4399	85.8	100	not_applicable	-	LINC00499	122119	-	yes	22	LINC00499(+:3.73)	AC105416.1(-:62.207);LINC00498(-:244.606);AC093903.1(-:266.347)	AC098859.1(+:4.06);AC093766.1(+:216.893);NOCT(+:459.136)	21	0.0382193	116.667	116.667	14	-	-
NA12878	2690	321	4	4	5.15237e+07	5.15265e+07	139467616	1.39475e+08	1	deletion	207	207	-1	9897	9898	29005	29007	homozygous	1	982	785.48	1609.21	12086.6	785.48	4399.8	0.55	NA	NA12878_DLE1_assembly5	assembly_comparison	4400	85.8	100	not_applicable	-	LINC00499	122119	-	yes	33	LINC00499(+:3.73)	AC105416.1(-:62.207);LINC00498(-:244.606);AC093903.1(-:266.347)	AC098859.1(+:4.06);AC093766.1(+:216.893);NOCT(+:459.136)	21	0.0382193	116.667	116.667	14	-	-
NA12878	2662	322	4	4	48086973	4.8094e+07	142980231	142987551	-1	deletion	206	206	-1	9173	9174	29799	29800	homozygous	1	985	1.95	2485.13	4322.85	1.95	306.4	0.573	NA	NA12878_DLE1_assembly5	assembly_comparison	307	0.5	1.8	not_applicable	INPP4B	IL15	325092	-	yes	35	INPP4B(-:1.62)	LINC02276(-:486.147);LINC02432(-:753.167);snoU13(-:758.303)	LSM3P4(+:247.84);AC139720.2(+:445.048);AC139720.1(+:496.621)	3	0.00545991	0	0	0	-	-
NA12878	2693	321	4	4	4.80116e+07	4.80186e+07	142980231	142987551	-1	deletion	207	207	-1	9192	9193	29799	29800	homozygous	1	985	1.95	2491.65	11203.2	1.95	306.4	0.427	NA	NA12878_DLE1_assembly5	assembly_comparison	307	0.5	1.8	not_applicable	INPP4B	IL15	325092	-	yes	31	INPP4B(-:1.62)	LINC02276(-:486.147);LINC02432(-:753.167);snoU13(-:758.303)	LSM3P4(+:247.84);AC139720.2(+:445.048);AC139720.1(+:496.621)	3	0.00545991	0	0	0	-	-
NA12878	2663	322	4	4	4.60202e+07	4.60248e+07	145054861	1.4506e+08	-1	deletion	206	206	-1	8753	8754	30287	30288	heterozygous	1	-1	1.15	2959.41	3847.61	1.15	221.2	0.509	NA	NA12878_DLE1_assembly5	assembly_comparison	220	0	0	not_applicable	GYPA	BC029578	151257	-	yes	39	AC107223.1(+:1.37);AC098588.3(-:1.42)	GYPB(-:134.604);AC093890.1(-:219.194);GYPE(-:259.844)	AC106871.1(+:364.421);KRT18P51(+:430.76);HHIP(+:504.678)	0	0	0	0	0	-	-
NA12878	2694	321	4	4	4.56885e+07	4.56932e+07	1.45312e+08	145319718	1	deletion	207	207	-1	8717	8718	30349	30351	heterozygous	1	-1	50.23	3032.32	10663.4	50.23	3100.6	0.462	NA	NA12878_DLE1_assembly5	assembly_comparison	3101	47.1	61.4	not_applicable	-	HHIP-AS1	244350	-	yes	22	AC098588.3(-:1.81);AC098588.2(-:1.55)	GYPA(-:278.473);GYPB(-:391.672);AC093890.1(-:476.262)	AC106871.1(+:104.334);KRT18P51(+:170.672);HHIP(+:244.59)	2187	3.98027	33.333	33.333	0	-	-
NA12878	2665	322	4	4	4.09267e+07	4.09294e+07	150160165	150163156	-1	deletion	206	206	-1	7756	7757	31418	31419	heterozygous	1	-1	4.7	4218.51	2589.98	4.7	307	0.574	NA	NA12878_DLE1_assembly5	assembly_comparison	307	24	82.5	not_applicable	-	BC031092	187929	-	yes	28	LINC02355(+:7.26)	LINC02430(-:88.22);AC108156.1(-:208.568);RNU7-197P(-:244.441)	AC108168.1(+:132.253);AC093893.1(+:421.053);AKIRIN2P1(+:544.948)	46	0.0837186	0	83.333	0	-	-
NA12878	2666	322	4	4	4.01406e+07	4.01467e+07	150946401	150952847	-1	deletion	206	206	-1	7618	7619	31573	31574	homozygous	1	987	3.4	4396.2	2412.29	3.4	331.2	0.513	NA	NA12878_DLE1_assembly5	assembly_comparison	331	27	96.5	not_applicable	-	DCLK2	46579	-	yes	43	-	IQCM(-:670.346);LINC02430(-:874.456);AC108156.1(-:994.804)	DCLK2(+:43.75);RNU7-194P(+:175.011);AC110813.1(+:544.394)	43	0.0782586	0	116.667	0	-	-
NA12878	2697	321	4	4	40062235	4.00683e+07	150946401	150952847	-1	deletion	207	207	-1	7628	7629	31573	31574	homozygous	1	987	3.4	4423.05	9272.27	3.4	331.2	0.474	NA	NA12878_DLE1_assembly5	assembly_comparison	332	27	96.5	not_applicable	-	DCLK2	46579	-	yes	39	-	IQCM(-:670.346);LINC02430(-:874.456);AC108156.1(-:994.804)	DCLK2(+:43.75);RNU7-194P(+:175.011);AC110813.1(+:544.394)	43	0.0782586	0	116.667	0	-	-
NA12878	2700	321	4	4	3.92704e+07	3.9275e+07	151733137	151738087	-1	deletion	207	207	-1	7467	7468	31753	31754	heterozygous	1	-1	2.83	4605.82	9089.5	2.83	284.6	0.453	NA	NA12878_DLE1_assembly5	assembly_comparison	284	0	0	not_applicable	LRBA	MAB21L2	227293	-	yes	38	LRBA(-:1.46)	AC110813.1(-:169.229);AC092612.1(-:386.34);AC105343.2(-:761.981)	AK4P6(+:207.155);RPS3A(+:279.689);SNORD73(+:282.122)	0	0	0	0	0	-	-
NA12878	2669	322	4	4	3.87401e+07	3.87549e+07	152335919	1.52352e+08	0.98	deletion	206	206	-1	7332	7335	31898	31902	heterozygous	1	-1	4.9	4737.25	2072.23	4.9	1270	0.585	NA	NA12878_DLE1_assembly5	assembly_comparison	1270	38.2	61.4	not_applicable	FAM160A1;Mir_320	PRSS48	123315	-	yes	36	FAM160A1(+:8.45)	FAM160A1-DT(-:4.216);AC104819.3(-:77.992);AC104819.2(-:132.737)	RN7SKP35(+:142.915);AC092611.1(+:240.632);AC107074.1(+:365.066)	88	0.160157	0	58.333	0	-	-
NA12878	2703	321	4	4	3.62948e+07	3.63028e+07	154703265	154711569	-1	deletion	207	207	-1	6905	6909	32394	32399	heterozygous	1	-1	2.64	5296.19	8399.74	2.64	254.4	0.483	NA	NA12878_DLE1_assembly5	assembly_comparison	254	0.5	1.8	not_applicable	SFRP2	RNF175	21879	-	yes	48	SFRP2(-:100)	RNF175(-:68.953);AC106865.2(-:145.421);RN7SL419P(-:397.386)	AC079298.3(+:155.301);AC079298.1(+:425.492);AC079298.1(+:442.563)	0	0	0	0	0	-	-
NA12878	2672	322	4	4	3.47355e+07	3.47435e+07	1.56341e+08	1.5635e+08	-1	deletion	206	206	-1	6583	6584	32749	32751	heterozygous	1	-1	4.11	5667.51	1138.26	4.11	428.5	0.35	NA	NA12878_DLE1_assembly5	assembly_comparison	428	0	0	not_applicable	-	TRNA_Pseudo	34271.2	-	yes	27	-	AC097467.2(-:33.963);YWHAEP4(-:36.028);MAP9(-:74.412)	AC097526.1(+:11.185);MTND6P17(+:21.061);AC107208.1(+:64.645)	0	0	0	0	0	-	-
NA12878	2674	322	4	4	3.407e+07	3.40808e+07	1.56994e+08	157005281	-1	deletion	206	206	-1	6444	6445	32909	32910	homozygous	1	993	2.14	5824.51	983.11	2.14	382.1	0.567	NA	NA12878_DLE1_assembly5	assembly_comparison	383	26.5	94.7	not_applicable	-	CTSO	118984	-	yes	29	-	CTSO(-:145.762);ASIC5(-:240.15);MTND1P22(-:607.006)	AC096736.3(+:498.85);AC096736.2(+:555.451);AC096736.1(+:599.535)	40	0.0727987	0	116.667	0	-	-
NA12878	2706	321	4	4	3.39858e+07	3.39967e+07	1.56994e+08	157005281	-1	deletion	207	207	-1	6447	6448	32909	32910	homozygous	1	993	2.14	5850.61	7843.85	2.14	382.1	0.409	NA	NA12878_DLE1_assembly5	assembly_comparison	383	26.5	94.7	not_applicable	-	CTSO	118984	-	yes	29	-	CTSO(-:145.762);ASIC5(-:240.15);MTND1P22(-:607.006)	AC096736.3(+:498.85);AC096736.2(+:555.451);AC096736.1(+:599.535)	40	0.0727987	0	116.667	0	-	-
NA12878	2709	321	4	4	3.17058e+07	3.17126e+07	159285583	1.59293e+08	-1	deletion	207	207	-1	6005	6006	33408	33410	heterozygous	1	-1	1.1	6405.33	7288.83	1.1	446.5	0.481	NA	NA12878_DLE1_assembly5	assembly_comparison	446	0.5	1.8	not_applicable	-	U4	23732.6	-	yes	29	RXFP1(+:3.91)	AC098679.1(-:162.326);AC098679.6(-:183.263);GASK1B(-:236.957)	RNU4-79P(+:20.733);AC121161.1(+:94.925);ETFDH(+:297.464)	0	0	0	0	0	-	-
NA12878	2678	322	4	4	3.17605e+07	3.17675e+07	159314504	1.59322e+08	0.55	deletion	206	206	-1	6000	6001	33412	33414	homozygous	1	996	1.04	6380.71	426.07	1.04	541.7	0.523	NA	NA12878_DLE1_assembly5	assembly_comparison	541	0	0	not_applicable	U4	AK094909	115812	-	yes	26	RXFP1(+:3.99);RNU4-79P(+:100)	AC098679.1(-:191.247);AC098679.6(-:212.184);GASK1B(-:265.878)	AC121161.1(+:65.74);ETFDH(+:268.278);U3(+:296.844)	0	0	0	0	0	-	-
NA12878	2710	321	4	4	3.16769e+07	3.16838e+07	159314504	1.59322e+08	0.55	deletion	207	207	-1	6001	6002	33412	33414	homozygous	1	996	1.04	6404.73	7288.89	1.04	541.6	0.468	NA	NA12878_DLE1_assembly5	assembly_comparison	541	0	0	not_applicable	U4	AK094909	115812	-	yes	30	RXFP1(+:3.99);RNU4-79P(+:100)	AC098679.1(-:191.247);AC098679.6(-:212.184);GASK1B(-:265.878)	AC121161.1(+:65.74);ETFDH(+:268.278);U3(+:296.844)	0	0	0	0	0	-	-
NA12878	2679	322	4	4	3.16736e+07	3.16963e+07	159386213	159409811	0.9	deletion	206	206	-1	5986	5990	33426	33428	homozygous	1	997	3.97	6394.76	414.65	3.97	839.5	0.551	NA	NA12878_DLE1_assembly5	assembly_comparison	839	45.6	82.5	not_applicable	-	RXFP1	33055	-	yes	30	RXFP1(+:8.76);AC121161.1(+:100);AC121161.2(-:4.67)	AC098679.1(-:262.956);AC098679.6(-:283.893);GASK1B(-:337.587)	ETFDH(+:180.466);U3(+:209.032);FNIP2(+:277.367)	0	0	66.667	66.667	6	-	-
NA12878	2711	321	4	4	3.159e+07	3.16127e+07	159386213	159409811	0.9	deletion	207	207	-1	5987	5991	33426	33428	homozygous	1	997	3.97	6418.78	7277.47	3.97	839.5	0.464	NA	NA12878_DLE1_assembly5	assembly_comparison	840	45.6	82.5	not_applicable	-	RXFP1	33055	-	yes	31	RXFP1(+:8.76);AC121161.1(+:100);AC121161.2(-:4.67)	AC098679.1(-:262.956);AC098679.6(-:283.893);GASK1B(-:337.587)	ETFDH(+:180.466);U3(+:209.032);FNIP2(+:277.367)	0	0	66.667	66.667	6	-	-
NA12878	2680	322	4	4	3.00413e+07	3.00413e+07	161043250	161074207	1	deletion	206	208	-1	5650	5650	33805	33812	heterozygous	1	-1	4153.07	6587.72	6599.22	4153.07	30957	0.716	NA	NA12878_DLE1_assembly5	assembly_comparison	30957	3.9	10.5	not_applicable	-	RAPGEF2	761950	-	yes	21	-	LINC02233(-:453.265);U3(-:612.203);AC074344.1(-:743.999)	LINC02477(+:383.199);RPS14P7(+:662.367);AC104793.1(+:1222.898)	817	1.48691	0	0	0	-	-
NA12878	2787	322	4	4	2.92356e+07	2.92426e+07	161877497	161890437	1	deletion	208	208	-1	5492	5493	33993	33994	heterozygous	1	-1	193.18	194.95	6668.16	193.19	5934.9	0.476	NA	NA12878_DLE1_assembly5	assembly_comparison	5935	27.9	57.9	not_applicable	-	FSTL5	414607	-	yes	16	-	AC093853.1(-:431.516);LINC02233(-:1287.512);U3(-:1446.45)	AC104793.1(+:406.668);AC023136.1(+:1050.448);MTHFD2P4(+:1349.903)	2003	3.6454	58.333	58.333	4	-	-
NA12878	2712	321	4	4	2.89494e+07	2.89586e+07	162047242	162056764	-1	deletion	207	207	-1	5456	5457	34026	34027	homozygous	1	998	2.13	7065.69	6628.86	2.13	344.6	0.494	NA	NA12878_DLE1_assembly5	assembly_comparison	344	12.3	43.9	not_applicable	-	FSTL5	248280	-	yes	21	-	AC106860.1(-:119.213);AC093853.1(-:601.261);LINC02233(-:1457.257)	AC104793.1(+:240.341);AC023136.1(+:884.121);MTHFD2P4(+:1183.576)	3245	5.9058	0	33.333	0	-	-
NA12878	2788	322	4	4	2.907e+07	2.90791e+07	162047242	162056764	-1	deletion	208	208	-1	5464	5465	34026	34027	homozygous	1	998	2.13	225.13	6636.96	2.13	344.6	0.457	NA	NA12878_DLE1_assembly5	assembly_comparison	344	12.3	43.9	not_applicable	-	FSTL5	248280	-	yes	23	-	AC106860.1(-:119.213);AC093853.1(-:601.261);LINC02233(-:1457.257)	AC104793.1(+:240.341);AC023136.1(+:884.121);MTHFD2P4(+:1183.576)	3245	5.9058	0	33.333	0	-	-
NA12878	2713	321	4	4	2.81059e+07	2.81085e+07	1.62902e+08	162904759	-1	deletion	207	207	-1	5298	5299	34211	34213	homozygous	1	999	2.05	7268.25	6426.63	2.05	376.6	0.509	NA	NA12878_DLE1_assembly5	assembly_comparison	377	4.4	15.8	not_applicable	FSTL5	BC033991	39126	-	yes	48	FSTL5(-:1.15)	AC106860.1(-:973.766);AC093853.1(-:1455.814);LINC02233(-:2311.81)	AC023136.1(+:36.126);MTHFD2P4(+:335.581);TOMM22P4(+:535.075)	0	0	0	8.333	0	-	-
NA12878	2789	322	4	4	2.82265e+07	2.8229e+07	1.62902e+08	162904759	-1	deletion	208	208	-1	5305	5306	34211	34213	homozygous	1	999	2.05	430.87	6431.55	2.05	376.6	0.5	NA	NA12878_DLE1_assembly5	assembly_comparison	377	4.4	15.8	not_applicable	FSTL5	BC033991	39126	-	yes	47	FSTL5(-:1.15)	AC106860.1(-:973.766);AC093853.1(-:1455.814);LINC02233(-:2311.81)	AC023136.1(+:36.126);MTHFD2P4(+:335.581);TOMM22P4(+:535.075)	0	0	0	8.333	0	-	-
NA12878	2714	321	4	4	27795514	2.78003e+07	163211159	163216293	-1	deletion	207	207	-1	5228	5229	34291	34292	heterozygous	1	-1	2.24	7338.78	6356.55	2.24	303.9	0.642	NA	NA12878_DLE1_assembly5	assembly_comparison	304	3.4	12.3	not_applicable	-	FSTL5	125974	-	yes	42	-	FSTL5(-:903.11);AC106860.1(-:1283.13);AC093853.1(-:1765.178)	MTHFD2P4(+:24.047);TOMM22P4(+:223.541);AC021134.1(+:407.218)	18	0.0327594	0	0	0	-	-
NA12878	2715	321	4	4	2.7615e+07	2.76206e+07	163391845	163399994	1	deletion	207	207	-1	5196	5197	34328	34330	homozygous	1	1000	84.57	7377.62	6317.8	84.57	2466.7	0.614	NA	NA12878_DLE1_assembly5	assembly_comparison	2467	28.4	50.9	not_applicable	-	FSTL5	306660	-	yes	33	-	FSTL5(-:1083.796);AC106860.1(-:1463.816);AC093853.1(-:1945.864)	TOMM22P4(+:39.84);AC021134.1(+:223.517);AC084752.1(+:502.953)	1968	3.5817	25	25	0	-	-
NA12878	2790	322	4	4	2.77353e+07	2.7741e+07	163391845	163399994	1	deletion	208	208	-1	5206	5207	34328	34330	homozygous	1	1000	84.57	536.6	6326.36	84.57	2466.7	0.389	NA	NA12878_DLE1_assembly5	assembly_comparison	2467	28.4	50.9	not_applicable	-	FSTL5	306660	-	yes	25	-	FSTL5(-:1083.796);AC106860.1(-:1463.816);AC093853.1(-:1945.864)	TOMM22P4(+:39.84);AC021134.1(+:223.517);AC084752.1(+:502.953)	1968	3.5817	25	25	0	-	-
NA12878	2718	321	4	4	2.63589e+07	2.63661e+07	164652200	164660117	0.9	deletion	207	207	-1	4945	4946	34609	34610	heterozygous	1	-1	17.49	7682.45	6012.89	17.49	716.8	0.528	NA	NA12878_DLE1_assembly5	assembly_comparison	716	13.7	45.6	not_applicable	MARCH1	7SK	89835	-	yes	27	MARCHF1(-:1.62)	TKTL2(-:256.953);NPY1R(-:404.086);AC079238.1(-:462.473)	AC112247.1(+:190.561);AC105250.1(+:446.346);AC074198.2(+:855.754)	380	0.691588	0	66.667	0	-	-
NA12878	2367	202	4	4	3.29966e+07	3.29995e+07	16506685	16509871	-1	deletion	196	196	-1	6237	6238	2797	2798	heterozygous	1	-1	2.59	1632.14	7807.85	2.59	252.5	0.445	NA	NA12878_DLE1_assembly5	assembly_comparison	252	0	0	not_applicable	LDB2	MIR548AX	86115	-	yes	35	AC097515.1(+:8.22);LDB2(-:2.31)	ZEB2P1(-:141.376);RPS21P4(-:245.754);TAPT1(-:341.557)	AC104656.1(+:87.47);MTND5P4(+:550.63);CLRN2(+:1003.917)	0	0	0	0	0	-	-
NA12878	2720	321	4	4	2.50182e+07	2.50208e+07	166000206	166005331	1	deletion	207	207	-1	4675	4676	34918	34919	homozygous	1	1004	312.04	8017.26	5678.16	312.04	2433.5	0.534	NA	NA12878_DLE1_assembly5	assembly_comparison	2433	79.4	96.5	not_applicable	TMEM192	TRIM60	37311	-	yes	38	TMEM192(-:8.07)	RP11-219C20.3(-:5.446);AC106872.7(-:49.793);AC106872.2(-:63.688)	KLHL2(+:120.382);RNU4-87P(+:165.401);MSMO1(+:240.488)	2503	4.55538	91.667	91.667	8	-	-
NA12878	2794	322	4	4	2.51377e+07	2.51404e+07	166000206	166005331	1	deletion	208	208	-1	4690	4691	34918	34919	homozygous	1	1004	312.04	1166.01	5696.94	312.04	2433.5	0.526	NA	NA12878_DLE1_assembly5	assembly_comparison	2434	79.4	96.5	not_applicable	TMEM192	TRIM60	37311	-	yes	39	TMEM192(-:8.07)	RP11-219C20.3(-:5.446);AC106872.7(-:49.793);AC106872.2(-:63.688)	KLHL2(+:120.382);RNU4-87P(+:165.401);MSMO1(+:240.488)	2503	4.55538	91.667	91.667	8	-	-
NA12878	2723	321	4	4	2.40094e+07	2.40246e+07	167000411	167016259	0.9	deletion	207	207	-1	4471	4473	35156	35159	heterozygous	1	-1	3.78	8246	5450.11	3.78	592.7	0.518	NA	NA12878_DLE1_assembly5	assembly_comparison	593	13.2	47.4	not_applicable	TLL1	HV970138	65490	-	yes	33	TLL1(+:9.45)	RNA5SP170(-:23.072);AC080079.2(-:428.623);NOL8P1(-:528.727)	AC093874.1(+:129.658);PHBP14(+:1550.322);RN7SKP188(+:1564.878)	1693	3.08121	0	25	0	-	-
NA12878	2724	321	4	4	2.39164e+07	23919346	167106749	167110074	-1	deletion	207	207	-1	4453	4454	35178	35179	homozygous	1	1007	7.71	8267.97	5427.36	7.71	379.1	0.473	NA	NA12878_DLE1_assembly5	assembly_comparison	379	32.4	100	not_applicable	-	HV970138	24973	-	yes	42	-	RNA5SP170(-:129.41);AC080079.2(-:534.961);NOL8P1(-:635.065)	AC093874.1(+:35.843);PHBP14(+:1456.507);RN7SKP188(+:1471.063)	37	0.0673388	0	116.667	0	-	-
NA12878	2797	322	4	4	2.40353e+07	2.40383e+07	167106749	167110074	-1	deletion	208	208	-1	4462	4463	35178	35179	homozygous	1	1007	7.71	1422.02	5440.84	7.71	379.1	0.54	NA	NA12878_DLE1_assembly5	assembly_comparison	379	32.4	100	not_applicable	-	HV970138	24973	-	yes	43	-	RNA5SP170(-:129.41);AC080079.2(-:534.961);NOL8P1(-:635.065)	AC093874.1(+:35.843);PHBP14(+:1456.507);RN7SKP188(+:1471.063)	37	0.0673388	0	116.667	0	-	-
NA12878	2726	321	4	4	2.33389e+07	2.33444e+07	167673405	167685004	1	deletion	207	207	-1	4345	4346	35298	35301	heterozygous	1	-1	837.91	8406.58	5289.47	837.91	6029.5	0.476	NA	NA12878_DLE1_assembly5	assembly_comparison	6029	69.1	96.5	not_applicable	SPOCK3	5S_rRNA	154511	-	yes	11	SPOCK3(-:3.51)	AC097487.1(-:360.552);Y_RNA(-:436.318);RNA5SP170(-:696.066)	PHBP14(+:881.577);RN7SKP188(+:896.133);ANXA10(+:1325.684)	800	1.45598	108.333	108.333	12	-	-
NA12878	2799	322	4	4	2.32492e+07	2.32613e+07	167884720	167897900	0.99	deletion	208	208	-1	4312	4313	35344	35347	heterozygous	1	-1	23.46	1614.3	5249.07	23.46	1137.1	0.524	NA	NA12878_DLE1_assembly5	assembly_comparison	1137	1.5	3.5	not_applicable	SPOCK3	5S_rRNA	45092	-	yes	22	SPOCK3(-:3.83)	RNA5SP171(-:42.205);AC097487.1(-:571.867);Y_RNA(-:647.633)	PHBP14(+:668.681);RN7SKP188(+:683.237);ANXA10(+:1112.788)	29	0.0527791	0	0	0	-	-
NA12878	2730	321	4	4	19752173	1.97564e+07	1.71274e+08	171278974	0.99	deletion	207	207	-1	3649	3650	36096	36097	heterozygous	1	-1	35.2	9284.52	4410.84	35.2	1189.5	0.361	NA	NA12878_DLE1_assembly5	assembly_comparison	1191	26	40.4	not_applicable	-	AADAT	262381	-	yes	14	LINC02512(+:39.05)	AC069306.1(-:208.12);AADAT(-:289.19);MFAP3L(-:362.815)	RNU6ATAC13P(+:530.644);AC034159.2(+:619.008);LINC02431(+:679.741)	1451	2.64078	33.333	33.333	2	-	-
NA12878	2731	321	4	4	1.96751e+07	1.96801e+07	171351343	171356712	-1	deletion	207	207	-1	3633	3634	36112	36113	heterozygous	1	-1	4.96	9300.03	4395.3	4.96	355.7	0.398	NA	NA12878_DLE1_assembly5	assembly_comparison	356	3.9	14	not_applicable	-	AADAT	340161	-	yes	23	-	AC069306.1(-:285.9);AADAT(-:366.97);MFAP3L(-:440.595)	RNU6ATAC13P(+:452.906);AC034159.2(+:541.27);LINC02431(+:602.003)	378	0.687948	0	0	0	-	-
NA12878	2732	321	4	4	1.94818e+07	1.94898e+07	1.71543e+08	171550931	-1	deletion	207	207	-1	3595	3596	36154	36155	heterozygous	1	-1	3.77	9352.94	4342.38	3.77	387.8	0.496	NA	NA12878_DLE1_assembly5	assembly_comparison	388	2	5.3	not_applicable	-	LOC100506122	410822	-	yes	38	-	HSP90AA6P(-:36.934);AC074255.1(-:136.709);AC069306.1(-:477.112)	RNU6ATAC13P(+:258.687);AC034159.2(+:347.051);LINC02431(+:407.784)	8	0.0145597	0	0	0	-	-
NA12878	2804	322	4	4	1.87837e+07	1.87931e+07	172362701	172372526	-1	deletion	208	208	-1	3439	3441	36330	36333	heterozygous	1	-1	3.35	2703.12	4158.27	3.35	407	0.414	NA	NA12878_DLE1_assembly5	assembly_comparison	407	0	0	not_applicable	-	GALNTL6	362049	-	yes	37	-	LINC02504(-:149.075);AC092639.1(-:269.341);AC097486.1(-:624.211)	GALNTL6(+:357.879);RN7SL253P(+:1687.268);GALNT7(+:1714.436)	0	0	0	0	0	-	-
NA12878	2805	322	4	4	1.82218e+07	1.82253e+07	1.72933e+08	1.72937e+08	0.55	deletion	208	208	-1	3332	3333	36456	36460	homozygous	1	1011	1.6	2835.07	4025.34	1.6	720.6	0.528	NA	NA12878_DLE1_assembly5	assembly_comparison	720	0.5	1.8	not_applicable	GALNTL6	BC038759	614326	-	yes	15	GALNTL6(+:0.83)	AC074254.1(-:455.368);LINC02174(-:472.334);AC074254.2(-:513.684)	RN7SL253P(+:1123.037);GALNT7(+:1150.205);MIR548T(+:1249.554)	0	0	0	0	0	-	-
NA12878	2733	321	4	4	1.81022e+07	1.81057e+07	1.72933e+08	1.72937e+08	0.55	deletion	207	207	-1	3333	3334	36456	36460	homozygous	1	1011	1.6	9656.52	4036.36	1.6	720.5	0.573	NA	NA12878_DLE1_assembly5	assembly_comparison	721	0.5	1.8	not_applicable	GALNTL6	BC038759	614326	-	yes	17	GALNTL6(+:0.83)	AC074254.1(-:455.368);LINC02174(-:472.334);AC074254.2(-:513.684)	RN7SL253P(+:1123.037);GALNT7(+:1150.205);MIR548T(+:1249.554)	0	0	0	0	0	-	-
NA12878	2806	322	4	4	1.81681e+07	1.81757e+07	172982999	172994844	1	deletion	208	208	-1	3327	3328	36464	36466	heterozygous	1	-1	416.46	2841.21	4022.13	416.46	4317.7	0.487	NA	NA12878_DLE1_assembly5	assembly_comparison	4318	50	77.2	not_applicable	GALNTL6	BC038759	556239	-	yes	13	GALNTL6(+:1.45)	AC074254.1(-:505.848);LINC02174(-:522.814);AC074254.2(-:564.164)	RN7SL253P(+:1064.95);GALNT7(+:1092.118);MIR548T(+:1191.467)	3471	6.31711	91.667	91.667	8	-	-
NA12878	2734	321	4	4	1.76096e+07	17619319	1.73421e+08	173439516	1	deletion	207	207	-1	3238	3240	36560	36564	homozygous	1	1012	442.94	9772.83	3923.64	442.94	8619.9	0.464	NA	NA12878_DLE1_assembly5	assembly_comparison	8620	69.6	93	not_applicable	GALNTL6	BC038759	111567	-	yes	40	GALNTL6(+:1.98)	AC108064.1(-:117.047);AC074254.1(-:944.075);LINC02174(-:961.041)	RN7SL253P(+:620.278);GALNT7(+:647.446);MIR548T(+:746.795)	3652	6.64653	25	25	0	-	-
NA12878	2807	322	4	4	1.77338e+07	1.77435e+07	1.73421e+08	173439516	1	deletion	208	208	-1	3240	3242	36560	36564	homozygous	1	1012	442.94	2942.18	3921.82	442.94	8619.9	0.535	NA	NA12878_DLE1_assembly5	assembly_comparison	8620	69.6	93	not_applicable	GALNTL6	BC038759	111567	-	yes	40	GALNTL6(+:1.98)	AC108064.1(-:117.047);AC074254.1(-:944.075);LINC02174(-:961.041)	RN7SL253P(+:620.278);GALNT7(+:647.446);MIR548T(+:746.795)	3652	6.64653	25	25	0	-	-
NA12878	2811	322	4	4	1.32079e+07	1.3211e+07	177973932	1.77977e+08	-1	deletion	208	208	-1	2340	2341	37576	37577	homozygous	1	1014	1.06	4066.57	2794.83	1.06	202.1	0.508	NA	NA12878_DLE1_assembly5	assembly_comparison	201	3.9	14	not_applicable	-	7SK	125374	-	yes	30	AC097518.2(-:2.03)	AC092673.1(-:183.164);VEGFC(-:366.243);AC093801.2(-:418.389)	RN7SKP136(+:122.374);NEIL3(+:250.805);AC078881.1(+:383.45)	0	0	0	0	0	-	-
NA12878	2737	321	4	4	1.30864e+07	1.30895e+07	177973932	1.77977e+08	-1	deletion	207	207	-1	2338	2339	37576	37577	homozygous	1	1014	1.06	10914.5	2779.39	1.06	202.1	0.486	NA	NA12878_DLE1_assembly5	assembly_comparison	202	3.9	14	not_applicable	-	7SK	125374	-	yes	35	AC097518.2(-:2.03)	AC092673.1(-:183.164);VEGFC(-:366.243);AC093801.2(-:418.389)	RN7SKP136(+:122.374);NEIL3(+:250.805);AC078881.1(+:383.45)	0	0	0	0	0	-	-
NA12878	2738	321	4	4	1.29801e+07	1.29842e+07	178079353	178083724	-1	deletion	207	207	-1	2315	2316	37601	37602	heterozygous	1	-1	5.68	10939	2756.36	5.68	353.8	0.455	NA	NA12878_DLE1_assembly5	assembly_comparison	354	2.9	8.8	not_applicable	-	7SK	18872	-	yes	33	AC097518.2(-:2.27)	AC092673.1(-:288.585);VEGFC(-:471.664);AC093801.2(-:523.81)	RN7SKP136(+:15.872);NEIL3(+:144.304);AC078881.1(+:276.949)	0	0	0	8.333	0	-	-
NA12878	2739	321	4	4	1.29043e+07	1.2907e+07	178156809	178159804	-1	deletion	207	207	-1	2301	2302	37619	37620	homozygous	1	1015	5.97	10953.3	2742.05	5.97	336.7	0.472	NA	NA12878_DLE1_assembly5	assembly_comparison	337	27.9	100	not_applicable	-	7SK	53915	-	yes	27	AC097518.2(-:1.97)	AC092673.1(-:366.041);VEGFC(-:549.12);AC093801.2(-:601.266)	NEIL3(+:68.224);AC078881.1(+:200.869);LINC01098(+:487.107)	60	0.109198	0	116.667	0	-	-
NA12878	2812	322	4	4	1.30255e+07	1.30282e+07	178156809	178159804	-1	deletion	208	208	-1	2303	2304	37619	37620	homozygous	1	1015	5.97	4104.24	2758.63	5.97	336.7	0.528	NA	NA12878_DLE1_assembly5	assembly_comparison	337	27.9	100	not_applicable	-	7SK	53915	-	yes	27	AC097518.2(-:1.97)	AC092673.1(-:366.041);VEGFC(-:549.12);AC093801.2(-:601.266)	NEIL3(+:68.224);AC078881.1(+:200.869);LINC01098(+:487.107)	60	0.109198	0	116.667	0	-	-
NA12878	2814	322	4	4	1.12313e+07	1.1236e+07	179955342	179960400	-1	deletion	208	208	-1	1964	1965	37997	37998	homozygous	1	1017	4.86	4531.88	2330.98	4.86	346.5	0.577	NA	NA12878_DLE1_assembly5	assembly_comparison	346	18.6	66.7	not_applicable	-	Mir_544	389327	-	yes	25	-	SNORD65(-:345.302);RNU1-45P(-:914.467);LINC01099(-:1301.55)	AC018710.1(+:27.191);AC021193.1(+:814.606);AC093840.1(+:2480.419)	3	0.00545991	0	75	0	-	-
NA12878	2742	321	4	4	1.11095e+07	1.11142e+07	179955342	179960400	-1	deletion	207	207	-1	1962	1963	37997	37998	homozygous	1	1017	4.86	11389.3	2306.01	4.86	346.5	0.462	NA	NA12878_DLE1_assembly5	assembly_comparison	347	18.6	66.7	not_applicable	-	Mir_544	389327	-	yes	19	-	SNORD65(-:345.302);RNU1-45P(-:914.467);LINC01099(-:1301.55)	AC018710.1(+:27.191);AC021193.1(+:814.606);AC093840.1(+:2480.419)	3	0.00545991	0	75	0	-	-
NA12878	2744	321	4	4	1.09675e+07	1.09714e+07	180097591	180102130	0.9	deletion	207	207	-1	1940	1941	38024	38025	homozygous	1	1018	20.94	11405.8	2289.51	20.94	629.5	0.47	NA	NA12878_DLE1_assembly5	assembly_comparison	629	11.8	42.1	not_applicable	-	Mir_544	247597	-	yes	18	-	SNORD65(-:487.551);RNU1-45P(-:1056.716);LINC01099(-:1443.799)	AC021193.1(+:672.876);AC093840.1(+:2338.689);AC093840.2(+:2406.278)	371	0.675208	0	66.667	0	-	-
NA12878	2815	322	4	4	11091582	1.10955e+07	180097591	180102130	0.9	deletion	208	208	-1	1942	1943	38024	38025	homozygous	1	1018	20.94	4552.8	2310.08	20.94	629.5	0.566	NA	NA12878_DLE1_assembly5	assembly_comparison	630	11.8	42.1	not_applicable	-	Mir_544	247597	-	yes	27	-	SNORD65(-:487.551);RNU1-45P(-:1056.716);LINC01099(-:1443.799)	AC021193.1(+:672.876);AC093840.1(+:2338.689);AC093840.2(+:2406.278)	371	0.675208	0	66.667	0	-	-
NA12878	2818	322	4	4	9.63595e+06	9.64982e+06	1.81547e+08	181561337	-1	deletion	208	208	-1	1659	1660	38345	38346	heterozygous	1	1021	1.41	4884.31	1976.44	1.41	374.3	0.462	NA	NA12878_DLE1_assembly5	assembly_comparison	375	15.2	45.6	not_applicable	-	LINC00290	423906	-	yes	39	-	NDUFB5P1(-:49.475);AC096747.1(-:527.412);AC108169.1(-:699.166)	AC093840.1(+:879.482);AC093840.2(+:947.071);TENM3(+:1500.803)	27	0.0491391	0	25	0	-	-
NA12878	2747	321	4	4	9.51292e+06	9.52679e+06	1.81547e+08	181561337	-1	deletion	207	207	-1	1658	1659	38345	38346	heterozygous	1	1021	1.41	11742.3	1950.88	1.41	374.3	0.528	NA	NA12878_DLE1_assembly5	assembly_comparison	376	15.2	45.6	not_applicable	-	LINC00290	423906	-	yes	41	-	NDUFB5P1(-:49.475);AC096747.1(-:527.412);AC108169.1(-:699.166)	AC093840.1(+:879.482);AC093840.2(+:947.071);TENM3(+:1500.803)	27	0.0491391	0	25	0	-	-
NA12878	2748	321	4	4	9.50912e+06	9.52679e+06	181547092	181565245	-1	deletion	207	207	-1	1656	1659	38345	38349	heterozygous	2	1021	1.41	11741.9	1951	1.41	478.4	0.527	NA	NA12878_DLE1_assembly5	assembly_comparison	479	14.7	43.9	not_applicable	-	LINC00290	419998	-	yes	40	-	NDUFB5P1(-:49.475);AC096747.1(-:527.412);AC108169.1(-:699.166)	AC093840.1(+:875.574);AC093840.2(+:943.163);TENM3(+:1496.895)	27	0.0491391	0	25	0	-	-
NA12878	2819	322	4	4	9632142	9.64982e+06	181547092	181565245	-1	deletion	208	208	-1	1657	1660	38345	38349	heterozygous	2	1021	1.41	4883.88	1976.56	1.41	478.5	0.463	NA	NA12878_DLE1_assembly5	assembly_comparison	479	14.7	43.9	not_applicable	-	LINC00290	419998	-	yes	39	-	NDUFB5P1(-:49.475);AC096747.1(-:527.412);AC108169.1(-:699.166)	AC093840.1(+:875.574);AC093840.2(+:943.163);TENM3(+:1496.895)	27	0.0491391	0	25	0	-	-
NA12878	2749	321	4	4	9.19558e+06	9.20137e+06	181874560	181881865	0.99	deletion	207	207	-1	1594	1595	38419	38420	homozygous	1	1022	90.7	11818.6	1876.81	90.7	1518.1	0.472	NA	NA12878_DLE1_assembly5	assembly_comparison	1518	64.7	100	not_applicable	-	LINC00290	103378	-	yes	28	-	AC104803.1(-:219.243);NDUFB5P1(-:376.943);AC096747.1(-:854.88)	AC093840.1(+:558.954);AC093840.2(+:626.543);TENM3(+:1180.275)	109	0.198377	116.667	116.667	14	-	-
NA12878	2820	322	4	4	9.31817e+06	9.32396e+06	181874560	181881865	0.99	deletion	208	208	-1	1595	1596	38419	38420	homozygous	1	1022	90.7	4960.62	1902.29	90.7	1518.1	0.539	NA	NA12878_DLE1_assembly5	assembly_comparison	1518	64.7	100	not_applicable	-	LINC00290	103378	-	yes	25	-	AC104803.1(-:219.243);NDUFB5P1(-:376.943);AC096747.1(-:854.88)	AC093840.1(+:558.954);AC093840.2(+:626.543);TENM3(+:1180.275)	109	0.198377	116.667	116.667	14	-	-
NA12878	2750	321	4	4	9.0213e+06	9.02983e+06	1.82048e+08	1.82057e+08	0.9	deletion	207	207	-1	1566	1567	38451	38452	homozygous	1	1023	9.03	11852.4	1842.91	9.03	575.3	0.461	NA	NA12878_DLE1_assembly5	assembly_comparison	575	33.3	64.9	not_applicable	LINC00290	7SK	698704	-	yes	24	LINC00290(-:15.88)	AC104803.1(-:392.9);NDUFB5P1(-:550.6);AC096747.1(-:1028.536)	AC093840.1(+:383.506);AC093840.2(+:451.094);TENM3(+:1004.826)	2526	4.59724	0	83.333	0	-	-
NA12878	2821	322	4	4	9.1439e+06	9.15242e+06	1.82048e+08	1.82057e+08	0.9	deletion	208	208	-1	1566	1567	38451	38452	homozygous	1	1023	9.03	4997.71	1865.17	9.03	575.4	0.539	NA	NA12878_DLE1_assembly5	assembly_comparison	575	33.3	64.9	not_applicable	LINC00290	7SK	698704	-	yes	28	LINC00290(-:15.88)	AC104803.1(-:392.9);NDUFB5P1(-:550.6);AC096747.1(-:1028.536)	AC093840.1(+:383.506);AC093840.2(+:451.094);TENM3(+:1004.826)	2526	4.59724	0	83.333	0	-	-
NA12878	2754	321	4	4	6.79857e+06	6.80203e+06	184256252	184260113	-1	deletion	207	207	-1	1134	1135	38935	38936	heterozygous	1	-1	8.36	12388.8	1306.54	8.36	402.8	0.473	NA	NA12878_DLE1_assembly5	assembly_comparison	403	17.6	63.2	not_applicable	-	CLDN24	12674	-	yes	30	-	CLDN24(-:10.335);CLDN22(-:13.905);snoU13(-:57.638)	AC093844.1(+:38.385);AC093844.1(+:42.593);CDKN2AIP(+:102.675)	30	0.0545991	0	83.333	0	-	-
NA12878	2755	321	4	4	6.75243e+06	6.75909e+06	184299557	184306518	-1	deletion	207	207	-1	1131	1132	38938	38939	homozygous	1	1027	2.18	12390.7	1304.1	2.18	296.2	0.452	NA	NA12878_DLE1_assembly5	assembly_comparison	296	25	89.5	not_applicable	-	CLDN24	55979	-	yes	26	AC093844.1(+:100);AC093844.1(+:100)	CLDN24(-:53.64);CLDN22(-:57.21);snoU13(-:100.943)	CDKN2AIP(+:56.27);VTI1BP2(+:95.125);ING2(+:116.693)	61	0.111018	0	116.667	0	-	-
NA12878	2825	322	4	4	6.89096e+06	6.89762e+06	184299557	184306518	-1	deletion	208	208	-1	1130	1131	38938	38939	homozygous	1	1027	2.18	5543.01	1319.28	2.18	296.2	0.538	NA	NA12878_DLE1_assembly5	assembly_comparison	296	25	89.5	not_applicable	-	CLDN24	55979	-	yes	27	AC093844.1(+:100);AC093844.1(+:100)	CLDN24(-:53.64);CLDN22(-:57.21);snoU13(-:100.943)	CDKN2AIP(+:56.27);VTI1BP2(+:95.125);ING2(+:116.693)	61	0.111018	0	116.667	0	-	-
NA12878	2759	321	4	4	4.60761e+06	4.61425e+06	1.86439e+08	186447628	1	deletion	207	207	-1	773	774	39336	39337	homozygous	1	1030	185.58	12850.9	844.53	185.58	2427.5	0.446	NA	NA12878_DLE1_assembly5	assembly_comparison	2428	70.1	93	not_applicable	PDLIM3	CCDC110	45648.5	-	yes	36	PDLIM3(-:43.11)	CCDC110(-:69.225);Y_RNA(-:98.433);UFSP2(-:114.87)	AC093797.1(+:58.435);AC108472.1(+:136.411);AC096659.1(+:388.666)	2939	5.34889	100	100	10	-	-
NA12878	2829	322	4	4	4.74718e+06	4.75382e+06	1.86439e+08	186447628	1	deletion	208	208	-1	773	774	39336	39337	homozygous	1	1030	185.58	6008.31	854.65	185.58	2427.5	0.549	NA	NA12878_DLE1_assembly5	assembly_comparison	2428	70.1	93	not_applicable	PDLIM3	CCDC110	45648.5	-	yes	37	PDLIM3(-:43.11)	CCDC110(-:69.225);Y_RNA(-:98.433);UFSP2(-:114.87)	AC093797.1(+:58.435);AC108472.1(+:136.411);AC096659.1(+:388.666)	2939	5.34889	100	100	10	-	-
NA12878	2761	321	4	4	4.07069e+06	4.07791e+06	186977436	186984913	-1	deletion	207	207	-1	663	664	39455	39456	heterozygous	1	1032	1.1	12981.3	712.39	1.1	257.2	0.487	NA	NA12878_DLE1_assembly5	assembly_comparison	257	13.7	40.4	not_applicable	-	TLR3	5396	-	yes	36	-	RNU4-64P(-:26.826);AC104805.2(-:296.353);Y_RNA(-:343.409)	TLR3(+:2.393);FAM149A(+:37.66);SNORA31(+:63.262)	0	0	0	25	0	-	-
NA12878	2762	321	4	4	3958423	3.96358e+06	187091547	187101186	1	deletion	207	207	-1	642	643	39476	39477	heterozygous	1	-1	591.09	13007.8	687.69	591.09	4483.3	0.518	NA	NA12878_DLE1_assembly5	assembly_comparison	4484	46.1	71.9	not_applicable	FAM149A	FLJ38576	9000	-	yes	22	FAM149A(+:7.73);ORAOV1P1(-:100)	RNU4-64P(-:140.937);AC104805.2(-:410.464);Y_RNA(-:457.52)	CYP4V2(+:8.535);KLKB1(+:25.947);F11(+:83.157)	3126	5.68922	75	75	4	-	-
NA12878	2763	321	4	4	3.70305e+06	3.71382e+06	187346166	187360532	1	deletion	207	207	-1	611	612	39509	39510	heterozygous	1	1033	215.92	13039.3	656.14	215.92	3595.9	0.641	NA	NA12878_DLE1_assembly5	assembly_comparison	3596	54.4	70.2	not_applicable	LOC285441;LOC285441	U6	61731	-	yes	9	F11-AS1(-:9.48)	SLC25A5P6(-:93.296);AC110771.1(-:231.253);AC110771.1(-:232.98)	RNU6-1055P(+:58.731);AC107050.1(+:259.201);AC108865.1(+:448.591)	429	0.780767	91.667	91.667	8	-	-
NA12878	2317	201	4	4	3.07092e+07	3.07176e+07	1.87528e+07	18761517	-1	deletion	195	195	-1	5813	5814	3266	3267	homozygous	1	860	1.44	2145.23	7233.29	1.44	295.4	0.517	NA	NA12878_DLE1_assembly5	assembly_comparison	296	6.4	21.1	not_applicable	-	LCORL	729272	-	yes	32	AC093898.1(+:3.14)	AC093871.1(-:260.068);LCORL(-:906.932);DCAF16(-:947.476)	AC006840.1(+:335.305);AC024230.1(+:692.524);AC114728.1(+:1050.855)	196	0.356714	0	0	0	-	-
NA12878	2369	202	4	4	3.07448e+07	3.07533e+07	1.87528e+07	18761517	-1	deletion	196	196	-1	5816	5817	3266	3267	homozygous	1	860	1.44	2184	7254.56	1.44	295.4	0.456	NA	NA12878_DLE1_assembly5	assembly_comparison	296	6.4	21.1	not_applicable	-	LCORL	729272	-	yes	27	AC093898.1(+:3.14)	AC093871.1(-:260.068);LCORL(-:906.932);DCAF16(-:947.476)	AC006840.1(+:335.305);AC024230.1(+:692.524);AC114728.1(+:1050.855)	196	0.356714	0	0	0	-	-
NA12878	2766	321	4	4	3.26504e+06	3.26947e+06	187792896	187797712	-1	deletion	207	207	-1	542	543	39587	39588	homozygous	1	1036	6.57	13115.1	580.21	6.57	384.6	0.495	NA	NA12878_DLE1_assembly5	assembly_comparison	384	28.4	91.2	not_applicable	-	FAT1	147910	-	yes	41	-	AC108865.1(-:11.367);FAT1(-:280.948);MTNR1A(-:335.087)	AC108865.1(+:11.411);AC108865.2(+:12.994);MRPS36P2(+:20.982)	28	0.0509591	0	116.667	0	-	-
NA12878	2836	322	4	4	3.37737e+06	3.3818e+06	187792896	187797712	-1	deletion	208	208	-1	540	541	39587	39588	homozygous	1	1036	6.57	6280.82	582.05	6.57	384.6	0.487	NA	NA12878_DLE1_assembly5	assembly_comparison	385	28.4	91.2	not_applicable	-	FAT1	147910	-	yes	43	-	AC108865.1(-:11.367);FAT1(-:280.948);MTNR1A(-:335.087)	AC108865.1(+:11.411);AC108865.2(+:12.994);MRPS36P2(+:20.982)	28	0.0509591	0	116.667	0	-	-
NA12878	2767	321	4	4	3.15847e+06	3.18959e+06	187873190	1.87912e+08	1	deletion	207	207	-1	525	526	39605	39606	homozygous	1	1037	165.11	13134.2	561.44	165.11	7644.6	0.489	NA	NA12878_DLE1_assembly5	assembly_comparison	7644	67.6	82.5	not_applicable	-	FAT1	228204	-	yes	23	AC110772.1(-:29.83)	AC108865.1(-:91.661);FAT1(-:361.242);MTNR1A(-:415.381)	AC110772.2(+:12.146);LINC02374(+:208.188);LINC02514(+:376.849)	39	0.0709788	50	50	2	-	-
NA12878	2837	322	4	4	3.2708e+06	3.30192e+06	187873190	1.87912e+08	1	deletion	208	208	-1	523	524	39605	39606	homozygous	1	1037	165.11	6299.9	563.29	165.11	7644.6	0.483	NA	NA12878_DLE1_assembly5	assembly_comparison	7644	67.6	82.5	not_applicable	-	FAT1	228204	-	yes	23	AC110772.1(-:29.83)	AC108865.1(-:91.661);FAT1(-:361.242);MTNR1A(-:415.381)	AC110772.2(+:12.146);LINC02374(+:208.188);LINC02514(+:376.849)	39	0.0709788	50	50	2	-	-
NA12878	2768	321	4	4	2.21194e+06	2.22226e+06	1.88849e+08	188860062	0.55	deletion	207	207	-1	354	355	39798	39800	heterozygous	1	-1	1.62	13339.4	354.51	1.62	677.9	0.433	NA	NA12878_DLE1_assembly5	assembly_comparison	678	0	0	not_applicable	-	ZFP42	56863	-	yes	28	-	ADAM20P3(-:178.811);LINC02492(-:392.033);AC093763.1(-:408.752)	AC108073.1(+:28.365);ZFP42(+:53.863);AC108073.2(+:164.65)	3	0.00545991	0	0	0	-	-
NA12878	2769	321	4	4	1.99655e+06	2008745	189062634	189076030	0.99	deletion	207	207	-1	322	323	39835	39836	heterozygous	1	1038	25.57	13372.5	322.87	25.57	1198.9	0.555	NA	NA12878_DLE1_assembly5	assembly_comparison	1198	11.8	19.3	not_applicable	TRIML1	TRIML2	35891	-	yes	23	TRIML1(+:100);AC138781.1(-:100)	RNU6-173P(-:16.949);TRIML2(-:47.207);AC108073.3(-:196.316)	LINC02434(+:1.829);LINC01060(+:242.86);AC093909.3(+:473.048)	2	0.00363994	0	0	0	-	-
NA12878	2770	321	4	4	1.92655e+06	1.93761e+06	189134783	189146234	-1	deletion	207	207	-1	310	311	39849	39850	homozygous	1	1039	2.11	13380.2	314.17	2.11	385	0.548	NA	NA12878_DLE1_assembly5	assembly_comparison	385	10.8	35.1	not_applicable	-	TRIML1	66135	-	yes	27	-	AC138781.1(-:69.807);RNU6-173P(-:89.098);TRIML2(-:119.356)	LINC01060(+:172.656);AC093909.3(+:402.844);AC093909.5(+:485.564)	60	0.109198	0	50	0	-	-
NA12878	2839	322	4	4	2.03316e+06	2.04422e+06	189134783	189146234	-1	deletion	208	208	-1	307	308	39849	39850	homozygous	1	1039	2.11	6555.03	306.93	2.11	385	0.421	NA	NA12878_DLE1_assembly5	assembly_comparison	385	10.8	35.1	not_applicable	-	TRIML1	66135	-	yes	23	-	AC138781.1(-:69.807);RNU6-173P(-:89.098);TRIML2(-:119.356)	LINC01060(+:172.656);AC093909.3(+:402.844);AC093909.5(+:485.564)	60	0.109198	0	50	0	-	-
NA12878	2771	321	4	4	1.87332e+06	1.88655e+06	189186222	1.892e+08	-1	deletion	207	207	-1	303	304	39856	39857	homozygous	1	1040	1.7	13387.4	306.46	1.7	407	0.518	NA	NA12878_DLE1_assembly5	assembly_comparison	406	22.1	50.9	not_applicable	-	TRIML1	117574	-	yes	26	-	AC138781.1(-:121.246);RNU6-173P(-:140.537);TRIML2(-:170.795)	LINC01060(+:119.031);AC093909.3(+:349.219);AC093909.5(+:431.94)	99	0.180177	0	0	0	-	-
NA12878	2840	322	4	4	1.97992e+06	1.99315e+06	189186222	1.892e+08	-1	deletion	208	208	-1	300	301	39856	39857	homozygous	1	1040	1.7	6562.19	299.21	1.7	407	0.454	NA	NA12878_DLE1_assembly5	assembly_comparison	406	22.1	50.9	not_applicable	-	TRIML1	117574	-	yes	21	-	AC138781.1(-:121.246);RNU6-173P(-:140.537);TRIML2(-:170.795)	LINC01060(+:119.031);AC093909.3(+:349.219);AC093909.5(+:431.94)	99	0.180177	0	0	0	-	-
NA12878	2772	321	4	4	1.70461e+06	1713710	189359653	189371095	1	deletion	207	207	-1	275	276	39886	39887	homozygous	1	1041	61.18	13413.8	281.65	61.18	2346.6	0.575	NA	NA12878_DLE1_assembly5	assembly_comparison	2346	70.1	96.5	not_applicable	-	LOC401164	5637	-	yes	44	LINC01060(+:6.22)	ICE2P1(-:48.028);AC093789.1(-:86.123);AC138781.1(-:294.677)	AC093909.3(+:177.983);AC093909.5(+:260.703);AC093909.1(+:285.432)	3	0.00545991	83.333	83.333	6	-	-
NA12878	2841	322	4	4	1.80998e+06	1.82032e+06	189359653	189372285	1	deletion	208	208	-1	273	274	39886	39888	homozygous	1	1041	61.19	6586.64	276.61	61.19	2298.6	0.417	NA	NA12878_DLE1_assembly5	assembly_comparison	2298	69.6	96.5	not_applicable	-	LOC401164	4447	-	yes	36	LINC01060(+:6.65)	ICE2P1(-:48.028);AC093789.1(-:86.123);AC138781.1(-:294.677)	AC093909.3(+:176.793);AC093909.5(+:259.513);AC093909.1(+:284.242)	3	0.00545991	83.333	83.333	6	-	-
NA12878	2774	321	4	4	1.27491e+06	1.27746e+06	189793584	189796626	-1	deletion	207	207	-1	194	195	39975	39976	homozygous	1	1043	14.56	13501.4	193.92	14.56	493.1	0.54	NA	NA12878_DLE1_assembly5	assembly_comparison	493	16.2	57.9	not_applicable	-	LOC401164	333879	-	yes	19	-	AC093909.4(-:91.758);AC093909.6(-:128.923);RNU7-192P(-:152.765)	AC107391.1(+:314.628);HSP90AA4P(+:594.493);LINC01262(+:781.133)	204	0.371274	0	33.333	0	-	-
NA12878	2843	322	4	4	1381055	1.3836e+06	189793584	189796626	-1	deletion	208	208	-1	194	195	39975	39976	homozygous	1	1043	14.56	6669.37	193.5	14.56	493.1	0.491	NA	NA12878_DLE1_assembly5	assembly_comparison	494	16.2	57.9	not_applicable	-	LOC401164	333879	-	yes	18	-	AC093909.4(-:91.758);AC093909.6(-:128.923);RNU7-192P(-:152.765)	AC107391.1(+:314.628);HSP90AA4P(+:594.493);LINC01262(+:781.133)	204	0.371274	0	33.333	0	-	-
NA12878	2845	322	4	4	1.10605e+06	1.12087e+06	190054585	190075511	1	deletion	208	208	-1	145	146	40029	40033	heterozygous	1	-1	144.1	6719.62	144.1	332.69	6108.6	0.376	NA	NA12878_DLE1_assembly5	assembly_comparison	6108	61.3	91.2	not_applicable	-	LOC401164	594880	-	yes	9	-	AC122138.1(-:139.716);AC093909.4(-:352.759);AC093909.6(-:389.924)	AC107391.1(+:35.743);HSP90AA4P(+:315.608);LINC01262(+:502.248)	2880	5.24151	25	25	2	-	-
NA12878	2776	321	4	4	951844	967052	190101799	190117874	0.9	deletion	207	207	-1	137	138	40037	40038	homozygous	1	1045	9.28	13560.5	134.85	9.28	866.8	0.581	NA	NA12878_DLE1_assembly5	assembly_comparison	867	43.6	93	not_applicable	-	LOC401164	642094	-	yes	19	AC107391.1(+:56.21)	AC122138.1(-:186.93);AC093909.4(-:399.973);AC093909.6(-:437.138)	HSP90AA4P(+:273.245);LINC01262(+:459.885);AF250324.1(+:618.949)	2554	4.6482	0	83.333	0	-	-
[truncated: 8,548 more rows]
[truncated: 16 more columns]

## Sheet: inv
SampleID	SmapEntryID	QryContigID	RefcontigID1	RefcontigID2	QryStartPos	QryEndPos	RefStartPos	RefEndPos	Confidence	Type	XmapID1	XmapID2	LinkID	QryStartIdx	QryEndIdx	RefStartIdx	RefEndIdx	Zygosity	Genotype	GenotypeGroup	RawConfidence	RawConfidenceLeft	RawConfidenceRight	RawConfidenceCenter	SVsize	SVfreq	orientation	Sample	Algorithm	Size	Present_in_._of_BNG_control_samples	Present_in_._of_BNG_control_samples_with_the_same_enzyme	Fail_assembly_chimeric_score	OverlapGenes	NearestNonOverlapGene	NearestNonOverlapGeneDistance	PutativeGeneFusion	Found_in_self_molecules	Self_molecule_count	OverlapGenes_strand_perc	Upstream_nonOverlapGenes_dist_kb	Downstream_nonOverlapGenes_dist_kb	DGV_Count	DGV_Freq_Perc	Internal_Freq_Perc_Filtered	Internal_Freq_Perc_Unfiltered	Internal_Homozygotes	MotherZygosity	FatherZygosity
[truncated: 110 more rows]
[truncated: 16 more columns]

[truncated: 3 more sheets: trans, all_PG_OV, all]
