# Supplementary material for: nanotatoR: a tool for enhanced annotation of genomic structural variants
Source: BMC Genomics. 2021 Jan 6;22:10. doi: 10.1186/s12864-020-07182-w (PMC7789800; doi:10.1186/s12864-020-07182-w)
Supplement: Supplementary file 8 — Additional file 8: Supplementary Table S7. nanotatoR annotation of structural variants in the dual-labeled sample NA12878 dataset (SVmerge output). Content of the various tabs is detailed in the first tab (“LegendS7”) of the Excel book. SVs reported in the indel, inv., and trans tabs have undergone the default nanotatoR filtration (found in self molecules, passed chimeric score threshold). Columns in each sheet of the workbook are either a direct output of SVcaller or appended by nanotatoR, as indicated in column 3 of the table. In the all_PG_OV tab, the cells containing the query genes are highlighted in purple. Details about SVcaller columns are available at https://bionanogenomics.com/wp-content/uploads/2017/03/30041-SMAP-File-Format-Specification-Sheet.pdf [file 12864_2020_7182_MOESM8_ESM.xlsx]

## Sheet: Legends S7
Supplementary Table S7: nanotatoR annotation of structural variants in the dual-labeled sample NA12878 dataset (SVMerge output)
TabNames	Description	Columns
indel_dup	insertion, deletion and duplications variants	Columns originally present in the smap created by SVCaller: SampleID,SmapEntryID,QryContigID,RefcontigID1,RefcontigID2,QryStartPos,QryEndPos,RefStartPos,RefEndPos,Confidence,Type,XmapID1,XmapID2,LinkID,QryStartIdx,QryEndIdx,RefStartIdx,RefEndIdx,Zygosity,Genotype,GenotypeGroup,RawConfidence,RawConfidenceLeft,RawConfidenceRight,RawConfidenceCenter,SVsize,SVfreq,orientation,Sample,Algorithm,Size,Pr…
inv	inversion variants
trans	translocation variants
all_PG_OV	all variants that overlap with primary genes
mismatch	SVs calls where SV type is discordant between the two enzymes datasets (SV type columns are highlighted)
all	all variants

## Sheet: indel_dup
SampleID	SVIndex	Type	RefcontigID1	RefcontigID2	RefStartPos	RefEndPos	Confidence	RawConfidence	Size	Zygosity	LinkID	E1Id	E2Id	Type1	Confidence1	RawConfidence1	QryContigID1	QryStartPos1	QryEndPos1	QryStartIdx1	QryEndIdx1	RefStartPos1	RefEndPos1	RefStartIdx1	RefEndIdx1	LinkID1	Type2	Confidence2	RawConfidence2	QryContigID2	QryStartPos2	QryEndPos2	QryStartIdx2	QryEndIdx2	RefStartPos2	RefEndPos2	RefStartIdx2	RefEndIdx2	LinkID2	Orientation1	Orientation2	Present_in_._of_BNG_control_samples	Present_in_._of_BNG_control_samples_with_the_same_enzyme	Algorithm_BSPQI	Algorithm_BSSSI	Fail_BSPQI_assembly_chimeric_score	Fail_BSSSI_assembly_chimeric_score	Found_in_self_BSPQI_molecules	Found_in_self_BSSSI_molecules
NA12878	4024	deletion	1	1	541726	550597	0.568	2.64	934	heterozygous	-1	5	-1	deletion	0.85	2.64	9212	559587	567524	59	60	541726	550597	63	64	-1	#N/A	-1	-1	-1	-1	-1	-1	-1	-1	-1	-1	-1	-1	N/A	N/A	2	2.6	assembly_comparison	-	not_applicable	-	yes	-
NA12878	4025	deletion	1	1	843579	847102	0	2.49	341	homozygous	-1	-1	15	#N/A	-1	-1	-1	-1	-1	-1	-1	-1	-1	-1	-1	-1	deletion	-1	2.49	9152	348236	351418	38	39	843579	847102	90	91	-1	N/A	N/A	12.7	25	-	assembly_comparison	-	not_applicable	-	yes
NA12878	4026	deletion	1	1	866064	870701	0	19.91	883	homozygous	-1	-1	11	#N/A	-1	-1	-1	-1	-1	-1	-1	-1	-1	-1	-1	-1	deletion	0.9	19.91	25541	370668	374422	47	48	866064	870701	98	99	-1	N/A	N/A	8.8	65	-	assembly_comparison	-	not_applicable	-	yes
NA12878	4027	deletion	1	1	1009314	1017803	1	37.14	1466	homozygous	-1	-1	17	#N/A	-1	-1	-1	-1	-1	-1	-1	-1	-1	-1	-1	-1	deletion	0.99	37.14	9152	513479	520502	84	88	1009314	1017803	148	150	-1	N/A	N/A	15.2	35	-	assembly_comparison	-	not_applicable	-	yes
NA12878	4028	deletion	1	1	1073527	1080411	0	2.1	402	heterozygous	-1	-1	13	#N/A	-1	-1	-1	-1	-1	-1	-1	-1	-1	-1	-1	-1	deletion	-1	2.1	25541	576534	583016	107	108	1073527	1080411	167	168	-1	N/A	N/A	21.6	65	-	assembly_comparison	-	not_applicable	-	yes
NA12878	4030	deletion	1	1	1215624	1227215	1	12.82	1201	unknown	-1	-1	32	#N/A	-1	-1	-1	-1	-1	-1	-1	-1	-1	-1	-1	-1	deletion	0.99	12.82	8092	75813.3	86203.5	24	26	1215624	1227215	211	213	-1	N/A	N/A	2	10	-	assembly_comparison	-	not_applicable	-	yes
NA12878	4032	deletion	1	1	1283441	1289387	1	25.7	1065	homozygous	-1	-1	23	#N/A	-1	-1	-1	-1	-1	-1	-1	-1	-1	-1	-1	-1	deletion	0.99	25.7	8091	145102	149984	46	47	1283441	1289387	235	236	-1	N/A	N/A	9.3	80	-	assembly_comparison	-	not_applicable	-	yes
NA12878	4033	deletion	1	1	3214813	3.22112e+06	0.5	16.44	822	homozygous	-1	31	49	deletion	0.55	1.53	18932	1.22544e+06	1.24418e+06	214	217	3212547	3232022	433	436	-1	deletion	0.9	16.44	6480	678793	684194	160	161	3214813	3.22112e+06	793	794	-1	N/A	N/A	25	30	assembly_comparison	assembly_comparison	not_applicable	not_applicable	yes	yes
NA12878	4034	deletion	1	1	3.83804e+06	4000680	1	247.28	143449	homozygous	-1	47	53	deletion_nbase	1	168.81	7231	1758232	1.79387e+06	279	282	3835343	4014590	530	531	-1	deletion_nbase	1	7.87	6480	35063.6	54411.9	7	11	3.83804e+06	4000680	963	964	-1	N/A	N/A	92.2	89.5	assembly_comparison	assembly_comparison	not_applicable	not_applicable	yes	no
NA12878	4035	deletion	1	1	4106673	4.12915e+06	0.967	3.44	1183	homozygous	-1	36	-1	deletion	0.98	3.44	18932	1.98484e+06	2.00614e+06	317	319	4106673	4.12915e+06	552	555	-1	#N/A	-1	-1	-1	-1	-1	-1	-1	-1	-1	-1	-1	-1	N/A	N/A	25	26.1	assembly_comparison	-	not_applicable	-	yes	-
NA12878	4036	deletion	1	1	4114960	4129154	0.968	8.85	1067	homozygous	-1	48	-1	deletion	0.99	8.85	7231	1.89475e+06	1.90788e+06	301	302	4114960	4129154	554	555	-1	#N/A	-1	-1	-1	-1	-1	-1	-1	-1	-1	-1	-1	-1	N/A	N/A	28.9	30.7	assembly_comparison	-	not_applicable	-	yes	-
NA12878	4037	deletion	1	1	9.57242e+06	9597492	0.969	2.72	1170	heterozygous	-1	-1	81	#N/A	-1	-1	-1	-1	-1	-1	-1	-1	-1	-1	-1	-1	deletion	0.98	2.72	4881	1.2622e+06	1.2861e+06	242	248	9.57242e+06	9597492	2082	2091	-1	N/A	N/A	5.4	20	-	assembly_comparison	-	not_applicable	-	yes
NA12878	4038	deletion	1	1	9.59482e+06	9597492	0.568	2.72	987	heterozygous	-1	-1	82	#N/A	-1	-1	-1	-1	-1	-1	-1	-1	-1	-1	-1	-1	deletion	0.85	2.72	4881	1.2622e+06	1.26388e+06	242	243	9.59482e+06	9597492	2089	2091	-1	N/A	N/A	1.5	0	-	assembly_comparison	-	not_applicable	-	yes
NA12878	4039	deletion	1	1	10459147	10487334	0.969	2.18	1124	heterozygous	-1	73	-1	deletion	0.98	2.18	5991	229340	256403	17	18	10459147	10487334	1411	1413	-1	#N/A	-1	-1	-1	-1	-1	-1	-1	-1	-1	-1	-1	-1	N/A	N/A	29.4	18.3	assembly_comparison	-	not_applicable	-	yes	-
NA12878	4040	deletion	1	1	13037387	13148067	1	44.51	34862	homozygous	-1	-1	102	#N/A	-1	-1	-1	-1	-1	-1	-1	-1	-1	-1	-1	-1	deletion_nbase	1	44.51	3471	1.05946e+06	1135276	159	166	13037387	13148067	2825	2836	-1	N/A	N/A	35.3	85	-	assembly_comparison	-	not_applicable	-	yes
NA12878	4041	deletion	1	1	13213616	13321010	1	39.38	68061	heterozygous	-1	-1	100	#N/A	-1	-1	-1	-1	-1	-1	-1	-1	-1	-1	-1	-1	deletion_nbase	1	39.38	3472	1.27372e+06	1.31306e+06	199	202	13213616	13321010	2850	2851	-1	N/A	N/A	39.2	85	-	assembly_comparison	-	not_applicable	-	yes
NA12878	4042	deletion	1	1	13213616	13329822	1	37.54	38206	heterozygous	-1	-1	103	#N/A	-1	-1	-1	-1	-1	-1	-1	-1	-1	-1	-1	-1	deletion_nbase	1	37.54	3471	1.2007e+06	1.2787e+06	177	184	13213616	13329822	2850	2852	-1	N/A	N/A	33.3	55	-	assembly_comparison	-	not_applicable	-	yes
NA12878	4043	deletion	1	1	16151457	16158742	0.985	82.08	3500	heterozygous	-1	86	116	deletion	1	60.33	4311	991701	1.00799e+06	137	138	16138954	16158742	2218	2220	-1	deletion	1	82.08	3902	1.93685e+06	1947005	300	301	16151457	16165112	3388	3392	-1	N/A	N/A	31.9	50	assembly_comparison	assembly_comparison	not_applicable	not_applicable	yes	yes
NA12878	4044	deletion	1	1	16942696	16948614	1	7.65	1849	heterozygous	-1	88	118	deletion	0.99	7.64	4311	1.81358e+06	1.8242e+06	237	239	16942696	1.69551e+07	2332	2336	-1	deletion	0.99	7.65	3902	1.13404e+06	1.14108e+06	169	170	16939632	16948614	3550	3552	-1	N/A	N/A	37.3	26.8	assembly_comparison	assembly_comparison	not_applicable	not_applicable	yes	no
NA12878	4045	deletion	1	1	19148897	19152808	0	1.17	288	homozygous	-1	-1	153	#N/A	-1	-1	-1	-1	-1	-1	-1	-1	-1	-1	-1	-1	deletion	-1	1.17	9652	465624	469247	70	71	19148897	19152808	3948	3949	-1	N/A	N/A	4.4	30	-	assembly_comparison	-	not_applicable	-	yes
NA12878	4046	deletion	1	1	2.06819e+07	20686632	0	3.63	415	heterozygous	-1	-1	157	#N/A	-1	-1	-1	-1	-1	-1	-1	-1	-1	-1	-1	-1	deletion	-1	3.63	1931	8.34765e+06	8351974	1330	1331	2.06819e+07	20686632	4214	4215	-1	N/A	N/A	2	20	-	assembly_comparison	-	not_applicable	-	yes
NA12878	4048	deletion	1	1	22690233	22695335	0	2.43	353	homozygous	-1	125	-1	deletion	-1	2.43	1280	2.99199e+06	2.99674e+06	352	353	22690233	22695335	3154	3155	-1	#N/A	-1	-1	-1	-1	-1	-1	-1	-1	-1	-1	-1	-1	N/A	N/A	16.7	22.2	assembly_comparison	-	not_applicable	-	yes	-
NA12878	4049	deletion	1	1	2.51247e+07	25182594	0.985	4.76	3288	homozygous	-1	131	166	deletion	1	3.34	10950	56196.8	118445	4	5	2.51247e+07	25190264	3456	3457	-1	deletion	0.99	1.86	1931	3.83867e+06	3.91014e+06	601	607	25107866	25182594	5061	5070	-1	N/A	N/A	84.8	79.1	assembly_comparison	assembly_comparison	not_applicable	not_applicable	yes	yes
NA12878	4050	deletion	1	1	2.51247e+07	2.51826e+07	0.985	4.76	3352	homozygous	-1	131	183	deletion	1	3.34	10950	56196.8	118445	4	5	2.51247e+07	25190264	3456	3457	-1	deletion	1	4.03	1932	3.85571e+06	3.9205e+06	658	663	2.51144e+07	2.51826e+07	5065	5070	-1	N/A	N/A	84.8	79.1	assembly_comparison	assembly_comparison	not_applicable	not_applicable	yes	yes
NA12878	4051	deletion	1	1	25581527	25681705	1	633.67	70246	heterozygous	-1	132	184	deletion	1	20.01	1791	192199	197192	25	26	25581527	25656596	3517	3524	-1	deletion	1	585.58	1932	3.42572e+06	3.4456e+06	584	585	25591404	25681705	5152	5164	-1	N/A	N/A	34.8	35	assembly_comparison	assembly_comparison	not_applicable	not_applicable	yes	yes
NA12878	4052	deletion	1	1	26489811	26496161	0	1.23	325	homozygous	-1	144	-1	deletion	-1	1.23	1792	1.10368e+06	1.10971e+06	122	123	26489811	26496161	3626	3628	-1	#N/A	-1	-1	-1	-1	-1	-1	-1	-1	-1	-1	-1	-1	N/A	N/A	16.7	22.2	assembly_comparison	-	not_applicable	-	yes	-
NA12878	4053	deletion	1	1	28172922	28185551	0.55	2	560	heterozygous	-1	138	-1	deletion	0.55	2	1791	2.72471e+06	2.73678e+06	322	323	28172922	28185551	3852	3853	-1	#N/A	-1	-1	-1	-1	-1	-1	-1	-1	-1	-1	-1	-1	N/A	N/A	42.2	45.8	assembly_comparison	-	not_applicable	-	yes	-
NA12878	4054	deletion	1	1	29870670	30028752	1	136.97	146462	homozygous	-1	142	192	deletion_nbase	1	29.93	1791	4.43145e+06	4.45584e+06	504	505	29867928	30038751	4058	4059	-1	deletion_nbase	1	91.08	6761	868482	880065	106	108	29870670	30028752	6052	6053	-1	N/A	N/A	97.5	96.7	assembly_comparison	assembly_comparison	not_applicable	not_applicable	yes	yes
NA12878	4055	deletion	1	1	31564630	31578717	1	41.36	2204	homozygous	-1	-1	209	#N/A	-1	-1	-1	-1	-1	-1	-1	-1	-1	-1	-1	-1	deletion	1	41.36	1822	3.65773e+06	3.66961e+06	474	475	31564630	31578717	6287	6291	-1	N/A	N/A	2.5	5	-	assembly_comparison	-	not_applicable	-	yes
NA12878	4056	deletion	1	1	31569786	31578717	1	80	2195	homozygous	-1	-1	201	#N/A	-1	-1	-1	-1	-1	-1	-1	-1	-1	-1	-1	-1	deletion	1	80	1821	3.67162e+06	3.67836e+06	495	496	31569786	31578717	6288	6291	-1	N/A	N/A	2.5	5	-	assembly_comparison	-	not_applicable	-	yes
NA12878	4057	deletion	1	1	35098427	3.51203e+07	1	87.41	10504	heterozygous	-1	165	215	deletion	1	87.41	3522	659058	684629	70	71	35084194	3.51203e+07	4839	4844	-1	deletion	1	12.7	1822	93199	114160	18	19	35098427	35129890	6838	6842	-1	N/A	N/A	18.6	30	assembly_comparison	assembly_comparison	not_applicable	not_applicable	yes	yes
NA12878	4058	deletion	1	1	36728644	36734976	0	1.23	338	heterozygous	-1	-1	218	#N/A	-1	-1	-1	-1	-1	-1	-1	-1	-1	-1	-1	-1	deletion	-1	1.23	6900	84198.4	90192.4	21	22	36728644	36734976	7125	7126	-1	N/A	N/A	9.3	15	-	assembly_comparison	-	not_applicable	-	yes
NA12878	4059	deletion	1	1	39997098	4.0025e+07	0.985	18.33	2906	heterozygous	-1	175	227	deletion	1	12.53	6601	443582	476055	60	61	39997098	40032404	5530	5531	-1	deletion	1	18.33	3372	1.02624e+06	1.05254e+06	143	146	39995680	4.0025e+07	7673	7683	-1	N/A	N/A	6.4	5.9	assembly_comparison	assembly_comparison	not_applicable	not_applicable	yes	yes
NA12878	4060	deletion	1	1	56825570	56843438	1	87.19	3871	heterozygous	-1	-1	249	#N/A	-1	-1	-1	-1	-1	-1	-1	-1	-1	-1	-1	-1	deletion	1	87.19	1031	3.73221e+06	3.7462e+06	466	467	56825570	56843438	10036	10037	-1	N/A	N/A	73.5	85	-	assembly_comparison	-	not_applicable	-	yes
NA12878	4062	deletion	1	1	58743401	58751511	0.5	17.79	967	homozygous	-1	195	250	deletion	0.9	17.79	520	7005199	7.01234e+06	844	845	58743401	58751511	8082	8083	-1	deletion	0.9	3.9	2800	3.05445e+06	3.07199e+06	303	304	58742531	58761028	10232	10233	-1	N/A	N/A	90.7	86.9	assembly_comparison	assembly_comparison	not_applicable	not_applicable	yes	yes
NA12878	4063	deletion	1	1	60043621	60066196	0.967	3.85	1130	homozygous	-1	197	-1	deletion	0.98	3.85	520	8.30697e+06	8.32842e+06	1024	1027	60043621	60066196	8289	8291	-1	#N/A	-1	-1	-1	-1	-1	-1	-1	-1	-1	-1	-1	-1	N/A	N/A	6.9	2	assembly_comparison	-	not_applicable	-	yes	-
NA12878	4064	deletion	1	1	63679385	6.37111e+07	1	16.73	3062	heterozygous	-1	-1	253	#N/A	-1	-1	-1	-1	-1	-1	-1	-1	-1	-1	-1	-1	deletion	1	16.73	2751	1.87128e+06	1899971	203	204	63679385	6.37111e+07	10783	10785	-1	N/A	N/A	36.8	30	-	assembly_comparison	-	not_applicable	-	yes
NA12878	4065	deletion	1	1	63699982	63712972	0.99	19.65	1423	homozygous	-1	198	-1	deletion	0.99	19.65	2100	2.75024e+06	2.76181e+06	256	257	63699982	63712972	8695	8696	-1	#N/A	-1	-1	-1	-1	-1	-1	-1	-1	-1	-1	-1	-1	N/A	N/A	22.1	12.4	assembly_comparison	-	not_applicable	-	yes	-
NA12878	4066	deletion	1	1	66014208	66030446	0.986	61.04	6175	homozygous	-1	201	259	deletion	1	14.68	7590	69321.4	79355.1	12	15	66014208	66030446	8993	8999	-1	deletion	1	58	5791	953872	984361	102	103	66005339	66041974	11062	11065	-1	N/A	N/A	26.5	30	assembly_comparison	assembly_comparison	not_applicable	not_applicable	yes	yes
NA12878	4067	deletion	1	1	66014208	66030446	0.986	94.69	6172	homozygous	-1	201	260	deletion	1	14.68	7590	69321.4	79355.1	12	15	66014208	66030446	8993	8999	-1	deletion	1	94.69	5792	955302	975940	103	104	66005339	66032116	11062	11064	-1	N/A	N/A	26.5	30	assembly_comparison	assembly_comparison	not_applicable	not_applicable	yes	yes
NA12878	4068	deletion	1	1	67198800	67204471	0	3.19	401	homozygous	-1	202	-1	deletion	-1	3.19	4720	44696.6	49966.4	7	8	67198800	67204471	9158	9159	-1	#N/A	-1	-1	-1	-1	-1	-1	-1	-1	-1	-1	-1	-1	N/A	N/A	39.7	36.6	assembly_comparison	-	not_applicable	-	yes	-
NA12878	4069	deletion	1	1	68003714	6.8014e+07	0.9	6.13	907	homozygous	-1	203	261	deletion	0.9	3.69	4720	848691	858512	94	95	68003251	6.8014e+07	9249	9251	-1	deletion	0.9	6.13	2310	2188860	2.20132e+06	186	187	68003714	68017057	11260	11261	-1	N/A	N/A	65.7	75	assembly_comparison	assembly_comparison	not_applicable	not_applicable	yes	yes
NA12878	4070	deletion	1	1	69802770	69807066	0	16.67	752	homozygous	-1	-1	262	#N/A	-1	-1	-1	-1	-1	-1	-1	-1	-1	-1	-1	-1	deletion	0.9	16.67	2310	401782	405326	30	31	69802770	69807066	11434	11435	-1	N/A	N/A	19.6	100	-	assembly_comparison	-	not_applicable	-	yes
NA12878	4071	deletion	1	1	72765426	72814087	1	275.48	45560	homozygous	-1	219	266	deletion	1	23.22	662	7495486	7.54053e+06	722	723	72765329	72856010	9789	9794	-1	deletion	1	275.48	351	2.56643e+06	2.56961e+06	199	200	72765426	72814087	11677	11680	-1	N/A	N/A	52.5	55	assembly_comparison	assembly_comparison	not_applicable	not_applicable	yes	yes
NA12878	4072	deletion	1	1	75843144	75850182	0.986	374.76	5350	heterozygous	-1	212	273	deletion	1	96.98	661	4.49193e+06	4.51042e+06	433	434	75826470	75850182	10111	10113	-1	deletion	1	262.1	352	2.95958e+06	2.9652e+06	178	179	75843144	75854245	11871	11874	-1	N/A	N/A	61.3	85	assembly_comparison	assembly_comparison	not_applicable	not_applicable	yes	yes
NA12878	4073	deletion	1	1	78648733	78655366	0.986	177.63	5049	heterozygous	-1	216	270	deletion	1	177.63	661	1.68931e+06	1.70084e+06	155	156	78638722	78655366	10418	10420	-1	deletion	1	31.05	351	8.41945e+06	8.43089e+06	601	602	78648733	78665164	12134	12135	-1	N/A	N/A	12.7	25	assembly_comparison	assembly_comparison	not_applicable	not_applicable	yes	yes
NA12878	4074	deletion	1	1	80221602	80230361	0.87	5.09	617	homozygous	-1	-1	276	#N/A	-1	-1	-1	-1	-1	-1	-1	-1	-1	-1	-1	-1	deletion	0.87	5.09	6630	195247	203389	21	22	80221602	80230361	12257	12258	-1	N/A	N/A	31.9	40	-	assembly_comparison	-	not_applicable	-	yes
NA12878	4075	deletion	1	1	8.02229e+07	80229452	0.98	4.67	1107	heterozygous	-1	218	-1	deletion	0.98	4.67	661	117664	123111	7	8	8.02229e+07	80229452	10581	10584	-1	#N/A	-1	-1	-1	-1	-1	-1	-1	-1	-1	-1	-1	-1	N/A	N/A	44.6	30.1	assembly_comparison	-	not_applicable	-	yes	-
NA12878	4076	deletion	1	1	81397261	81409410	1	159.15	6476	homozygous	-1	227	-1	deletion	1	159.15	1672	1.05696e+06	1.06263e+06	111	112	81397261	81409410	10708	10709	-1	#N/A	-1	-1	-1	-1	-1	-1	-1	-1	-1	-1	-1	-1	N/A	N/A	71.1	62.1	assembly_comparison	-	not_applicable	-	yes	-
NA12878	4077	deletion	1	1	82022542	82034955	0.967	3.34	1141	heterozygous	-1	-1	277	#N/A	-1	-1	-1	-1	-1	-1	-1	-1	-1	-1	-1	-1	deletion	0.98	3.34	10201	594742	606014	59	61	82022542	82034955	12398	12401	-1	N/A	N/A	1	5	-	assembly_comparison	-	not_applicable	-	yes
NA12878	4078	deletion	1	1	83112434	83135987	0.99	7.45	1538	heterozygous	-1	226	-1	deletion	0.99	7.45	1671	2.76912e+06	2.79114e+06	277	278	83112434	83135987	10889	10890	-1	#N/A	-1	-1	-1	-1	-1	-1	-1	-1	-1	-1	-1	-1	N/A	N/A	70.6	60.1	assembly_comparison	-	not_applicable	-	yes	-
NA12878	4079	deletion	1	1	83124641	83148494	0.98	3.84	1191	heterozygous	-1	-1	282	#N/A	-1	-1	-1	-1	-1	-1	-1	-1	-1	-1	-1	-1	deletion	0.98	3.84	2132	1.05381e+06	1.07647e+06	94	95	83124641	83148494	12508	12509	-1	N/A	N/A	70.6	95	-	assembly_comparison	-	not_applicable	-	yes
NA12878	4080	deletion	1	1	84515104	84527850	0.986	155.74	6572	heterozygous	-1	230	280	deletion	1	100.4	1672	4.1735e+06	4.17962e+06	436	437	84515104	84527850	11069	11071	-1	deletion	1	88.47	2131	2.45112e+06	2.47595e+06	194	195	84502825	84534174	12615	12617	-1	N/A	N/A	74.5	100	assembly_comparison	assembly_comparison	not_applicable	not_applicable	yes	yes
NA12878	4081	deletion	1	1	8.61407e+07	86168404	0.969	2.53	1164	homozygous	-1	231	-1	deletion	0.98	2.53	1350	978200	1.00472e+06	108	109	8.61407e+07	86168404	11281	11282	-1	#N/A	-1	-1	-1	-1	-1	-1	-1	-1	-1	-1	-1	-1	N/A	N/A	0	0	assembly_comparison	-	not_applicable	-	yes	-
NA12878	4082	deletion	1	1	89464255	8.94805e+07	1	57.6	2908	heterozygous	-1	-1	285	#N/A	-1	-1	-1	-1	-1	-1	-1	-1	-1	-1	-1	-1	deletion	1	57.6	1472	3.63522e+06	3.64853e+06	321	322	89464255	8.94805e+07	13106	13107	-1	N/A	N/A	27.9	55	-	assembly_comparison	-	not_applicable	-	yes
NA12878	4084	deletion	1	1	92129056	92135646	0.5	6.26	576	homozygous	-1	-1	287	#N/A	-1	-1	-1	-1	-1	-1	-1	-1	-1	-1	-1	-1	deletion	0.9	6.26	712	1.81094e+06	1.81695e+06	146	147	92129056	92135646	13346	13347	-1	N/A	N/A	29.4	55	-	assembly_comparison	-	not_applicable	-	yes
NA12878	4085	deletion	1	1	92228088	92243269	1	10.14	1214	heterozygous	-1	-1	288	#N/A	-1	-1	-1	-1	-1	-1	-1	-1	-1	-1	-1	-1	deletion	0.99	10.14	712	1.90962e+06	1.92358e+06	156	160	92228088	92243269	13358	13360	-1	N/A	N/A	22.5	50	-	assembly_comparison	-	not_applicable	-	yes
NA12878	4086	deletion	1	1	94284853	94294881	1	52.4	2961	homozygous	-1	-1	293	#N/A	-1	-1	-1	-1	-1	-1	-1	-1	-1	-1	-1	-1	deletion	1	52.4	49881	2.97354e+06	2980610	324	325	94284853	94294881	13643	13647	-1	N/A	N/A	27.9	70	-	assembly_comparison	-	not_applicable	-	yes
NA12878	4087	deletion	1	1	103781664	103954376	1	74.07	76272	homozygous	-1	-1	298	#N/A	-1	-1	-1	-1	-1	-1	-1	-1	-1	-1	-1	-1	deletion_nbase	1	74.07	1961	734976	831416	48	55	103781664	103954376	14513	14516	-1	N/A	N/A	34.8	40	-	assembly_comparison	-	not_applicable	-	yes
NA12878	4088	deletion	1	1	1.05206e+08	105223361	0.969	2.35	1018	heterozygous	-1	248	-1	deletion	0.98	2.35	1202	5.21908e+06	5.23585e+06	498	499	1.05206e+08	105223361	13476	13478	-1	#N/A	-1	-1	-1	-1	-1	-1	-1	-1	-1	-1	-1	-1	N/A	N/A	4.4	0.7	assembly_comparison	-	not_applicable	-	yes	-
NA12878	4089	deletion	1	1	108395806	108440113	0.98	1.72	1556	homozygous	-1	-1	307	#N/A	-1	-1	-1	-1	-1	-1	-1	-1	-1	-1	-1	-1	deletion	0.98	1.72	21	1.31545e+06	1.3582e+06	92	93	108395806	108440113	14872	14873	-1	N/A	N/A	4.4	5	-	assembly_comparison	-	not_applicable	-	yes
NA12878	4090	deletion	1	1	108398156	108406671	1	46.83	2504	heterozygous	-1	252	-1	deletion	1	46.83	1202	2.02515e+06	2.03116e+06	211	212	108398156	108406671	13801	13803	-1	#N/A	-1	-1	-1	-1	-1	-1	-1	-1	-1	-1	-1	-1	N/A	N/A	4.4	3.9	assembly_comparison	-	not_applicable	-	yes	-
NA12878	4092	deletion	1	1	108729390	108755427	1	45.82	3941	heterozygous	-1	244	-1	deletion	1	45.82	1201	1.69705e+06	1.71915e+06	179	180	108729390	108755427	13842	13843	-1	#N/A	-1	-1	-1	-1	-1	-1	-1	-1	-1	-1	-1	-1	N/A	N/A	34.8	26.1	assembly_comparison	-	not_applicable	-	yes	-
NA12878	4093	deletion	1	1	108891524	108915279	0.568	2.19	971	heterozygous	-1	-1	316	#N/A	-1	-1	-1	-1	-1	-1	-1	-1	-1	-1	-1	-1	deletion	0.85	2.19	22	1.80862e+06	1.83141e+06	124	126	108891524	108915279	14914	14916	-1	N/A	N/A	0.5	0	-	assembly_comparison	-	not_applicable	-	yes
NA12878	4094	deletion	1	1	109558389	109579644	1	8.29	1948	heterozygous	-1	253	309	deletion	0.99	5.09	1202	852481	886731	89	90	109543447	109579644	13941	13943	-1	deletion	0.99	8.29	21	2.47744e+06	2.5036e+06	188	189	109558389	109586502	14993	14999	-1	N/A	N/A	22.1	45	assembly_comparison	assembly_comparison	not_applicable	not_applicable	yes	no
NA12878	4095	deletion	1	1	110183453	110254563	1	690.84	20673	heterozygous	-1	254	312	deletion	1	38.94	1202	201648	249867	32	34	110183453	110254563	14004	14007	-1	deletion	1	339.07	21	3.13329e+06	3.13329e+06	271	271	110219206	110237661	15100	15107	-1	N/A	N/A	55.4	95	assembly_comparison	assembly_comparison	not_applicable	not_applicable	yes	yes
NA12878	4096	deletion	1	1	110186402	110194622	0.985	333.12	4283	heterozygous	-1	245	318	deletion	1	42.95	1201	262677	269930	34	35	110183453	110194999	14004	14005	-1	deletion	1	325.27	22	3.10723e+06	3.11118e+06	272	274	110186402	110194622	15094	15097	-1	N/A	N/A	32.8	80	assembly_comparison	assembly_comparison	not_applicable	not_applicable	yes	yes
NA12878	4097	deletion	1	1	1.12828e+08	1.12842e+08	0.985	14.17	2611	homozygous	-1	263	322	deletion	1	11.38	1992	3.93098e+06	3.96271e+06	456	461	112807148	1.12842e+08	14418	14426	-1	deletion	1	14.17	22	5.75511e+06	5.77955e+06	560	563	1.12828e+08	112854853	15421	15424	-1	N/A	N/A	90.7	100	assembly_comparison	assembly_comparison	not_applicable	not_applicable	yes	yes
NA12878	4098	deletion	1	1	1.12828e+08	112839856	0.985	35.19	2474	homozygous	-1	260	329	deletion	1	11.38	1991	3.92146e+06	3.93661e+06	459	461	1.12824e+08	1.12842e+08	14421	14426	-1	deletion	1	35.19	21	5.73563e+06	5745176	541	542	1.12828e+08	112839856	15421	15423	-1	N/A	N/A	90.7	100	assembly_comparison	assembly_comparison	not_applicable	not_applicable	yes	yes
NA12878	4099	deletion	1	1	1.12833e+08	1.12842e+08	0.985	14.17	2632	homozygous	-1	264	322	deletion	1	11.38	1992	3.93098e+06	3.93716e+06	456	457	1.12833e+08	1.12842e+08	14424	14426	-1	deletion	1	14.17	22	5.75511e+06	5.77955e+06	560	563	1.12828e+08	112854853	15421	15424	-1	N/A	N/A	90.7	100	assembly_comparison	assembly_comparison	not_applicable	not_applicable	yes	yes
NA12878	4100	deletion	1	1	114032225	114064261	0.986	41.9	6048	heterozygous	-1	261	323	deletion	1	21.73	1991	2.68867e+06	2741630	330	331	114019562	1.14079e+08	14569	14571	-1	deletion	1	41.9	22	6.95856e+06	6.98454e+06	720	723	114032225	114064261	15626	15629	-1	N/A	N/A	18.6	11.8	assembly_comparison	assembly_comparison	not_applicable	not_applicable	yes	yes
NA12878	4101	deletion	1	1	1.16227e+08	116232858	0.985	166.86	3275	heterozygous	-1	262	324	deletion	1	74.46	1991	537069	543811	54	55	1.16223e+08	116232922	14872	14873	-1	deletion	1	36.27	22	9.14843e+06	9.15152e+06	928	929	1.16227e+08	116232858	15863	15865	-1	N/A	N/A	29.9	40	assembly_comparison	assembly_comparison	not_applicable	not_applicable	yes	yes
NA12878	4102	deletion	1	1	116518557	116597559	0	3.77	212	heterozygous	-1	-1	331	#N/A	-1	-1	-1	-1	-1	-1	-1	-1	-1	-1	-1	-1	deletion	-1	3.77	21	9.42181e+06	9.5006e+06	930	933	116518557	116597559	15895	15899	-1	N/A	N/A	0.5	0	-	assembly_comparison	-	not_applicable	-	yes
NA12878	4103	deletion	1	1	142720887	143217348	1	8.67	496461	unknown	-1	283	-1	deletion_nbase	1	8.67	4320	513553	513553	18	18	142720887	143217348	15531	15564	-1	#N/A	-1	-1	-1	-1	-1	-1	-1	-1	-1	-1	-1	-1	N/A	N/A	28.9	8.5	assembly_comparison	-	not_applicable	-	yes	-
NA12878	4104	deletion	1	1	144612409	144820533	1	15.33	190190	heterozygous	-1	311	382	deletion_nbase	1	9.11	1611	414430	432285	41	42	144612409	144820533	15659	15665	-1	deletion_nbase	1	15.21	7840	206631	276059	25	32	144603589	144863127	16489	16502	-1	N/A	N/A	77.5	100	assembly_comparison	assembly_comparison	not_applicable	not_applicable	yes	yes
NA12878	4105	deletion	1	1	144612409	144820533	1	10.96	190030	heterozygous	-1	311	379	deletion_nbase	1	9.11	1611	414430	432285	41	42	144612409	144820533	15659	15665	-1	deletion_nbase	1	10.95	8330	419334	491172	49	56	144603589	144865218	16489	16503	-1	N/A	N/A	77.5	100	assembly_comparison	assembly_comparison	not_applicable	not_applicable	yes	yes
NA12878	4106	deletion	1	1	144891547	1.44932e+08	1	10.17	11498	heterozygous	-1	320	383	deletion	1	7.8	1612	4.30148e+06	4.33058e+06	504	505	144891547	1.44932e+08	15675	15678	-1	deletion	1	10.17	7840	119132	188002	13	20	1.44882e+08	144962148	16507	16520	-1	N/A	N/A	77.9	100	assembly_comparison	assembly_comparison	not_applicable	not_applicable	yes	yes
NA12878	4107	deletion	1	1	144951825	144964595	0.9	3.91	706	heterozygous	-1	321	-1	deletion	0.9	3.91	1612	4.35058e+06	4362641	508	509	144951825	144964595	15682	15683	-1	#N/A	-1	-1	-1	-1	-1	-1	-1	-1	-1	-1	-1	-1	N/A	N/A	56.9	36.6	assembly_comparison	-	not_applicable	-	yes	-
NA12878	4108	deletion	1	1	145069051	145204528	1	10.77	110602	unknown	-1	-1	393	#N/A	-1	-1	-1	-1	-1	-1	-1	-1	-1	-1	-1	-1	deletion	1	10.77	7840	498495	523370	63	64	145069051	145204528	16532	16545	-1	N/A	N/A	3.9	25	-	assembly_comparison	-	not_applicable	-	yes
NA12878	4109	deletion	1	1	145075149	149514524	1	24.55	4214003	heterozygous	-1	324	404	deletion_nbase	0.99	24.55	1612	4.47342e+06	4.64314e+06	524	543	145075149	149514524	15698	16155	-1	deletion_nbase	0.99	10.77	7840	625643	669212	77	80	145308850	149510766	16561	17015	-1	N/A	N/A	46.1	85	assembly_comparison	assembly_comparison	not_applicable	not_applicable	yes	yes
NA12878	4110	deletion	1	1	145092528	1.45109e+08	0.985	22.17	4153	unknown	-1	326	392	deletion	1	19.64	3801	2.07795e+06	2.11559e+06	239	240	145083278	145125034	15699	15700	-1	deletion	1	20.79	8630	199708	211860	20	21	145092528	1.45109e+08	16536	16538	-1	N/A	N/A	92.6	100	assembly_comparison	assembly_comparison	not_applicable	not_applicable	yes	yes
NA12878	4111	deletion	1	1	145092528	145146327	0.985	24.3	3933	unknown	-1	334	392	deletion	1	24.3	4572	388374	403167	38	39	145127863	145146327	15701	15702	-1	deletion	1	20.79	8630	199708	211860	20	21	145092528	1.45109e+08	16536	16538	-1	N/A	N/A	92.6	100	assembly_comparison	assembly_comparison	not_applicable	not_applicable	yes	yes
NA12878	4112	deletion	1	1	145092528	1.45109e+08	0.985	20.87	4004	unknown	-1	340	392	deletion	1	11.63	1611	132316	178386	16	17	145075149	145125034	15698	15700	-1	deletion	1	20.79	8630	199708	211860	20	21	145092528	1.45109e+08	16536	16538	-1	N/A	N/A	92.6	100	assembly_comparison	assembly_comparison	not_applicable	not_applicable	yes	yes
NA12878	4113	deletion	1	1	145092528	145125034	0.985	19.64	4242	unknown	-1	326	389	deletion	1	19.64	3801	2.07795e+06	2.11559e+06	239	240	145083278	145125034	15699	15700	-1	deletion	1	10.67	10610	309726	365200	40	44	145092528	145152375	16536	16541	-1	N/A	N/A	92.6	100	assembly_comparison	assembly_comparison	not_applicable	not_applicable	yes	yes
NA12878	4114	deletion	1	1	145137557	145144600	-1	1.26	357	unknown	-1	-1	387	#N/A	-1	-1	-1	-1	-1	-1	-1	-1	-1	-1	-1	-1	deletion	-1	1.26	8630	795843	802529	89	90	145137557	145144600	16539	16540	-1	N/A	N/A	22.5	15	-	assembly_comparison	-	not_applicable	-	yes
NA12878	4115	deletion	1	1	145292524	145368466	1	43.78	15305	heterozygous	-1	335	-1	deletion	1	43.78	4572	549769	610406	55	57	145292524	145368466	15720	15722	-1	#N/A	-1	-1	-1	-1	-1	-1	-1	-1	-1	-1	-1	-1	N/A	N/A	15.2	12.4	assembly_comparison	-	not_applicable	-	yes	-
NA12878	4116	deletion	1	1	145308850	149653769	1	26.4	3767286	heterozygous	-1	346	404	deletion_nbase	0.99	12.41	4571	691630	1.14449e+06	71	105	145824686	149653769	15776	16168	-1	deletion_nbase	0.99	10.77	7840	625643	669212	77	80	145308850	149510766	16561	17015	-1	N/A	N/A	48.5	85	assembly_comparison	assembly_comparison	not_applicable	not_applicable	yes	yes
NA12878	4117	deletion	1	1	146417088	146465903	1	27.01	36334	heterozygous	-1	351	405	deletion	1	14.81	3801	261006	273863	32	33	146416750	146465903	15829	15830	-1	deletion	1	27.01	4051	427078	451467	56	57	146417088	146477847	16711	16712	-1	N/A	N/A	83.3	75.8	assembly_comparison	assembly_comparison	not_applicable	not_applicable	yes	yes
NA12878	4118	deletion	1	1	148574797	148736833	1	9.29	162036	heterozygous	-1	359	-1	deletion_nbase	1	9.29	9812	203994	203994	24	24	148574797	148736833	16063	16073	-1	#N/A	-1	-1	-1	-1	-1	-1	-1	-1	-1	-1	-1	-1	N/A	N/A	55.9	43.1	assembly_comparison	-	not_applicable	-	yes	-
NA12878	4119	deletion	1	1	149611886	149618263	0.985	4.94	2205	unknown	-1	369	423	deletion	1	4.03	8202	272662	306052	40	42	1.49608e+08	149644103	16162	16167	-1	deletion	1	4.29	5641	862642	866965	111	112	149611886	149618263	17023	17026	-1	N/A	N/A	67.2	65	assembly_comparison	assembly_comparison	not_applicable	not_applicable	yes	yes
NA12878	4120	deletion	1	1	149714395	149737353	0.985	9.11	3458	heterozygous	-1	367	422	deletion	1	9.11	9070	224257	257168	32	33	149713483	149749770	16184	16185	-1	deletion	1	7.09	7840	872994	892413	97	100	149714395	149737353	17034	17036	-1	N/A	N/A	50	85	assembly_comparison	assembly_comparison	not_applicable	not_applicable	yes	yes
NA12878	4121	deletion	1	1	1.51571e+08	151576258	0	1.18	321	homozygous	-1	-1	425	#N/A	-1	-1	-1	-1	-1	-1	-1	-1	-1	-1	-1	-1	deletion	-1	1.18	6102	1.09082e+06	1096165	184	185	1.51571e+08	151576258	17419	17420	-1	N/A	N/A	13.2	65	-	assembly_comparison	-	not_applicable	-	yes
NA12878	4122	deletion	1	1	1.52543e+08	152594135	1	321.2	32260	heterozygous	-1	375	432	deletion	1	321.2	1381	2.86627e+06	2.88485e+06	330	331	1.52543e+08	152594135	16545	16548	-1	deletion	1	31.72	4851	561970	591434	71	73	152533528	152595297	17557	17562	-1	N/A	N/A	52	75	assembly_comparison	assembly_comparison	not_applicable	not_applicable	yes	yes
NA12878	4123	deletion	1	1	1.52756e+08	152771836	1	262.24	10508	homozygous	-1	376	430	deletion	1	256.2	1381	3.04619e+06	3.0526e+06	357	360	1.52756e+08	152772842	16579	16582	-1	deletion	1	92.81	4852	763421	780935	83	84	152743769	152771836	17575	17576	-1	N/A	N/A	31.4	35	assembly_comparison	assembly_comparison	not_applicable	not_applicable	yes	yes
NA12878	4124	deletion	1	1	155339791	155347595	0	1.16	368	heterozygous	-1	-1	444	#N/A	-1	-1	-1	-1	-1	-1	-1	-1	-1	-1	-1	-1	deletion	-1	1.16	12301	168463	175899	20	21	155339791	155347595	17995	17996	-1	N/A	N/A	0	0	-	assembly_comparison	-	not_applicable	-	yes
NA12878	4125	deletion	1	1	156526214	156529570	0.985	207.99	2232	homozygous	-1	379	437	deletion	1	207.99	3170	1.24406e+06	1.2455e+06	163	164	156525845	156529570	17078	17079	-1	deletion	1	44.24	1892	1.32714e+06	1338286	153	154	156526214	156539544	18246	18247	-1	N/A	N/A	93.1	95	assembly_comparison	assembly_comparison	not_applicable	not_applicable	yes	yes
NA12878	4126	deletion	1	1	156526214	156529570	0.985	207.99	2205	homozygous	-1	379	442	deletion	1	207.99	3170	1.24406e+06	1.2455e+06	163	164	156525845	156529570	17078	17079	-1	deletion	1	14.22	1891	1.31608e+06	1.33824e+06	147	148	156526214	156550501	18246	18248	-1	N/A	N/A	93.1	95	assembly_comparison	assembly_comparison	not_applicable	not_applicable	yes	yes
NA12878	4127	deletion	1	1	158863057	1.58879e+08	0.985	11.3	2448	heterozygous	-1	382	445	deletion	1	5.83	2061	1.0851e+06	1.10418e+06	134	135	1.58858e+08	1.58879e+08	17409	17413	-1	deletion	1	11.3	1132	1.98752e+06	2.01334e+06	192	194	158863057	158891433	18506	18508	-1	N/A	N/A	73	85	assembly_comparison	assembly_comparison	not_applicable	not_applicable	yes	yes
NA12878	4128	deletion	1	1	158863057	159039566	1	9.39	11800	heterozygous	-1	-1	446	#N/A	-1	-1	-1	-1	-1	-1	-1	-1	-1	-1	-1	-1	deletion	1	9.39	1131	4.03923e+06	4.20394e+06	479	489	158863057	159039566	18506	18520	-1	N/A	N/A	1	10	-	assembly_comparison	-	not_applicable	-	yes
NA12878	4129	deletion	1	1	1.58934e+08	158967083	1	21.12	4280	heterozygous	-1	387	-1	deletion	1	21.12	2062	1.15974e+06	1.18819e+06	138	139	1.58934e+08	158967083	17421	17422	-1	#N/A	-1	-1	-1	-1	-1	-1	-1	-1	-1	-1	-1	-1	N/A	N/A	17.2	15.7	assembly_comparison	-	not_applicable	-	yes	-
NA12878	4130	deletion	1	1	159014672	1.59026e+08	1	184.17	4333	heterozygous	-1	388	-1	deletion	1	184.17	2062	1.23586e+06	1.24257e+06	146	147	159014672	1.59026e+08	17429	17431	-1	#N/A	-1	-1	-1	-1	-1	-1	-1	-1	-1	-1	-1	-1	N/A	N/A	3.9	2	assembly_comparison	-	not_applicable	-	yes	-
NA12878	4131	deletion	1	1	159635294	159653482	0.287	1.25	798	heterozygous	-1	389	-1	deletion	0.55	1.25	2062	1.8532e+06	1.87059e+06	218	219	159635294	159653482	17513	17514	-1	#N/A	-1	-1	-1	-1	-1	-1	-1	-1	-1	-1	-1	-1	N/A	N/A	52.5	45.8	assembly_comparison	-	not_applicable	-	yes	-
NA12878	4132	deletion	1	1	160930339	160940102	0.8	3.15	538	homozygous	-1	383	-1	deletion	0.9	3.15	2061	3.15495e+06	3.16417e+06	401	402	160930339	160940102	17714	17715	-1	#N/A	-1	-1	-1	-1	-1	-1	-1	-1	-1	-1	-1	-1	N/A	N/A	52.9	70.6	assembly_comparison	-	not_applicable	-	yes	-
NA12878	4133	deletion	1	1	162068425	162089181	0.287	1.35	763	homozygous	-1	-1	452	#N/A	-1	-1	-1	-1	-1	-1	-1	-1	-1	-1	-1	-1	deletion	0.55	1.35	1131	899370	919363	99	100	162068425	162089181	18927	18928	-1	N/A	N/A	2	0	-	assembly_comparison	-	not_applicable	-	yes
NA12878	4134	deletion	1	1	1.68018e+08	168039239	0.98	3.15	1204	heterozygous	-1	412	-1	deletion	0.98	3.15	5162	628916	649409	89	90	1.68018e+08	168039239	18605	18607	-1	#N/A	-1	-1	-1	-1	-1	-1	-1	-1	-1	-1	-1	-1	N/A	N/A	34.3	23.5	assembly_comparison	-	not_applicable	-	yes	-
NA12878	4135	deletion	1	1	168019126	168037077	0.85	2.01	748	heterozygous	-1	-1	458	#N/A	-1	-1	-1	-1	-1	-1	-1	-1	-1	-1	-1	-1	deletion	0.85	2.01	6840	1.09853e+06	1115729	120	121	168019126	168037077	19534	19535	-1	N/A	N/A	34.3	50	-	assembly_comparison	-	not_applicable	-	yes
NA12878	4136	deletion	1	1	179802392	179828085	0	1.55	202	homozygous	-1	426	-1	deletion	-1	1.55	2401	17272.4	42763	4	7	179802392	179828085	20115	20118	-1	#N/A	-1	-1	-1	-1	-1	-1	-1	-1	-1	-1	-1	-1	N/A	N/A	0	0	assembly_comparison	-	not_applicable	-	yes	-
NA12878	4137	deletion	1	1	180180662	180185019	0	2.06	339	homozygous	-1	-1	469	#N/A	-1	-1	-1	-1	-1	-1	-1	-1	-1	-1	-1	-1	deletion	-1	2.06	7541	343096	347114	30	31	180180662	180185019	20773	20774	-1	N/A	N/A	10.8	90	-	assembly_comparison	-	not_applicable	-	yes
NA12878	4138	deletion	1	1	1.80741e+08	180769538	1	72.08	5780	heterozygous	-1	429	-1	deletion	1	72.08	2402	954178	976444	100	101	1.80741e+08	180769538	20217	20219	-1	#N/A	-1	-1	-1	-1	-1	-1	-1	-1	-1	-1	-1	-1	N/A	N/A	2.9	1.3	assembly_comparison	-	not_applicable	-	yes	-
NA12878	4139	deletion	1	1	184766879	184770018	0	2.98	329	homozygous	-1	431	-1	deletion	-1	2.98	3691	678897	681707	63	64	184766879	184770018	20762	20763	-1	#N/A	-1	-1	-1	-1	-1	-1	-1	-1	-1	-1	-1	-1	N/A	N/A	33.3	32.7	assembly_comparison	-	not_applicable	-	yes	-
NA12878	4140	deletion	1	1	184811992	184826115	0.986	95.93	6010	heterozygous	-1	434	475	deletion	1	95.93	3692	723856	731943	70	71	184811992	184826115	20769	20771	-1	deletion	1	21.52	4322	1.82067e+06	1.86782e+06	138	139	184800688	184853828	21334	21336	-1	N/A	N/A	59.3	90	assembly_comparison	assembly_comparison	not_applicable	not_applicable	yes	yes
NA12878	4141	deletion	1	1	185003122	185017794	1	29.34	1900	heterozygous	-1	432	-1	deletion	0.99	29.34	3691	915428	928200	89	90	185003122	185017794	20790	20791	-1	#N/A	-1	-1	-1	-1	-1	-1	-1	-1	-1	-1	-1	-1	N/A	N/A	13.2	8.5	assembly_comparison	-	not_applicable	-	yes	-
NA12878	4142	deletion	1	1	187460235	187463411	0.5	14.12	743	homozygous	-1	435	476	deletion	0.9	14.12	770	6.44974e+06	6.45623e+06	545	546	187460235	187467555	21060	21061	-1	deletion	0.55	1.91	2880	2281447	2296531	172	173	187447664	187463411	21556	21557	-1	N/A	N/A	25	24.8	assembly_comparison	assembly_comparison	not_applicable	not_applicable	no	yes
NA12878	4143	deletion	1	1	187711750	187724799	0.986	136.58	6347	homozygous	-1	436	477	deletion	1	136.58	770	6199067	6.20575e+06	527	528	187711750	187724799	21079	21081	-1	deletion	1	99.7	2880	2.0189e+06	2.03959e+06	148	149	187705265	187732284	21579	21581	-1	N/A	N/A	30.9	35	assembly_comparison	assembly_comparison	not_applicable	not_applicable	yes	yes
NA12878	4144	deletion	1	1	188524005	188541936	0.8	3.19	863	homozygous	-1	437	-1	deletion	0.9	3.19	770	5382766	5.39983e+06	465	466	188524005	188541936	21146	21147	-1	#N/A	-1	-1	-1	-1	-1	-1	-1	-1	-1	-1	-1	-1	N/A	N/A	69.6	58.2	assembly_comparison	-	not_applicable	-	yes	-
NA12878	4145	deletion	1	1	189690884	1.89788e+08	1	356.79	79156	heterozygous	-1	438	479	deletion	1	356.79	770	4.21575e+06	4.24061e+06	384	385	189684823	1.89788e+08	21235	21245	-1	deletion	1	26.58	1250	4.71954e+06	4745929	341	342	189690884	189796830	21725	21730	-1	N/A	N/A	1.5	5	assembly_comparison	assembly_comparison	not_applicable	not_applicable	yes	yes
NA12878	4146	deletion	1	1	194441670	194465954	0.985	27.62	3288	homozygous	-1	439	480	deletion	1	27.62	2870	2698938	2.72139e+06	223	227	194441670	1.94467e+08	21716	21722	-1	deletion	1	2.66	1250	51640.7	117875	5	7	1.94396e+08	194465954	22084	22085	-1	N/A	N/A	53.9	50	assembly_comparison	assembly_comparison	not_applicable	not_applicable	yes	yes
NA12878	4147	deletion	1	1	197492887	197507653	0.985	55.05	2761	homozygous	-1	440	490	deletion	1	49.68	1451	4796437	4.81069e+06	555	556	197492887	197509923	21989	21990	-1	deletion	1	55.05	102	8.86682e+06	8.87957e+06	957	958	197492169	197507653	22316	22318	-1	N/A	N/A	83.3	95	assembly_comparison	assembly_comparison	not_applicable	not_applicable	yes	yes
NA12878	4148	deletion	1	1	197497770	197507653	0.985	106.37	2740	homozygous	-1	440	481	deletion	1	49.68	1451	4796437	4.81069e+06	555	556	197492887	197509923	21989	21990	-1	deletion	1	106.37	101	8.84958e+06	8.85677e+06	965	966	197497770	197507653	22317	22318	-1	N/A	N/A	83.3	95	assembly_comparison	assembly_comparison	not_applicable	not_applicable	yes	yes
NA12878	4149	deletion	1	1	197890746	197895377	0	1.58	304	heterozygous	-1	441	-1	deletion	-1	1.58	1451	4.41136e+06	4.41568e+06	518	519	197890746	197895377	22033	22034	-1	#N/A	-1	-1	-1	-1	-1	-1	-1	-1	-1	-1	-1	-1	N/A	N/A	21.6	15	assembly_comparison	-	not_applicable	-	yes	-
NA12878	4150	deletion	1	1	199433403	199451054	1	13.94	1571	homozygous	-1	444	-1	deletion	0.99	13.94	1451	2.84347e+06	2.85955e+06	348	349	199433403	199451054	22221	22222	-1	#N/A	-1	-1	-1	-1	-1	-1	-1	-1	-1	-1	-1	-1	N/A	N/A	83.8	79.1	assembly_comparison	-	not_applicable	-	yes	-
NA12878	4151	deletion	1	1	203035341	203042419	0	1.1	334	homozygous	-1	452	-1	deletion	-1	1.1	8060	425903	432647	47	48	203035341	203042419	22694	22695	-1	#N/A	-1	-1	-1	-1	-1	-1	-1	-1	-1	-1	-1	-1	N/A	N/A	0.5	0	assembly_comparison	-	not_applicable	-	yes	-
NA12878	4152	deletion	1	1	205907065	206484458	1	36.17	197144	homozygous	-1	459	-1	deletion_nbase	1	36.17	4540	1.33872e+06	1.71897e+06	182	222	205907065	206484458	23112	23146	-1	#N/A	-1	-1	-1	-1	-1	-1	-1	-1	-1	-1	-1	-1	N/A	N/A	27	28.1	assembly_comparison	-	not_applicable	-	yes	-
NA12878	4153	deletion	1	1	207290403	207294680	0	17.1	711	homozygous	-1	467	-1	deletion	0.9	17.1	5282	603185	606751	78	79	207290403	207294680	23266	23267	-1	#N/A	-1	-1	-1	-1	-1	-1	-1	-1	-1	-1	-1	-1	N/A	N/A	64.7	58.2	assembly_comparison	-	not_applicable	-	yes	-
NA12878	4154	deletion	1	1	207533250	207554121	0.985	54.93	3537	heterozygous	-1	468	505	deletion	1	41.11	5282	846224	867224	108	109	207533051	207557587	23300	23302	-1	deletion	1	54.93	2152	2.58129e+06	2.59863e+06	280	281	207533250	207554121	23557	23558	-1	N/A	N/A	48	60	assembly_comparison	assembly_comparison	not_applicable	not_applicable	yes	yes
NA12878	4155	deletion	1	1	2.07709e+08	2.07749e+08	1	199.43	35406	heterozygous	-1	465	503	deletion	1	95.48	5281	1.02627e+06	1.03095e+06	126	127	2.07709e+08	2.07749e+08	23314	23323	-1	deletion	1	199.43	2151	2.38326e+06	2.41486e+06	267	268	207685384	207752523	23578	23579	-1	N/A	N/A	79.9	73.2	assembly_comparison	assembly_comparison	not_applicable	not_applicable	yes	yes
NA12878	4156	deletion	1	1	211943610	211969833	0.287	1.06	858	heterozygous	-1	472	-1	deletion	0.55	1.06	1081	2.58703e+06	2.61239e+06	290	291	211943610	211969833	23942	23944	-1	#N/A	-1	-1	-1	-1	-1	-1	-1	-1	-1	-1	-1	-1	N/A	N/A	2	0	assembly_comparison	-	not_applicable	-	yes	-
NA12878	4157	deletion	1	1	212470272	212482669	0.968	9.45	1331	heterozygous	-1	476	-1	deletion	0.99	9.45	1082	2.07391e+06	2.08497e+06	235	236	212470272	212482669	24006	24007	-1	#N/A	-1	-1	-1	-1	-1	-1	-1	-1	-1	-1	-1	-1	N/A	N/A	61.3	55.6	assembly_comparison	-	not_applicable	-	yes	-
NA12878	4158	deletion	1	1	213075186	213089623	1	28.61	1883	homozygous	-1	-1	522	#N/A	-1	-1	-1	-1	-1	-1	-1	-1	-1	-1	-1	-1	deletion	0.99	28.61	61	765043	777597	72	73	213075186	213089623	24201	24203	-1	N/A	N/A	58.8	90	-	assembly_comparison	-	not_applicable	-	yes
NA12878	4159	deletion	1	1	213082879	213089623	1	86.14	1950	homozygous	-1	-1	508	#N/A	-1	-1	-1	-1	-1	-1	-1	-1	-1	-1	-1	-1	deletion	0.99	86.14	62	805404	810198	88	89	213082879	213089623	24202	24203	-1	N/A	N/A	58.8	90	-	assembly_comparison	-	not_applicable	-	yes
NA12878	4160	deletion	1	1	217745140	217755074	0	1.58	454	heterozygous	-1	-1	512	#N/A	-1	-1	-1	-1	-1	-1	-1	-1	-1	-1	-1	-1	deletion	-1	1.58	62	5.46965e+06	5.47913e+06	504	505	217745140	217755074	24658	24659	-1	N/A	N/A	11.3	5	-	assembly_comparison	-	not_applicable	-	yes
NA12878	4161	deletion	1	1	218170201	218188266	0.986	144.15	6284	heterozygous	-1	487	526	deletion	1	78.2	112	3616193	3.64071e+06	363	364	218170201	218200667	24659	24661	-1	deletion	1	144.15	61	5.85596e+06	5.87397e+06	519	520	218163629	218188266	24692	24696	-1	N/A	N/A	76	80	assembly_comparison	assembly_comparison	not_applicable	not_applicable	yes	yes
NA12878	4162	deletion	1	1	218238717	218253436	0.5	5.18	892	heterozygous	-1	-1	513	#N/A	-1	-1	-1	-1	-1	-1	-1	-1	-1	-1	-1	-1	deletion	0.87	5.18	62	5.96215e+06	5.97598e+06	545	546	218238717	218253436	24700	24701	-1	N/A	N/A	35.8	35	-	assembly_comparison	-	not_applicable	-	yes
NA12878	4163	deletion	1	1	222363962	222377721	0.986	382.85	6408	heterozygous	-1	490	518	deletion	1	382.85	112	7.81166e+06	7.81904e+06	821	822	222363962	222377721	25170	25172	-1	deletion	1	181.06	62	1.00883e+07	1.0103e+07	924	925	222360679	222381801	25139	25142	-1	N/A	N/A	27.5	40	assembly_comparison	assembly_comparison	not_applicable	not_applicable	yes	yes
NA12878	4164	deletion	1	1	223720386	223802698	1	649.55	63346	homozygous	-1	483	533	deletion_nbase	1	478.55	111	9.16948e+06	9.21186e+06	964	969	2.23711e+08	2.23817e+08	25329	25335	-1	deletion_nbase	1	168.56	61	11415661	1.14345e+07	1054	1057	223720386	223802698	25294	25300	-1	N/A	N/A	81.4	100	assembly_comparison	assembly_comparison	not_applicable	not_applicable	yes	yes
NA12878	4165	deletion	1	1	223720386	223802698	1	660.36	63377	homozygous	-1	493	533	deletion_nbase	1	378.75	112	9.13459e+06	9.1999e+06	956	965	2.23688e+08	2.23817e+08	25322	25335	-1	deletion_nbase	1	168.56	61	11415661	1.14345e+07	1054	1057	223720386	223802698	25294	25300	-1	N/A	N/A	81.4	100	assembly_comparison	assembly_comparison	not_applicable	not_applicable	yes	yes
NA12878	4166	deletion	1	1	226984326	226988705	0	2.87	352	homozygous	-1	494	-1	deletion	-1	2.87	112	1.23664e+07	1.23704e+07	1296	1297	226984326	226988705	25709	25710	-1	#N/A	-1	-1	-1	-1	-1	-1	-1	-1	-1	-1	-1	-1	N/A	N/A	69.6	56.2	assembly_comparison	-	not_applicable	-	yes	-
NA12878	4167	deletion	1	1	229810886	229826569	0.986	229.04	8301	homozygous	-1	496	562	deletion	1	207.57	3221	1.17064e+06	1.17799e+06	159	160	229810886	229826569	26098	26100	-1	deletion	1	153.42	2511	874787	885636	123	124	229810467	2.2983e+08	26270	26271	-1	N/A	N/A	32.8	60	assembly_comparison	assembly_comparison	not_applicable	not_applicable	yes	yes
NA12878	4168	deletion	1	1	230877127	230906274	0.97	1.37	1081	heterozygous	-1	-1	569	#N/A	-1	-1	-1	-1	-1	-1	-1	-1	-1	-1	-1	-1	deletion	0.96	1.37	15420	6648.9	34715.3	2	3	230877127	230906274	26406	26407	-1	N/A	N/A	0	0	-	assembly_comparison	-	not_applicable	-	yes
NA12878	4169	deletion	1	1	2.32422e+08	232425896	0	2.16	319	homozygous	-1	504	-1	deletion	-1	2.16	4830	678058	681901	87	88	2.32422e+08	232425896	26456	26457	-1	#N/A	-1	-1	-1	-1	-1	-1	-1	-1	-1	-1	-1	-1	N/A	N/A	37.3	29.4	assembly_comparison	-	not_applicable	-	yes	-
NA12878	4170	deletion	1	1	233949415	233977500	0.967	3.71	1360	homozygous	-1	-1	570	#N/A	-1	-1	-1	-1	-1	-1	-1	-1	-1	-1	-1	-1	deletion	0.98	3.71	6971	374777	401503	49	51	233949415	233977500	26818	26819	-1	N/A	N/A	66.7	90	-	assembly_comparison	-	not_applicable	-	yes
NA12878	4171	deletion	1	1	234584814	234588693	0	2.22	315	homozygous	-1	506	-1	deletion	-1	2.22	2051	1.48614e+06	1.4897e+06	188	189	234584814	234588693	26762	26763	-1	#N/A	-1	-1	-1	-1	-1	-1	-1	-1	-1	-1	-1	-1	N/A	N/A	29.9	24.8	assembly_comparison	-	not_applicable	-	yes	-
NA12878	4172	deletion	1	1	235190854	235247278	1	345.97	26823	homozygous	-1	508	587	deletion_nbase	1	283.05	2051	2.09484e+06	2.13435e+06	281	285	235190854	2.35257e+08	26859	26860	-1	deletion_nbase	1	45.93	17682	4.38478e+06	4.42524e+06	478	488	235180002	235247278	27005	27009	-1	N/A	N/A	98	100	assembly_comparison	assembly_comparison	not_applicable	not_applicable	yes	yes
NA12878	4173	deletion	1	1	235190854	235247278	1	345.97	26362	homozygous	-1	508	576	deletion_nbase	1	283.05	2051	2.09484e+06	2.13435e+06	281	285	235190854	2.35257e+08	26859	26860	-1	deletion_nbase	1	56.96	1291	4.39033e+06	4.46184e+06	486	501	235149885	235247278	27000	27009	-1	N/A	N/A	98	100	assembly_comparison	assembly_comparison	not_applicable	not_applicable	yes	yes
NA12878	4174	deletion	1	1	236548729	2.36554e+08	0.985	74.49	2205	heterozygous	-1	521	592	deletion	1	74.49	2052	3.43667e+06	3.44382e+06	384	385	236548729	236557979	26989	26990	-1	deletion	1	17.17	17682	3.07091e+06	3.09134e+06	315	316	236530888	2.36554e+08	27206	27207	-1	N/A	N/A	77	100	assembly_comparison	assembly_comparison	not_applicable	not_applicable	yes	yes
NA12878	4175	deletion	1	1	236918249	236923259	0	19.63	861	homozygous	-1	-1	594	#N/A	-1	-1	-1	-1	-1	-1	-1	-1	-1	-1	-1	-1	deletion	0.9	19.63	17682	2.69633e+06	2.70048e+06	260	261	236918249	236923259	27265	27266	-1	N/A	N/A	33.3	80	-	assembly_comparison	-	not_applicable	-	yes
NA12878	4176	deletion	1	1	241357329	241365777	0	2.16	436	homozygous	-1	525	-1	deletion	-1	2.16	4641	1.85456e+06	1.86258e+06	210	211	241357329	241365777	27539	27540	-1	#N/A	-1	-1	-1	-1	-1	-1	-1	-1	-1	-1	-1	-1	N/A	N/A	43.1	49.7	assembly_comparison	-	not_applicable	-	yes	-
NA12878	4177	deletion	1	1	243051555	243053216	0	8.76	498	heterozygous	-1	-1	602	#N/A	-1	-1	-1	-1	-1	-1	-1	-1	-1	-1	-1	-1	deletion	-1	8.76	2032	3.18409e+06	3.18525e+06	443	444	243051555	243053216	28001	28002	-1	N/A	N/A	1	0	-	assembly_comparison	-	not_applicable	-	yes
NA12878	4178	deletion	1	1	243113049	243132418	0.568	2.51	849	heterozygous	-1	526	-1	deletion	0.85	2.51	4641	85425.9	103946	11	13	243113049	243132418	27753	27755	-1	#N/A	-1	-1	-1	-1	-1	-1	-1	-1	-1	-1	-1	-1	N/A	N/A	33.8	22.9	assembly_comparison	-	not_applicable	-	yes	-
NA12878	4179	deletion	1	1	244436224	244440140	0	2.07	331	homozygous	-1	-1	606	#N/A	-1	-1	-1	-1	-1	-1	-1	-1	-1	-1	-1	-1	deletion	-1	2.07	2032	1.79202e+06	1.79561e+06	265	266	244436224	244440140	28200	28201	-1	N/A	N/A	4.9	50	-	assembly_comparison	-	not_applicable	-	yes
NA12878	4180	deletion	1	1	246427326	246441767	0.287	1.13	535	homozygous	-1	540	-1	deletion	0.55	1.13	4051	438896	452802	38	39	246427326	246441767	28156	28157	-1	#N/A	-1	-1	-1	-1	-1	-1	-1	-1	-1	-1	-1	-1	N/A	N/A	23.5	5.9	assembly_comparison	-	not_applicable	-	yes	-
NA12878	4181	deletion	1	1	246680219	246686208	1	76.59	1963	heterozygous	-1	551	622	deletion	0.99	76.59	4052	2.394e+06	2.40032e+06	270	271	246677899	246686208	28180	28181	-1	deletion	0.99	20.03	3351	2.39362e+06	2.40181e+06	276	277	246680219	246690347	28559	28560	-1	N/A	N/A	31.9	30	assembly_comparison	assembly_comparison	not_applicable	not_applicable	yes	yes
NA12878	4182	deletion	1	1	247843134	247860859	0.986	150.45	6052	homozygous	-1	560	631	deletion	1	150.45	4052	1.2096e+06	1.22127e+06	151	152	247843134	247860859	28313	28315	-1	deletion	1	52.32	3351	1.19619e+06	1.22809e+06	104	105	247836811	247874753	28767	28769	-1	N/A	N/A	64.7	95	assembly_comparison	assembly_comparison	not_applicable	not_applicable	yes	yes
NA12878	4183	deletion	1	1	247843134	247860859	0.986	150.45	6017	homozygous	-1	560	647	deletion	1	150.45	4052	1.2096e+06	1.22127e+06	151	152	247843134	247860859	28313	28315	-1	deletion	1	32.29	3352	1194638	1.23649e+06	101	102	247826924	247874753	28766	28769	-1	N/A	N/A	64.7	95	assembly_comparison	assembly_comparison	not_applicable	not_applicable	yes	yes
NA12878	4184	deletion	1	1	248026235	248059402	0.985	33.29	4451	heterozygous	-1	561	632	deletion	1	21.01	4052	1015698	1.05531e+06	129	134	248015194	2.48059e+08	28334	28340	-1	deletion	1	33.29	3351	1.01556e+06	1.04447e+06	88	92	248026235	248059402	28782	28788	-1	N/A	N/A	92.2	95	assembly_comparison	assembly_comparison	not_applicable	not_applicable	yes	yes
NA12878	4185	deletion	1	1	248031254	248059402	0.985	36.3	4176	heterozygous	-1	574	632	deletion	1	36.3	15751	1.01629e+06	1.04039e+06	128	131	248031254	2.48059e+08	28335	28340	-1	deletion	1	33.29	3351	1.01556e+06	1.04447e+06	88	92	248026235	248059402	28782	28788	-1	N/A	N/A	92.2	95	assembly_comparison	assembly_comparison	not_applicable	not_applicable	yes	yes
NA12878	4186	deletion	1	1	248049435	248059402	1	71.84	6034	heterozygous	-1	-1	648	#N/A	-1	-1	-1	-1	-1	-1	-1	-1	-1	-1	-1	-1	deletion	1	71.84	3352	1.01492e+06	1.01886e+06	85	86	248049435	248059402	28786	28788	-1	N/A	N/A	92.2	95	-	assembly_comparison	-	not_applicable	-	yes
NA12878	4187	deletion	1	1	2.48681e+08	248802629	1	44.26	49851	homozygous	-1	565	634	deletion	1	44.26	4052	315166	386462	51	59	2.48681e+08	248802629	28419	28439	-1	deletion	1	21.26	3351	306619	398583	29	37	248670482	248812311	28848	28861	-1	N/A	N/A	25	20.3	assembly_comparison	assembly_comparison	not_applicable	not_applicable	yes	yes
NA12878	4188	deletion	1	1	248833666	248843813	0.99	18.5	1487	heterozygous	-1	-1	635	#N/A	-1	-1	-1	-1	-1	-1	-1	-1	-1	-1	-1	-1	deletion	0.99	18.5	3351	276516	285176	23	24	248833666	248843813	28868	28869	-1	N/A	N/A	28.4	20	-	assembly_comparison	-	not_applicable	-	yes
NA12878	4189	deletion	1	1	248835159	248854980	0.99	16.92	1903	heterozygous	-1	579	-1	deletion	0.99	16.92	15751	265144	283062	42	44	248835159	248854980	28444	28446	-1	#N/A	-1	-1	-1	-1	-1	-1	-1	-1	-1	-1	-1	-1	N/A	N/A	24.5	19.6	assembly_comparison	-	not_applicable	-	yes	-
NA12878	4190	deletion	1	1	248903128	249058266	1	32.43	130756	homozygous	-1	580	636	deletion_nbase	1	32.43	15751	192761	217701	32	34	2.48902e+08	249058266	28455	28457	-1	deletion_nbase	1	20.04	3351	180653	217379	15	18	248903128	249070444	28875	28876	-1	N/A	N/A	97.5	100	assembly_comparison	assembly_comparison	not_applicable	not_applicable	yes	yes
NA12878	4191	deletion	1	1	248907627	249058266	1	32.28	130904	homozygous	-1	566	636	deletion_nbase	1	32.28	4052	190577	209998	33	34	248907627	249058266	28456	28457	-1	deletion_nbase	1	20.04	3351	180653	217379	15	18	248903128	249070444	28875	28876	-1	N/A	N/A	97.5	100	assembly_comparison	assembly_comparison	not_applicable	not_applicable	yes	yes
NA12878	4192	deletion	2	2	304339	311630	1	26.05	1584	heterozygous	-1	583	658	deletion	0.99	26.05	6291	895096	906255	118	119	304339	317100	45	46	-1	deletion	0.99	13.64	9341	633944	649932	113	114	294076	311630	40	41	-1	N/A	N/A	39.7	30.1	assembly_comparison	assembly_comparison	not_applicable	not_applicable	yes	yes
NA12878	4193	deletion	2	2	479511	497016	0.973	1.6	725	heterozygous	-1	592	660	deletion	0.55	1.37	6292	721053	744273	94	96	475809	499794	69	72	-1	deletion	0.55	1.6	9341	449068	465888	81	84	479511	497016	73	76	-1	N/A	N/A	15.7	15	assembly_comparison	assembly_comparison	not_applicable	not_applicable	yes	yes
NA12878	4194	deletion	2	2	1073200	1105709	0.98	2.53	1345	homozygous	-1	-1	670	#N/A	-1	-1	-1	-1	-1	-1	-1	-1	-1	-1	-1	-1	deletion	0.98	2.53	27601	140235	171399	17	20	1073200	1105709	177	179	-1	N/A	N/A	64.7	90	-	assembly_comparison	-	not_applicable	-	yes
NA12878	4195	deletion	2	2	1086935	1100447	0.9	3.27	691	homozygous	-1	600	-1	deletion	0.9	3.27	6292	104125	116946	13	14	1086935	1100447	162	163	-1	#N/A	-1	-1	-1	-1	-1	-1	-1	-1	-1	-1	-1	-1	N/A	N/A	74.5	66	assembly_comparison	-	not_applicable	-	yes	-
NA12878	4196	deletion	2	2	1214367	1227505	0.985	30.15	3915	homozygous	-1	610	673	deletion	1	4.25	5442	1.49472e+06	1.51094e+06	209	210	1214367	1234524	177	178	-1	deletion	1	30.15	11212	273898	290145	34	35	1207371	1227505	193	194	-1	N/A	N/A	37.3	80	assembly_comparison	assembly_comparison	not_applicable	not_applicable	yes	yes
NA12878	4197	deletion	2	2	1320271	1368376	0.985	3.9	2263	heterozygous	-1	603	682	deletion	1	2.76	5441	1.35793e+06	1.40708e+06	190	192	1318573	1369829	196	198	-1	deletion	1	3.9	43991	35582.5	81269	9	15	1320271	1368376	217	223	-1	N/A	N/A	26.5	10	assembly_comparison	assembly_comparison	not_applicable	not_applicable	yes	no
NA12878	4198	deletion	2	2	1.3319e+06	1368376	1	3.75	1647	heterozygous	-1	612	675	deletion	0.98	1.73	5442	1.36038e+06	1.40313e+06	190	191	1325516	1369829	197	198	-1	deletion	0.98	3.75	11212	394830	429575	58	62	1.3319e+06	1368376	219	223	-1	N/A	N/A	29.4	10	assembly_comparison	assembly_comparison	not_applicable	not_applicable	yes	no
NA12878	4200	deletion	2	2	2027064	2054337	0.99	2	1063	homozygous	-1	-1	680	#N/A	-1	-1	-1	-1	-1	-1	-1	-1	-1	-1	-1	-1	deletion	0.99	2	11212	1.09128e+06	1.11749e+06	170	171	2027064	2054337	345	346	-1	N/A	N/A	15.7	20	-	assembly_comparison	-	not_applicable	-	yes
NA12878	4201	deletion	2	2	2027621	2.04639e+06	0.55	1.06	752	homozygous	-1	608	-1	deletion	0.55	1.06	5441	676174	694192	94	95	2027621	2.04639e+06	307	309	-1	#N/A	-1	-1	-1	-1	-1	-1	-1	-1	-1	-1	-1	-1	N/A	N/A	17.2	5.9	assembly_comparison	-	not_applicable	-	yes	-
NA12878	4202	deletion	2	2	2.79658e+06	2808694	0.964	3.54	649	homozygous	-1	619	689	deletion	0.9	3.54	2781	75517.7	87083.4	16	21	2.79658e+06	2808803	424	429	-1	deletion	0.55	1.65	6742	1.18606e+06	1.2013e+06	210	211	2792821	2808694	463	464	-1	N/A	N/A	10.8	11.1	assembly_comparison	assembly_comparison	not_applicable	not_applicable	yes	no
NA12878	4203	deletion	2	2	3525566	3.58416e+06	1	116.48	43438	homozygous	-1	625	703	deletion_nbase	1	116.48	2781	828673	846262	126	127	3525566	3586727	543	544	-1	deletion_nbase	1	80.16	6741	437471	473566	89	92	3.50476e+06	3.58416e+06	593	597	-1	N/A	N/A	98.5	98	assembly_comparison	assembly_comparison	not_applicable	not_applicable	yes	yes
NA12878	4204	deletion	2	2	3722311	3.74898e+06	1	53.31	5319	heterozygous	-1	626	-1	deletion	1	53.31	2781	982362	1.00372e+06	149	150	3722311	3.74898e+06	569	572	-1	#N/A	-1	-1	-1	-1	-1	-1	-1	-1	-1	-1	-1	-1	N/A	N/A	6.4	5.9	assembly_comparison	-	not_applicable	-	yes	-
NA12878	4205	deletion	2	2	3723255	3.77987e+06	1	8.88	4058	heterozygous	-1	-1	696	#N/A	-1	-1	-1	-1	-1	-1	-1	-1	-1	-1	-1	-1	deletion	1	8.88	6742	238518	291073	47	55	3723255	3.77987e+06	639	647	-1	N/A	N/A	6.4	20	-	assembly_comparison	-	not_applicable	-	yes
NA12878	4206	deletion	2	2	3822289	3826898	0	16.21	758	heterozygous	-1	-1	697	#N/A	-1	-1	-1	-1	-1	-1	-1	-1	-1	-1	-1	-1	deletion	0.9	16.21	6742	191793	195645	38	39	3822289	3826898	656	657	-1	N/A	N/A	24	65	-	assembly_comparison	-	not_applicable	-	yes
NA12878	4207	deletion	2	2	4.19573e+06	4235301	1	224.52	10515	heterozygous	-1	628	719	deletion	1	224.52	2781	1.46322e+06	1.48063e+06	226	228	4.20732e+06	4235301	655	659	-1	deletion	1	25.53	482	177451	187363	21	22	4.19573e+06	4216107	720	723	-1	N/A	N/A	17.2	30	assembly_comparison	assembly_comparison	not_applicable	not_applicable	yes	yes
NA12878	4208	deletion	2	2	4781018	4790835	0.986	315.08	6127	homozygous	-1	643	706	deletion	1	173.07	2782	2.04488e+06	2.05757e+06	288	289	4780386	4799228	726	728	-1	deletion	1	95.72	481	763732	767446	70	71	4781018	4790835	773	775	-1	N/A	N/A	88.7	100	assembly_comparison	assembly_comparison	not_applicable	not_applicable	yes	yes
NA12878	4209	deletion	2	2	5015513	5121064	1	348.9	91833	homozygous	-1	644	707	deletion_nbase	1	142.97	2782	2.27412e+06	2.29207e+06	314	316	5015513	5125209	756	758	-1	deletion_nbase	1	122.07	481	977008	1.00598e+06	95	98	5000174	5121064	799	800	-1	N/A	N/A	94.1	100	assembly_comparison	assembly_comparison	not_applicable	not_applicable	yes	yes
NA12878	4210	deletion	2	2	7627033	7630280	0.9	13.63	598	heterozygous	-1	648	-1	deletion	0.9	13.63	6431	1.02981e+06	1.03246e+06	143	144	7627033	7630280	1115	1116	-1	#N/A	-1	-1	-1	-1	-1	-1	-1	-1	-1	-1	-1	-1	N/A	N/A	14.7	9.2	assembly_comparison	-	not_applicable	-	yes	-
NA12878	4211	deletion	2	2	8615477	8619949	0	1.61	365	homozygous	-1	-1	712	#N/A	-1	-1	-1	-1	-1	-1	-1	-1	-1	-1	-1	-1	deletion	-1	1.61	481	4.51356e+06	4.51766e+06	473	474	8615477	8619949	1205	1206	-1	N/A	N/A	30.9	35	-	assembly_comparison	-	not_applicable	-	yes
NA12878	4212	deletion	2	2	14703821	14722627	0.986	195.87	5930	heterozygous	-1	667	733	deletion	1	191.82	23601	1.37953e+06	1.39235e+06	141	142	14703821	14722627	2069	2070	-1	deletion	1	87.4	1951	1.08903e+06	1.11144e+06	92	93	14699549	14727838	2077	2078	-1	N/A	N/A	5.9	15	assembly_comparison	assembly_comparison	not_applicable	not_applicable	yes	yes
NA12878	4213	deletion	2	2	16257314	1.63313e+07	1	405.75	41458	homozygous	-1	658	735	deletion_nbase	1	405.75	202	8.48662e+06	8.52156e+06	1011	1014	16257314	16333574	2269	2271	-1	deletion_nbase	1	24.7	18341	159171	220509	20	27	16228329	1.63313e+07	2249	2257	-1	N/A	N/A	39.2	100	assembly_comparison	assembly_comparison	not_applicable	not_applicable	yes	yes
NA12878	4214	deletion	2	2	19192382	19240199	1	214.71	18458	homozygous	-1	670	736	deletion	1	40.36	5580	258042	258042	33	33	19192382	19210884	2649	2652	-1	deletion	1	214.71	2090	2.28395e+06	2.28395e+06	190	190	19221785	19240199	2528	2529	-1	N/A	N/A	97.5	100	assembly_comparison	assembly_comparison	not_applicable	not_applicable	yes	yes
NA12878	4215	deletion	2	2	21152643	21179799	1	143.34	23092	homozygous	-1	675	737	deletion_nbase	1	143.34	3002	2165613	2.16963e+06	248	249	21152643	21179799	2927	2928	-1	deletion_nbase	1	52.83	5910	371366	378755	37	38	21150027	21180461	2752	2753	-1	N/A	N/A	98	100	assembly_comparison	assembly_comparison	not_applicable	not_applicable	yes	yes
NA12878	4216	deletion	2	2	22662436	22692212	0.969	2.84	1293	heterozygous	-1	673	-1	deletion	0.98	2.84	3001	769025	797508	106	107	22662436	22692212	3112	3113	-1	#N/A	-1	-1	-1	-1	-1	-1	-1	-1	-1	-1	-1	-1	N/A	N/A	1	1.3	assembly_comparison	-	not_applicable	-	yes	-
NA12878	4217	deletion	2	2	24066545	24091047	0.967	3.36	1155	homozygous	-1	678	-1	deletion	0.98	3.36	4211	1.50639e+06	1.52974e+06	169	170	24066545	24091047	3327	3328	-1	#N/A	-1	-1	-1	-1	-1	-1	-1	-1	-1	-1	-1	-1	N/A	N/A	37.7	27.5	assembly_comparison	-	not_applicable	-	yes	-
NA12878	4218	deletion	2	2	31721216	3.17407e+07	1	6.24	2276	homozygous	-1	695	-1	deletion	1	6.24	12691	3.14957e+06	3.16678e+06	286	287	31721216	3.17407e+07	4364	4366	-1	#N/A	-1	-1	-1	-1	-1	-1	-1	-1	-1	-1	-1	-1	N/A	N/A	82.8	77.1	assembly_comparison	-	not_applicable	-	yes	-
NA12878	4219	deletion	2	2	32881982	32915811	0	5.44	331	heterozygous	-1	697	-1	deletion	-1	5.44	12691	1.96924e+06	2.00274e+06	193	196	32881982	32915811	4476	4479	-1	#N/A	-1	-1	-1	-1	-1	-1	-1	-1	-1	-1	-1	-1	N/A	N/A	0.5	0	assembly_comparison	-	not_applicable	-	yes	-
NA12878	4220	deletion	2	2	33089321	33110806	1	1.46	1024	heterozygous	-1	689	756	deletion	0.93	1.13	992	1.72439e+06	1.75501e+06	164	165	33089321	33120969	4505	4506	-1	deletion	0.96	1.46	5691	695442	723600	58	59	33081626	33110806	4434	4436	-1	N/A	N/A	26	65	assembly_comparison	assembly_comparison	not_applicable	not_applicable	yes	yes
NA12878	4221	deletion	2	2	33089321	33098324	0.958	4.06	962	heterozygous	-1	689	760	deletion	0.93	1.13	992	1.72439e+06	1.75501e+06	164	165	33089321	33120969	4505	4506	-1	deletion	0.88	4.06	5692	600294	616094	60	61	33081626	33098324	4434	4435	-1	N/A	N/A	26	65	assembly_comparison	assembly_comparison	not_applicable	not_applicable	yes	yes
NA12878	4222	deletion	2	2	33140138	33144658	0.985	137.5	2191	heterozygous	-1	690	761	deletion	1	4.95	992	1.68332e+06	1.72439e+06	163	164	33120969	33164313	4506	4507	-1	deletion	1	66.58	5692	657755	660171	65	66	33140138	33144658	4439	4440	-1	N/A	N/A	56.4	100	assembly_comparison	assembly_comparison	not_applicable	not_applicable	yes	yes
NA12878	4223	deletion	2	2	33220628	33232271	0.985	89.98	2798	heterozygous	-1	691	758	deletion	1	22.4	992	1.60469e+06	1.6274e+06	154	155	33220116	33245634	4515	4517	-1	deletion	1	55.02	5691	831073	839931	73	74	33220628	33232271	4451	4453	-1	N/A	N/A	42.2	60	assembly_comparison	assembly_comparison	not_applicable	not_applicable	yes	yes
NA12878	4224	deletion	2	2	34522747	34530947	0.985	31.74	2066	heterozygous	-1	693	763	deletion	1	15.54	992	319140	339420	39	40	34508630	34530947	4640	4641	-1	deletion	1	31.74	8081	820629	834015	73	74	34522747	34538228	4648	4649	-1	N/A	N/A	55.9	75	assembly_comparison	assembly_comparison	not_applicable	not_applicable	yes	yes
NA12878	4225	deletion	2	2	34693249	34737254	1	86.29	40744	heterozygous	-1	694	764	deletion	1	17.67	992	153834	157115	17	18	34693249	34737254	4663	4670	-1	deletion	1	86.29	8081	659633	665580	60	61	3.4693e+07	34739750	4663	4668	-1	N/A	N/A	31.4	40	assembly_comparison	assembly_comparison	not_applicable	not_applicable	yes	yes
NA12878	4226	deletion	2	2	34784101	34811852	0.985	42.16	4067	heterozygous	-1	701	765	deletion	1	7.71	12691	79439	103172	11	12	34784101	34811852	4676	4677	-1	deletion	1	5.35	8082	548171	622034	50	54	34774820	34852799	4674	4678	-1	N/A	N/A	7.8	5	assembly_comparison	assembly_comparison	not_applicable	not_applicable	yes	yes
NA12878	4227	deletion	2	2	35966100	36013102	1	153.45	21337	homozygous	-1	702	772	deletion	1	22.78	6211	1.07018e+06	1103424	107	108	35961641	36016210	4808	4810	-1	deletion	1	57.35	4762	1.23212e+06	1.25776e+06	133	134	35966100	36013102	4778	4780	-1	N/A	N/A	52.9	65	assembly_comparison	assembly_comparison	not_applicable	not_applicable	yes	yes
NA12878	4228	deletion	2	2	3.62154e+07	36224485	0.985	6.42	2147	homozygous	-1	711	768	deletion	1	5.99	1102	6.10929e+06	6.11621e+06	688	689	3.62154e+07	36224485	4834	4835	-1	deletion	1	3.19	4761	873620	920637	96	100	36196613	36245787	4795	4801	-1	N/A	N/A	96.1	95	assembly_comparison	assembly_comparison	not_applicable	not_applicable	yes	yes
NA12878	4229	deletion	2	2	36954061	36957336	0	1.86	310	homozygous	-1	-1	775	#N/A	-1	-1	-1	-1	-1	-1	-1	-1	-1	-1	-1	-1	deletion	-1	1.86	4762	288813	291777	33	34	36954061	36957336	4886	4888	-1	N/A	N/A	4.9	40	-	assembly_comparison	-	not_applicable	-	yes
NA12878	4230	deletion	2	2	40519066	40559430	1	364.16	25934	heterozygous	-1	709	784	deletion	1	289.33	1101	1.75864e+06	1.79637e+06	202	203	40495282	40559430	5369	5373	-1	deletion	1	176.1	652	1.42739e+06	1.471e+06	128	129	40519066	40588112	5321	5324	-1	N/A	N/A	1	5	assembly_comparison	assembly_comparison	not_applicable	not_applicable	yes	yes
NA12878	4231	deletion	2	2	41963891	41976092	0.985	86.1	2663	heterozygous	-1	718	782	deletion	1	67.58	1102	344386	353827	52	53	41963891	41976092	5527	5528	-1	deletion	1	4.34	17041	2.85253e+06	2.90211e+06	243	248	41942660	41994807	5447	5452	-1	N/A	N/A	70.1	95	assembly_comparison	assembly_comparison	not_applicable	not_applicable	yes	yes
NA12878	4232	deletion	2	2	42343541	42371001	0.55	1.34	949	heterozygous	-1	-1	783	#N/A	-1	-1	-1	-1	-1	-1	-1	-1	-1	-1	-1	-1	deletion	0.55	1.34	17041	3251125	3277636	291	292	42343541	42371001	5499	5500	-1	N/A	N/A	33.8	20	-	assembly_comparison	-	not_applicable	-	yes
NA12878	4233	deletion	2	2	42343792	4.23593e+07	0.98	3.78	1365	heterozygous	-1	719	-1	deletion	0.98	3.78	6111	27505.3	41674.6	5	6	42343792	4.23593e+07	5590	5592	-1	#N/A	-1	-1	-1	-1	-1	-1	-1	-1	-1	-1	-1	-1	N/A	N/A	33.3	19	assembly_comparison	-	not_applicable	-	yes	-
NA12878	4234	deletion	2	2	48758023	48789107	1	17.12	2914	heterozygous	-1	-1	791	#N/A	-1	-1	-1	-1	-1	-1	-1	-1	-1	-1	-1	-1	deletion	1	17.12	551	4.5957e+06	4.62387e+06	341	342	48758023	48789107	6380	6381	-1	N/A	N/A	32.4	55	-	assembly_comparison	-	not_applicable	-	yes
NA12878	4236	deletion	2	2	51923298	51934495	0.8	3.26	600	homozygous	-1	723	-1	deletion	0.9	3.26	320	1.68207e+06	1.69267e+06	150	151	51923298	51934495	6701	6702	-1	#N/A	-1	-1	-1	-1	-1	-1	-1	-1	-1	-1	-1	-1	N/A	N/A	9.8	5.9	assembly_comparison	-	not_applicable	-	yes	-
NA12878	4237	deletion	2	2	52736801	52788672	1	117.62	35536	homozygous	-1	724	792	deletion	1	117.62	320	860558	889357	84	85	52729226	52793564	6781	6785	-1	deletion	1	65.81	551	633058	649397	51	52	52736801	52788672	6684	6689	-1	N/A	N/A	28.4	65	assembly_comparison	assembly_comparison	not_applicable	not_applicable	yes	yes
NA12878	4238	deletion	2	2	54563974	54568816	1	16.62	1921	homozygous	-1	725	796	deletion	0.99	8.66	3750	913981	916882	89	90	54563974	54568816	6972	6974	-1	deletion	0.99	16.62	1992	1.13551e+06	1.15338e+06	101	102	54553544	54573323	6855	6856	-1	N/A	N/A	71.6	75	assembly_comparison	assembly_comparison	not_applicable	not_applicable	yes	yes
NA12878	4241	deletion	2	2	65804100	65807955	-1	2.57	329	homozygous	-1	734	-1	deletion	-1	2.57	360	202783	206309	28	29	65804100	65807955	8278	8279	-1	#N/A	-1	-1	-1	-1	-1	-1	-1	-1	-1	-1	-1	-1	N/A	N/A	35.8	36.6	assembly_comparison	-	not_applicable	-	yes	-
NA12878	4242	deletion	2	2	6.64915e+07	6.65079e+07	0.99	5.44	1236	homozygous	-1	736	-1	deletion	0.99	5.44	1320	32280.2	47481.6	6	10	6.64915e+07	6.65079e+07	8368	8371	-1	#N/A	-1	-1	-1	-1	-1	-1	-1	-1	-1	-1	-1	-1	N/A	N/A	23	19	assembly_comparison	-	not_applicable	-	yes	-
NA12878	4243	deletion	2	2	66506520	66509034	0.99	7.42	1720	heterozygous	-1	-1	811	#N/A	-1	-1	-1	-1	-1	-1	-1	-1	-1	-1	-1	-1	deletion	0.99	7.42	6992	72775.4	73569.1	7	8	66506520	66509034	8200	8201	-1	N/A	N/A	23	35	-	assembly_comparison	-	not_applicable	-	yes
NA12878	4244	deletion	2	2	70119035	70128087	0.568	2.95	516	heterozygous	-1	-1	813	#N/A	-1	-1	-1	-1	-1	-1	-1	-1	-1	-1	-1	-1	deletion	0.85	2.95	6201	966318	974853	116	117	70119035	70128087	8564	8567	-1	N/A	N/A	5.4	5	-	assembly_comparison	-	not_applicable	-	yes
NA12878	4245	deletion	2	2	76518363	76530869	0.985	62.5	2592	homozygous	-1	741	820	deletion	1	4.48	932	2.95702e+06	3.00912e+06	276	277	76509769	76564597	9718	9719	-1	deletion	1	62.5	131	4.39957e+06	4.40962e+06	478	479	76518363	76530869	9374	9375	-1	N/A	N/A	61.3	95	assembly_comparison	assembly_comparison	not_applicable	not_applicable	yes	yes
NA12878	4246	deletion	2	2	76762476	76788706	0.956	7.69	1726	homozygous	-1	746	-1	deletion	0.99	7.69	931	2.73159e+06	2756097	252	255	76762476	76788706	9744	9747	-1	#N/A	-1	-1	-1	-1	-1	-1	-1	-1	-1	-1	-1	-1	N/A	N/A	83.8	80.4	assembly_comparison	-	not_applicable	-	yes	-
NA12878	4247	deletion	2	2	76771138	76788706	1	17.17	1722	homozygous	-1	742	-1	deletion	0.99	17.17	932	2.73481e+06	2.75066e+06	249	251	76771138	76788706	9746	9747	-1	#N/A	-1	-1	-1	-1	-1	-1	-1	-1	-1	-1	-1	-1	N/A	N/A	83.8	80.4	assembly_comparison	-	not_applicable	-	yes	-
NA12878	4248	deletion	2	2	79075507	79092273	0.985	93.04	4617	homozygous	-1	747	825	deletion	1	68.88	931	433208	445404	50	52	79075507	79092273	9964	9966	-1	deletion	1	36.21	132	6940292	6.97057e+06	676	679	79067832	79102778	9602	9606	-1	N/A	N/A	26	40	assembly_comparison	assembly_comparison	not_applicable	not_applicable	yes	yes
NA12878	4249	deletion	2	2	79075507	79087092	0.985	112.1	4625	homozygous	-1	747	821	deletion	1	68.88	931	433208	445404	50	52	79075507	79092273	9964	9966	-1	deletion	1	112.1	131	6.94061e+06	6955194	691	692	79067832	79087092	9602	9604	-1	N/A	N/A	26	40	assembly_comparison	assembly_comparison	not_applicable	not_applicable	yes	yes
NA12878	4250	deletion	2	2	84755623	84759212	0	1.52	281	homozygous	-1	749	-1	deletion	-1	1.52	881	3.99673e+06	4000036	381	382	84755623	84759212	10588	10589	-1	#N/A	-1	-1	-1	-1	-1	-1	-1	-1	-1	-1	-1	-1	N/A	N/A	70.1	68	assembly_comparison	-	not_applicable	-	yes	-
NA12878	4251	deletion	2	2	87627566	87733416	1	31.65	65892	homozygous	-1	-1	831	#N/A	-1	-1	-1	-1	-1	-1	-1	-1	-1	-1	-1	-1	deletion_nbase	1	31.65	4901	183499	223456	27	28	87627566	87733416	10520	10522	-1	N/A	N/A	36.3	80	-	assembly_comparison	-	not_applicable	-	yes
NA12878	4252	deletion	2	2	89028775	89036372	0.985	13.19	2997	homozygous	-1	762	833	deletion	1	12.39	17191	561792	577153	58	59	89028775	89047158	11074	11075	-1	deletion	1	13.19	4901	1.51351e+06	1.52126e+06	205	206	8.90257e+07	89036372	10718	10719	-1	N/A	N/A	71.6	100	assembly_comparison	assembly_comparison	not_applicable	not_applicable	yes	yes
NA12878	4253	deletion	2	2	89126878	89525049	1	17.84	388550	heterozygous	-1	-1	841	#N/A	-1	-1	-1	-1	-1	-1	-1	-1	-1	-1	-1	-1	deletion	1	17.84	4902	1.61007e+06	1619692	215	216	89126878	89525049	10727	10759	-1	N/A	N/A	12.7	15	-	assembly_comparison	-	not_applicable	-	yes
NA12878	4254	deletion	2	2	101022262	101054370	0.97	1.87	1201	homozygous	-1	-1	856	#N/A	-1	-1	-1	-1	-1	-1	-1	-1	-1	-1	-1	-1	deletion	0.99	1.87	881	3.13019e+06	3.1611e+06	415	418	101022262	101054370	11746	11751	-1	N/A	N/A	1	10	-	assembly_comparison	-	not_applicable	-	yes
NA12878	4255	deletion	2	2	102231251	102240370	0	13.26	946	heterozygous	-1	-1	859	#N/A	-1	-1	-1	-1	-1	-1	-1	-1	-1	-1	-1	-1	deletion	0.9	13.26	882	1.94364e+06	1.95181e+06	199	200	102231251	102240370	11972	11974	-1	N/A	N/A	9.8	25	-	assembly_comparison	-	not_applicable	-	yes
NA12878	4256	deletion	2	2	105805891	105828900	0.98	3.5	1398	homozygous	-1	795	-1	deletion	0.98	3.5	750	3.76481e+06	3.78642e+06	424	425	105805891	105828900	12759	12761	-1	#N/A	-1	-1	-1	-1	-1	-1	-1	-1	-1	-1	-1	-1	N/A	N/A	64.7	60.8	assembly_comparison	-	not_applicable	-	yes	-
NA12878	4257	deletion	2	2	105810016	105830115	1	26.15	2388	heterozygous	-1	-1	862	#N/A	-1	-1	-1	-1	-1	-1	-1	-1	-1	-1	-1	-1	deletion	1	26.15	2911	2534501	2.55221e+06	300	301	105810016	105830115	12349	12350	-1	N/A	N/A	61.3	60	-	assembly_comparison	-	not_applicable	-	yes
NA12878	4258	deletion	2	2	106693361	106706753	0.8	3.51	716	heterozygous	-1	-1	863	#N/A	-1	-1	-1	-1	-1	-1	-1	-1	-1	-1	-1	-1	deletion	0.9	3.51	2911	1.65727e+06	1.66995e+06	188	189	106693361	106706753	12473	12474	-1	N/A	N/A	52.5	75	-	assembly_comparison	-	not_applicable	-	yes
NA12878	4259	deletion	2	2	108851061	108859867	0	12.16	891	homozygous	-1	-1	866	#N/A	-1	-1	-1	-1	-1	-1	-1	-1	-1	-1	-1	-1	deletion	0.9	12.16	18332	552582	560497	43	44	108851061	108859867	12720	12721	-1	N/A	N/A	17.6	40	-	assembly_comparison	-	not_applicable	-	yes
NA12878	4260	deletion	2	2	109683298	109691258	0.986	27.53	5210	heterozygous	-1	798	873	deletion	1	12.65	6592	982168	997001	124	125	109683298	109703373	13220	13221	-1	deletion	1	27.53	1942	104307	107591	26	27	1.09683e+08	109691258	12854	12858	-1	N/A	N/A	5.9	20	assembly_comparison	assembly_comparison	not_applicable	not_applicable	yes	yes
NA12878	4261	deletion	2	2	109811546	109817020	0	3.53	455	homozygous	-1	796	874	deletion	-1	3.53	6591	920888	925953	117	118	109811546	109817020	13231	13232	-1	deletion	0.55	1.42	1942	222465	234028	53	54	109806445	109818510	12884	12885	-1	N/A	N/A	50.5	67.3	assembly_comparison	assembly_comparison	not_applicable	not_applicable	yes	yes
NA12878	4262	deletion	2	2	110107789	110252638	1	119.66	141111	homozygous	-1	800	875	deletion_nbase	1	79.32	6592	572911	577216	65	66	110107789	1.10253e+08	13284	13286	-1	deletion_nbase	1	119.66	1942	511686	526930	97	98	110096349	110252638	12933	12935	-1	N/A	N/A	97.5	100	assembly_comparison	assembly_comparison	not_applicable	not_applicable	yes	yes
NA12878	4263	deletion	2	2	110687277	110728245	1	194.89	39432	heterozygous	-1	801	876	deletion	1	22.3	6592	125420	137958	17	19	110686637	110738478	13333	13342	-1	deletion	1	194.89	1942	962377	963784	168	169	110687277	110728245	13013	13017	-1	N/A	N/A	32.8	50	assembly_comparison	assembly_comparison	not_applicable	not_applicable	yes	yes
NA12878	4264	deletion	2	2	111158395	111199380	1	239.55	39433	homozygous	-1	802	877	deletion	1	28.25	5972	184899	197455	23	25	111148170	111200019	13408	13417	-1	deletion	1	239.55	1942	1.39493e+06	1.39634e+06	226	227	111158395	111199380	13084	13088	-1	N/A	N/A	38.7	60	assembly_comparison	assembly_comparison	not_applicable	not_applicable	yes	yes
NA12878	4265	deletion	2	2	114148525	114157291	0.985	51.01	2222	heterozygous	-1	809	886	deletion	1	39.84	3822	2.08311e+06	2093641	227	228	114144544	114157291	13789	13790	-1	deletion	1	46.12	1972	3.0249e+06	3.03605e+06	311	312	114148525	114161914	13561	13562	-1	N/A	N/A	54.4	100	assembly_comparison	assembly_comparison	not_applicable	not_applicable	yes	yes
NA12878	4266	deletion	2	2	114400436	1.14414e+08	0.5	4.15	767	heterozygous	-1	-1	887	#N/A	-1	-1	-1	-1	-1	-1	-1	-1	-1	-1	-1	-1	deletion	0.88	4.15	1972	2.77316e+06	2.78593e+06	278	282	114400436	1.14414e+08	13594	13597	-1	N/A	N/A	9.8	25	-	assembly_comparison	-	not_applicable	-	yes
NA12878	4267	deletion	2	2	121796218	121802537	0.947	5.6	559	homozygous	-1	824	893	deletion	0.87	5.6	602	726137	731940	133	134	121796218	121802537	14758	14759	-1	deletion	0.55	1.52	2640	3.01863e+06	3033169	364	365	121790405	121805545	14445	14446	-1	N/A	N/A	29.4	26.8	assembly_comparison	assembly_comparison	not_applicable	not_applicable	yes	yes
NA12878	4268	deletion	2	2	123473092	1.23485e+08	0.986	297.37	5019	heterozygous	-1	816	895	deletion	1	297.37	601	2.40295e+06	2.40962e+06	341	342	123473092	1.23485e+08	14976	14978	-1	deletion	1	8.88	2931	1.6535e+06	1.72154e+06	125	126	123437731	123510625	14709	14710	-1	N/A	N/A	22.1	25	assembly_comparison	assembly_comparison	not_applicable	not_applicable	yes	yes
NA12878	4269	deletion	2	2	126442245	126452561	0.986	407.72	8520	heterozygous	-1	827	900	deletion	1	407.72	602	5.37251e+06	5.37432e+06	625	626	126442245	126452561	15288	15289	-1	deletion	1	79.72	4921	1.27215e+06	1.28658e+06	99	100	126432145	126455108	14942	14944	-1	N/A	N/A	61.3	50.3	assembly_comparison	assembly_comparison	not_applicable	not_applicable	yes	yes
NA12878	4270	deletion	2	2	126502198	126521756	0.568	2.31	832	heterozygous	-1	820	-1	deletion	0.85	2.31	601	5.42901e+06	5.44773e+06	637	638	126502198	126521756	15299	15300	-1	#N/A	-1	-1	-1	-1	-1	-1	-1	-1	-1	-1	-1	-1	N/A	N/A	13.2	5.2	assembly_comparison	-	not_applicable	-	yes	-
NA12878	4271	deletion	2	2	127669845	127679532	0.985	29.89	2573	homozygous	-1	821	902	deletion	1	29.89	601	6.59554e+06	6.60274e+06	761	762	127669845	127679532	15430	15431	-1	deletion	1	27.14	5730	544390	563884	56	57	127669801	127691947	15055	15056	-1	N/A	N/A	71.1	95	assembly_comparison	assembly_comparison	not_applicable	not_applicable	yes	yes
NA12878	4272	deletion	2	2	129635393	129653781	0.986	47.91	7845	heterozygous	-1	831	907	deletion	1	46.47	7402	562560	581773	84	85	129633127	129660204	15701	15703	-1	deletion	1	47.91	40112	283194	293757	40	41	129635393	129653781	15384	15385	-1	N/A	N/A	17.2	35	assembly_comparison	assembly_comparison	not_applicable	not_applicable	yes	yes
NA12878	4273	deletion	2	2	130241934	130257452	0.986	47.76	9182	heterozygous	-1	834	908	deletion	1	33.12	6562	932238	956596	116	117	1.30224e+08	130257452	15781	15785	-1	deletion	1	47.76	23722	669532	678065	90	91	130241934	130259533	15466	15469	-1	N/A	N/A	2.9	5	assembly_comparison	assembly_comparison	not_applicable	not_applicable	yes	yes
NA12878	4274	deletion	2	2	130816608	1.30832e+08	1	8.14	1680	heterozygous	-1	839	906	deletion	0.99	5.07	9511	181198	209669	26	27	130801996	1.30832e+08	15855	15856	-1	deletion	0.99	8.14	7331	301238	323615	48	49	130816608	130840620	15556	15557	-1	N/A	N/A	37.3	55	assembly_comparison	assembly_comparison	not_applicable	not_applicable	yes	yes
NA12878	4275	deletion	2	2	1.31622e+08	1.31628e+08	0.985	83.98	3342	homozygous	-1	840	919	deletion	1	62.69	4240	1.43664e+06	1.45183e+06	158	159	131611214	131629769	15962	15963	-1	deletion	1	83.98	6831	737339	739996	146	148	1.31622e+08	1.31628e+08	15734	15737	-1	N/A	N/A	53.4	70	assembly_comparison	assembly_comparison	not_applicable	not_applicable	yes	yes
NA12878	4276	deletion	2	2	132534094	1.32536e+08	0	8.33	469	heterozygous	-1	844	924	deletion	-1	8.33	4240	475463	477353	46	47	132534094	1.32536e+08	16075	16076	-1	deletion	-1	4.24	10140	107984	113578	12	14	132532965	132539038	15899	15900	-1	N/A	N/A	36.3	39.2	assembly_comparison	assembly_comparison	not_applicable	not_applicable	yes	yes
NA12878	4277	deletion	2	2	133663391	133688594	1	18.41	2466	heterozygous	-1	848	-1	deletion	1	18.41	3722	2.02297e+06	2.04571e+06	251	252	133663391	133688594	16209	16210	-1	#N/A	-1	-1	-1	-1	-1	-1	-1	-1	-1	-1	-1	-1	N/A	N/A	1.5	1.3	assembly_comparison	-	not_applicable	-	yes	-
NA12878	4278	deletion	2	2	133665463	133687559	0.99	7.14	1434	homozygous	-1	-1	927	#N/A	-1	-1	-1	-1	-1	-1	-1	-1	-1	-1	-1	-1	deletion	0.99	7.14	2230	1.02123e+06	1.04189e+06	106	107	133665463	133687559	16022	16023	-1	N/A	N/A	2	5	-	assembly_comparison	-	not_applicable	-	yes
NA12878	4279	deletion	2	2	134962291	134977767	0.985	87.33	3232	homozygous	-1	850	928	deletion	1	87.33	3722	735252	747349	95	96	134962291	134977767	16383	16384	-1	deletion	1	10.1	2230	2.29677e+06	2.33644e+06	215	216	134940400	1.34983e+08	16143	16144	-1	N/A	N/A	81.9	100	assembly_comparison	assembly_comparison	not_applicable	not_applicable	yes	yes
NA12878	4280	deletion	2	2	145728216	145768317	0	5.99	365	heterozygous	-1	-1	932	#N/A	-1	-1	-1	-1	-1	-1	-1	-1	-1	-1	-1	-1	deletion	-1	5.99	902	5.76021e+06	5.79995e+06	410	413	145728216	145768317	17108	17111	-1	N/A	N/A	0.5	0	-	assembly_comparison	-	not_applicable	-	yes
NA12878	4281	deletion	2	2	146861760	146879176	1	311.62	14222	homozygous	-1	855	934	deletion	1	311.62	81	5.84631e+06	5.86894e+06	590	591	146861760	146898601	17721	17724	-1	deletion	1	26.21	4001	2.0307e+06	2.04901e+06	133	134	146846637	146879176	17201	17203	-1	N/A	N/A	34.8	55	assembly_comparison	assembly_comparison	not_applicable	not_applicable	yes	yes
NA12878	4282	deletion	2	2	149688185	149795514	1	1245.48	98893	homozygous	-1	865	940	deletion_nbase	1	1245.48	82	8.66186e+06	8.68568e+06	850	851	149686079	149808818	18024	18025	-1	deletion_nbase	1	68.87	3861	716974	725439	55	56	149688185	149795514	17425	17426	-1	N/A	N/A	98	100	assembly_comparison	assembly_comparison	not_applicable	not_applicable	yes	yes
NA12878	4283	deletion	2	2	151028221	151039990	0.986	506.47	7001	heterozygous	-1	858	939	deletion	1	506.47	81	9.89836e+06	9.90449e+06	997	998	151028221	151041448	18183	18187	-1	deletion	1	60.5	3862	1.99821e+06	2.00314e+06	162	164	1.51028e+08	151039990	17544	17548	-1	N/A	N/A	4.4	10	assembly_comparison	assembly_comparison	not_applicable	not_applicable	yes	yes
NA12878	4284	deletion	2	2	155814872	1.55831e+08	1	325.91	11037	heterozygous	-1	866	941	deletion	1	325.91	82	1.46898e+07	1.47066e+07	1497	1498	155814872	155842750	18750	18751	-1	deletion	1	103.19	3441	1.87987e+06	1.89432e+06	132	133	155805684	1.55831e+08	18010	18012	-1	N/A	N/A	1	5	assembly_comparison	assembly_comparison	not_applicable	not_applicable	yes	yes
NA12878	4285	deletion	2	2	159959123	159962862	0.985	160.9	2356	homozygous	-1	869	944	deletion	1	8.28	3930	344949	379900	46	47	159931116	159968547	19239	19240	-1	deletion	1	61.42	2821	914092	915598	65	66	159959123	159962862	18358	18360	-1	N/A	N/A	52.5	75	assembly_comparison	assembly_comparison	not_applicable	not_applicable	yes	yes
NA12878	4286	deletion	2	2	160148632	160160857	0.985	38.38	2249	homozygous	-1	870	945	deletion	1	38.38	3930	560016	570022	78	79	160148632	160160857	19273	19275	-1	deletion	1	3.6	2821	683536	731164	40	41	160145325	160195231	18390	18393	-1	N/A	N/A	95.1	100	assembly_comparison	assembly_comparison	not_applicable	not_applicable	yes	yes
NA12878	4287	deletion	2	2	160148632	160160857	0.985	38.38	2280	homozygous	-1	870	949	deletion	1	38.38	3930	560016	570022	78	79	160148632	160160857	19273	19275	-1	deletion	1	2.66	2822	677057	731164	35	39	160145325	160201772	18390	18394	-1	N/A	N/A	95.1	100	assembly_comparison	assembly_comparison	not_applicable	not_applicable	yes	yes
NA12878	4289	deletion	2	2	167544355	167548798	1	17.91	1138	heterozygous	-1	872	954	deletion	0.99	6.12	671	5621807	5.62513e+06	572	573	167544355	167548798	20114	20117	-1	deletion	0.99	6.31	12081	27942.2	36805.4	5	6	167543631	167553647	18986	18987	-1	N/A	N/A	33.8	70	assembly_comparison	assembly_comparison	not_applicable	not_applicable	yes	yes
NA12878	4290	deletion	2	2	1.70096e+08	170130190	0.986	46.04	6215	heterozygous	-1	878	960	deletion	1	46.04	4521	1443579	1.47844e+06	139	140	170089236	170130190	20404	20406	-1	deletion	1	28	1682	2.09468e+06	2.14289e+06	191	192	1.70096e+08	170150715	19226	19228	-1	N/A	N/A	15.2	15	assembly_comparison	assembly_comparison	not_applicable	not_applicable	yes	yes
NA12878	4291	deletion	2	2	1.70605e+08	1.70647e+08	0.92	1.11	1356	heterozygous	-1	-1	961	#N/A	-1	-1	-1	-1	-1	-1	-1	-1	-1	-1	-1	-1	deletion	0.92	1.11	1682	2.59835e+06	2.63907e+06	232	238	1.70605e+08	1.70647e+08	19276	19287	-1	N/A	N/A	84.8	100	-	assembly_comparison	-	not_applicable	-	yes
NA12878	4292	deletion	2	2	170623187	170651695	1	13.7	2411	homozygous	-1	884	-1	deletion	1	13.7	4522	923888	949985	92	93	170623187	170651695	20453	20454	-1	#N/A	-1	-1	-1	-1	-1	-1	-1	-1	-1	-1	-1	-1	N/A	N/A	84.3	78.4	assembly_comparison	-	not_applicable	-	yes	-
NA12878	4293	deletion	2	2	1.70641e+08	1.70647e+08	0.99	17.06	1885	heterozygous	-1	-1	958	#N/A	-1	-1	-1	-1	-1	-1	-1	-1	-1	-1	-1	-1	deletion	0.99	17.06	1681	2.62459e+06	2.62925e+06	231	232	1.70641e+08	1.70647e+08	19285	19287	-1	N/A	N/A	85.3	100	-	assembly_comparison	-	not_applicable	-	yes
NA12878	4294	deletion	2	2	173174307	173190508	0.986	178.07	6232	heterozygous	-1	885	963	deletion	1	87.51	4292	650853	674236	64	65	173164298	173194021	20714	20716	-1	deletion	1	108.7	1921	3.0781e+06	3.08818e+06	327	329	173174307	173190508	19600	19602	-1	N/A	N/A	30.9	60	assembly_comparison	assembly_comparison	not_applicable	not_applicable	yes	yes
NA12878	4295	deletion	2	2	176660753	176679218	0.85	2.35	804	homozygous	-1	-1	966	#N/A	-1	-1	-1	-1	-1	-1	-1	-1	-1	-1	-1	-1	deletion	0.85	2.35	11402	68775.3	86436.5	8	9	176660753	176679218	20009	20010	-1	N/A	N/A	59.3	10	-	assembly_comparison	-	not_applicable	-	yes
NA12878	4296	deletion	2	2	176672760	176679810	0.88	4.88	517	homozygous	-1	886	-1	deletion	0.88	4.88	2322	3.39729e+06	3403823	381	382	176672760	176679810	21149	21150	-1	#N/A	-1	-1	-1	-1	-1	-1	-1	-1	-1	-1	-1	-1	N/A	N/A	61.8	73.2	assembly_comparison	-	not_applicable	-	yes	-
NA12878	4297	deletion	2	2	177263959	177276851	0.986	403.39	6427	heterozygous	-1	888	967	deletion	1	403.39	2322	2.80377e+06	2.81024e+06	303	304	177263959	177276851	21232	21233	-1	deletion	1	75.86	2842	2.38483e+06	2404636	198	199	177261841	177288085	20082	20083	-1	N/A	N/A	74.5	100	assembly_comparison	assembly_comparison	not_applicable	not_applicable	yes	yes
NA12878	4298	deletion	2	2	1.80062e+08	1.80079e+08	1	467.51	15837	heterozygous	-1	890	969	deletion	1	467.51	2321	3.39616e+06	3.39673e+06	328	329	1.80062e+08	1.80079e+08	21566	21569	-1	deletion	1	27.53	8671	232879	281552	18	19	180026169	1.8009e+08	20335	20337	-1	N/A	N/A	31.9	45	assembly_comparison	assembly_comparison	not_applicable	not_applicable	yes	no
NA12878	4299	deletion	2	2	184054398	1.84093e+08	1	10.71	2842	homozygous	-1	894	-1	deletion	1	10.71	840	6.68209e+06	6.71746e+06	625	626	184054398	1.84093e+08	21994	21995	-1	#N/A	-1	-1	-1	-1	-1	-1	-1	-1	-1	-1	-1	-1	N/A	N/A	5.4	2.6	assembly_comparison	-	not_applicable	-	yes	-
NA12878	4300	deletion	2	2	184081897	184122452	1	43.03	5855	heterozygous	-1	-1	971	#N/A	-1	-1	-1	-1	-1	-1	-1	-1	-1	-1	-1	-1	deletion	1	43.03	1531	2.95508e+06	2.98978e+06	192	193	184081897	184122452	20657	20658	-1	N/A	N/A	5.9	10	-	assembly_comparison	-	not_applicable	-	yes
NA12878	4301	deletion	2	2	194683916	194700074	0.986	70.77	9219	homozygous	-1	896	973	deletion	1	40.78	2070	3.90499e+06	3911917	392	393	194683916	194700074	23102	23104	-1	deletion	1	70.77	3850	1.56752e+06	1.58172e+06	105	106	194677000	194700410	21495	21497	-1	N/A	N/A	79.4	95	assembly_comparison	assembly_comparison	not_applicable	not_applicable	yes	yes
NA12878	4302	deletion	2	2	196213971	196216697	0	6.08	447	homozygous	-1	-1	977	#N/A	-1	-1	-1	-1	-1	-1	-1	-1	-1	-1	-1	-1	deletion	-1	6.08	1562	552991	555270	32	33	196213971	196216697	21591	21592	-1	N/A	N/A	22.5	85	-	assembly_comparison	-	not_applicable	-	yes
NA12878	4303	deletion	2	2	204176379	204193885	1	81.53	10116	heterozygous	-1	905	-1	deletion	1	81.53	13212	7.58962e+06	7.59701e+06	773	774	204176379	204193885	24128	24130	-1	#N/A	-1	-1	-1	-1	-1	-1	-1	-1	-1	-1	-1	-1	N/A	N/A	1	0.7	assembly_comparison	-	not_applicable	-	yes	-
NA12878	4304	deletion	2	2	208348944	208359556	0.986	582.44	8125	heterozygous	-1	910	980	deletion	1	195.95	1512	3.62333e+06	3.62576e+06	437	438	208348944	208359556	24677	24679	-1	deletion	1	203.84	771	1.32174e+06	1336331	143	146	208345249	208367910	23060	23064	-1	N/A	N/A	16.7	15	assembly_comparison	assembly_comparison	not_applicable	not_applicable	yes	yes
NA12878	4305	deletion	2	2	208471892	208484525	0.985	57.74	2169	homozygous	-1	907	981	deletion	0.99	9.81	1511	3.83909e+06	3863982	467	468	208462429	208489278	24691	24692	-1	deletion	1	57.74	771	1.44057e+06	1450826	159	160	208471892	208484525	23080	23081	-1	N/A	N/A	88.7	100	assembly_comparison	assembly_comparison	not_applicable	not_applicable	yes	yes
NA12878	4306	deletion	2	2	209937373	209964278	0.986	100	5971	heterozygous	-1	913	983	deletion	1	20.6	3611	2.29406e+06	2.315e+06	234	235	209937373	209964278	24848	24849	-1	deletion	1	17.79	771	2.90195e+06	2.95987e+06	333	334	209929596	2.09993e+08	23287	23289	-1	N/A	N/A	27.9	45	assembly_comparison	assembly_comparison	not_applicable	not_applicable	yes	yes
NA12878	4307	deletion	2	2	212452457	2.12469e+08	0.287	1.42	627	homozygous	-1	-1	991	#N/A	-1	-1	-1	-1	-1	-1	-1	-1	-1	-1	-1	-1	deletion	0.55	1.42	772	5.4286e+06	5.44429e+06	503	504	212452457	2.12469e+08	23494	23495	-1	N/A	N/A	2.5	25	-	assembly_comparison	-	not_applicable	-	yes
NA12878	4308	deletion	2	2	212542133	212551800	0	1.63	450	homozygous	-1	-1	992	#N/A	-1	-1	-1	-1	-1	-1	-1	-1	-1	-1	-1	-1	deletion	-1	1.63	772	5.518e+06	5.52722e+06	507	508	212542133	212551800	23498	23499	-1	N/A	N/A	5.9	55	-	assembly_comparison	-	not_applicable	-	yes
NA12878	4309	deletion	2	2	215707381	215733976	0.97	1.92	1027	homozygous	-1	-1	995	#N/A	-1	-1	-1	-1	-1	-1	-1	-1	-1	-1	-1	-1	deletion	0.99	1.92	5141	1.02138e+06	1.04695e+06	115	116	215707381	215733976	23741	23744	-1	N/A	N/A	21.1	5	-	assembly_comparison	-	not_applicable	-	yes
NA12878	4310	deletion	2	2	215712579	215738401	0.287	1.29	891	homozygous	-1	-1	994	#N/A	-1	-1	-1	-1	-1	-1	-1	-1	-1	-1	-1	-1	deletion	0.55	1.29	5142	964833	989765	100	101	215712579	215738401	23742	23745	-1	N/A	N/A	12.3	5	-	assembly_comparison	-	not_applicable	-	yes
NA12878	4311	deletion	2	2	217088768	217098674	0.985	97.98	2860	homozygous	-1	918	1001	deletion	1	97.98	720	4.59917e+06	4.60797e+06	423	424	217088768	217100474	25593	25594	-1	deletion	1	12.12	21531	2.05939e+06	2.08715e+06	221	222	217068101	217098674	23916	23920	-1	N/A	N/A	77.9	95	assembly_comparison	assembly_comparison	not_applicable	not_applicable	yes	yes
NA12878	4312	deletion	2	2	217089861	217097355	0.985	177.35	2947	homozygous	-1	918	996	deletion	1	97.98	720	4.59917e+06	4.60797e+06	423	424	217088768	217100474	25593	25594	-1	deletion	1	51.66	21532	2.06171e+06	2.06622e+06	229	230	217089861	217097355	23917	23919	-1	N/A	N/A	77.9	95	assembly_comparison	assembly_comparison	not_applicable	not_applicable	yes	yes
NA12878	4313	deletion	2	2	217955329	217959844	1	19.2	1315	homozygous	-1	919	998	deletion	0.99	19.2	720	5.46266e+06	5472360	540	541	217955329	2.17966e+08	25727	25729	-1	deletion	0.99	5.44	21532	1.20093e+06	1.22193e+06	134	137	217937548	217959844	24020	24023	-1	N/A	N/A	3.9	10	assembly_comparison	assembly_comparison	not_applicable	not_applicable	yes	yes
NA12878	4314	deletion	2	2	217955329	217959844	1	19.2	1315	homozygous	-1	919	1002	deletion	0.99	19.2	720	5.46266e+06	5472360	540	541	217955329	2.17966e+08	25727	25729	-1	deletion	0.99	13.15	21531	1.20005e+06	1.20522e+06	129	130	2.17953e+08	217959844	24021	24023	-1	N/A	N/A	3.9	10	assembly_comparison	assembly_comparison	not_applicable	not_applicable	yes	yes
NA12878	4315	deletion	2	2	220041287	220061626	1	61.91	3666	homozygous	-1	-1	1010	#N/A	-1	-1	-1	-1	-1	-1	-1	-1	-1	-1	-1	-1	deletion	1	61.91	6612	888043	904716	121	122	220041287	220061626	24312	24315	-1	N/A	N/A	25.5	40	-	assembly_comparison	-	not_applicable	-	yes
NA12878	4316	deletion	2	2	220041287	220058524	1	83.31	3670	homozygous	-1	-1	1007	#N/A	-1	-1	-1	-1	-1	-1	-1	-1	-1	-1	-1	-1	deletion	1	83.31	6611	888994	902561	122	123	220041287	220058524	24312	24314	-1	N/A	N/A	25.5	40	-	assembly_comparison	-	not_applicable	-	yes
NA12878	4317	deletion	2	2	223755193	223763322	0.985	85.76	2431	homozygous	-1	923	1014	deletion	1	85.76	250	7.40764e+06	7.41567e+06	797	798	223755193	223765672	26498	26499	-1	deletion	1	32.56	2141	3.19422e+06	3.2098e+06	340	341	223745326	223763322	24770	24771	-1	N/A	N/A	92.2	95	assembly_comparison	assembly_comparison	not_applicable	not_applicable	yes	yes
NA12878	4318	deletion	2	2	223755193	223765672	0.985	85.76	2393	homozygous	-1	923	1012	deletion	1	85.76	250	7.40764e+06	7.41567e+06	797	798	223755193	223765672	26498	26499	-1	deletion	1	5.91	2142	3.17804e+06	3.21669e+06	326	327	223731784	223772769	24769	24772	-1	N/A	N/A	92.2	95	assembly_comparison	assembly_comparison	not_applicable	not_applicable	yes	yes
NA12878	4319	deletion	2	2	227325924	227340428	0.5	4.5	834	homozygous	-1	-1	1015	#N/A	-1	-1	-1	-1	-1	-1	-1	-1	-1	-1	-1	-1	deletion	0.88	4.5	3181	103695	117365	10	11	227325924	227340428	25199	25200	-1	N/A	N/A	79.9	80	-	assembly_comparison	-	not_applicable	-	yes
NA12878	4320	deletion	2	2	232684741	2.32735e+08	0.986	31.77	6560	heterozygous	-1	927	1037	deletion	1	29.1	5011	1.24651e+06	1.29466e+06	155	156	232684741	232739336	27563	27564	-1	deletion	1	10.4	932	5.60494e+06	5650976	832	838	232682519	2.32735e+08	25915	25921	-1	N/A	N/A	24.5	25	assembly_comparison	assembly_comparison	not_applicable	not_applicable	yes	yes
NA12878	4321	deletion	2	2	233318340	233333883	0.287	1.77	635	heterozygous	-1	931	-1	deletion	0.55	1.77	5012	651299	666207	79	80	233318340	233333883	27649	27650	-1	#N/A	-1	-1	-1	-1	-1	-1	-1	-1	-1	-1	-1	-1	N/A	N/A	9.8	0.7	assembly_comparison	-	not_applicable	-	yes	-
NA12878	4322	deletion	2	2	234003697	2.34054e+08	1	186.45	44080	homozygous	-1	-1	1039	#N/A	-1	-1	-1	-1	-1	-1	-1	-1	-1	-1	-1	-1	deletion_nbase	1	186.45	932	4.33022e+06	4336560	665	667	234003697	2.34054e+08	26129	26130	-1	N/A	N/A	37.7	100	-	assembly_comparison	-	not_applicable	-	yes
NA12878	4323	deletion	2	2	234885974	234888620	0	2.3	296	homozygous	-1	933	-1	deletion	-1	2.3	10430	165194	167544	21	22	234885974	234888620	27847	27848	-1	#N/A	-1	-1	-1	-1	-1	-1	-1	-1	-1	-1	-1	-1	N/A	N/A	3.9	5.2	assembly_comparison	-	not_applicable	-	yes	-
NA12878	4324	deletion	2	2	235546804	2.35562e+08	1	41.62	3071	heterozygous	-1	-1	1032	#N/A	-1	-1	-1	-1	-1	-1	-1	-1	-1	-1	-1	-1	deletion	1	41.62	931	2.81676e+06	2.82888e+06	448	449	235546804	2.35562e+08	26376	26378	-1	N/A	N/A	79.9	95	-	assembly_comparison	-	not_applicable	-	yes
NA12878	4325	deletion	2	2	238448561	238459162	1	8.09	1211	homozygous	-1	939	1048	deletion	0.99	8.09	2120	1.69092e+06	1.70701e+06	216	217	238448561	238465860	28403	28404	-1	deletion	0.98	2.2	11730	52211.2	81479.5	13	18	238428684	238459162	26879	26884	-1	N/A	N/A	59.8	60	assembly_comparison	assembly_comparison	not_applicable	not_applicable	yes	yes
NA12878	4326	deletion	2	2	239800930	239832337	1	143.92	11628	homozygous	-1	942	1053	deletion_nbase	1	35.88	2120	305206	372467	43	49	239774846	2.39853e+08	28591	28597	-1	deletion_nbase	1	143.92	5832	1.0102e+06	1.02932e+06	182	186	239800930	239832337	27149	27150	-1	N/A	N/A	97.1	100	assembly_comparison	assembly_comparison	not_applicable	not_applicable	yes	yes
NA12878	4327	deletion	2	2	240148310	240154705	-1	1.43	489	homozygous	-1	943	-1	deletion	-1	1.43	2120	3797.7	9704	2	3	240148310	240154705	28646	28647	-1	#N/A	-1	-1	-1	-1	-1	-1	-1	-1	-1	-1	-1	-1	N/A	N/A	2.9	1.3	assembly_comparison	-	not_applicable	-	yes	-
NA12878	4328	deletion	2	2	240155407	240156603	-1	2.48	384	heterozygous	-1	-1	1059	#N/A	-1	-1	-1	-1	-1	-1	-1	-1	-1	-1	-1	-1	deletion	-1	2.48	5831	1.35565e+06	1.35646e+06	266	267	240155407	240156603	27223	27224	-1	N/A	N/A	2.9	0	-	assembly_comparison	-	not_applicable	-	yes
NA12878	4329	deletion	2	2	240782603	240810561	1	106.85	17615	homozygous	-1	962	1065	deletion_nbase	1	106.85	3102	2.32449e+06	2.34385e+06	313	314	240782603	240819677	28763	28764	-1	deletion_nbase	1	59.92	7362	605191	621292	101	103	240776950	240810561	27372	27373	-1	N/A	N/A	95.6	100	assembly_comparison	assembly_comparison	not_applicable	not_applicable	yes	yes
NA12878	4331	deletion	2	2	241095504	2.411e+08	0	2.49	363	heterozygous	-1	-1	1066	#N/A	-1	-1	-1	-1	-1	-1	-1	-1	-1	-1	-1	-1	deletion	-1	2.49	7362	316390	320592	53	54	241095504	2.411e+08	27422	27423	-1	N/A	N/A	4.4	25	-	assembly_comparison	-	not_applicable	-	yes
NA12878	4333	deletion	2	2	241780447	241785007	0.5	10.79	587	heterozygous	-1	951	1077	deletion	0.9	10.79	3101	1.36217e+06	1.36614e+06	178	179	241780447	241785007	28932	28933	-1	deletion	0.9	3.6	8011	136547	145795	36	37	241778937	241788767	27577	27578	-1	N/A	N/A	30.4	55	assembly_comparison	assembly_comparison	not_applicable	not_applicable	yes	yes
NA12878	4334	deletion	2	2	2.4269e+08	242718881	0.98	2.62	1113	heterozygous	-1	-1	1093	#N/A	-1	-1	-1	-1	-1	-1	-1	-1	-1	-1	-1	-1	deletion	0.98	2.62	11681	415027	442399	83	86	2.4269e+08	242718881	27818	27822	-1	N/A	N/A	59.3	90	-	assembly_comparison	-	not_applicable	-	yes
NA12878	4335	deletion	2	2	242699132	242710202	1	25.64	1544	heterozygous	-1	968	1103	deletion	0.99	25.64	3102	424917	434562	51	52	242699132	242710202	29066	29067	-1	deletion	0.93	1.14	11771	411440	458942	78	86	2.4267e+08	242718881	27805	27822	-1	N/A	N/A	69.1	90	assembly_comparison	assembly_comparison	not_applicable	not_applicable	yes	yes
NA12878	4336	deletion	2	2	242701718	2.42719e+08	0.98	2.25	1903	heterozygous	-1	-1	1104	#N/A	-1	-1	-1	-1	-1	-1	-1	-1	-1	-1	-1	-1	deletion	0.98	2.25	11771	411440	426700	78	79	242701718	2.42719e+08	27820	27822	-1	N/A	N/A	71.6	90	-	assembly_comparison	-	not_applicable	-	yes
NA12878	4337	deletion	2	2	2.42744e+08	242751246	1	64.64	1764	unknown	-1	969	1094	deletion	0.99	29.82	3102	381110	391463	45	46	242743735	242755714	29072	29073	-1	deletion	0.99	9.06	11681	384570	389868	76	77	2.42744e+08	242751246	27828	27830	-1	N/A	N/A	51	70	assembly_comparison	assembly_comparison	not_applicable	not_applicable	yes	yes
NA12878	4338	deletion	2	2	2.42744e+08	242766464	1	4.54	2431	heterozygous	-1	-1	1105	#N/A	-1	-1	-1	-1	-1	-1	-1	-1	-1	-1	-1	-1	deletion	1	4.54	11771	366334	386323	66	73	2.42744e+08	242766464	27828	27835	-1	N/A	N/A	62.7	80	-	assembly_comparison	-	not_applicable	-	yes
NA12878	4339	deletion	2	2	242756289	242766464	1	21.87	1396	heterozygous	-1	956	1108	deletion	0.99	5.46	3101	369540	393827	47	49	242743735	242769483	29072	29074	-1	deletion	0.99	6.31	11772	372067	380910	65	67	242756289	242766464	27832	27835	-1	N/A	N/A	36.8	60	assembly_comparison	assembly_comparison	not_applicable	not_applicable	yes	yes
NA12878	4340	deletion	2	2	242757559	242766464	1	18.88	1403	heterozygous	-1	956	1099	deletion	0.99	5.46	3101	369540	393827	47	49	242743735	242769483	29072	29074	-1	deletion	0.99	8.06	11682	371689	379249	70	72	242757559	242766464	27833	27835	-1	N/A	N/A	36.8	60	assembly_comparison	assembly_comparison	not_applicable	not_applicable	yes	yes
NA12878	4341	deletion	2	2	242757559	242761492	-1	1.63	374	heterozygous	-1	-1	1095	#N/A	-1	-1	-1	-1	-1	-1	-1	-1	-1	-1	-1	-1	deletion	-1	1.63	11681	374723	378282	72	73	242757559	242761492	27833	27834	-1	N/A	N/A	2.5	5	-	assembly_comparison	-	not_applicable	-	yes
NA12878	4342	deletion	2	2	242928564	242953928	1	4.94	1430	heterozygous	-1	972	1097	deletion	0.98	4.08	3102	179243	203839	20	25	242928564	2.42954e+08	29093	29098	-1	deletion	0.98	4.94	11681	179321	205136	23	25	242926561	242953928	27884	27887	-1	N/A	N/A	24	50	assembly_comparison	assembly_comparison	not_applicable	not_applicable	yes	yes
NA12878	4343	deletion	2	2	242977438	242993373	0.568	2.89	858	heterozygous	-1	-1	1110	#N/A	-1	-1	-1	-1	-1	-1	-1	-1	-1	-1	-1	-1	deletion	0.85	2.89	11772	141248	156325	14	15	242977438	242993373	27893	27894	-1	N/A	N/A	7.4	15	-	assembly_comparison	-	not_applicable	-	yes
NA12878	4344	deletion	2	2	243022992	243030458	0.5	4.77	865	heterozygous	-1	-1	1102	#N/A	-1	-1	-1	-1	-1	-1	-1	-1	-1	-1	-1	-1	deletion	0.88	4.77	11682	104068	110669	10	11	243022992	243030458	27899	27900	-1	N/A	N/A	7.4	20	-	assembly_comparison	-	not_applicable	-	yes
NA12878	4345	deletion	3	3	171595	188793	0.287	1.88	707	homozygous	-1	-1	1112	#N/A	-1	-1	-1	-1	-1	-1	-1	-1	-1	-1	-1	-1	deletion	0.55	1.88	13111	127345	143835	13	14	171595	188793	14	15	-1	N/A	N/A	42.6	85	-	assembly_comparison	-	not_applicable	-	yes
NA12878	4346	deletion	3	3	225919	235790	0.986	21.02	5683	homozygous	-1	973	1113	deletion	1	16.71	2721	3.23826e+06	3.2425e+06	352	353	225919	235790	12	13	-1	deletion	1	21.02	13111	179593	188110	16	17	224532	238778	17	20	-1	N/A	N/A	31.9	40	assembly_comparison	assembly_comparison	not_applicable	not_applicable	yes	yes
NA12878	4347	deletion	3	3	225919	234340	0.986	21.04	5697	homozygous	-1	973	1115	deletion	1	16.71	2721	3.23826e+06	3.2425e+06	352	353	225919	235790	12	13	-1	deletion	1	21.03	13112	180077	184126	16	17	224532	234340	17	19	-1	N/A	N/A	31.9	40	assembly_comparison	assembly_comparison	not_applicable	not_applicable	yes	yes
NA12878	4348	deletion	3	3	3869936	3874784	0	2.85	364	homozygous	-1	983	-1	deletion	-1	2.85	4560	405586	410071	50	51	3869936	3874784	453	454	-1	#N/A	-1	-1	-1	-1	-1	-1	-1	-1	-1	-1	-1	-1	N/A	N/A	24	8.5	assembly_comparison	-	not_applicable	-	yes	-
NA12878	4349	deletion	3	3	4065498	4070016	0.985	46.22	2581	homozygous	-1	984	1119	deletion	1	33.11	4560	600594	617424	74	77	4065498	4084895	483	485	-1	deletion	1	16.17	12690	163833	167369	13	14	4063885	4070016	392	393	-1	N/A	N/A	97.5	100	assembly_comparison	assembly_comparison	not_applicable	not_applicable	yes	yes
NA12878	4350	deletion	3	3	6644882	6659806	0.985	165.25	4296	heterozygous	-1	985	1122	deletion	1	121.65	4201	859758	870141	91	93	6644882	6659806	810	813	-1	deletion	1	22.63	1281	2413644	2.44785e+06	256	259	6643075	6681333	677	680	-1	N/A	N/A	14.2	30	assembly_comparison	assembly_comparison	not_applicable	not_applicable	yes	yes
NA12878	4351	deletion	3	3	7346074	7350311	0	1.04	270	heterozygous	-1	986	-1	deletion	-1	1.04	4201	168191	172158	19	20	7346074	7350311	888	889	-1	#N/A	-1	-1	-1	-1	-1	-1	-1	-1	-1	-1	-1	-1	N/A	N/A	16.7	9.8	assembly_comparison	-	not_applicable	-	yes	-
NA12878	4352	deletion	3	3	8.72026e+06	8723179	0.947	5.78	558	heterozygous	-1	987	1126	deletion	0.87	5.78	3530	403838	409883	64	65	8716642	8723219	1094	1096	-1	deletion	0.85	2.67	1282	4.49052e+06	4.49286e+06	410	411	8.72026e+06	8723179	853	855	-1	N/A	N/A	53.9	75	assembly_comparison	assembly_comparison	not_applicable	not_applicable	yes	yes
NA12878	4353	deletion	3	3	11096408	11121831	0.985	24.67	3991	heterozygous	-1	996	1128	deletion	1	18.13	4342	202811	241086	35	42	11096408	11138689	1435	1443	-1	deletion	1	24.67	26211	1.99039e+06	2022327	318	319	11085923	11121831	1287	1288	-1	N/A	N/A	11.8	20	assembly_comparison	assembly_comparison	not_applicable	not_applicable	yes	yes
NA12878	4354	deletion	3	3	11105593	11117126	0.985	24.67	3970	heterozygous	-1	997	1128	deletion	1	22.05	4342	211886	219455	37	38	11105593	11117126	1437	1439	-1	deletion	1	24.67	26211	1.99039e+06	2022327	318	319	11085923	11121831	1287	1288	-1	N/A	N/A	11.8	20	assembly_comparison	assembly_comparison	not_applicable	not_applicable	yes	yes
NA12878	4355	deletion	3	3	13138786	13143403	1	41.18	1148	homozygous	-1	1002	1135	deletion	0.98	4.94	4870	1.61062e+06	1.6157e+06	223	224	13138786	13144972	1694	1696	-1	deletion	0.99	41.18	1571	4050417	4.05404e+06	519	520	13138593	13143403	1631	1632	-1	N/A	N/A	6.9	25	assembly_comparison	assembly_comparison	not_applicable	not_applicable	yes	yes
NA12878	4356	deletion	3	3	16237409	16241692	0.99	104.69	1817	heterozygous	-1	-1	1140	#N/A	-1	-1	-1	-1	-1	-1	-1	-1	-1	-1	-1	-1	deletion	0.99	104.69	1572	949778	952244	73	74	16237409	16241692	2143	2144	-1	N/A	N/A	21.6	25	-	assembly_comparison	-	not_applicable	-	yes
NA12878	4357	deletion	3	3	1.62376e+07	1.62405e+07	0.85	2.89	734	homozygous	-1	1005	-1	deletion	0.85	2.89	1410	3795008	3.79718e+06	389	390	1.62376e+07	1.62405e+07	2148	2150	-1	#N/A	-1	-1	-1	-1	-1	-1	-1	-1	-1	-1	-1	-1	N/A	N/A	9.3	7.2	assembly_comparison	-	not_applicable	-	yes	-
NA12878	4358	deletion	3	3	21723661	21738529	1	39.22	2216	heterozygous	-1	1014	-1	deletion	1	39.22	3642	1.6981e+06	1.71076e+06	165	166	21723661	21738529	2762	2764	-1	#N/A	-1	-1	-1	-1	-1	-1	-1	-1	-1	-1	-1	-1	N/A	N/A	6.9	5.9	assembly_comparison	-	not_applicable	-	yes	-
NA12878	4359	deletion	3	3	22086007	22105797	0.986	149.46	5559	homozygous	-1	1011	1145	deletion	1	67.97	3641	2.06301e+06	2.07733e+06	204	205	22086007	22105797	2810	2812	-1	deletion	1	44.24	16471	4.89613e+06	4.92898e+06	389	390	22075714	22114209	2660	2661	-1	N/A	N/A	51	70	assembly_comparison	assembly_comparison	not_applicable	not_applicable	yes	yes
NA12878	4360	deletion	3	3	2.50214e+07	2.5057e+07	0.94	1.23	1393	heterozygous	-1	1016	-1	deletion	0.94	1.23	481	6359921	6394041	708	709	2.50214e+07	2.5057e+07	3178	3180	-1	#N/A	-1	-1	-1	-1	-1	-1	-1	-1	-1	-1	-1	-1	N/A	N/A	41.7	28.8	assembly_comparison	-	not_applicable	-	yes	-
NA12878	4361	deletion	3	3	26444000	26453760	1	22.1	1210	heterozygous	-1	1019	1153	deletion	0.99	22.1	12182	4.96229e+06	4970749	547	548	26444000	26453760	3361	3362	-1	deletion	0.98	1.78	82	9.25329e+06	9.28244e+06	711	713	26438213	26468484	3029	3030	-1	N/A	N/A	43.6	45	assembly_comparison	assembly_comparison	not_applicable	not_applicable	yes	yes
NA12878	4362	deletion	3	3	27867863	27900305	0	3.85	282	heterozygous	-1	1020	-1	deletion	-1	3.85	12182	3.51504e+06	3.5472e+06	379	382	27867863	27900305	3546	3549	-1	#N/A	-1	-1	-1	-1	-1	-1	-1	-1	-1	-1	-1	-1	N/A	N/A	0	0	assembly_comparison	-	not_applicable	-	yes	-
NA12878	4363	deletion	3	3	32100570	32111349	0.986	406.14	5776	heterozygous	-1	1027	1154	deletion	1	86.23	331	683949	695475	64	65	32099076	32116376	4030	4031	-1	deletion	1	406.14	322	3.33423e+06	3.33923e+06	282	283	32100570	32111349	3521	3523	-1	N/A	N/A	61.8	60	assembly_comparison	assembly_comparison	not_applicable	not_applicable	yes	yes
NA12878	4364	deletion	3	3	32802689	32814843	1	15.79	1221	heterozygous	-1	1029	-1	deletion	0.99	15.79	331	1.38509e+06	1.39602e+06	130	131	32802689	32814843	4104	4105	-1	#N/A	-1	-1	-1	-1	-1	-1	-1	-1	-1	-1	-1	-1	N/A	N/A	77	68	assembly_comparison	-	not_applicable	-	yes	-
NA12878	4365	deletion	3	3	38325702	38326765	0	2.23	289	homozygous	-1	1026	-1	deletion	-1	2.23	12032	6.92534e+06	6926115	699	700	38325702	38326765	4756	4757	-1	#N/A	-1	-1	-1	-1	-1	-1	-1	-1	-1	-1	-1	-1	N/A	N/A	0	0	assembly_comparison	-	not_applicable	-	yes	-
NA12878	4366	deletion	3	3	4.28274e+07	42844283	0.985	13.36	2286	homozygous	-1	1046	1168	deletion	1	10.43	8040	410086	424763	54	55	4.28274e+07	42844283	5387	5388	-1	deletion	1	13.35	5940	115214	141436	16	17	42818475	42847098	4737	4738	-1	N/A	N/A	92.2	95	assembly_comparison	assembly_comparison	not_applicable	not_applicable	yes	yes
NA12878	4367	deletion	3	3	45602880	45612065	0	1.49	427	homozygous	-1	-1	1177	#N/A	-1	-1	-1	-1	-1	-1	-1	-1	-1	-1	-1	-1	deletion	-1	1.49	7971	349217	357976	44	45	45602880	45612065	5121	5123	-1	N/A	N/A	25	40	-	assembly_comparison	-	not_applicable	-	yes
NA12878	4368	deletion	3	3	6.51863e+07	65217717	1	20.96	25959	heterozygous	-1	1062	-1	deletion	1	20.96	8401	140516	146023	17	18	6.51863e+07	65217717	8277	8283	-1	#N/A	-1	-1	-1	-1	-1	-1	-1	-1	-1	-1	-1	-1	N/A	N/A	7.4	5.9	assembly_comparison	-	not_applicable	-	yes	-
NA12878	4369	deletion	3	3	66163722	66271695	1	152.02	64485	homozygous	-1	1067	1200	deletion_nbase	1	56.21	2232	365301	417158	40	41	66158488	6.62748e+07	8407	8408	-1	deletion_nbase	1	152.02	51	1.21766e+07	1.22201e+07	1145	1148	66163722	66271695	7998	7999	-1	N/A	N/A	90.2	100	assembly_comparison	assembly_comparison	not_applicable	not_applicable	yes	yes
NA12878	4370	deletion	3	3	67479930	67503052	0.985	25.25	3173	heterozygous	-1	1068	1207	deletion	1	25.25	2232	1.62315e+06	1.6431e+06	192	193	67479930	67503052	8571	8573	-1	deletion	1	7.45	52	1.09156e+07	1.09632e+07	1032	1035	67473623	67524461	8128	8133	-1	N/A	N/A	76.5	90	assembly_comparison	assembly_comparison	not_applicable	not_applicable	yes	yes
NA12878	4371	deletion	3	3	68633984	68660412	0.986	85.71	5511	heterozygous	-1	1065	1209	deletion	1	85.71	2231	2.77885e+06	2799845	299	300	68633984	68660412	8688	8689	-1	deletion	1	67.55	52	9.78074e+06	9.80581e+06	952	953	68632049	68662704	8220	8221	-1	N/A	N/A	40.2	55	assembly_comparison	assembly_comparison	not_applicable	not_applicable	yes	yes
NA12878	4372	deletion	3	3	68738911	68750554	0.986	417.4	8202	heterozygous	-1	1066	1210	deletion	1	169.65	2231	2.87342e+06	2882250	310	312	68734065	68751111	8699	8703	-1	deletion	1	417.4	52	9701117	9.70457e+06	944	945	68738911	68750554	8228	8231	-1	N/A	N/A	69.1	85	assembly_comparison	assembly_comparison	not_applicable	not_applicable	no	yes
NA12878	4373	deletion	3	3	76776975	76785214	0	2.1	440	heterozygous	-1	-1	1216	#N/A	-1	-1	-1	-1	-1	-1	-1	-1	-1	-1	-1	-1	deletion	-1	2.1	52	1.65129e+06	1.65908e+06	157	158	76776975	76785214	9080	9081	-1	N/A	N/A	41.2	65	-	assembly_comparison	-	not_applicable	-	yes
NA12878	4374	deletion	3	3	83837803	83862375	0.985	16.55	2326	homozygous	-1	1075	1220	deletion	1	16.55	181	6.84754e+06	6.87027e+06	609	613	8.38373e+07	83862375	10326	10328	-1	deletion	1	5.38	1692	4.04013e+06	4.08031e+06	300	301	83837803	83880302	9690	9691	-1	N/A	N/A	84.8	80	assembly_comparison	assembly_comparison	not_applicable	not_applicable	yes	yes
NA12878	4375	deletion	3	3	83850560	83862375	0.985	60.2	2289	homozygous	-1	1086	1220	deletion	1	60.2	182	6.83006e+06	6.83962e+06	613	615	83850560	83862375	10327	10328	-1	deletion	1	5.38	1692	4.04013e+06	4.08031e+06	300	301	83837803	83880302	9690	9691	-1	N/A	N/A	84.8	80	assembly_comparison	assembly_comparison	not_applicable	not_applicable	yes	yes
NA12878	4376	deletion	3	3	89494937	8.95172e+07	1	42.68	6438	heterozygous	-1	1084	-1	deletion	1	42.68	181	1166165	1.18202e+06	87	88	89494937	8.95172e+07	10898	10901	-1	#N/A	-1	-1	-1	-1	-1	-1	-1	-1	-1	-1	-1	-1	N/A	N/A	16.7	8.5	assembly_comparison	-	not_applicable	-	yes	-
NA12878	4377	deletion	3	3	95114323	95119767	0	3.01	387	homozygous	-1	1097	-1	deletion	-1	3.01	5841	396196	401254	43	44	95114323	95119767	11163	11164	-1	#N/A	-1	-1	-1	-1	-1	-1	-1	-1	-1	-1	-1	-1	N/A	N/A	19.1	18.3	assembly_comparison	-	not_applicable	-	yes	-
NA12878	4378	deletion	3	3	95451988	95477644	1	15.41	2320	heterozygous	-1	-1	1234	#N/A	-1	-1	-1	-1	-1	-1	-1	-1	-1	-1	-1	-1	deletion	1	15.41	512	5.32585e+06	5.34919e+06	395	396	95451988	95477644	10352	10353	-1	N/A	N/A	24	55	-	assembly_comparison	-	not_applicable	-	yes
NA12878	4379	deletion	3	3	98552238	98561848	0.8	3.61	558	heterozygous	-1	1107	-1	deletion	0.9	3.61	1122	120206	129257	14	15	98552238	98561848	11505	11506	-1	#N/A	-1	-1	-1	-1	-1	-1	-1	-1	-1	-1	-1	-1	N/A	N/A	12.7	6.5	assembly_comparison	-	not_applicable	-	yes	-
NA12878	4380	deletion	3	3	9.88981e+07	98902736	0.985	86.44	3268	heterozygous	-1	1099	1236	deletion	1	63.54	1121	458113	469719	46	47	98891196	98906049	11545	11546	-1	deletion	1	26.63	512	1.90144e+06	1902761	153	154	9.88981e+07	98902736	10616	10618	-1	N/A	N/A	73	75	assembly_comparison	assembly_comparison	not_applicable	not_applicable	yes	yes
NA12878	4381	deletion	3	3	98898127	98951827	0.986	60.44	9051	heterozygous	-1	1108	1232	deletion	1	46.11	1122	458825	510795	46	50	98891196	98952174	11545	11549	-1	deletion	1	60.44	511	991626	1.03623e+06	77	81	98898127	98951827	10616	10622	-1	N/A	N/A	17.2	40	assembly_comparison	assembly_comparison	not_applicable	not_applicable	yes	yes
NA12878	4382	deletion	3	3	99615504	99635629	0.287	1.91	804	heterozygous	-1	1100	-1	deletion	0.55	1.91	1121	1.17983e+06	1.19915e+06	118	119	99615504	99635629	11625	11626	-1	#N/A	-1	-1	-1	-1	-1	-1	-1	-1	-1	-1	-1	-1	N/A	N/A	17.6	4.6	assembly_comparison	-	not_applicable	-	yes	-
NA12878	4383	deletion	3	3	104270863	104280108	0	10.46	832	heterozygous	-1	1106	-1	deletion	0.9	10.46	1121	5.84859e+06	5.85701e+06	556	558	104270863	104280108	12106	12107	-1	#N/A	-1	-1	-1	-1	-1	-1	-1	-1	-1	-1	-1	-1	N/A	N/A	36.3	31.4	assembly_comparison	-	not_applicable	-	yes	-
NA12878	4384	deletion	3	3	111194084	111253260	1	3.23	2562	homozygous	-1	1115	-1	deletion	1	3.23	680	6.65246e+06	6.70907e+06	660	661	111194084	111253260	12867	12868	-1	#N/A	-1	-1	-1	-1	-1	-1	-1	-1	-1	-1	-1	-1	N/A	N/A	14.2	17	assembly_comparison	-	not_applicable	-	yes	-
NA12878	4385	deletion	3	3	111220196	111254182	1	34.66	4889	heterozygous	-1	-1	1246	#N/A	-1	-1	-1	-1	-1	-1	-1	-1	-1	-1	-1	-1	deletion	1	34.66	4422	272112	301209	27	29	111220196	111254182	11710	11713	-1	N/A	N/A	30.9	40	-	assembly_comparison	-	not_applicable	-	yes
NA12878	4386	deletion	3	3	112463806	112471018	0	1.49	361	homozygous	-1	1116	-1	deletion	-1	1.49	9100	432264	439115	55	56	112463806	112471018	13035	13036	-1	#N/A	-1	-1	-1	-1	-1	-1	-1	-1	-1	-1	-1	-1	N/A	N/A	69.6	65.4	assembly_comparison	-	not_applicable	-	yes	-
NA12878	4387	deletion	3	3	113849503	113856978	0	1.46	380	homozygous	-1	-1	1247	#N/A	-1	-1	-1	-1	-1	-1	-1	-1	-1	-1	-1	-1	deletion	-1	1.46	1300	2.32812e+06	2.33522e+06	218	219	113849503	113856978	11990	11991	-1	N/A	N/A	7.4	75	-	assembly_comparison	-	not_applicable	-	yes
NA12878	4388	deletion	3	3	116274508	116275952	0	4.07	384	homozygous	-1	1117	-1	deletion	-1	4.07	1090	2.83892e+06	2.83998e+06	310	311	116274508	116275952	13504	13505	-1	#N/A	-1	-1	-1	-1	-1	-1	-1	-1	-1	-1	-1	-1	N/A	N/A	4.9	2	assembly_comparison	-	not_applicable	-	yes	-
NA12878	4389	deletion	3	3	124085603	124095867	0.8	3.51	578	homozygous	-1	1119	-1	deletion	0.9	3.51	3840	931076	940762	109	110	124085603	124095867	14441	14442	-1	#N/A	-1	-1	-1	-1	-1	-1	-1	-1	-1	-1	-1	-1	N/A	N/A	51	48.4	assembly_comparison	-	not_applicable	-	yes	-
NA12878	4390	deletion	3	3	124889538	1.24894e+08	0.9	6.71	799	heterozygous	-1	1121	1256	deletion	0.9	6.71	3840	1.73277e+06	1.74204e+06	214	215	124884398	1.24894e+08	14556	14557	-1	deletion	0.9	3.49	2621	3.39065e+06	3.40699e+06	431	432	124889538	1.24907e+08	13105	13106	-1	N/A	N/A	85.8	90	assembly_comparison	assembly_comparison	not_applicable	not_applicable	yes	yes
NA12878	4391	deletion	3	3	124930588	124940089	0.5	12.23	907	heterozygous	-1	1122	1257	deletion	0.9	8.21	3840	1.77772e+06	1.78837e+06	223	224	124930161	124941685	14565	14567	-1	deletion	0.9	12.23	2621	3.35818e+06	3.36674e+06	427	428	124930588	124940089	13109	13110	-1	N/A	N/A	32.8	60	assembly_comparison	assembly_comparison	not_applicable	not_applicable	yes	no
NA12878	4392	deletion	3	3	1.29761e+08	129811778	1	196.1	43337	homozygous	-1	1128	1273	deletion	1	196.1	3090	1.65482e+06	1.66613e+06	203	207	1.29761e+08	129815760	15258	15264	-1	deletion	1	19.52	11690	113425	122260	21	23	129759553	129811778	13903	13915	-1	N/A	N/A	39.2	40	assembly_comparison	assembly_comparison	not_applicable	not_applicable	yes	yes
NA12878	4393	deletion	3	3	1.29761e+08	1.29805e+08	1	284.32	43437	homozygous	-1	1128	1263	deletion	1	196.1	3090	1.65482e+06	1.66613e+06	203	207	1.29761e+08	129815760	15258	15264	-1	deletion	1	284.32	16732	1.48998e+06	1.49144e+06	255	256	129759553	1.29805e+08	13903	13913	-1	N/A	N/A	39.2	40	assembly_comparison	assembly_comparison	not_applicable	not_applicable	yes	yes
NA12878	4394	deletion	3	3	131695877	131717274	1	67.27	3996	heterozygous	-1	-1	1270	#N/A	-1	-1	-1	-1	-1	-1	-1	-1	-1	-1	-1	-1	deletion	1	67.27	341	3.38373e+06	3.40113e+06	433	435	131695877	131717274	14111	14114	-1	N/A	N/A	39.7	55	-	assembly_comparison	-	not_applicable	-	yes
NA12878	4395	deletion	3	3	131707686	131714726	1	87.62	5008	heterozygous	-1	1130	-1	deletion	1	87.62	2671	745238	747269	71	72	131707686	131714726	15500	15501	-1	#N/A	-1	-1	-1	-1	-1	-1	-1	-1	-1	-1	-1	-1	N/A	N/A	39.7	32	assembly_comparison	-	not_applicable	-	yes	-
NA12878	4396	deletion	3	3	1.33501e+08	133520465	0.99	6.33	1235	heterozygous	-1	1132	-1	deletion	0.99	6.33	2672	1.10137e+06	1.12006e+06	148	149	1.33501e+08	133520465	15719	15720	-1	#N/A	-1	-1	-1	-1	-1	-1	-1	-1	-1	-1	-1	-1	N/A	N/A	15.7	6.5	assembly_comparison	-	not_applicable	-	yes	-
NA12878	4397	deletion	3	3	133502258	133522720	0.85	2.92	943	heterozygous	-1	-1	1272	#N/A	-1	-1	-1	-1	-1	-1	-1	-1	-1	-1	-1	-1	deletion	0.85	2.92	341	5.18799e+06	5.20751e+06	583	584	133502258	133522720	14290	14291	-1	N/A	N/A	15.7	55	-	assembly_comparison	-	not_applicable	-	yes
NA12878	4398	deletion	3	3	134653023	134677129	0.287	1.57	885	heterozygous	-1	1134	-1	deletion	0.55	1.57	4332	1.94518e+06	1.9684e+06	231	235	134653023	134677129	15895	15900	-1	#N/A	-1	-1	-1	-1	-1	-1	-1	-1	-1	-1	-1	-1	N/A	N/A	5.9	0	assembly_comparison	-	not_applicable	-	yes	-
NA12878	4399	deletion	3	3	136016265	1.36054e+08	1	34.46	4965	heterozygous	-1	1133	-1	deletion	1	34.46	4331	567734	600066	56	59	136016265	1.36054e+08	16095	16098	-1	#N/A	-1	-1	-1	-1	-1	-1	-1	-1	-1	-1	-1	-1	N/A	N/A	48	41.2	assembly_comparison	-	not_applicable	-	yes	-
NA12878	4400	deletion	3	3	137312526	137322800	1	32.46	1994	homozygous	-1	1135	1274	deletion	1	28.03	651	696957	711067	87	88	137312526	137328650	16252	16253	-1	deletion	0.99	7.43	3241	2.84472e+06	2.85694e+06	256	257	137308607	137322800	14718	14719	-1	N/A	N/A	7.8	15	assembly_comparison	assembly_comparison	not_applicable	not_applicable	yes	yes
NA12878	4401	deletion	3	3	141597414	141603273	0	1.11	307	heterozygous	-1	1152	-1	deletion	-1	1.11	652	4.98413e+06	4.98968e+06	610	611	141597414	141603273	16843	16844	-1	#N/A	-1	-1	-1	-1	-1	-1	-1	-1	-1	-1	-1	-1	N/A	N/A	2.5	0	assembly_comparison	-	not_applicable	-	yes	-
NA12878	4402	deletion	3	3	142757700	142767270	0	1.22	417	heterozygous	-1	-1	1279	#N/A	-1	-1	-1	-1	-1	-1	-1	-1	-1	-1	-1	-1	deletion	-1	1.22	2951	491306	500459	46	48	142757700	142767270	15338	15341	-1	N/A	N/A	31.4	35	-	assembly_comparison	-	not_applicable	-	yes
NA12878	4403	deletion	3	3	142763992	142767270	0	1.22	319	heterozygous	-1	-1	1282	#N/A	-1	-1	-1	-1	-1	-1	-1	-1	-1	-1	-1	-1	deletion	-1	1.22	2952	485476	488436	48	49	142763992	142767270	15340	15341	-1	N/A	N/A	31.4	35	-	assembly_comparison	-	not_applicable	-	yes
NA12878	4404	deletion	3	3	145143348	145154758	0	1.39	481	heterozygous	-1	-1	1289	#N/A	-1	-1	-1	-1	-1	-1	-1	-1	-1	-1	-1	-1	deletion	-1	1.39	532	1.90079e+06	1.91172e+06	133	134	145143348	145154758	15531	15532	-1	N/A	N/A	5.9	5	-	assembly_comparison	-	not_applicable	-	yes
NA12878	4405	deletion	3	3	146385062	146393390	0.985	159.75	4913	homozygous	-1	1141	1285	deletion	1	159.75	651	9.77399e+06	9.78579e+06	1083	1084	146376748	146393390	17361	17362	-1	deletion	1	126.18	531	3141679	3.15602e+06	223	224	146385062	146404383	15631	15632	-1	N/A	N/A	71.6	80	assembly_comparison	assembly_comparison	not_applicable	not_applicable	yes	yes
NA12878	4406	deletion	3	3	1.48281e+08	1.48289e+08	0.985	40.29	3938	heterozygous	-1	1157	1291	deletion	1	40.29	652	1.16656e+07	1.16699e+07	1254	1255	1.48281e+08	1.48289e+08	17539	17544	-1	deletion	1	20.34	532	5.00464e+06	5.03915e+06	377	378	148252932	148291298	15793	15796	-1	N/A	N/A	81.9	80	assembly_comparison	assembly_comparison	not_applicable	not_applicable	yes	yes
NA12878	4407	deletion	3	3	152309627	152316522	1	28.66	1408	homozygous	-1	1144	1294	deletion	0.99	28.66	651	1.57003e+07	1.57096e+07	1647	1648	152305784	152316522	17985	17986	-1	deletion	0.99	19.83	6271	1.08634e+06	1.0967e+06	95	96	152309627	152321335	16212	16213	-1	N/A	N/A	88.7	95	assembly_comparison	assembly_comparison	not_applicable	not_applicable	yes	yes
NA12878	4408	deletion	3	3	154095244	154100437	0	1.48	328	heterozygous	-1	-1	1300	#N/A	-1	-1	-1	-1	-1	-1	-1	-1	-1	-1	-1	-1	deletion	-1	1.48	5171	515849	520714	42	43	154095244	154100437	16409	16410	-1	N/A	N/A	32.8	60	-	assembly_comparison	-	not_applicable	-	yes
NA12878	4409	deletion	3	3	155410804	155423967	0.287	1.08	500	heterozygous	-1	-1	1302	#N/A	-1	-1	-1	-1	-1	-1	-1	-1	-1	-1	-1	-1	deletion	0.55	1.08	4612	796656	809319	78	79	155410804	155423967	16536	16537	-1	N/A	N/A	4.4	15	-	assembly_comparison	-	not_applicable	-	yes
NA12878	4410	deletion	3	3	158335577	158352626	0.568	2.96	814	homozygous	-1	-1	1304	#N/A	-1	-1	-1	-1	-1	-1	-1	-1	-1	-1	-1	-1	deletion	0.85	2.96	3530	1.04981e+06	1066048	82	83	158335577	158352626	16809	16810	-1	N/A	N/A	30.4	40	-	assembly_comparison	-	not_applicable	-	yes
NA12878	4411	deletion	3	3	159451556	159469765	1	6.83	2006	heterozygous	-1	-1	1313	#N/A	-1	-1	-1	-1	-1	-1	-1	-1	-1	-1	-1	-1	deletion	1	6.83	2332	54419.3	70622.2	6	7	159451556	159469765	16903	16905	-1	N/A	N/A	1	5	-	assembly_comparison	-	not_applicable	-	yes
NA12878	4412	deletion	3	3	162404578	162409921	0	1.18	299	homozygous	-1	1166	-1	deletion	-1	1.18	742	4.13509e+06	4.14014e+06	341	342	162404578	162409921	19187	19188	-1	#N/A	-1	-1	-1	-1	-1	-1	-1	-1	-1	-1	-1	-1	N/A	N/A	47.5	45.1	assembly_comparison	-	not_applicable	-	yes	-
NA12878	4413	deletion	3	3	162447228	162450986	0.5	22	811	heterozygous	-1	1167	1306	deletion	0.9	3.22	742	4.0909e+06	4.10628e+06	339	340	162438676	162454855	19189	19191	-1	deletion	0.9	22	2331	3.05758e+06	3.06052e+06	253	254	162447228	162450986	17186	17187	-1	N/A	N/A	5.9	10	assembly_comparison	assembly_comparison	not_applicable	not_applicable	yes	yes
NA12878	4414	deletion	3	3	162501463	162640228	1	455.23	119554	heterozygous	-1	1168	1307	deletion	1	455.23	742	3.89961e+06	4.04442e+06	326	334	162501463	162771252	19197	19221	-1	deletion	1	350.46	2331	3.09906e+06	3135462	260	261	1.6249e+08	162640228	17193	17200	-1	N/A	N/A	37.7	28.1	assembly_comparison	assembly_comparison	not_applicable	not_applicable	no	yes
NA12878	4415	deletion	3	3	162525510	1.62553e+08	1	467.04	19705	heterozygous	-1	1170	1314	deletion	1	467.04	741	4.10668e+06	4.11455e+06	336	337	162525510	1.62553e+08	19199	19203	-1	deletion	1	110.09	2332	3.09188e+06	3.1508e+06	262	264	1.6249e+08	162568418	17193	17197	-1	N/A	N/A	30.4	40	assembly_comparison	assembly_comparison	not_applicable	not_applicable	yes	yes
NA12878	4416	deletion	3	3	162689204	162771252	1	30.93	10366	heterozygous	-1	1171	1315	deletion	1	19.97	741	3.89936e+06	3.98819e+06	320	324	162671680	162771252	19215	19221	-1	deletion	1	30.93	2332	3.27169e+06	3.34429e+06	270	275	162689204	162771801	17203	17208	-1	N/A	N/A	36.8	30	assembly_comparison	assembly_comparison	not_applicable	not_applicable	no	yes
NA12878	4417	deletion	3	3	163778101	163789751	0	1.05	458	heterozygous	-1	-1	1309	#N/A	-1	-1	-1	-1	-1	-1	-1	-1	-1	-1	-1	-1	deletion	-1	1.05	2331	4261112	4.2723e+06	337	338	163778101	163789751	17279	17280	-1	N/A	N/A	0	0	-	assembly_comparison	-	not_applicable	-	yes
NA12878	4418	deletion	3	3	168734737	168740931	0	1.36	377	homozygous	-1	1174	-1	deletion	-1	1.36	280	8.41109e+06	8.4169e+06	864	865	168734737	168740931	19783	19784	-1	#N/A	-1	-1	-1	-1	-1	-1	-1	-1	-1	-1	-1	-1	N/A	N/A	12.3	2.6	assembly_comparison	-	not_applicable	-	yes	-
NA12878	4419	deletion	3	3	170036464	170048551	0.287	1.63	522	heterozygous	-1	-1	1319	#N/A	-1	-1	-1	-1	-1	-1	-1	-1	-1	-1	-1	-1	deletion	0.55	1.63	2332	1.06e+07	10611579	815	816	170036464	170048551	17781	17782	-1	N/A	N/A	0	0	-	assembly_comparison	-	not_applicable	-	yes
NA12878	4420	deletion	3	3	177292077	177299115	0.985	100.16	3012	heterozygous	-1	1178	1325	deletion	1	38.64	2851	158772	167951	26	27	177292077	1.77304e+08	20755	20757	-1	deletion	1	7.43	2021	1.0139e+06	1.03302e+06	117	119	1.77277e+08	177299115	18521	18524	-1	N/A	N/A	6.9	25	assembly_comparison	assembly_comparison	not_applicable	not_applicable	yes	yes
NA12878	4421	deletion	3	3	177381971	177394144	0.985	149.15	4209	heterozygous	-1	1179	1326	deletion	1	47.49	2851	244029	260752	35	36	177380861	177401649	20765	20767	-1	deletion	1	149.15	2021	1.11592e+06	1.12374e+06	124	125	177381971	177394144	18529	18532	-1	N/A	N/A	17.2	45	assembly_comparison	assembly_comparison	not_applicable	not_applicable	yes	yes
NA12878	4422	deletion	3	3	179653202	179656774	0	5.15	463	homozygous	-1	1181	1328	deletion	-1	5.15	2851	2.51131e+06	2516858	260	261	179651569	179657603	21016	21017	-1	deletion	-1	5.11	2022	3.39076e+06	3.3939e+06	341	342	179653202	179656774	18768	18769	-1	N/A	N/A	32.4	60	assembly_comparison	assembly_comparison	not_applicable	not_applicable	yes	yes
NA12878	4423	deletion	3	3	180073904	180097274	0.287	1.88	909	heterozygous	-1	1182	-1	deletion	0.55	1.88	2851	2.93461e+06	2.95707e+06	312	315	180073904	180097274	21071	21073	-1	#N/A	-1	-1	-1	-1	-1	-1	-1	-1	-1	-1	-1	-1	N/A	N/A	34.3	34	assembly_comparison	-	not_applicable	-	yes	-
NA12878	4424	deletion	3	3	180073904	180087590	0.287	1.72	571	heterozygous	-1	1185	-1	deletion	0.55	1.72	2852	2.94322e+06	2.95633e+06	313	314	180073904	180087590	21071	21072	-1	#N/A	-1	-1	-1	-1	-1	-1	-1	-1	-1	-1	-1	-1	N/A	N/A	14.2	15.7	assembly_comparison	-	not_applicable	-	yes	-
NA12878	4425	deletion	3	3	180905981	180919221	0.568	2.93	666	heterozygous	-1	-1	1329	#N/A	-1	-1	-1	-1	-1	-1	-1	-1	-1	-1	-1	-1	deletion	0.85	2.93	2762	2.87399e+06	2.88656e+06	332	333	180905981	180919221	18873	18874	-1	N/A	N/A	1	5	-	assembly_comparison	-	not_applicable	-	yes
NA12878	4426	deletion	3	3	186580067	186588282	0.985	197.24	4556	homozygous	-1	1192	1342	deletion	1	197.24	2951	1.74237e+06	1.7462e+06	221	222	186580067	186588282	21799	21800	-1	deletion	1	15.89	19151	2.31689e+06	2.36529e+06	236	240	186546362	186599501	19705	19709	-1	N/A	N/A	93.1	100	assembly_comparison	assembly_comparison	not_applicable	not_applicable	yes	yes
NA12878	4427	deletion	3	3	187727584	187746899	0.8	3.52	953	heterozygous	-1	1195	-1	deletion	0.9	3.52	2952	583436	601798	59	63	187727584	187746899	21980	21983	-1	#N/A	-1	-1	-1	-1	-1	-1	-1	-1	-1	-1	-1	-1	N/A	N/A	14.2	13.1	assembly_comparison	-	not_applicable	-	yes	-
NA12878	4428	deletion	3	3	188304750	188310658	0	1.22	328	homozygous	-1	-1	1343	#N/A	-1	-1	-1	-1	-1	-1	-1	-1	-1	-1	-1	-1	deletion	-1	1.22	19151	604526	610106	59	60	188304750	188310658	19897	19898	-1	N/A	N/A	26	65	-	assembly_comparison	-	not_applicable	-	yes
NA12878	4429	deletion	3	3	188501922	188512705	0.5	4.28	659	heterozygous	-1	-1	1344	#N/A	-1	-1	-1	-1	-1	-1	-1	-1	-1	-1	-1	-1	deletion	0.88	4.28	19151	402596	412720	39	40	188501922	188512705	19918	19919	-1	N/A	N/A	29.4	75	-	assembly_comparison	-	not_applicable	-	yes
NA12878	4430	deletion	3	3	189730927	189742107	0.985	87.52	3168	heterozygous	-1	1196	1347	deletion	1	87.52	6282	1.18087e+06	1.19229e+06	118	119	189730927	189745568	22247	22248	-1	deletion	1	39.27	301	8.39813e+06	8.41671e+06	1109	1113	189720421	189742107	20039	20043	-1	N/A	N/A	33.3	55	assembly_comparison	assembly_comparison	not_applicable	not_applicable	no	yes
NA12878	4431	deletion	3	3	1.89732e+08	1.89742e+08	0.985	87.52	3288	heterozygous	-1	1196	1348	deletion	1	87.52	6282	1.18087e+06	1.19229e+06	118	119	189730927	189745568	22247	22248	-1	deletion	1	39.27	301	8.39813e+06	8.40484e+06	1109	1110	1.89732e+08	1.89742e+08	20041	20043	-1	N/A	N/A	33.3	55	assembly_comparison	assembly_comparison	not_applicable	not_applicable	no	yes
NA12878	4432	deletion	3	3	190922135	190959206	0	1.59	192	homozygous	-1	-1	1345	#N/A	-1	-1	-1	-1	-1	-1	-1	-1	-1	-1	-1	-1	deletion	-1	1.59	302	2.59308e+06	2629963	268	272	190922135	190959206	20163	20166	-1	N/A	N/A	0.5	0	-	assembly_comparison	-	not_applicable	-	yes
NA12878	4433	deletion	3	3	192870506	192886752	1	286.77	10411	heterozygous	-1	1202	1346	deletion	1	198.03	2392	1.83729e+06	1.84549e+06	256	257	1.92868e+08	1.92887e+08	22602	22606	-1	deletion	1	114.41	302	676137	682264	87	88	192870506	192886752	20365	20366	-1	N/A	N/A	70.6	90	assembly_comparison	assembly_comparison	not_applicable	not_applicable	yes	yes
NA12878	4434	deletion	3	3	194036733	194041105	0.985	139.93	2194	homozygous	-1	1198	1372	deletion_nbase	1	36.5	2391	674306	687017	95	98	194036733	194051574	22793	22794	-1	deletion	1	94.93	16692	4.19471e+06	4.19788e+06	635	636	194035670	194041105	20555	20557	-1	N/A	N/A	88.7	100	assembly_comparison	assembly_comparison	not_applicable	not_applicable	yes	yes
NA12878	4435	deletion	3	3	1.94041e+08	194051574	0.985	36.5	2147	homozygous	-1	1198	1351	deletion_nbase	1	36.5	2391	674306	687017	95	98	194036733	194051574	22793	22794	-1	deletion_nbase	1	10.8	301	4.08245e+06	4.09882e+06	652	653	1.94041e+08	1.9406e+08	20557	20558	-1	N/A	N/A	88.7	100	assembly_comparison	assembly_comparison	not_applicable	not_applicable	yes	yes
NA12878	4436	deletion	3	3	1.94041e+08	1.94057e+08	0.985	13.52	2121	homozygous	-1	1205	1351	deletion_nbase	1	13.52	2392	666952	685603	90	94	194036733	1.94057e+08	22793	22797	-1	deletion_nbase	1	10.8	301	4.08245e+06	4.09882e+06	652	653	1.94041e+08	1.9406e+08	20557	20558	-1	N/A	N/A	88.7	100	assembly_comparison	assembly_comparison	not_applicable	not_applicable	yes	yes
NA12878	4437	deletion	3	3	194380875	194405892	1	13.26	2114	homozygous	-1	-1	1374	#N/A	-1	-1	-1	-1	-1	-1	-1	-1	-1	-1	-1	-1	deletion	1	13.26	16692	3.83284e+06	3.85575e+06	578	582	194380875	194405892	20615	20620	-1	N/A	N/A	67.2	85	-	assembly_comparison	-	not_applicable	-	yes
NA12878	4438	deletion	3	3	194397490	1.94401e+08	0.99	47.34	1470	homozygous	-1	1200	-1	deletion	0.99	47.34	2391	325852	327715	48	49	194397490	1.94401e+08	22851	22852	-1	#N/A	-1	-1	-1	-1	-1	-1	-1	-1	-1	-1	-1	-1	N/A	N/A	73.5	64.7	assembly_comparison	-	not_applicable	-	yes	-
NA12878	4439	deletion	3	3	194555372	1.94561e+08	0	9.68	626	heterozygous	-1	-1	1354	#N/A	-1	-1	-1	-1	-1	-1	-1	-1	-1	-1	-1	-1	deletion	0.9	9.68	301	3.58484e+06	3.5894e+06	572	573	194555372	1.94561e+08	20642	20643	-1	N/A	N/A	17.6	35	-	assembly_comparison	-	not_applicable	-	yes
NA12878	4440	deletion	3	3	195369558	195373229	0	3.15	492	heterozygous	-1	1226	1378	deletion	-1	3.15	2712	765676	769085	99	101	195369558	195373408	23004	23007	-1	deletion	0.9	3.12	16692	2.74641e+06	2749792	420	421	195369302	195373229	20784	20786	-1	N/A	N/A	3.9	25	assembly_comparison	assembly_comparison	not_applicable	not_applicable	yes	yes
NA12878	4442	deletion	3	3	195498073	195516493	0.985	14.91	3021	heterozygous	-1	1229	1380	deletion	1	12.4	2712	891398	914389	114	116	195490885	1.95517e+08	23021	23027	-1	deletion	1	14.91	16692	2.60119e+06	2.61641e+06	398	401	195498073	195516493	20807	20809	-1	N/A	N/A	14.2	13.7	assembly_comparison	assembly_comparison	not_applicable	not_applicable	yes	yes
NA12878	4443	deletion	3	3	195564819	195570054	0.5	18.89	815	heterozygous	-1	1218	1362	deletion	0.9	6.94	2711	873390	880056	121	123	195562990	1.9557e+08	23036	23038	-1	deletion	0.9	18.89	301	2.5428e+06	2.54718e+06	414	415	195564819	195570054	20821	20822	-1	N/A	N/A	15.2	50	assembly_comparison	assembly_comparison	not_applicable	not_applicable	yes	yes
NA12878	4444	deletion	3	3	195599057	195602861	0	1.52	284	heterozygous	-1	1230	-1	deletion	-1	1.52	2712	997439	1.00096e+06	131	132	195599057	195602861	23043	23044	-1	#N/A	-1	-1	-1	-1	-1	-1	-1	-1	-1	-1	-1	-1	N/A	N/A	32.8	37.9	assembly_comparison	-	not_applicable	-	yes	-
NA12878	4445	deletion	3	3	1.96918e+08	196959259	0.986	10.12	5040	heterozygous	-1	1233	1365	deletion	1	10.12	2712	2.29376e+06	2.35819e+06	237	238	196889908	196959259	23159	23162	-1	deletion	1	8.92	301	1.14221e+06	1.19026e+06	176	177	1.96918e+08	196970740	21107	21111	-1	N/A	N/A	11.8	5.9	assembly_comparison	assembly_comparison	not_applicable	not_applicable	yes	no
NA12878	4446	deletion	3	3	197630641	1.97635e+08	0	2.7	351	heterozygous	-1	1224	-1	deletion	-1	2.7	2711	2.9523e+06	2.95653e+06	324	325	197630641	1.97635e+08	23258	23259	-1	#N/A	-1	-1	-1	-1	-1	-1	-1	-1	-1	-1	-1	-1	N/A	N/A	7.4	9.8	assembly_comparison	-	not_applicable	-	yes	-
NA12878	4447	deletion	3	3	197825004	197841500	0.985	16.01	2850	heterozygous	-1	1236	1368	deletion	1	16.01	2712	3.22442e+06	3.24729e+06	342	343	197815738	197841500	23277	23278	-1	deletion	1	13.67	301	262315	276218	33	34	197825004	197841719	21276	21277	-1	N/A	N/A	52.9	70	assembly_comparison	assembly_comparison	not_applicable	not_applicable	yes	yes
NA12878	4448	deletion	4	4	735691	762656	1	12.41	2187	heterozygous	-1	1240	-1	deletion	1	12.41	1841	3.7728e+06	3.79758e+06	474	477	735691	762656	92	96	-1	#N/A	-1	-1	-1	-1	-1	-1	-1	-1	-1	-1	-1	-1	N/A	N/A	59.3	56.2	assembly_comparison	-	not_applicable	-	yes	-
NA12878	4449	deletion	4	4	735691	742399	0	17.08	856	heterozygous	-1	1253	-1	deletion	0.9	17.08	1842	3.82453e+06	3830384	481	482	735691	742399	92	93	-1	#N/A	-1	-1	-1	-1	-1	-1	-1	-1	-1	-1	-1	-1	N/A	N/A	40.7	37.3	assembly_comparison	-	not_applicable	-	yes	-
NA12878	4450	deletion	4	4	1417546	1.49064e+06	1	28.66	9040	homozygous	-1	-1	1392	#N/A	-1	-1	-1	-1	-1	-1	-1	-1	-1	-1	-1	-1	deletion_nbase	1	28.66	19801	1.43075e+06	1.49481e+06	295	304	1417546	1.49064e+06	362	364	-1	N/A	N/A	75.5	85	-	assembly_comparison	-	not_applicable	-	yes
NA12878	4451	deletion	4	4	1546221	1.54992e+06	0.5	28.01	862	homozygous	-1	1244	1393	deletion	0.9	16.33	1841	2.98461e+06	2.98994e+06	361	362	1545434	1551572	221	222	-1	deletion	0.9	28.01	19801	1.55078e+06	1.55355e+06	319	320	1546221	1.54992e+06	380	381	-1	N/A	N/A	48	75	assembly_comparison	assembly_comparison	not_applicable	not_applicable	yes	yes
NA12878	4452	deletion	4	4	1585057	1.60523e+06	0.287	1.61	766	heterozygous	-1	1259	-1	deletion	0.55	1.61	1842	2.96251e+06	2.98192e+06	361	362	1585057	1.60523e+06	225	227	-1	#N/A	-1	-1	-1	-1	-1	-1	-1	-1	-1	-1	-1	-1	N/A	N/A	12.7	9.8	assembly_comparison	-	not_applicable	-	yes	-
NA12878	4453	deletion	4	4	2391800	2402853	0.5	5.94	762	homozygous	-1	-1	1409	#N/A	-1	-1	-1	-1	-1	-1	-1	-1	-1	-1	-1	-1	deletion	0.87	5.94	3412	2.39757e+06	2.40786e+06	509	510	2391800	2402853	595	596	-1	N/A	N/A	45.6	60	-	assembly_comparison	-	not_applicable	-	yes
NA12878	4455	deletion	4	4	2546209	2.55152e+06	0	8.58	986	heterozygous	-1	-1	1417	#N/A	-1	-1	-1	-1	-1	-1	-1	-1	-1	-1	-1	-1	deletion	0.9	8.58	6751	50639.8	54966.2	14	15	2546209	2.55152e+06	637	638	-1	N/A	N/A	2	5	-	assembly_comparison	-	not_applicable	-	yes
NA12878	4456	deletion	4	4	2809809	2814165	0	1.94	333	homozygous	-1	-1	1418	#N/A	-1	-1	-1	-1	-1	-1	-1	-1	-1	-1	-1	-1	deletion	-1	1.94	6751	313718	317741	61	62	2809809	2814165	709	710	-1	N/A	N/A	2.9	25	-	assembly_comparison	-	not_applicable	-	yes
NA12878	4458	deletion	4	4	3564400	3567222	0.5	10.98	549	heterozygous	-1	1248	1419	deletion	0.9	10.98	1841	965916	969743	128	129	3562805	3567222	476	477	-1	deletion	0.88	4.35	6751	1.0683e+06	1.07463e+06	212	213	3564400	3571238	878	879	-1	N/A	N/A	16.7	55	assembly_comparison	assembly_comparison	not_applicable	not_applicable	yes	yes
NA12878	4459	deletion	4	4	4035908	4042631	0	1.02	321	homozygous	-1	1250	-1	deletion	-1	1.02	1841	488530	494932	61	62	4035908	4042631	552	553	-1	#N/A	-1	-1	-1	-1	-1	-1	-1	-1	-1	-1	-1	-1	N/A	N/A	16.2	20.3	assembly_comparison	-	not_applicable	-	yes	-
NA12878	4460	deletion	4	4	4123415	4156479	1	97.67	30140	heterozygous	-1	1251	1423	deletion	1	67.56	1841	404879	407728	51	52	4123415	4156479	562	570	-1	deletion	1	46.73	9132	553567	563520	78	79	4122656	4162674	983	989	-1	N/A	N/A	32.8	45	assembly_comparison	assembly_comparison	not_applicable	not_applicable	yes	yes
NA12878	4461	deletion	4	4	6650173	6665307	1	10.36	1423	heterozygous	-1	1269	1427	deletion	0.99	10.36	5120	92341.5	107882	11	12	6648446	6665307	955	956	-1	deletion	0.99	6.93	27192	1.20451e+06	1220425	260	264	6650173	6.66762e+06	1388	1392	-1	N/A	N/A	48.5	35	assembly_comparison	assembly_comparison	not_applicable	not_applicable	yes	yes
NA12878	4462	deletion	4	4	6.89074e+06	6.92074e+06	0.98	2.58	1619	heterozygous	-1	1273	-1	deletion	0.98	2.58	7392	139165	167540	16	17	6.89074e+06	6.92074e+06	981	984	-1	#N/A	-1	-1	-1	-1	-1	-1	-1	-1	-1	-1	-1	-1	N/A	N/A	61.3	55.6	assembly_comparison	-	not_applicable	-	yes	-
NA12878	4463	deletion	4	4	6.89335e+06	6898937	0.99	24.51	1118	heterozygous	-1	-1	1434	#N/A	-1	-1	-1	-1	-1	-1	-1	-1	-1	-1	-1	-1	deletion	0.99	24.51	27191	1.07928e+06	1.08375e+06	226	227	6.89335e+06	6898937	1448	1450	-1	N/A	N/A	10.8	10	-	assembly_comparison	-	not_applicable	-	yes
NA12878	4464	deletion	4	4	6895807	6902177	0.985	211.13	3010	heterozygous	-1	1270	1428	deletion	1	22.4	7391	145331	167270	17	18	6895807	6920736	983	984	-1	deletion	1	211.13	27192	971766	975452	210	212	6895460	6902177	1449	1452	-1	N/A	N/A	55.9	47.7	assembly_comparison	assembly_comparison	not_applicable	not_applicable	yes	yes
NA12878	4465	deletion	4	4	7384852	7390745	0	3.54	444	heterozygous	-1	-1	1429	#N/A	-1	-1	-1	-1	-1	-1	-1	-1	-1	-1	-1	-1	deletion	-1	3.54	27192	483268	488718	98	99	7384852	7390745	1586	1587	-1	N/A	N/A	10.8	15	-	assembly_comparison	-	not_applicable	-	yes
NA12878	4466	deletion	4	4	7390745	7393895	0	2.42	332	heterozygous	-1	-1	1435	#N/A	-1	-1	-1	-1	-1	-1	-1	-1	-1	-1	-1	-1	deletion	-1	2.42	27191	584168	586986	110	111	7390745	7393895	1587	1588	-1	N/A	N/A	11.8	15	-	assembly_comparison	-	not_applicable	-	yes
NA12878	4467	deletion	4	4	7479249	7488442	-1	1.07	386	homozygous	-1	1272	-1	deletion	-1	1.07	7391	725980	734788	104	105	7479249	7488442	1081	1082	-1	#N/A	-1	-1	-1	-1	-1	-1	-1	-1	-1	-1	-1	-1	N/A	N/A	1	0.7	assembly_comparison	-	not_applicable	-	yes	-
NA12878	4468	deletion	4	4	8593393	8.60358e+06	0	1.12	425	heterozygous	-1	-1	1441	#N/A	-1	-1	-1	-1	-1	-1	-1	-1	-1	-1	-1	-1	deletion	-1	1.12	6242	701559	711317	108	111	8593393	8.60358e+06	1864	1868	-1	N/A	N/A	0	0	-	assembly_comparison	-	not_applicable	-	yes
NA12878	4469	deletion	4	4	8757233	8769725	0	1.03	470	heterozygous	-1	1284	-1	deletion	-1	1.03	5072	778519	790540	113	114	8757233	8769725	1295	1296	-1	#N/A	-1	-1	-1	-1	-1	-1	-1	-1	-1	-1	-1	-1	N/A	N/A	2.9	3.9	assembly_comparison	-	not_applicable	-	yes	-
NA12878	4470	deletion	4	4	8795917	8.81953e+06	1	71.54	18196	homozygous	-1	1278	1442	deletion_nbase	1	57.26	5071	585234	596301	73	76	8.79027e+06	8.81953e+06	1299	1301	-1	deletion_nbase	1	71.54	6242	502363	509407	58	59	8795917	8821159	1919	1920	-1	N/A	N/A	98.5	100	assembly_comparison	assembly_comparison	not_applicable	not_applicable	yes	yes
NA12878	4471	deletion	4	4	9.44457e+06	9474500	0.955	5.07	24268	homozygous	-1	-1	1446	#N/A	-1	-1	-1	-1	-1	-1	-1	-1	-1	-1	-1	-1	deletion	1	5.07	8801	48308.9	53973.1	4	6	9.44457e+06	9474500	2002	2008	-1	N/A	N/A	29.4	55	-	assembly_comparison	-	not_applicable	-	yes
NA12878	4472	deletion	4	4	9951205	9959429	0.5	5.37	586	heterozygous	-1	1299	-1	deletion	0.87	5.37	7792	367080	374718	59	60	9951205	9959429	1450	1451	-1	#N/A	-1	-1	-1	-1	-1	-1	-1	-1	-1	-1	-1	-1	N/A	N/A	23	30.1	assembly_comparison	-	not_applicable	-	yes	-
NA12878	4473	deletion	4	4	10209064	1.02365e+07	1	24.54	23325	heterozygous	-1	1300	1449	deletion	1	24.54	7792	112637	116781	20	21	10209064	1.02365e+07	1492	1496	-1	deletion	1	3.77	8802	775574	799252	102	103	10191906	10238954	2112	2116	-1	N/A	N/A	64.7	56.2	assembly_comparison	assembly_comparison	not_applicable	not_applicable	yes	yes
NA12878	4474	deletion	4	4	10379012	10404084	0.986	18.71	9690	heterozygous	-1	1303	1450	deletion	1	7.96	92	1.5594e+07	1.56095e+07	1657	1658	10379012	10404084	1530	1533	-1	deletion	1	18.71	19732	120797	142335	18	19	10376395	10407674	2135	2138	-1	N/A	N/A	27	35	assembly_comparison	assembly_comparison	not_applicable	not_applicable	yes	yes
NA12878	4475	deletion	4	4	21147805	21195427	0.986	32.97	5944	heterozygous	-1	1308	1461	deletion	1	14.7	92	4.77652e+06	4.84014e+06	517	518	21138849	21208344	2806	2808	-1	deletion	1	32.97	371	4.36488e+06	4.40649e+06	394	395	21147805	21195427	3180	3182	-1	N/A	N/A	53.9	90	assembly_comparison	assembly_comparison	not_applicable	not_applicable	yes	yes
NA12878	4476	deletion	4	4	28416250	28423414	0	1.29	361	heterozygous	-1	-1	1471	#N/A	-1	-1	-1	-1	-1	-1	-1	-1	-1	-1	-1	-1	deletion	-1	1.29	202	3.50533e+06	3.51214e+06	348	349	28416250	28423414	3939	3940	-1	N/A	N/A	31.9	35	-	assembly_comparison	-	not_applicable	-	yes
NA12878	4477	deletion	4	4	29660698	29664344	0	1.38	275	homozygous	-1	1321	-1	deletion	-1	1.38	262	3.68698e+06	3.69035e+06	371	372	29660698	29664344	3780	3781	-1	#N/A	-1	-1	-1	-1	-1	-1	-1	-1	-1	-1	-1	-1	N/A	N/A	69.1	66.7	assembly_comparison	-	not_applicable	-	yes	-
NA12878	4478	deletion	4	4	31203667	31208597	-1	1.63	312	heterozygous	-1	1323	-1	deletion	-1	1.63	262	5.2296e+06	5.23422e+06	512	513	31203667	31208597	3930	3931	-1	#N/A	-1	-1	-1	-1	-1	-1	-1	-1	-1	-1	-1	-1	N/A	N/A	12.3	14.4	assembly_comparison	-	not_applicable	-	yes	-
NA12878	4479	deletion	4	4	3.1809e+07	31839557	1	144.5	12959	homozygous	-1	1316	1466	deletion_nbase	1	144.5	261	5.83753e+06	5.86622e+06	574	575	3.18085e+07	3.18502e+07	3993	3995	-1	deletion_nbase	1	66.45	201	6895691	6.91328e+06	610	612	3.1809e+07	31839557	4232	4234	-1	N/A	N/A	83.3	100	assembly_comparison	assembly_comparison	not_applicable	not_applicable	yes	yes
NA12878	4480	deletion	4	4	32829324	32845298	0.986	45.98	5803	homozygous	-1	1325	1473	deletion_nbase	1	38.8	262	6823312	6.85173e+06	659	660	32811099	32845298	4085	4086	-1	deletion_nbase	1	45.98	202	7.90025e+06	7.93342e+06	694	695	32829324	32868319	4311	4312	-1	N/A	N/A	98	100	assembly_comparison	assembly_comparison	not_applicable	not_applicable	yes	yes
NA12878	4481	deletion	4	4	32829324	32845298	0.986	45.98	5808	homozygous	-1	1317	1473	deletion_nbase	1	38.8	261	6.81909e+06	6.85564e+06	658	660	32802951	32845298	4083	4086	-1	deletion_nbase	1	45.98	202	7.90025e+06	7.93342e+06	694	695	32829324	32868319	4311	4312	-1	N/A	N/A	98	100	assembly_comparison	assembly_comparison	not_applicable	not_applicable	yes	yes
NA12878	4482	deletion	4	4	34779803	34868859	1	273.05	48927	homozygous	-1	1319	1475	deletion	1	273.05	261	8793859	8.84608e+06	846	848	34774586	34875485	4283	4288	-1	deletion	1	20.81	202	9.85291e+06	9.89279e+06	848	849	34779803	34868859	4468	4474	-1	N/A	N/A	18.1	35	assembly_comparison	assembly_comparison	not_applicable	not_applicable	yes	yes
NA12878	4483	deletion	4	4	37324215	37335111	0	1.67	479	heterozygous	-1	1329	-1	deletion	-1	1.67	5792	670318	680735	77	78	37324215	37335111	4565	4566	-1	#N/A	-1	-1	-1	-1	-1	-1	-1	-1	-1	-1	-1	-1	N/A	N/A	17.6	7.2	assembly_comparison	-	not_applicable	-	yes	-
NA12878	4484	deletion	4	4	4.45061e+07	44520538	0.971	2.72	731	homozygous	-1	1335	1482	deletion	0.85	2.12	1500	3.35727e+06	3.37415e+06	324	325	4.45061e+07	44523706	5383	5384	-1	deletion	0.85	2.72	9681	160304	174724	12	13	44505399	44520538	5599	5601	-1	N/A	N/A	82.4	95	assembly_comparison	assembly_comparison	not_applicable	not_applicable	yes	yes
NA12878	4485	deletion	4	4	46047938	46067972	0.985	15.99	2227	homozygous	-1	1337	1485	deletion	1	15.99	1500	1809272	1.83125e+06	180	181	46047938	46072137	5543	5544	-1	deletion	1	2.71	1050	1.33275e+06	1.38557e+06	92	93	46012925	46067972	5711	5712	-1	N/A	N/A	55.4	53.6	assembly_comparison	assembly_comparison	not_applicable	not_applicable	yes	yes
NA12878	4486	deletion	4	4	49119734	4.91473e+07	1	26.89	20944	homozygous	-1	1339	1487	deletion	1	17.55	4320	720390	777828	43	44	49085252	49163489	5886	5887	-1	deletion	1	26.89	1050	4.43853e+06	4.44501e+06	322	324	49119734	4.91473e+07	5969	5976	-1	N/A	N/A	55.4	70	assembly_comparison	assembly_comparison	not_applicable	not_applicable	yes	yes
NA12878	4487	deletion	4	4	4.92816e+07	49289235	1	6.4	5271	homozygous	-1	-1	1488	#N/A	-1	-1	-1	-1	-1	-1	-1	-1	-1	-1	-1	-1	deletion	1	6.4	1050	4.57899e+06	4581315	341	342	4.92816e+07	49289235	5995	5998	-1	N/A	N/A	2.5	15	-	assembly_comparison	-	not_applicable	-	yes
NA12878	4488	deletion	4	4	49295829	49515259	1	3.22	173446	homozygous	-1	1340	-1	deletion_nbase	1	3.22	8860	337151	383134	35	50	49295829	49515259	5902	5919	-1	#N/A	-1	-1	-1	-1	-1	-1	-1	-1	-1	-1	-1	-1	N/A	N/A	1.5	1.3	assembly_comparison	-	not_applicable	-	yes	-
NA12878	4490	deletion	4	4	49585522	49605066	0.985	12.53	2947	heterozygous	-1	1343	1489	deletion	1	6.95	8860	426736	470159	56	57	49558837	49605066	5925	5926	-1	deletion	1	12.53	10881	67667.2	85432.4	20	21	49585522	49606376	6022	6023	-1	N/A	N/A	27.5	70	assembly_comparison	assembly_comparison	not_applicable	not_applicable	no	yes
NA12878	4491	deletion	4	4	59736374	59794312	1	225.2	40650	homozygous	-1	1350	1502	deletion_nbase	1	42.31	821	299338	316642	29	30	59736374	59794312	6840	6841	-1	deletion_nbase	1	32.2	3581	347658	403535	21	22	59733387	59829931	6739	6740	-1	N/A	N/A	91.2	88.2	assembly_comparison	assembly_comparison	not_applicable	not_applicable	yes	no
NA12878	4492	deletion	4	4	59936660	59965848	0.986	67.53	6183	heterozygous	-1	1356	1503	deletion	1	16.32	822	119663	147594	13	14	59936660	59970753	6855	6857	-1	deletion	1	34.35	3581	497271	533502	25	26	59923413	59965848	6743	6745	-1	N/A	N/A	41.2	34.6	assembly_comparison	assembly_comparison	not_applicable	not_applicable	yes	yes
NA12878	4493	deletion	4	4	61283001	61338671	1	4.79	2845	heterozygous	-1	-1	1507	#N/A	-1	-1	-1	-1	-1	-1	-1	-1	-1	-1	-1	-1	deletion	1	4.79	3582	1.86051e+06	1913338	128	129	61283001	61338671	6850	6852	-1	N/A	N/A	39.7	70	-	assembly_comparison	-	not_applicable	-	yes
NA12878	4494	deletion	4	4	6.19277e+07	61953779	1	12.61	3082	heterozygous	-1	-1	1505	#N/A	-1	-1	-1	-1	-1	-1	-1	-1	-1	-1	-1	-1	deletion	1	12.61	3581	2.49739e+06	2.52038e+06	167	168	6.19277e+07	61953779	6894	6896	-1	N/A	N/A	48.5	75	-	assembly_comparison	-	not_applicable	-	yes
NA12878	4495	deletion	4	4	61932061	61952622	0.99	10.41	1575	homozygous	-1	1358	-1	deletion	0.99	10.41	1810	2740897	2.75988e+06	247	248	61932061	61952622	7051	7052	-1	#N/A	-1	-1	-1	-1	-1	-1	-1	-1	-1	-1	-1	-1	N/A	N/A	39.7	31.4	assembly_comparison	-	not_applicable	-	yes	-
NA12878	4496	deletion	4	4	62497578	62503369	0.5	6.13	540	homozygous	-1	-1	1508	#N/A	-1	-1	-1	-1	-1	-1	-1	-1	-1	-1	-1	-1	deletion	0.9	6.13	8610	745252	750502	58	59	62497578	62503369	6936	6937	-1	N/A	N/A	35.3	100	-	assembly_comparison	-	not_applicable	-	yes
NA12878	4497	deletion	4	4	64627646	64636970	0	1.05	390	homozygous	-1	1359	-1	deletion	-1	1.05	1810	58044.8	66979.3	3	5	64627646	64636970	7314	7315	-1	#N/A	-1	-1	-1	-1	-1	-1	-1	-1	-1	-1	-1	-1	N/A	N/A	2.9	3.9	assembly_comparison	-	not_applicable	-	yes	-
NA12878	4498	deletion	4	4	64780812	64787420	1	13.03	1001	homozygous	-1	1360	1509	deletion	0.99	11.42	9150	505294	515375	45	46	64780812	64791939	7326	7327	-1	deletion	0.9	12.82	9430	208860	217371	16	17	64777953	64787420	7103	7104	-1	N/A	N/A	73	90	assembly_comparison	assembly_comparison	not_applicable	not_applicable	yes	yes
NA12878	4499	deletion	4	4	64839500	64876070	0	1.15	161	homozygous	-1	-1	1510	#N/A	-1	-1	-1	-1	-1	-1	-1	-1	-1	-1	-1	-1	deletion	-1	1.15	9430	120337	156746	8	12	64839500	64876070	7109	7112	-1	N/A	N/A	0	0	-	assembly_comparison	-	not_applicable	-	yes
NA12878	4500	deletion	4	4	66342777	66354848	0	1.06	470	homozygous	-1	-1	1511	#N/A	-1	-1	-1	-1	-1	-1	-1	-1	-1	-1	-1	-1	deletion	-1	1.06	17002	708709	720311	48	49	66342777	66354848	7212	7213	-1	N/A	N/A	3.4	35	-	assembly_comparison	-	not_applicable	-	yes
NA12878	4501	deletion	4	4	66636344	66643090	0	1.22	333	homozygous	-1	1362	-1	deletion	-1	1.22	1741	1.33999e+06	1.3464e+06	134	135	66636344	66643090	7523	7524	-1	#N/A	-1	-1	-1	-1	-1	-1	-1	-1	-1	-1	-1	-1	N/A	N/A	47.1	26.8	assembly_comparison	-	not_applicable	-	yes	-
NA12878	4502	deletion	4	4	69062242	69076532	0.985	14.16	2862	homozygous	-1	1368	1517	deletion	1	14.16	1742	3.76196e+06	3.79291e+06	366	367	69057795	69091626	7772	7773	-1	deletion	1	13.57	611	3.42693e+06	3.43838e+06	257	258	69062242	69076532	7438	7439	-1	N/A	N/A	85.8	100	assembly_comparison	assembly_comparison	not_applicable	not_applicable	yes	yes
NA12878	4503	deletion	4	4	6.93701e+07	69503631	1	315.53	117329	homozygous	-1	1365	1519	deletion	1	63.05	1741	4.07104e+06	4.08725e+06	381	382	6.93701e+07	69503631	7799	7814	-1	deletion	1	315.53	611	3.7267e+06	3.75074e+06	288	289	69364419	69505839	7471	7487	-1	N/A	N/A	42.2	35	assembly_comparison	assembly_comparison	not_applicable	not_applicable	yes	yes
NA12878	4504	deletion	4	4	69594689	6.9601e+07	-1	1.65	346	homozygous	-1	1372	-1	deletion	-1	1.65	1742	4.18553e+06	4.19145e+06	401	402	69594689	6.9601e+07	7825	7826	-1	#N/A	-1	-1	-1	-1	-1	-1	-1	-1	-1	-1	-1	-1	N/A	N/A	18.1	9.2	assembly_comparison	-	not_applicable	-	yes	-
NA12878	4505	deletion	4	4	70039145	70305752	1	283.27	107508	heterozygous	-1	-1	1521	#N/A	-1	-1	-1	-1	-1	-1	-1	-1	-1	-1	-1	-1	deletion	1	283.27	611	4.28769e+06	4446789	317	319	70039145	70305752	7517	7523	-1	N/A	N/A	9.3	0	-	assembly_comparison	-	not_applicable	-	yes
NA12878	4506	deletion	4	4	75417479	75503167	1	274.47	56639	homozygous	-1	1376	1531	deletion_nbase	1	274.47	2431	1.87127e+06	1.93529e+06	222	224	75417479	75538151	8437	8442	-1	deletion_nbase	1	34	3271	2.54467e+06	2.57616e+06	174	176	7.5415e+07	75503167	7947	7951	-1	N/A	N/A	83.3	100	assembly_comparison	assembly_comparison	not_applicable	not_applicable	yes	yes
NA12878	4507	deletion	4	4	7.56373e+07	75649861	0.986	139.14	6089	homozygous	-1	1377	1532	deletion	1	115.54	2431	1765761	1.77223e+06	210	211	7.56373e+07	75649861	8453	8456	-1	deletion	1	24.62	3271	2.70025e+06	2.71665e+06	183	184	75627443	75649893	7958	7960	-1	N/A	N/A	60.3	90	assembly_comparison	assembly_comparison	not_applicable	not_applicable	yes	yes
NA12878	4508	deletion	4	4	79268764	79277116	0.986	138.99	6115	homozygous	-1	1387	1539	deletion	1	46.17	7330	693507	699883	72	73	79268764	79281295	8943	8945	-1	deletion	1	138.99	1331	1372649	1376990	90	91	79266700	79277116	8344	8346	-1	N/A	N/A	82.4	90	assembly_comparison	assembly_comparison	not_applicable	not_applicable	yes	yes
NA12878	4509	deletion	4	4	80887577	80897299	0.986	160.75	6080	heterozygous	-1	1392	1542	deletion	1	160.75	2792	1.34707e+06	1.36137e+06	121	122	80879986	80900403	9116	9118	-1	deletion	1	14.79	6652	1.1317e+06	1.13537e+06	65	66	80887577	80897299	8457	8459	-1	N/A	N/A	67.6	90	assembly_comparison	assembly_comparison	not_applicable	not_applicable	yes	yes
NA12878	4510	deletion	4	4	81300136	81306942	0	2.11	384	homozygous	-1	1393	-1	deletion	-1	2.11	2792	1.76097e+06	1.7674e+06	170	171	81300136	81306942	9169	9170	-1	#N/A	-1	-1	-1	-1	-1	-1	-1	-1	-1	-1	-1	-1	N/A	N/A	43.6	45.1	assembly_comparison	-	not_applicable	-	yes	-
NA12878	4511	deletion	4	4	81989536	81995510	0	1.38	324	homozygous	-1	1390	-1	deletion	-1	1.38	2791	2.45545e+06	2461100	256	259	81989536	81995510	9266	9271	-1	#N/A	-1	-1	-1	-1	-1	-1	-1	-1	-1	-1	-1	-1	N/A	N/A	25	32.7	assembly_comparison	-	not_applicable	-	yes	-
NA12878	4512	deletion	4	4	86958453	86982520	0.985	33.6	3603	heterozygous	-1	1406	1544	deletion	1	33.6	612	4.15339e+06	4.17857e+06	409	410	86953591	86982520	9818	9819	-1	deletion	1	15.81	2111	1.66183e+06	1.69716e+06	151	152	86958453	86997243	9055	9056	-1	N/A	N/A	8.3	15	assembly_comparison	assembly_comparison	not_applicable	not_applicable	yes	yes
NA12878	4513	deletion	4	4	8.8274e+07	88299281	0.986	57.64	6190	heterozygous	-1	1399	1545	deletion	1	57.64	611	5.45936e+06	5.49167e+06	545	546	88260518	88299281	9965	9967	-1	deletion	1	28.35	2112	337584	374092	33	37	8.8274e+07	88316405	9195	9203	-1	N/A	N/A	25	45	assembly_comparison	assembly_comparison	not_applicable	not_applicable	yes	yes
NA12878	4515	deletion	4	4	89281057	8.92885e+07	0	1.03	351	homozygous	-1	-1	1551	#N/A	-1	-1	-1	-1	-1	-1	-1	-1	-1	-1	-1	-1	deletion	-1	1.03	5122	1.27614e+06	1.28328e+06	95	96	89281057	8.92885e+07	9309	9310	-1	N/A	N/A	0.5	5	-	assembly_comparison	-	not_applicable	-	yes
NA12878	4516	deletion	4	4	89680273	89683893	0	2.48	320	homozygous	-1	1408	-1	deletion	-1	2.48	612	6.88011e+06	6.88341e+06	692	693	89680273	89683893	10130	10131	-1	#N/A	-1	-1	-1	-1	-1	-1	-1	-1	-1	-1	-1	-1	N/A	N/A	19.6	26.1	assembly_comparison	-	not_applicable	-	yes	-
NA12878	4517	deletion	4	4	91586705	91605927	0.986	118.93	6128	homozygous	-1	1409	1552	deletion	1	13.36	730	819295	844261	60	61	91586340	91617496	10309	10312	-1	deletion	1	118.93	1410	3526768	3539923	259	260	91586705	91605927	9486	9488	-1	N/A	N/A	73.5	100	assembly_comparison	assembly_comparison	not_applicable	not_applicable	yes	yes
NA12878	4519	deletion	4	4	92159245	92168232	1	6.42	1307	homozygous	-1	1411	1555	deletion	0.99	6.42	730	1.38964e+06	1.40868e+06	113	114	92159245	92179547	10371	10372	-1	deletion	0.98	3.45	1410	2.96304e+06	2.99044e+06	208	209	92139490	92168232	9537	9538	-1	N/A	N/A	61.8	85	assembly_comparison	assembly_comparison	not_applicable	not_applicable	yes	yes
NA12878	4520	deletion	4	4	95864845	95872989	0	1.16	365	homozygous	-1	1414	-1	deletion	-1	1.16	730	5.09403e+06	5.10181e+06	458	459	95864845	95872989	10734	10735	-1	#N/A	-1	-1	-1	-1	-1	-1	-1	-1	-1	-1	-1	-1	N/A	N/A	10.3	3.3	assembly_comparison	-	not_applicable	-	yes	-
NA12878	4521	deletion	4	4	100019562	100023750	0	2.7	341	homozygous	-1	1415	-1	deletion	-1	2.7	4060	352702	356548	43	44	100019562	100023750	11187	11188	-1	#N/A	-1	-1	-1	-1	-1	-1	-1	-1	-1	-1	-1	-1	N/A	N/A	32.8	21.6	assembly_comparison	-	not_applicable	-	yes	-
NA12878	4522	deletion	4	4	103326965	103345247	0.568	2.44	801	homozygous	-1	1417	-1	deletion	0.85	2.44	1360	2.95712e+06	2.9746e+06	325	326	103326965	103345247	11599	11600	-1	#N/A	-1	-1	-1	-1	-1	-1	-1	-1	-1	-1	-1	-1	N/A	N/A	49.5	38.6	assembly_comparison	-	not_applicable	-	yes	-
NA12878	4523	deletion	4	4	103867275	103876346	0.985	32.32	2433	homozygous	-1	1418	1559	deletion	1	20.48	1360	3.49875e+06	3.52031e+06	384	385	103867275	103891316	11664	11665	-1	deletion	1	32.32	16612	2.13892e+06	2.15439e+06	139	140	103858491	103876346	10540	10541	-1	N/A	N/A	65.7	80	assembly_comparison	assembly_comparison	not_applicable	not_applicable	yes	yes
NA12878	4524	deletion	4	4	107599978	107609723	0.986	133.37	5218	heterozygous	-1	1420	1564	deletion	1	116.7	2221	3.30515e+06	3.30995e+06	372	373	107599978	107609723	12081	12082	-1	deletion	1	23.38	2602	1.77983e+06	1.79527e+06	135	136	107590256	1.07611e+08	10811	10813	-1	N/A	N/A	7.8	10	assembly_comparison	assembly_comparison	not_applicable	not_applicable	yes	yes
NA12878	4525	deletion	4	4	108124050	108132065	0.985	55.98	3925	homozygous	-1	1421	1561	deletion	1	55.98	2221	2.78618e+06	2.80496e+06	313	314	108109480	108132065	12147	12148	-1	deletion	1	30.36	2601	1.23826e+06	1.26712e+06	98	99	108124050	108156950	10846	10847	-1	N/A	N/A	77.5	90	assembly_comparison	assembly_comparison	not_applicable	not_applicable	yes	yes
NA12878	4526	deletion	4	4	108274134	108291496	0.985	47.29	3026	homozygous	-1	1422	1562	deletion	1	3.76	2221	2.62727e+06	2695454	306	307	108222742	108294182	12155	12156	-1	deletion	1	47.29	2601	1.10673e+06	1.1213e+06	90	91	108274134	108291496	10854	10855	-1	N/A	N/A	43.6	75	assembly_comparison	assembly_comparison	not_applicable	not_applicable	yes	yes
NA12878	4527	deletion	4	4	113467919	113476276	-1	1.18	372	homozygous	-1	1433	-1	deletion	-1	1.18	1272	3.03084e+06	3038828	286	287	113467919	113476276	12809	12810	-1	#N/A	-1	-1	-1	-1	-1	-1	-1	-1	-1	-1	-1	-1	N/A	N/A	29.9	20.3	assembly_comparison	-	not_applicable	-	yes	-
NA12878	4528	deletion	4	4	113496451	113503189	0.985	32	3151	homozygous	-1	1428	1571	deletion	1	32	1271	2.9971e+06	3.01789e+06	277	278	113496451	113520288	12811	12813	-1	deletion	1	14.34	292	5.15897e+06	5.19383e+06	375	377	113465067	113503189	11369	11374	-1	N/A	N/A	43.6	90	assembly_comparison	assembly_comparison	not_applicable	not_applicable	yes	yes
NA12878	4529	deletion	4	4	113497766	113503189	0.985	247.79	3022	homozygous	-1	1428	1568	deletion	1	32	1271	2.9971e+06	3.01789e+06	277	278	113496451	113520288	12811	12813	-1	deletion	1	247.79	291	4.55465e+06	4.55708e+06	340	341	113497766	113503189	11373	11374	-1	N/A	N/A	43.6	90	assembly_comparison	assembly_comparison	not_applicable	not_applicable	yes	yes
NA12878	4530	deletion	4	4	113983711	113988842	0	4.27	426	homozygous	-1	1429	-1	deletion	-1	4.27	1271	2.52892e+06	2.53362e+06	236	237	113983711	113988842	12854	12855	-1	#N/A	-1	-1	-1	-1	-1	-1	-1	-1	-1	-1	-1	-1	N/A	N/A	43.6	36.6	assembly_comparison	-	not_applicable	-	yes	-
NA12878	4531	deletion	4	4	115620158	115626743	0	3.62	448	homozygous	-1	1436	-1	deletion	-1	3.62	1272	885634	891771	71	72	115620158	115626743	13054	13055	-1	#N/A	-1	-1	-1	-1	-1	-1	-1	-1	-1	-1	-1	-1	N/A	N/A	27.9	35.9	assembly_comparison	-	not_applicable	-	yes	-
NA12878	4532	deletion	4	4	115827978	115844838	0	1.34	211	homozygous	-1	1437	-1	deletion	-1	1.34	1272	668263	684912	51	54	115827978	115844838	13074	13077	-1	#N/A	-1	-1	-1	-1	-1	-1	-1	-1	-1	-1	-1	-1	N/A	N/A	0.5	0.7	assembly_comparison	-	not_applicable	-	yes	-
NA12878	4533	deletion	4	4	115907508	115941331	0.985	8.69	2712	heterozygous	-1	1432	1569	deletion	1	3.56	1271	581589	637328	47	48	115882962	115941331	13080	13081	-1	deletion	1	8.69	291	2.11008e+06	2.14871e+06	129	130	115907508	115948931	11615	11617	-1	N/A	N/A	29.9	50	assembly_comparison	assembly_comparison	not_applicable	not_applicable	yes	yes
NA12878	4534	deletion	4	4	116159837	116189362	1	220.74	10216	heterozygous	-1	1438	1572	deletion	1	34.7	1272	335116	354406	28	29	116159837	116189362	13100	13102	-1	deletion	1	188.09	292	2.47796e+06	2501606	144	145	116157980	116191825	11632	11634	-1	N/A	N/A	7.4	10	assembly_comparison	assembly_comparison	not_applicable	not_applicable	yes	yes
NA12878	4535	deletion	4	4	117691618	117701885	0.287	1.22	978	heterozygous	-1	-1	1570	#N/A	-1	-1	-1	-1	-1	-1	-1	-1	-1	-1	-1	-1	deletion	0.55	1.22	291	357175	366464	28	29	117691618	117701885	11725	11726	-1	N/A	N/A	21.6	40	-	assembly_comparison	-	not_applicable	-	yes
NA12878	4536	deletion	4	4	1.20222e+08	120263529	0.97	1.56	1449	heterozygous	-1	-1	1573	#N/A	-1	-1	-1	-1	-1	-1	-1	-1	-1	-1	-1	-1	deletion	0.97	1.56	3922	904383	944086	78	79	1.20222e+08	120263529	11954	11959	-1	N/A	N/A	32.8	55	-	assembly_comparison	-	not_applicable	-	yes
NA12878	4537	deletion	4	4	120252768	120266087	0.9	6.66	898	heterozygous	-1	1440	-1	deletion	0.9	6.66	4362	1.2017e+06	1.21412e+06	132	133	120252768	120266087	13492	13493	-1	#N/A	-1	-1	-1	-1	-1	-1	-1	-1	-1	-1	-1	-1	N/A	N/A	41.7	34.6	assembly_comparison	-	not_applicable	-	yes	-
NA12878	4538	deletion	4	4	1.20329e+08	120330456	-1	2.2	376	heterozygous	-1	1439	-1	deletion	-1	2.2	4361	1277544	1.27895e+06	141	142	1.20329e+08	120330456	13501	13502	-1	#N/A	-1	-1	-1	-1	-1	-1	-1	-1	-1	-1	-1	-1	N/A	N/A	2	2.6	assembly_comparison	-	not_applicable	-	yes	-
NA12878	4539	deletion	4	4	130059614	130080839	0.967	3.46	1028	homozygous	-1	1442	-1	deletion	0.98	3.46	790	166575	186772	21	22	130059614	130080839	14570	14571	-1	#N/A	-1	-1	-1	-1	-1	-1	-1	-1	-1	-1	-1	-1	N/A	N/A	49	45.1	assembly_comparison	-	not_applicable	-	yes	-
NA12878	4540	deletion	4	4	132629190	132684106	0.985	10.89	4650	heterozygous	-1	1452	1586	deletion	1	7.06	72	1.49609e+07	1.50366e+07	1429	1430	132629190	132709671	14836	14837	-1	deletion	1	10.89	5262	190845	247202	10	11	132623264	132684106	12998	12999	-1	N/A	N/A	5.9	5	assembly_comparison	assembly_comparison	not_applicable	not_applicable	yes	yes
NA12878	4541	deletion	4	4	133170703	133187710	0.985	29.26	2253	heterozygous	-1	1444	1582	deletion	1	29.26	71	1.44839e+07	14500298	1394	1395	133168966	133187710	14877	14878	-1	deletion	1	15.63	5261	759685	781089	51	52	133170703	133194268	13039	13040	-1	N/A	N/A	43.6	45	assembly_comparison	assembly_comparison	not_applicable	not_applicable	yes	yes
NA12878	4542	deletion	4	4	134127499	134149395	0.85	2.35	927	heterozygous	-1	-1	1584	#N/A	-1	-1	-1	-1	-1	-1	-1	-1	-1	-1	-1	-1	deletion	0.85	2.35	5261	1.71499e+06	1.73596e+06	128	130	134127499	134149395	13117	13121	-1	N/A	N/A	64.2	95	-	assembly_comparison	-	not_applicable	-	yes
NA12878	4543	deletion	4	4	134130013	134149395	0.5	10.21	663	heterozygous	-1	1453	1585	deletion	0.9	10.21	72	1.35394e+07	1.35443e+07	1319	1320	134130013	134135583	14956	14957	-1	deletion	0.85	2.35	5261	1729783	1.73596e+06	129	130	1.34143e+08	134149395	13119	13121	-1	N/A	N/A	66.2	95	assembly_comparison	assembly_comparison	not_applicable	not_applicable	yes	yes
NA12878	4544	deletion	4	4	139468277	139474335	0.985	450.15	4323	homozygous	-1	1456	1591	deletion	1	109.38	72	8.19344e+06	8.20718e+06	852	854	139468277	139486343	15465	15468	-1	deletion	1	198.44	41	1.15465e+07	1.15486e+07	976	977	139467916	139474335	13501	13502	-1	N/A	N/A	85.8	95	assembly_comparison	assembly_comparison	not_applicable	not_applicable	yes	yes
NA12878	4545	deletion	4	4	139468277	139474335	0.985	450.15	4325	homozygous	-1	1448	1591	deletion	1	181.17	71	8.20066e+06	8.20983e+06	853	854	139468277	139481769	15465	15466	-1	deletion	1	198.44	41	1.15465e+07	1.15486e+07	976	977	139467916	139474335	13501	13502	-1	N/A	N/A	85.8	95	assembly_comparison	assembly_comparison	not_applicable	not_applicable	yes	yes
NA12878	4546	deletion	4	4	140493470	140511513	0.287	1.02	627	heterozygous	-1	-1	1592	#N/A	-1	-1	-1	-1	-1	-1	-1	-1	-1	-1	-1	-1	deletion	0.55	1.02	41	1.05082e+07	1.05256e+07	836	840	140493470	140511513	13662	13666	-1	N/A	N/A	0	0	-	assembly_comparison	-	not_applicable	-	yes
NA12878	4547	deletion	4	4	1.40505e+08	140506182	0	1.02	482	heterozygous	-1	-1	1593	#N/A	-1	-1	-1	-1	-1	-1	-1	-1	-1	-1	-1	-1	deletion	-1	1.02	41	1.05132e+07	1.0514e+07	837	838	1.40505e+08	140506182	13663	13665	-1	N/A	N/A	0	0	-	assembly_comparison	-	not_applicable	-	yes
NA12878	4548	deletion	4	4	145314744	145340433	1	24.73	3465	heterozygous	-1	1449	-1	deletion	1	24.73	71	2.3437e+06	2.36592e+06	242	243	145314744	145340433	16142	16144	-1	#N/A	-1	-1	-1	-1	-1	-1	-1	-1	-1	-1	-1	-1	N/A	N/A	45.6	40.5	assembly_comparison	-	not_applicable	-	yes	-
NA12878	4549	deletion	4	4	145315713	1.45321e+08	1	611.24	4986	heterozygous	-1	-1	1596	#N/A	-1	-1	-1	-1	-1	-1	-1	-1	-1	-1	-1	-1	deletion	1	611.24	42	5.6993e+06	5.69994e+06	436	437	145315713	1.45321e+08	14090	14092	-1	N/A	N/A	43.6	65	-	assembly_comparison	-	not_applicable	-	yes
NA12878	4551	deletion	4	4	159376239	159411728	0.969	2.01	1343	heterozygous	-1	1464	-1	deletion	0.98	2.01	311	3.64367e+06	3677820	340	344	159376239	159411728	17684	17688	-1	#N/A	-1	-1	-1	-1	-1	-1	-1	-1	-1	-1	-1	-1	N/A	N/A	48.5	32.7	assembly_comparison	-	not_applicable	-	yes	-
NA12878	4552	deletion	4	4	1.5939e+08	159411728	0.969	2.01	1027	heterozygous	-1	1465	-1	deletion	0.98	2.01	311	3657134	3677820	342	344	1.5939e+08	159411728	17687	17688	-1	#N/A	-1	-1	-1	-1	-1	-1	-1	-1	-1	-1	-1	-1	N/A	N/A	48.5	32.7	assembly_comparison	-	not_applicable	-	yes	-
NA12878	4553	deletion	4	4	161037624	161078319	1	618.33	30889	heterozygous	-1	1473	1602	deletion	1	618.33	312	5.30976e+06	5.33572e+06	500	501	161037624	161094418	17861	17865	-1	deletion	1	25.41	8422	216237	228960	19	20	161034654	161078319	15637	15642	-1	N/A	N/A	3.9	5	assembly_comparison	assembly_comparison	not_applicable	not_applicable	yes	yes
NA12878	4554	deletion	4	4	161878269	161892070	0.986	158.16	5876	heterozygous	-1	1466	1603	deletion	1	158.16	311	6.14658e+06	6.16156e+06	566	567	161878269	161899169	17939	17941	-1	deletion	1	12.75	671	6.65655e+06	6.68324e+06	549	550	161859536	161892070	15696	15697	-1	N/A	N/A	27.9	55	assembly_comparison	assembly_comparison	not_applicable	not_applicable	yes	yes
NA12878	4555	deletion	4	4	163379371	163405243	0.985	14.03	2437	homozygous	-1	1474	1609	deletion	1	14.03	312	7.61692e+06	7.64427e+06	686	688	163379371	163409273	18074	18076	-1	deletion	1	8.46	672	5.13766e+06	5.16984e+06	422	423	163370735	163405243	15816	15817	-1	N/A	N/A	28.9	35	assembly_comparison	assembly_comparison	not_applicable	not_applicable	no	yes
NA12878	4556	deletion	4	4	165998539	1.66005e+08	0.985	101.96	2339	homozygous	-1	1499	1610	deletion	1	4.52	32	51916.8	58844.9	4	5	165998539	166007942	18358	18359	-1	deletion	1	39.74	672	2.5392e+06	2.54583e+06	200	201	165996639	1.66005e+08	16055	16057	-1	N/A	N/A	79.9	100	assembly_comparison	assembly_comparison	not_applicable	not_applicable	yes	yes
NA12878	4557	deletion	4	4	165998539	1.66005e+08	0.985	101.96	2285	homozygous	-1	1499	1605	deletion	1	4.52	32	51916.8	58844.9	4	5	165998539	166007942	18358	18359	-1	deletion	1	21.08	671	2.54579e+06	2.5558e+06	207	208	165993356	1.66005e+08	16053	16057	-1	N/A	N/A	79.9	100	assembly_comparison	assembly_comparison	not_applicable	not_applicable	yes	yes
NA12878	4558	deletion	4	4	167671135	167689824	0.986	31.84	5813	heterozygous	-1	1481	1608	deletion	1	17.1	31	1.73179e+06	1.74928e+06	160	161	167666694	167689824	18527	18530	-1	deletion	1	31.84	671	823742	866049	58	60	167671135	167719430	16217	16219	-1	N/A	N/A	69.1	75	assembly_comparison	assembly_comparison	not_applicable	not_applicable	yes	yes
NA12878	4559	deletion	4	4	171261081	171283806	0.85	2.5	977	heterozygous	-1	-1	1614	#N/A	-1	-1	-1	-1	-1	-1	-1	-1	-1	-1	-1	-1	deletion	0.85	2.5	2711	693914	715661	65	66	171261081	171283806	16573	16574	-1	N/A	N/A	26.5	20	-	assembly_comparison	-	not_applicable	-	yes
NA12878	4560	deletion	4	4	171273651	1.71283e+08	0.98	2.28	1548	heterozygous	-1	1502	-1	deletion	0.98	2.28	32	5.33476e+06	5.34266e+06	487	488	171273651	1.71283e+08	18893	18895	-1	#N/A	-1	-1	-1	-1	-1	-1	-1	-1	-1	-1	-1	-1	N/A	N/A	25.5	20.3	assembly_comparison	-	not_applicable	-	yes	-
NA12878	4561	deletion	4	4	172987751	172994404	0.985	57.12	4313	heterozygous	-1	1503	1615	deletion	1	16.07	32	7.04619e+06	7.08964e+06	657	658	172987751	173035458	19073	19075	-1	deletion	1	57.12	2711	2.39929e+06	2420419	208	209	172968897	172994404	16722	16723	-1	N/A	N/A	51	50	assembly_comparison	assembly_comparison	not_applicable	not_applicable	yes	yes
NA12878	4562	deletion	4	4	173427387	1.73439e+08	0.986	908.29	8566	homozygous	-1	1483	1616	deletion	1	908.29	31	7.4899e+06	7.49273e+06	692	693	173427387	1.73439e+08	19118	19122	-1	deletion	1	46.92	2711	2.8461e+06	2.87153e+06	247	248	173419372	173453312	16765	16766	-1	N/A	N/A	69.6	80	assembly_comparison	assembly_comparison	not_applicable	not_applicable	yes	yes
NA12878	4563	deletion	4	4	178058952	178087429	0	1.9	223	homozygous	-1	1486	-1	deletion	-1	1.9	31	1.21108e+07	1.21391e+07	1125	1128	178058952	178087429	19598	19601	-1	#N/A	-1	-1	-1	-1	-1	-1	-1	-1	-1	-1	-1	-1	N/A	N/A	2.9	1.3	assembly_comparison	-	not_applicable	-	yes	-
NA12878	4564	deletion	4	4	181769511	181811975	0	2.14	205	homozygous	-1	-1	1634	#N/A	-1	-1	-1	-1	-1	-1	-1	-1	-1	-1	-1	-1	deletion	-1	2.14	2782	316008	358267	30	33	181769511	181811975	17535	17538	-1	N/A	N/A	0	0	-	assembly_comparison	-	not_applicable	-	yes
NA12878	4565	deletion	4	4	181874570	181885665	1	28.12	1529	homozygous	-1	-1	1630	#N/A	-1	-1	-1	-1	-1	-1	-1	-1	-1	-1	-1	-1	deletion	0.99	28.12	2781	419728	429294	43	44	181874570	181885665	17549	17550	-1	N/A	N/A	64.7	100	-	assembly_comparison	-	not_applicable	-	yes
NA12878	4566	deletion	4	4	182053816	182065826	0	1.3	482	homozygous	-1	1509	-1	deletion	-1	1.3	32	1.60963e+07	1.61078e+07	1460	1462	182053816	182065826	19971	19975	-1	#N/A	-1	-1	-1	-1	-1	-1	-1	-1	-1	-1	-1	-1	N/A	N/A	33.3	20.3	assembly_comparison	-	not_applicable	-	yes	-
NA12878	4567	deletion	4	4	186439869	186448144	0.985	22.43	2371	homozygous	-1	1493	1652	deletion	1	5.42	31	2.05133e+07	2.05382e+07	2000	2003	186439869	186467117	20577	20584	-1	deletion	1	22.43	6512	489638	508859	73	74	186426557	186448144	18202	18203	-1	N/A	N/A	70.6	90	assembly_comparison	assembly_comparison	not_applicable	not_applicable	yes	yes
NA12878	4568	deletion	4	4	186976413	186982085	0	2.85	407	heterozygous	-1	-1	1654	#N/A	-1	-1	-1	-1	-1	-1	-1	-1	-1	-1	-1	-1	deletion	-1	2.85	6512	1037486	1.04275e+06	143	144	186976413	186982085	18281	18282	-1	N/A	N/A	21.1	50	-	assembly_comparison	-	not_applicable	-	yes
NA12878	4569	deletion	4	4	187092820	187100151	0.985	228.33	4579	heterozygous	-1	1494	1655	deletion	1	93.7	31	2.11554e+07	2.11668e+07	2081	2082	187084239	187100151	20665	20667	-1	deletion	1	167.41	6512	1.15381e+06	1.16146e+06	167	168	187092820	187105105	18305	18306	-1	N/A	N/A	46.1	55	assembly_comparison	assembly_comparison	not_applicable	not_applicable	yes	yes
NA12878	4570	deletion	4	4	1.87214e+08	187221234	0	3.65	494	heterozygous	-1	1516	1643	deletion	-1	1.19	32	2.12595e+07	2.12718e+07	2084	2085	187211779	187224504	20678	20679	-1	deletion	-1	3.65	22901	1.27459e+06	1.28146e+06	182	183	1.87214e+08	187221234	18327	18328	-1	N/A	N/A	7.8	25	assembly_comparison	assembly_comparison	not_applicable	not_applicable	yes	yes
NA12878	4571	deletion	4	4	187347235	187359771	0.985	51.45	3747	heterozygous	-1	1495	1656	deletion	1	10.14	31	2.14072e+07	2.14222e+07	2107	2108	187341061	187359771	20694	20695	-1	deletion	1	51.45	6512	1.40318e+06	1.42261e+06	204	205	187347235	187370433	18346	18347	-1	N/A	N/A	54.4	47.7	assembly_comparison	assembly_comparison	not_applicable	not_applicable	yes	yes
NA12878	4572	deletion	4	4	187552585	187560138	0	2.56	430	homozygous	-1	1518	-1	deletion	-1	2.56	32	2.16188e+07	2.16259e+07	2116	2117	187552585	187560138	20714	20715	-1	#N/A	-1	-1	-1	-1	-1	-1	-1	-1	-1	-1	-1	-1	N/A	N/A	7.4	5.2	assembly_comparison	-	not_applicable	-	yes	-
NA12878	4573	deletion	4	4	187880133	187896689	0.986	404.17	7917	homozygous	-1	1519	1645	deletion	1	63.73	32	2.19426e+07	2.19583e+07	2159	2160	187877391	1.87901e+08	20757	20759	-1	deletion	1	306.23	22901	1.95805e+06	1.96665e+06	275	276	187880133	187896689	18427	18428	-1	N/A	N/A	67.2	85	assembly_comparison	assembly_comparison	not_applicable	not_applicable	yes	yes
NA12878	4574	deletion	4	4	187985750	187996011	0.8	3.77	608	heterozygous	-1	-1	1658	#N/A	-1	-1	-1	-1	-1	-1	-1	-1	-1	-1	-1	-1	deletion	0.9	3.77	6512	2.02877e+06	2.03842e+06	288	289	187985750	187996011	18438	18439	-1	N/A	N/A	0.5	0	-	assembly_comparison	-	not_applicable	-	yes
NA12878	4575	deletion	4	4	189070306	1.89081e+08	1	23.84	1490	heterozygous	-1	-1	1646	#N/A	-1	-1	-1	-1	-1	-1	-1	-1	-1	-1	-1	-1	deletion	0.99	23.84	22901	3.13878e+06	3.14787e+06	437	442	189070306	1.89081e+08	18608	18613	-1	N/A	N/A	8.3	50	-	assembly_comparison	-	not_applicable	-	yes
NA12878	4576	deletion	4	4	189188796	1.89191e+08	0	5.17	417	heterozygous	-1	-1	1647	#N/A	-1	-1	-1	-1	-1	-1	-1	-1	-1	-1	-1	-1	deletion	-1	5.17	22901	3.25557e+06	3.25768e+06	462	463	189188796	1.89191e+08	18636	18637	-1	N/A	N/A	21.6	75	-	assembly_comparison	-	not_applicable	-	yes
NA12878	4577	deletion	4	4	189363482	1.89376e+08	0.985	45.54	2598	homozygous	-1	1520	1648	deletion	1	22.27	7520	292409	311248	33	34	189355038	1.89376e+08	20953	20954	-1	deletion	1	45.54	22901	3.42924e+06	3.44304e+06	494	495	189363482	189379896	18673	18674	-1	N/A	N/A	69.6	95	assembly_comparison	assembly_comparison	not_applicable	not_applicable	yes	yes
NA12878	4579	deletion	4	4	190100374	190121589	0.55	1.61	800	homozygous	-1	1522	-1	deletion	0.55	1.61	6231	987422	1.00784e+06	99	100	190100374	190121589	21030	21032	-1	#N/A	-1	-1	-1	-1	-1	-1	-1	-1	-1	-1	-1	-1	N/A	N/A	43.6	26.1	assembly_comparison	-	not_applicable	-	yes	-
NA12878	4580	deletion	4	4	190572297	1.90576e+08	0	5	433	unknown	-1	-1	1674	#N/A	-1	-1	-1	-1	-1	-1	-1	-1	-1	-1	-1	-1	deletion	-1	5	6511	90008.4	93129.7	12	13	190572297	1.90576e+08	18831	18832	-1	N/A	N/A	2	10	-	assembly_comparison	-	not_applicable	-	yes
NA12878	4581	deletion	5	5	81348	90285	1	3.29	1469	heterozygous	-1	1536	1707	deletion	0.98	3.29	7601	79748.6	112807	10	11	81348	115975	11	12	-1	deletion	0.98	3.24	3092	2.92656e+06	2.96086e+06	568	570	54614.8	90285	7	9	-1	N/A	N/A	13.7	5	assembly_comparison	assembly_comparison	not_applicable	not_applicable	yes	yes
NA12878	4582	deletion	5	5	158891	168271	-1	1.56	426	heterozygous	-1	1545	-1	deletion	-1	1.56	7602	162103	171057	16	17	158891	168271	19	20	-1	#N/A	-1	-1	-1	-1	-1	-1	-1	-1	-1	-1	-1	-1	N/A	N/A	8.3	3.9	assembly_comparison	-	not_applicable	-	yes	-
NA12878	4583	deletion	5	5	254709	279925	0.97	1.32	1102	homozygous	-1	1546	-1	deletion	0.95	1.32	7602	257326	281440	28	29	254709	279925	33	35	-1	#N/A	-1	-1	-1	-1	-1	-1	-1	-1	-1	-1	-1	-1	N/A	N/A	14.7	15.7	assembly_comparison	-	not_applicable	-	yes	-
NA12878	4584	deletion	5	5	456793	498470	0.98	2.89	1912	heterozygous	-1	1540	-1	deletion	0.98	2.89	7601	456173	495938	60	66	456793	498470	66	72	-1	#N/A	-1	-1	-1	-1	-1	-1	-1	-1	-1	-1	-1	-1	N/A	N/A	30.4	26.1	assembly_comparison	-	not_applicable	-	yes	-
NA12878	4585	deletion	5	5	477408	498470	0.956	6.5	1311	heterozygous	-1	1548	-1	deletion	0.99	6.5	7602	482028	501778	62	65	477408	498470	70	72	-1	#N/A	-1	-1	-1	-1	-1	-1	-1	-1	-1	-1	-1	-1	N/A	N/A	40.2	39.2	assembly_comparison	-	not_applicable	-	yes	-
NA12878	4586	deletion	5	5	549146	567206	0.9	3.47	895	heterozygous	-1	1541	-1	deletion	0.9	3.47	7601	546768	563933	75	78	549146	567206	82	84	-1	#N/A	-1	-1	-1	-1	-1	-1	-1	-1	-1	-1	-1	-1	N/A	N/A	14.2	17	assembly_comparison	-	not_applicable	-	yes	-
NA12878	4587	deletion	5	5	549797	567779	0.99	10.97	1448	heterozygous	-1	-1	1709	#N/A	-1	-1	-1	-1	-1	-1	-1	-1	-1	-1	-1	-1	deletion	0.99	10.97	3092	2451650	2.46818e+06	476	479	549797	567779	114	116	-1	N/A	N/A	18.1	30	-	assembly_comparison	-	not_applicable	-	yes
NA12878	4588	deletion	5	5	835113	838320	0.9	7.98	811	heterozygous	-1	1542	1710	deletion	0.87	5.66	7601	832572	842822	115	116	835113	846205	129	130	-1	deletion	0.85	2.12	3092	2.18233e+06	2.20008e+06	422	423	819796	838320	175	177	-1	N/A	N/A	9.3	5.9	assembly_comparison	assembly_comparison	not_applicable	not_applicable	yes	yes
NA12878	4589	deletion	5	5	895679	903645	0.87	5.78	614	heterozygous	-1	-1	1693	#N/A	-1	-1	-1	-1	-1	-1	-1	-1	-1	-1	-1	-1	deletion	0.87	5.78	3091	2111841	2.11919e+06	410	411	895679	903645	197	198	-1	N/A	N/A	21.1	65	-	assembly_comparison	-	not_applicable	-	yes
NA12878	4590	deletion	5	5	897151	901228	0.964	3.42	908	heterozygous	-1	1570	1711	deletion	0.55	1.78	2132	20960.7	24109.2	5	6	897151	901228	140	141	-1	deletion	0.9	3.42	3092	2.1083e+06	2.12522e+06	404	406	895679	913482	197	201	-1	N/A	N/A	18.6	55	assembly_comparison	assembly_comparison	not_applicable	not_applicable	yes	yes
NA12878	4591	deletion	5	5	1004014	1100221	1	2.31	3517	heterozygous	-1	1551	-1	deletion	1	2.31	13831	127037	219727	20	32	1004014	1100221	157	170	-1	#N/A	-1	-1	-1	-1	-1	-1	-1	-1	-1	-1	-1	-1	N/A	N/A	18.6	20.9	assembly_comparison	-	not_applicable	-	yes	-
NA12878	4592	deletion	5	5	1007147	1075165	0.99	2.08	2453	homozygous	-1	-1	1712	#N/A	-1	-1	-1	-1	-1	-1	-1	-1	-1	-1	-1	-1	deletion	0.99	2.08	3092	1949376	2.01494e+06	360	378	1007147	1075165	236	257	-1	N/A	N/A	22.5	25	-	assembly_comparison	-	not_applicable	-	yes
NA12878	4593	deletion	5	5	1020971	1075165	1	3.57	2474	homozygous	-1	-1	1713	#N/A	-1	-1	-1	-1	-1	-1	-1	-1	-1	-1	-1	-1	deletion	1	3.57	3092	1949376	2.0011e+06	360	371	1020971	1075165	244	257	-1	N/A	N/A	22.5	25	-	assembly_comparison	-	not_applicable	-	yes
NA12878	4594	deletion	5	5	1.17803e+06	1186763	0.985	97.23	2364	homozygous	-1	1571	1715	deletion	1	26.71	2132	297784	307740	39	40	1177970	1190272	178	179	-1	deletion	1	97.23	3092	1.83834e+06	1.84469e+06	330	331	1.17803e+06	1186763	290	291	-1	N/A	N/A	25.5	30	assembly_comparison	assembly_comparison	not_applicable	not_applicable	yes	yes
NA12878	4595	deletion	5	5	1.62672e+06	1637126	1	43.14	1764	heterozygous	-1	1576	1722	deletion	0.99	13.17	2132	759280	773600	89	90	1626243	1642297	233	235	-1	deletion	0.99	43.14	3092	1.37607e+06	1.38468e+06	243	244	1.62672e+06	1637126	396	397	-1	N/A	N/A	16.2	15.7	assembly_comparison	assembly_comparison	not_applicable	not_applicable	yes	yes
NA12878	4596	deletion	5	5	1655019	1667347	0.85	2.78	610	heterozygous	-1	1557	-1	deletion	0.85	2.78	13831	781928	793646	94	95	1655019	1667347	239	240	-1	#N/A	-1	-1	-1	-1	-1	-1	-1	-1	-1	-1	-1	-1	N/A	N/A	7.4	7.2	assembly_comparison	-	not_applicable	-	yes	-
NA12878	4597	deletion	5	5	1.92269e+06	1928296	0.958	4.18	510	homozygous	-1	1578	1703	deletion	0.55	1.1	2132	1.05556e+06	1.0655e+06	137	138	1.92215e+06	1932609	286	288	-1	deletion	-1	4.18	3091	1.08103e+06	1.08614e+06	189	190	1.92269e+06	1928296	467	469	-1	N/A	N/A	13.2	55	assembly_comparison	assembly_comparison	not_applicable	not_applicable	yes	yes
NA12878	4598	deletion	5	5	1950819	1972636	0.985	29.05	3649	heterozygous	-1	1560	1704	deletion	1	29.05	13831	1.07422e+06	1.10098e+06	143	146	1945811	1976241	292	295	-1	deletion	1	28.59	3091	1.04044e+06	1.05863e+06	179	185	1950819	1972636	474	481	-1	N/A	N/A	59.3	65	assembly_comparison	assembly_comparison	not_applicable	not_applicable	yes	yes
NA12878	4600	deletion	5	5	3635542	3647518	1	12.4	1105	homozygous	-1	-1	1735	#N/A	-1	-1	-1	-1	-1	-1	-1	-1	-1	-1	-1	-1	deletion	0.99	12.4	10461	206698	217569	24	26	3635542	3647518	778	781	-1	N/A	N/A	19.1	70	-	assembly_comparison	-	not_applicable	-	yes
NA12878	4601	deletion	5	5	3635542	3647518	1	12.4	1105	heterozygous	-1	-1	1745	#N/A	-1	-1	-1	-1	-1	-1	-1	-1	-1	-1	-1	-1	deletion	0.99	12.4	43242	154705	165576	20	22	3635542	3647518	778	781	-1	N/A	N/A	19.1	70	-	assembly_comparison	-	not_applicable	-	yes
NA12878	4602	deletion	5	5	7192398	7195416	-1	2.2	298	homozygous	-1	1590	-1	deletion	-1	2.2	2480	1.49385e+06	1.49657e+06	203	204	7192398	7195416	1077	1078	-1	#N/A	-1	-1	-1	-1	-1	-1	-1	-1	-1	-1	-1	-1	N/A	N/A	3.4	4.6	assembly_comparison	-	not_applicable	-	yes	-
NA12878	4603	deletion	5	5	10272629	10283538	1	42.17	1865	homozygous	-1	1594	1758	deletion	0.99	20.65	5510	869294	885154	107	108	10266343	10284098	1470	1471	-1	deletion	0.99	42.17	5922	777425	786499	96	97	10272629	10283538	1686	1687	-1	N/A	N/A	45.6	70	assembly_comparison	assembly_comparison	not_applicable	not_applicable	yes	yes
NA12878	4604	deletion	5	5	10272629	10284098	1	20.65	1832	homozygous	-1	1594	1757	deletion	0.99	20.65	5510	869294	885154	107	108	10266343	10284098	1470	1471	-1	deletion	0.99	16.41	5921	772209	788102	98	99	10272629	10290291	1686	1688	-1	N/A	N/A	46.1	70	assembly_comparison	assembly_comparison	not_applicable	not_applicable	yes	yes
NA12878	4605	deletion	5	5	12810352	12825849	0.986	204.18	9412	heterozygous	-1	1597	1763	deletion	1	12.13	2292	3.82443e+06	3.83049e+06	432	433	12810352	12825849	1772	1773	-1	deletion	1	74.6	1082	3717725	3.75818e+06	391	392	12805349	12855185	1969	1971	-1	N/A	N/A	45.1	60	assembly_comparison	assembly_comparison	not_applicable	not_applicable	yes	yes
NA12878	4606	deletion	5	5	13412375	13426851	0.986	261.49	6293	heterozygous	-1	1598	1764	deletion	1	95.42	2292	3.22984e+06	3.24357e+06	376	377	13406813	13426851	1833	1835	-1	deletion	1	261.49	1082	3.15212e+06	3.16092e+06	351	352	13412375	13427457	2011	2013	-1	N/A	N/A	23	18.3	assembly_comparison	assembly_comparison	not_applicable	not_applicable	yes	yes
NA12878	4607	deletion	5	5	16123449	16127473	0	14.35	691	heterozygous	-1	-1	1761	#N/A	-1	-1	-1	-1	-1	-1	-1	-1	-1	-1	-1	-1	deletion	0.9	14.35	1081	450175	453508	45	46	16123449	16127473	2362	2363	-1	N/A	N/A	2.9	10	-	assembly_comparison	-	not_applicable	-	yes
NA12878	4608	deletion	5	5	2.14428e+07	21459062	1	8.37	2188	homozygous	-1	-1	1775	#N/A	-1	-1	-1	-1	-1	-1	-1	-1	-1	-1	-1	-1	deletion	1	8.37	1272	4.05459e+06	4.0687e+06	359	360	2.14428e+07	21459062	2976	2979	-1	N/A	N/A	22.5	35	-	assembly_comparison	-	not_applicable	-	yes
NA12878	4609	deletion	5	5	23902333	23908807	0.985	133.59	2267	homozygous	-1	1605	1778	deletion	1	133.59	51	1.06875e+07	1.06917e+07	965	966	23902333	23908807	2935	2936	-1	deletion	1	94.31	1271	1547128	1553127	124	125	23902226	23910498	3210	3211	-1	N/A	N/A	46.6	65	assembly_comparison	assembly_comparison	not_applicable	not_applicable	yes	yes
NA12878	4610	deletion	5	5	24369680	24377479	0.985	88.27	2855	homozygous	-1	1606	1783	deletion	1	88.27	51	1.02179e+07	1.02276e+07	921	922	24369680	24382311	2981	2982	-1	deletion	1	19.48	1272	1082828	1108314	90	91	24349155	24377479	3248	3249	-1	N/A	N/A	69.6	95	assembly_comparison	assembly_comparison	not_applicable	not_applicable	yes	yes
NA12878	4611	deletion	5	5	25312079	25320179	0.958	4.8	551	heterozygous	-1	1621	1784	deletion	0.88	4.8	52	9.28681e+06	9.29448e+06	823	824	25311947	25320179	3086	3087	-1	deletion	0.9	3.53	1272	141164	149430	22	23	25312079	25320885	3318	3321	-1	N/A	N/A	11.3	10	assembly_comparison	assembly_comparison	not_applicable	not_applicable	yes	yes
NA12878	4612	deletion	5	5	26792599	2.68191e+07	0.985	74.89	4962	heterozygous	-1	1607	1785	deletion	1	74.89	51	7.78909e+06	7.81048e+06	705	706	26792599	2.68191e+07	3231	3232	-1	deletion	1	40.69	892	4.87161e+06	4.90094e+06	413	414	26789163	26823317	3458	3460	-1	N/A	N/A	40.7	55	assembly_comparison	assembly_comparison	not_applicable	not_applicable	yes	yes
NA12878	4613	deletion	5	5	27522353	27530148	1	31.61	1292	heterozygous	-1	-1	1788	#N/A	-1	-1	-1	-1	-1	-1	-1	-1	-1	-1	-1	-1	deletion	0.99	31.61	891	4.16818e+06	4.17468e+06	346	347	27522353	27530148	3532	3533	-1	N/A	N/A	5.4	10	-	assembly_comparison	-	not_applicable	-	yes
NA12878	4614	deletion	5	5	31675381	31682370	0	1.15	349	heterozygous	-1	-1	1787	#N/A	-1	-1	-1	-1	-1	-1	-1	-1	-1	-1	-1	-1	deletion	-1	1.15	892	11834	18473.9	3	4	31675381	31682370	3900	3902	-1	N/A	N/A	28.4	40	-	assembly_comparison	-	not_applicable	-	yes
NA12878	4615	deletion	5	5	42161292	4.21751e+07	0.958	4.54	898	homozygous	-1	1630	1804	deletion	0.88	4.54	570	4.35342e+06	4.36813e+06	415	416	4.21595e+07	4.21751e+07	4875	4876	-1	deletion	0.85	2.43	1700	886671	907195	87	89	42161292	42182737	5064	5065	-1	N/A	N/A	22.5	15	assembly_comparison	assembly_comparison	not_applicable	not_applicable	yes	yes
NA12878	4616	deletion	5	5	42975913	42990444	0.287	1.2	551	homozygous	-1	-1	1805	#N/A	-1	-1	-1	-1	-1	-1	-1	-1	-1	-1	-1	-1	deletion	0.55	1.2	1700	79896.6	93876.8	15	16	42975913	42990444	5139	5140	-1	N/A	N/A	12.7	20	-	assembly_comparison	-	not_applicable	-	yes
NA12878	4617	deletion	5	5	46258419	46281172	0.986	11.64	5580	homozygous	-1	1632	1808	deletion	1	11.64	570	255486	273023	9	10	46258419	46281172	5330	5332	-1	deletion	1	8.75	2670	295189	370985	9	10	46206943	46288684	5411	5412	-1	N/A	N/A	24	15	assembly_comparison	assembly_comparison	not_applicable	not_applicable	yes	yes
NA12878	4618	deletion	5	5	57318239	57337295	1	60.66	10277	homozygous	-1	1638	1815	deletion	1	52.82	5361	312591	324170	35	36	57318239	57340098	6283	6285	-1	deletion	1	60.66	1221	443815	457951	40	41	57312886	57337295	6183	6185	-1	N/A	N/A	80.9	90	assembly_comparison	assembly_comparison	not_applicable	not_applicable	yes	yes
NA12878	4619	deletion	5	5	57674665	57687229	0.986	111.04	6171	heterozygous	-1	1639	1816	deletion	1	111.04	5361	656321	665500	77	79	57671892	57687229	6330	6332	-1	deletion	1	101.82	1221	795680	806298	70	71	57674665	57691467	6215	6217	-1	N/A	N/A	87.7	95	assembly_comparison	assembly_comparison	not_applicable	not_applicable	yes	yes
NA12878	4620	deletion	5	5	62703359	62705234	0	1.95	273	homozygous	-1	1646	-1	deletion	-1	1.95	1040	2.2119e+06	2.21351e+06	227	228	62703359	62705234	6967	6968	-1	#N/A	-1	-1	-1	-1	-1	-1	-1	-1	-1	-1	-1	-1	N/A	N/A	31.9	21.6	assembly_comparison	-	not_applicable	-	yes	-
NA12878	4621	deletion	5	5	63670788	63702515	0.98	4.25	1599	homozygous	-1	1647	-1	deletion	0.98	4.25	1040	1.21551e+06	1.24564e+06	120	121	63670788	63702515	7084	7085	-1	#N/A	-1	-1	-1	-1	-1	-1	-1	-1	-1	-1	-1	-1	N/A	N/A	10.3	5.2	assembly_comparison	-	not_applicable	-	yes	-
NA12878	4622	deletion	5	5	63684029	63711951	1	18.78	2753	heterozygous	-1	-1	1820	#N/A	-1	-1	-1	-1	-1	-1	-1	-1	-1	-1	-1	-1	deletion	1	18.78	4502	352489	377658	28	29	63684029	63711951	6717	6718	-1	N/A	N/A	10.3	10	-	assembly_comparison	-	not_applicable	-	yes
NA12878	4623	deletion	5	5	69027868	69053413	1	32.25	22778	heterozygous	-1	1650	1825	deletion	1	32.25	4030	715199	742179	62	67	69027868	69077865	7690	7699	-1	deletion	1	8.82	1371	469849	508658	40	41	68992065	69053413	7310	7313	-1	N/A	N/A	15.7	25	assembly_comparison	assembly_comparison	not_applicable	not_applicable	yes	no
NA12878	4624	deletion	5	5	69027868	69053413	1	32.25	22410	heterozygous	-1	1650	1831	deletion	1	32.25	4030	715199	742179	62	67	69027868	69077865	7690	7699	-1	deletion	1	12.99	1372	452653	542997	44	48	6.89413e+07	69053413	7302	7313	-1	N/A	N/A	15.7	25	assembly_comparison	assembly_comparison	not_applicable	not_applicable	yes	no
NA12878	4625	deletion	5	5	69367564	69435363	1	25.13	34122	heterozygous	-1	1652	1835	deletion	1	25.13	4030	390745	631921	41	52	69160734	69435363	7709	7725	-1	deletion	1	14.27	1372	196561	241099	19	24	69367564	6.94469e+07	7350	7364	-1	N/A	N/A	8.3	5	assembly_comparison	assembly_comparison	not_applicable	not_applicable	yes	no
NA12878	4626	deletion	5	5	7.35798e+07	73581716	0	3.19	342	heterozygous	-1	-1	1838	#N/A	-1	-1	-1	-1	-1	-1	-1	-1	-1	-1	-1	-1	deletion	-1	3.19	2351	3167906	3.16945e+06	292	293	7.35798e+07	73581716	7845	7846	-1	N/A	N/A	0	0	-	assembly_comparison	-	not_applicable	-	yes
NA12878	4627	deletion	5	5	78103696	78121100	1	14.5	1881	heterozygous	-1	1658	1845	deletion	0.99	11.67	7151	874914	895482	84	85	78098735	78121100	8797	8798	-1	deletion	0.99	14.5	3562	1.52517e+06	1541784	188	189	78103696	78122279	8361	8362	-1	N/A	N/A	6.9	5.2	assembly_comparison	assembly_comparison	not_applicable	not_applicable	yes	yes
NA12878	4628	deletion	5	5	78267123	78280600	0.8	3.43	702	homozygous	-1	1659	-1	deletion	0.9	3.43	7151	715883	728658	66	67	78267123	78280600	8820	8821	-1	#N/A	-1	-1	-1	-1	-1	-1	-1	-1	-1	-1	-1	-1	N/A	N/A	57.4	49.7	assembly_comparison	-	not_applicable	-	yes	-
NA12878	4629	deletion	5	5	79554451	79558878	0	2.47	360	homozygous	-1	-1	1844	#N/A	-1	-1	-1	-1	-1	-1	-1	-1	-1	-1	-1	-1	deletion	-1	2.47	3561	88995.8	93063	18	19	79554451	79558878	8561	8563	-1	N/A	N/A	2	0	-	assembly_comparison	-	not_applicable	-	yes
NA12878	4630	deletion	5	5	83941621	83958282	0.986	332.04	7297	homozygous	-1	1667	1849	deletion	1	332.04	190	6.33017e+06	6.33985e+06	639	640	83941621	83958282	9469	9470	-1	deletion	0.99	4.25	5820	1.48124e+06	1.53106e+06	102	103	83932029	83989455	8988	8990	-1	N/A	N/A	90.2	87.6	assembly_comparison	assembly_comparison	not_applicable	not_applicable	yes	yes
NA12878	4632	deletion	5	5	88030973	88033571	0	2.52	303	homozygous	-1	1669	-1	deletion	-1	2.52	190	2.25556e+06	2.25786e+06	243	244	88030973	88033571	9907	9908	-1	#N/A	-1	-1	-1	-1	-1	-1	-1	-1	-1	-1	-1	-1	N/A	N/A	47.5	43.8	assembly_comparison	-	not_applicable	-	yes	-
NA12878	4633	deletion	5	5	88596215	88609624	0.287	1.77	566	homozygous	-1	1670	-1	deletion	0.55	1.77	190	1.68037e+06	1.69322e+06	185	186	88596215	88609624	9970	9971	-1	#N/A	-1	-1	-1	-1	-1	-1	-1	-1	-1	-1	-1	-1	N/A	N/A	71.6	64.7	assembly_comparison	-	not_applicable	-	yes	-
NA12878	4634	deletion	5	5	90487333	90509306	0.985	20.07	2359	homozygous	-1	1672	1852	deletion	1	6.57	61	1.75107e+07	17549174	1679	1680	90471068	90511984	10188	10189	-1	deletion	1	20.07	2170	1.51423e+06	1.53392e+06	114	115	90487333	90509306	9464	9465	-1	N/A	N/A	76	95	assembly_comparison	assembly_comparison	not_applicable	not_applicable	yes	yes
NA12878	4635	deletion	5	5	91478993	91483214	0	4.43	419	homozygous	-1	1674	1853	deletion	-1	1.66	61	16540300	1.65484e+07	1595	1596	91474892	91483406	10279	10280	-1	deletion	-1	4.43	2170	540322	544112	35	36	91478993	91483214	9548	9550	-1	N/A	N/A	22.1	45	assembly_comparison	assembly_comparison	not_applicable	not_applicable	yes	yes
NA12878	4636	deletion	5	5	91633918	91694049	1	335.94	39552	homozygous	-1	1675	1854	deletion_nbase	1	153.96	61	1.63691e+07	1.64157e+07	1582	1584	91607977	91694049	10294	10295	-1	deletion_nbase	1	34.79	2170	369343	389990	23	25	91633918	91694118	9560	9561	-1	N/A	N/A	81.9	90	assembly_comparison	assembly_comparison	not_applicable	not_applicable	yes	yes
NA12878	4637	deletion	5	5	95906917	95912676	0	1.93	347	heterozygous	-1	1680	-1	deletion	-1	1.93	61	1.21327e+07	1.21381e+07	1144	1145	95906917	95912676	10776	10777	-1	#N/A	-1	-1	-1	-1	-1	-1	-1	-1	-1	-1	-1	-1	N/A	N/A	56.9	60.1	assembly_comparison	-	not_applicable	-	yes	-
NA12878	4638	deletion	5	5	95956522	95970590	0.8	3.93	763	heterozygous	-1	1681	-1	deletion	0.9	3.93	61	12075558	1.20889e+07	1135	1136	95956522	95970590	10785	10786	-1	#N/A	-1	-1	-1	-1	-1	-1	-1	-1	-1	-1	-1	-1	N/A	N/A	15.2	7.2	assembly_comparison	-	not_applicable	-	yes	-
NA12878	4639	deletion	5	5	97401526	97404855	0	8.32	936	heterozygous	-1	1696	-1	deletion	0.9	8.32	62	9.59339e+06	9.59578e+06	874	875	97401526	97404855	10950	10952	-1	#N/A	-1	-1	-1	-1	-1	-1	-1	-1	-1	-1	-1	-1	N/A	N/A	30.9	20.3	assembly_comparison	-	not_applicable	-	yes	-
NA12878	4640	deletion	5	5	9.83451e+07	98351063	0.985	47.68	2396	homozygous	-1	1698	1859	deletion	1	47.68	62	8649167	8.6616e+06	779	780	98336202	98351063	11062	11063	-1	deletion	1	12.07	701	5839862	5867089	435	436	9.83451e+07	98374649	10130	10133	-1	N/A	N/A	81.4	90	assembly_comparison	assembly_comparison	not_applicable	not_applicable	yes	yes
NA12878	4641	deletion	5	5	9.83451e+07	98351063	0.985	63.99	2317	homozygous	-1	1698	1865	deletion	1	47.68	62	8649167	8.6616e+06	779	780	98336202	98351063	11062	11063	-1	deletion	1	63.99	702	5171278	5.1797e+06	374	375	9.83451e+07	98355687	10130	10132	-1	N/A	N/A	81.9	90	assembly_comparison	assembly_comparison	not_applicable	not_applicable	yes	yes
NA12878	4642	deletion	5	5	98826163	98844494	1	50.81	3004	homozygous	-1	1684	-1	deletion	1	50.81	61	9.20652e+06	9.22184e+06	843	844	98826163	98844494	11115	11116	-1	#N/A	-1	-1	-1	-1	-1	-1	-1	-1	-1	-1	-1	-1	N/A	N/A	38.2	28.8	assembly_comparison	-	not_applicable	-	yes	-
NA12878	4643	deletion	5	5	98831564	98860680	1	36.33	3973	homozygous	-1	-1	1866	#N/A	-1	-1	-1	-1	-1	-1	-1	-1	-1	-1	-1	-1	deletion	1	36.33	702	5.65612e+06	5.68126e+06	407	411	98831564	98860680	10163	10169	-1	N/A	N/A	38.2	35	-	assembly_comparison	-	not_applicable	-	yes
NA12878	4644	deletion	5	5	9.88495e+07	98872462	0.55	1.65	860	homozygous	-1	1685	-1	deletion	0.55	1.65	61	9179364	9201460	841	842	9.88495e+07	98872462	11117	11118	-1	#N/A	-1	-1	-1	-1	-1	-1	-1	-1	-1	-1	-1	-1	N/A	N/A	10.3	9.8	assembly_comparison	-	not_applicable	-	yes	-
NA12878	4645	deletion	5	5	103850467	103862961	0.986	383.04	5509	heterozygous	-1	1704	1872	deletion	1	383.04	62	3.1433e+06	3.14973e+06	261	262	103850467	103862961	11638	11640	-1	deletion	1	5.02	22762	401590	494183	26	29	103832786	103930331	10587	10591	-1	N/A	N/A	69.1	80	assembly_comparison	assembly_comparison	not_applicable	not_applicable	yes	yes
NA12878	4646	deletion	5	5	104426996	104518187	1	460.05	71599	heterozygous	-1	1687	1874	deletion	1	460.05	61	3.60811e+06	3.62865e+06	316	317	104426996	104519107	11692	11697	-1	deletion	1	44.04	6371	995201	1.0169e+06	70	71	104424856	104518187	10631	10636	-1	N/A	N/A	2.5	5	assembly_comparison	assembly_comparison	not_applicable	not_applicable	yes	yes
NA12878	4647	deletion	5	5	106110399	1.06116e+08	0	2.98	386	heterozygous	-1	1705	-1	deletion	-1	2.98	62	891072	896140	90	91	106110399	1.06116e+08	11831	11832	-1	#N/A	-1	-1	-1	-1	-1	-1	-1	-1	-1	-1	-1	-1	N/A	N/A	26	34.6	assembly_comparison	-	not_applicable	-	yes	-
NA12878	4648	deletion	5	5	106229739	106253341	1	31.55	3000	heterozygous	-1	1688	-1	deletion	1	31.55	61	1.87846e+06	1.89906e+06	188	189	106229739	106253341	11843	11846	-1	#N/A	-1	-1	-1	-1	-1	-1	-1	-1	-1	-1	-1	-1	N/A	N/A	20.1	4.6	assembly_comparison	-	not_applicable	-	yes	-
NA12878	4649	deletion	5	5	114729087	114735158	0	1.07	309	homozygous	-1	1716	-1	deletion	-1	1.07	412	2.79408e+06	2.79984e+06	290	291	114729087	114735158	12859	12860	-1	#N/A	-1	-1	-1	-1	-1	-1	-1	-1	-1	-1	-1	-1	N/A	N/A	26	33.3	assembly_comparison	-	not_applicable	-	yes	-
NA12878	4650	deletion	5	5	114755974	114771193	0.99	13.71	1373	heterozygous	-1	1710	-1	deletion	0.99	13.71	411	2.76577e+06	2.77962e+06	291	293	114755974	114771193	12861	12865	-1	#N/A	-1	-1	-1	-1	-1	-1	-1	-1	-1	-1	-1	-1	N/A	N/A	67.6	61.4	assembly_comparison	-	not_applicable	-	yes	-
NA12878	4651	deletion	5	5	114968829	114973108	0	6.21	461	heterozygous	-1	1718	-1	deletion	-1	6.21	412	2.5547e+06	2.55851e+06	262	263	114968829	114973108	12889	12890	-1	#N/A	-1	-1	-1	-1	-1	-1	-1	-1	-1	-1	-1	-1	N/A	N/A	31.4	20.9	assembly_comparison	-	not_applicable	-	yes	-
NA12878	4652	deletion	5	5	115888234	115894913	0	1.46	346	homozygous	-1	1719	-1	deletion	-1	1.46	412	1.63127e+06	1.6376e+06	165	166	115888234	115894913	12996	12997	-1	#N/A	-1	-1	-1	-1	-1	-1	-1	-1	-1	-1	-1	-1	N/A	N/A	28.9	37.3	assembly_comparison	-	not_applicable	-	yes	-
NA12878	4653	deletion	5	5	117368998	117397677	0.986	50.23	7246	heterozygous	-1	1720	1878	deletion	1	14.7	412	121972	156502	12	14	1.17368e+08	117410139	13159	13166	-1	deletion	1	50.23	7102	826369	847866	58	59	117368998	117397677	11706	11708	-1	N/A	N/A	13.7	20	assembly_comparison	assembly_comparison	not_applicable	not_applicable	yes	yes
NA12878	4654	deletion	5	5	119376898	119393253	0.985	18.82	2357	homozygous	-1	1722	1883	deletion	1	18.82	2620	1.52477e+06	1.54745e+06	142	143	119376898	119402070	13361	13362	-1	deletion	1	6.13	7400	1.07581e+06	1.10063e+06	68	69	1.19366e+08	119393253	11882	11884	-1	N/A	N/A	71.1	90	assembly_comparison	assembly_comparison	not_applicable	not_applicable	yes	yes
NA12878	4655	deletion	5	5	122273117	122277050	0	1.98	306	homozygous	-1	1724	-1	deletion	-1	1.98	1210	4.92406e+06	4.92769e+06	539	540	122273117	122277050	13657	13658	-1	#N/A	-1	-1	-1	-1	-1	-1	-1	-1	-1	-1	-1	-1	N/A	N/A	46.6	47.7	assembly_comparison	-	not_applicable	-	yes	-
NA12878	4656	deletion	5	5	126937873	126944868	0	2.39	404	homozygous	-1	1726	-1	deletion	-1	2.39	1210	258787	265378	26	27	126937873	126944868	14216	14217	-1	#N/A	-1	-1	-1	-1	-1	-1	-1	-1	-1	-1	-1	-1	N/A	N/A	10.3	10.5	assembly_comparison	-	not_applicable	-	yes	-
NA12878	4657	deletion	5	5	127161935	127175391	1	7.08	1014	homozygous	-1	1727	1887	deletion	0.98	3.06	1210	30245.8	50128.6	4	5	127154717	127175683	14242	14243	-1	deletion	0.9	7.08	392	1.48167e+06	1.49418e+06	109	110	127161935	127175391	12617	12618	-1	N/A	N/A	30.9	60	assembly_comparison	assembly_comparison	not_applicable	not_applicable	yes	yes
NA12878	4658	deletion	5	5	135112654	135130072	0.985	57.2	4678	homozygous	-1	1731	1898	deletion	1	33.04	1930	2.03113e+06	2.06326e+06	258	259	135112654	135149453	15232	15233	-1	deletion	1	57.2	521	6.37911e+06	6.40214e+06	786	787	135102363	135130072	13580	13582	-1	N/A	N/A	44.1	55	assembly_comparison	assembly_comparison	not_applicable	not_applicable	yes	yes
NA12878	4659	deletion	5	5	136854688	136861793	1	50.51	1630	homozygous	-1	1732	1899	deletion	0.99	41.77	1930	319124	326260	42	43	136852977	136861793	15476	15477	-1	deletion	0.98	2.36	521	4.62045e+06	4.65711e+06	639	640	136854688	1.36893e+08	13739	13742	-1	N/A	N/A	96.1	100	assembly_comparison	assembly_comparison	not_applicable	not_applicable	yes	yes
NA12878	4660	deletion	5	5	137799912	137820039	0.986	520.36	9418	heterozygous	-1	1735	1900	deletion	1	82.58	1152	5.40546e+06	5414337	599	600	137799912	137818195	15588	15590	-1	deletion	1	520.36	521	3.70227e+06	3.70293e+06	517	518	137809950	137820039	13880	13885	-1	N/A	N/A	1	5	assembly_comparison	assembly_comparison	not_applicable	not_applicable	yes	yes
NA12878	4661	deletion	5	5	138785815	138839109	1	690.64	44584	homozygous	-1	1733	1901	deletion_nbase	1	232.59	1151	4.41704e+06	4.45515e+06	497	500	138775785	138858481	15712	15713	-1	deletion_nbase	1	470.88	521	2725328	2734043	379	380	138785815	138839109	14051	14052	-1	N/A	N/A	66.2	100	assembly_comparison	assembly_comparison	not_applicable	not_applicable	yes	yes
NA12878	4662	deletion	5	5	147549176	147556363	1	18.16	1254	homozygous	-1	1739	1904	deletion	0.99	18.16	1060	4.29496e+06	4.30542e+06	488	489	147549176	147560900	16806	16807	-1	deletion	0.99	8.12	2341	1.57592e+06	1.59236e+06	143	145	1.47539e+08	147556363	15104	15106	-1	N/A	N/A	53.4	75	assembly_comparison	assembly_comparison	not_applicable	not_applicable	yes	yes
NA12878	4663	deletion	5	5	149745005	149751920	0	1.7	365	homozygous	-1	1740	-1	deletion	-1	1.7	10850	159592	166142	31	32	149745005	149751920	17120	17121	-1	#N/A	-1	-1	-1	-1	-1	-1	-1	-1	-1	-1	-1	-1	N/A	N/A	17.6	20.3	assembly_comparison	-	not_applicable	-	yes	-
NA12878	4664	deletion	5	5	155132910	155197342	1	110.74	48602	homozygous	-1	1741	1906	deletion_nbase	1	110.74	1820	793408	809822	77	78	155132459	155197342	17815	17816	-1	deletion_nbase	1	27.28	12751	99033.7	151193	20	21	155132910	1.55234e+08	15944	15947	-1	N/A	N/A	71.6	100	assembly_comparison	assembly_comparison	not_applicable	not_applicable	yes	yes
NA12878	4665	deletion	5	5	166398276	166408032	-1	1.41	426	homozygous	-1	1747	-1	deletion	-1	1.41	390	7229387	7.23872e+06	756	757	166398276	166408032	19134	19135	-1	#N/A	-1	-1	-1	-1	-1	-1	-1	-1	-1	-1	-1	-1	N/A	N/A	11.8	7.8	assembly_comparison	-	not_applicable	-	yes	-
NA12878	4666	deletion	5	5	166401809	166408622	0.9	17.4	911	heterozygous	-1	-1	1918	#N/A	-1	-1	-1	-1	-1	-1	-1	-1	-1	-1	-1	-1	deletion	0.9	17.4	1642	300746	306648	51	52	166401809	166408622	17138	17140	-1	N/A	N/A	14.2	30	-	assembly_comparison	-	not_applicable	-	yes
NA12878	4667	deletion	5	5	170120247	170138982	0.968	9.26	1390	heterozygous	-1	-1	1920	#N/A	-1	-1	-1	-1	-1	-1	-1	-1	-1	-1	-1	-1	deletion	0.99	9.26	1642	4.02295e+06	4.0403e+06	442	443	170120247	170138982	17572	17573	-1	N/A	N/A	25.5	40	-	assembly_comparison	-	not_applicable	-	yes
NA12878	4668	deletion	5	5	175452191	175462171	0.8	3.04	554	homozygous	-1	-1	1935	#N/A	-1	-1	-1	-1	-1	-1	-1	-1	-1	-1	-1	-1	deletion	0.9	3.04	1751	4.05034e+06	4.05977e+06	589	590	175452191	175462171	18434	18435	-1	N/A	N/A	7.4	5	-	assembly_comparison	-	not_applicable	-	yes
NA12878	4669	deletion	5	5	176294069	176300661	0	2.33	389	homozygous	-1	1755	-1	deletion	-1	2.33	2901	1286488	1.29269e+06	161	162	176294069	176300661	20520	20521	-1	#N/A	-1	-1	-1	-1	-1	-1	-1	-1	-1	-1	-1	-1	N/A	N/A	38.2	35.3	assembly_comparison	-	not_applicable	-	yes	-
NA12878	4670	deletion	5	5	1.76943e+08	176949476	0.5	6.33	562	homozygous	-1	1756	-1	deletion	0.9	6.33	2901	1.93528e+06	1941104	237	238	1.76943e+08	176949476	20606	20608	-1	#N/A	-1	-1	-1	-1	-1	-1	-1	-1	-1	-1	-1	-1	N/A	N/A	91.7	92.8	assembly_comparison	-	not_applicable	-	yes	-
NA12878	4671	deletion	5	5	177192473	177208355	1	19.6	6148	homozygous	-1	-1	1940	#N/A	-1	-1	-1	-1	-1	-1	-1	-1	-1	-1	-1	-1	deletion	1	19.6	12180	258845	268579	47	48	177192473	177208355	18786	18789	-1	N/A	N/A	33.3	70	-	assembly_comparison	-	not_applicable	-	yes
NA12878	4672	deletion	5	5	1.77197e+08	177252188	0.98	1.66	2142	heterozygous	-1	1758	-1	deletion	0.98	1.66	2901	2.18962e+06	2.24309e+06	267	270	1.77197e+08	177252188	20641	20647	-1	#N/A	-1	-1	-1	-1	-1	-1	-1	-1	-1	-1	-1	-1	N/A	N/A	4.4	5.2	assembly_comparison	-	not_applicable	-	yes	-
NA12878	4673	deletion	5	5	177519896	177524223	0	9.8	596	heterozygous	-1	-1	1959	#N/A	-1	-1	-1	-1	-1	-1	-1	-1	-1	-1	-1	-1	deletion	0.9	9.8	2861	393472	397203	66	67	177519896	177524223	18851	18852	-1	N/A	N/A	22.1	40	-	assembly_comparison	-	not_applicable	-	yes
NA12878	4674	deletion	5	5	177819591	177824769	1	79.89	1671	homozygous	-1	1760	1947	deletion	0.99	6.76	2901	2.81701e+06	2.84212e+06	339	340	177817427	177844194	20718	20719	-1	deletion	0.99	79.89	2862	694634	698129	139	140	177819591	177824769	18933	18934	-1	N/A	N/A	68.6	100	assembly_comparison	assembly_comparison	not_applicable	not_applicable	yes	yes
NA12878	4675	deletion	5	5	177950333	177952882	0.9	6.55	593	heterozygous	-1	1761	1948	deletion	0.55	1.1	2901	2.93674e+06	2.9499e+06	359	360	177939115	177952882	20740	20741	-1	deletion	0.9	6.55	2862	823188	829003	165	166	177950333	1.77957e+08	18959	18960	-1	N/A	N/A	10.3	25	assembly_comparison	assembly_comparison	not_applicable	not_applicable	yes	yes
NA12878	4676	deletion	5	5	178107449	1.78114e+08	0.985	80.78	4432	heterozygous	-1	1763	1950	deletion	1	5.46	2901	3.09785e+06	3.1132e+06	381	382	178098487	178118361	20765	20768	-1	deletion	1	40.02	2862	982624	984467	191	192	178107449	1.78114e+08	18991	18996	-1	N/A	N/A	27	30	assembly_comparison	assembly_comparison	not_applicable	not_applicable	yes	yes
NA12878	4677	deletion	5	5	178836252	178840165	0.5	11.47	806	homozygous	-1	1773	1971	deletion	0.9	11.47	3281	2.08986e+06	2.0977e+06	250	251	178833446	178842121	20857	20858	-1	deletion	0.9	7.1	14252	104319	107451	29	30	178836252	178840165	19181	19183	-1	N/A	N/A	62.7	85	assembly_comparison	assembly_comparison	not_applicable	not_applicable	yes	yes
NA12878	4678	deletion	5	5	178836252	1.7884e+08	0.5	11.47	860	homozygous	-1	1773	1973	deletion	0.9	11.47	3281	2.08986e+06	2.0977e+06	250	251	178833446	178842121	20857	20858	-1	deletion	0.9	6.14	13682	200287	203312	55	56	178836252	1.7884e+08	19181	19183	-1	N/A	N/A	62.7	85	assembly_comparison	assembly_comparison	not_applicable	not_applicable	yes	yes
NA12878	4679	deletion	5	5	179828374	179861412	0.98	2.02	1262	heterozygous	-1	1784	-1	deletion	0.98	2.02	3282	1.06985e+06	1101624	123	124	179828374	179861412	20998	20999	-1	#N/A	-1	-1	-1	-1	-1	-1	-1	-1	-1	-1	-1	-1	N/A	N/A	5.4	0.7	assembly_comparison	-	not_applicable	-	yes	-
NA12878	4681	deletion	5	5	1.805e+08	180528173	0.98	1.61	1193	heterozygous	-1	1778	-1	deletion	0.98	1.61	3281	395439	422559	50	52	1.805e+08	180528173	21083	21086	-1	#N/A	-1	-1	-1	-1	-1	-1	-1	-1	-1	-1	-1	-1	N/A	N/A	57.4	49	assembly_comparison	-	not_applicable	-	yes	-
NA12878	4682	deletion	5	5	180513953	180519344	1	43.23	1557	heterozygous	-1	1787	1977	deletion	0.98	4.38	3282	399626	423382	50	51	1.805e+08	180525216	21083	21085	-1	deletion	0.99	6.85	15750	39333.3	43208.7	9	10	180513953	180519344	19619	19620	-1	N/A	N/A	57.4	65	assembly_comparison	assembly_comparison	not_applicable	not_applicable	yes	yes
NA12878	4683	deletion	5	5	180874973	1.8088e+08	-1	1.02	320	heterozygous	-1	-1	1981	#N/A	-1	-1	-1	-1	-1	-1	-1	-1	-1	-1	-1	-1	deletion	-1	1.02	13842	37164	41713.7	3	4	180874973	1.8088e+08	19694	19695	-1	N/A	N/A	12.7	10	-	assembly_comparison	-	not_applicable	-	yes
NA12878	4685	deletion	6	6	462426	472924	0	1.27	446	homozygous	-1	-1	2001	#N/A	-1	-1	-1	-1	-1	-1	-1	-1	-1	-1	-1	-1	deletion	-1	1.27	2322	3.02921e+06	3.03926e+06	415	416	462426	472924	69	71	-1	N/A	N/A	29.4	60	-	assembly_comparison	-	not_applicable	-	yes
NA12878	4686	deletion	6	6	466023	472924	0	3.13	456	homozygous	-1	-1	1990	#N/A	-1	-1	-1	-1	-1	-1	-1	-1	-1	-1	-1	-1	deletion	-1	3.13	2321	3.02952e+06	3.03596e+06	421	422	466023	472924	70	71	-1	N/A	N/A	29.4	60	-	assembly_comparison	-	not_applicable	-	yes
NA12878	4687	deletion	6	6	664120	680939	1	32.7	2249	homozygous	-1	1809	-1	deletion	1	32.7	4622	1.19513e+06	1.2097e+06	164	167	664120	680939	96	99	-1	#N/A	-1	-1	-1	-1	-1	-1	-1	-1	-1	-1	-1	-1	N/A	N/A	62.3	56.9	assembly_comparison	-	not_applicable	-	yes	-
NA12878	4688	deletion	6	6	1678698	1685655	0	1.2	337	homozygous	-1	1804	-1	deletion	-1	1.2	4621	186589	193209	29	30	1678698	1685655	250	251	-1	#N/A	-1	-1	-1	-1	-1	-1	-1	-1	-1	-1	-1	-1	N/A	N/A	16.7	9.8	assembly_comparison	-	not_applicable	-	yes	-
NA12878	4689	deletion	6	6	3083370	3096732	0.287	1.82	569	homozygous	-1	1819	-1	deletion	0.55	1.82	1430	3.94351e+06	3.95631e+06	507	508	3083370	3096732	417	418	-1	#N/A	-1	-1	-1	-1	-1	-1	-1	-1	-1	-1	-1	-1	N/A	N/A	63.2	71.2	assembly_comparison	-	not_applicable	-	yes	-
NA12878	4690	deletion	6	6	3.13831e+06	3141216	0.8	3.41	529	heterozygous	-1	-1	1998	#N/A	-1	-1	-1	-1	-1	-1	-1	-1	-1	-1	-1	-1	deletion	0.9	3.41	2321	353616	355992	55	56	3.13831e+06	3141216	490	492	-1	N/A	N/A	48	70	-	assembly_comparison	-	not_applicable	-	yes
NA12878	4691	deletion	6	6	5034740	5.04661e+06	1	6.36	1707	homozygous	-1	1824	2011	deletion	0.99	5.97	1430	1979730	2.00326e+06	242	244	5034740	5.05986e+06	710	713	-1	deletion	0.99	6.36	31	1.30562e+07	1.30811e+07	1609	1610	5.01991e+06	5.04661e+06	794	796	-1	N/A	N/A	79.4	80	assembly_comparison	assembly_comparison	not_applicable	not_applicable	yes	yes
NA12878	4692	deletion	6	6	7321533	7322680	0	8.2	486	heterozygous	-1	-1	2012	#N/A	-1	-1	-1	-1	-1	-1	-1	-1	-1	-1	-1	-1	deletion	-1	8.2	31	1.07754e+07	1.07761e+07	1309	1310	7321533	7322680	1140	1141	-1	N/A	N/A	0	0	-	assembly_comparison	-	not_applicable	-	yes
NA12878	4693	deletion	6	6	10255342	10281522	0.55	1.42	926	homozygous	-1	-1	2021	#N/A	-1	-1	-1	-1	-1	-1	-1	-1	-1	-1	-1	-1	deletion	0.55	1.42	32	7.8153e+06	7.84055e+06	1046	1047	10255342	10281522	1454	1455	-1	N/A	N/A	51.5	25	-	assembly_comparison	-	not_applicable	-	yes
NA12878	4694	deletion	6	6	10261207	10278976	0.85	2.03	737	homozygous	-1	1825	-1	deletion	0.85	2.03	3410	1.91521e+06	1.93224e+06	187	188	10261207	10278976	1371	1372	-1	#N/A	-1	-1	-1	-1	-1	-1	-1	-1	-1	-1	-1	-1	N/A	N/A	52	37.9	assembly_comparison	-	not_applicable	-	yes	-
NA12878	4695	deletion	6	6	23736596	23748981	0.985	53.59	2690	homozygous	-1	1834	2029	deletion	1	38.01	551	2.36887e+06	2.38569e+06	243	244	23736596	23756185	2977	2979	-1	deletion	1	23.66	2990	212819	225069	22	23	23734120	23748981	3270	3271	-1	N/A	N/A	26	30	assembly_comparison	assembly_comparison	not_applicable	not_applicable	yes	yes
NA12878	4696	deletion	6	6	24808403	24830907	0.986	140.7	6087	homozygous	-1	1837	2047	deletion	1	140.7	551	3.44089e+06	3.45742e+06	366	367	24808403	24830907	3116	3118	-1	deletion	1	113.81	16581	845281	865109	109	110	24807484	24833510	3417	3420	-1	N/A	N/A	81.4	85	assembly_comparison	assembly_comparison	not_applicable	not_applicable	yes	yes
NA12878	4697	deletion	6	6	24810088	24830907	0.986	140.7	6103	homozygous	-1	1837	2031	deletion	1	140.7	551	3.44089e+06	3.45742e+06	366	367	24808403	24830907	3116	3118	-1	deletion	1	139.96	192	847917	865109	114	115	24810088	24833510	3418	3420	-1	N/A	N/A	81.4	85	assembly_comparison	assembly_comparison	not_applicable	not_applicable	yes	yes
NA12878	4698	deletion	6	6	27815438	27853544	1	614.81	35935	heterozygous	-1	1855	2036	deletion	1	244.21	552	6.46114e+06	6.47342e+06	686	687	27815438	27863671	3465	3473	-1	deletion	1	550.45	192	3.88124e+06	3.89359e+06	459	460	2.78053e+07	27853544	3813	3822	-1	N/A	N/A	1	0.7	assembly_comparison	assembly_comparison	not_applicable	not_applicable	yes	no
NA12878	4700	deletion	6	6	29690088	29705876	1	62.72	2964	homozygous	-1	-1	2038	#N/A	-1	-1	-1	-1	-1	-1	-1	-1	-1	-1	-1	-1	deletion	1	62.72	192	5.73189e+06	5.74472e+06	682	683	29690088	29705876	4062	4065	-1	N/A	N/A	43.6	95	-	assembly_comparison	-	not_applicable	-	yes
NA12878	4701	deletion	6	6	29797335	29916762	0.99	1.99	4023	homozygous	-1	-1	2055	#N/A	-1	-1	-1	-1	-1	-1	-1	-1	-1	-1	-1	-1	deletion	0.99	1.99	16581	5.85371e+06	5.96912e+06	676	686	29797335	29916762	4079	4091	-1	N/A	N/A	77.5	80	-	assembly_comparison	-	not_applicable	-	yes
NA12878	4702	deletion	6	6	29797335	29902818	1	2.55	3974	homozygous	-1	-1	2039	#N/A	-1	-1	-1	-1	-1	-1	-1	-1	-1	-1	-1	-1	deletion	1	2.55	192	5.83609e+06	5.9376e+06	694	703	29797335	29902818	4079	4088	-1	N/A	N/A	77.5	80	-	assembly_comparison	-	not_applicable	-	yes
NA12878	4703	deletion	6	6	2.98087e+07	29857225	0.98	1.64	1945	heterozygous	-1	1858	-1	deletion	0.98	1.64	4792	1.66679e+06	1.71333e+06	194	198	2.98087e+07	29857225	3676	3683	-1	#N/A	-1	-1	-1	-1	-1	-1	-1	-1	-1	-1	-1	-1	N/A	N/A	5.4	4.6	assembly_comparison	-	not_applicable	-	yes	-
NA12878	4704	deletion	6	6	29895582	29912383	1	18.87	2009	heterozygous	-1	1859	-1	deletion	1	18.87	4792	1.61364e+06	1.62843e+06	188	189	29895582	29912383	3688	3689	-1	#N/A	-1	-1	-1	-1	-1	-1	-1	-1	-1	-1	-1	-1	N/A	N/A	50	52.3	assembly_comparison	-	not_applicable	-	yes	-
NA12878	4705	deletion	6	6	31199990	31214343	1	21.43	1562	homozygous	-1	1861	2060	deletion	0.98	3.31	4792	305171	336349	40	41	31184224	31216892	3850	3851	-1	deletion	0.99	20.27	26620	211410	224128	34	35	31199990	31214343	4315	4316	-1	N/A	N/A	69.1	95	assembly_comparison	assembly_comparison	not_applicable	not_applicable	yes	yes
NA12878	4706	deletion	6	6	31270893	31287746	0.985	23.72	2246	heterozygous	-1	1866	2061	deletion	1	7.34	4791	234792	267449	30	31	31257887	31292741	3860	3862	-1	deletion	1	13.24	26620	280623	295182	42	43	31270893	31287746	4324	4326	-1	N/A	N/A	19.1	30	assembly_comparison	assembly_comparison	not_applicable	not_applicable	yes	yes
NA12878	4707	deletion	6	6	31421208	31425926	0.985	177.27	2961	heterozygous	-1	1862	2058	deletion	1	15.1	4792	99615.5	101422	11	12	31421208	31425926	3879	3880	-1	deletion	1	19.61	16581	7.46392e+06	7.49025e+06	891	892	31409704	31439035	4346	4347	-1	N/A	N/A	15.7	45	assembly_comparison	assembly_comparison	not_applicable	not_applicable	yes	yes
NA12878	4708	deletion	6	6	31950569	31959615	0.986	7.33	6440	heterozygous	-1	1868	2043	deletion	1	7.33	4132	424140	426795	67	68	31950569	31959733	3965	3967	-1	deletion	1	6.03	192	7.98239e+06	7.9864e+06	1019	1020	3.19492e+07	31959615	4477	4479	-1	N/A	N/A	7.4	15	assembly_comparison	assembly_comparison	not_applicable	not_applicable	yes	yes
NA12878	4709	deletion	6	6	31970837	32013041	1	82.63	32796	heterozygous	-1	1869	2045	deletion	1	82.63	4132	447511	447511	73	73	31980187	32013041	3972	3981	-1	deletion	1	64.64	192	7.99755e+06	7.99755e+06	1024	1024	31970837	32003574	4483	4491	-1	N/A	N/A	22.5	25	assembly_comparison	assembly_comparison	not_applicable	not_applicable	yes	yes
NA12878	4710	deletion	6	6	32375593	32388736	0.5	4.51	762	heterozygous	-1	1871	-1	deletion	0.88	4.51	4131	866778	879160	137	138	32375593	32388736	4041	4042	-1	#N/A	-1	-1	-1	-1	-1	-1	-1	-1	-1	-1	-1	-1	N/A	N/A	48	40.5	assembly_comparison	-	not_applicable	-	yes	-
NA12878	4711	deletion	6	6	32432105	32527596	1	40.04	13396	heterozygous	-1	1872	-1	deletion	1	40.04	4131	922649	1.00474e+06	147	155	32432105	32527596	4051	4061	-1	#N/A	-1	-1	-1	-1	-1	-1	-1	-1	-1	-1	-1	-1	N/A	N/A	32.8	20.9	assembly_comparison	-	not_applicable	-	yes	-
NA12878	4712	deletion	6	6	32450137	32632295	1	37.48	24654	heterozygous	-1	1875	2063	deletion	1	37.48	4132	884457	1.0472e+06	140	159	32450137	32637623	4053	4083	-1	deletion	1	35.66	192	8.43397e+06	8600269	1085	1112	32441430	32632295	4563	4599	-1	N/A	N/A	39.2	50	assembly_comparison	assembly_comparison	not_applicable	not_applicable	yes	yes
NA12878	4713	deletion	6	6	32559298	3.25862e+07	1	11.71	2454	heterozygous	-1	1873	-1	deletion	1	11.71	4131	1.03613e+06	1.0606e+06	160	163	32559298	3.25862e+07	4066	4071	-1	#N/A	-1	-1	-1	-1	-1	-1	-1	-1	-1	-1	-1	-1	N/A	N/A	8.3	7.2	assembly_comparison	-	not_applicable	-	yes	-
NA12878	4714	deletion	6	6	32761392	32782753	0.287	1.94	850	heterozygous	-1	1876	-1	deletion	0.55	1.94	4132	1.1712e+06	1.19171e+06	179	182	32761392	32782753	4104	4106	-1	#N/A	-1	-1	-1	-1	-1	-1	-1	-1	-1	-1	-1	-1	N/A	N/A	63.7	53.6	assembly_comparison	-	not_applicable	-	yes	-
NA12878	4715	deletion	6	6	32775843	32782753	1	28.63	1106	heterozygous	-1	1874	-1	deletion	0.99	28.63	4131	1.25156e+06	1.25736e+06	193	194	32775843	32782753	4105	4106	-1	#N/A	-1	-1	-1	-1	-1	-1	-1	-1	-1	-1	-1	-1	N/A	N/A	63.7	53.6	assembly_comparison	-	not_applicable	-	yes	-
NA12878	4716	deletion	6	6	33573807	33587946	0.985	119.2	2510	heterozygous	-1	1877	2064	deletion	1	16.21	4132	1.99311e+06	1.99543e+06	275	276	33582974	33587946	4210	4211	-1	deletion	1	106.04	192	9.54029e+06	9.54597e+06	1232	1233	33573807	33581855	4746	4748	-1	N/A	N/A	50	65	assembly_comparison	assembly_comparison	not_applicable	not_applicable	yes	yes
NA12878	4717	deletion	6	6	33934962	3.39448e+07	0.985	207.47	4837	heterozygous	-1	1882	2065	deletion	1	43.85	851	6700735	6.70757e+06	792	793	33933127	3.39448e+07	4280	4282	-1	deletion	1	56.96	192	9.89937e+06	9.91041e+06	1288	1289	33934962	33950892	4807	4809	-1	N/A	N/A	13.2	15	assembly_comparison	assembly_comparison	not_applicable	not_applicable	yes	yes
NA12878	4719	deletion	6	6	41402181	41408885	0	1.92	387	heterozygous	-1	-1	2084	#N/A	-1	-1	-1	-1	-1	-1	-1	-1	-1	-1	-1	-1	deletion	-1	1.92	6472	2.3218e+06	2.32812e+06	232	233	41402181	41408885	5886	5888	-1	N/A	N/A	17.2	65	-	assembly_comparison	-	not_applicable	-	yes
NA12878	4721	deletion	6	6	45721112	45724293	0	1.48	272	heterozygous	-1	1898	-1	deletion	-1	1.48	2441	32357.4	35266.6	9	10	45721112	45724293	5857	5858	-1	#N/A	-1	-1	-1	-1	-1	-1	-1	-1	-1	-1	-1	-1	N/A	N/A	2.9	3.9	assembly_comparison	-	not_applicable	-	yes	-
NA12878	4722	deletion	6	6	48917823	48934319	0.986	382.22	7354	heterozygous	-1	1903	2093	deletion	1	65.96	2442	3.22666e+06	3.23573e+06	349	350	48917823	48934319	6237	6239	-1	deletion	1	27.17	421	955130	1.01171e+06	73	74	48886419	48950278	6806	6808	-1	N/A	N/A	6.9	15	assembly_comparison	assembly_comparison	not_applicable	not_applicable	yes	yes
NA12878	4723	deletion	6	6	51726761	5.17397e+07	0.9	3.58	702	heterozygous	-1	-1	2089	#N/A	-1	-1	-1	-1	-1	-1	-1	-1	-1	-1	-1	-1	deletion	0.9	3.58	422	3.90207e+06	3.91429e+06	265	266	51726761	5.17397e+07	7010	7011	-1	N/A	N/A	30.9	45	-	assembly_comparison	-	not_applicable	-	yes
NA12878	4724	deletion	6	6	5.17285e+07	51759673	1	30.27	5844	heterozygous	-1	1910	-1	deletion	1	30.27	3562	182332	207630	27	28	5.17285e+07	51759673	6566	6570	-1	#N/A	-1	-1	-1	-1	-1	-1	-1	-1	-1	-1	-1	-1	N/A	N/A	56.4	49.7	assembly_comparison	-	not_applicable	-	yes	-
NA12878	4725	deletion	6	6	5.17397e+07	51855057	0.99	2.14	4016	heterozygous	-1	-1	2095	#N/A	-1	-1	-1	-1	-1	-1	-1	-1	-1	-1	-1	-1	deletion	0.99	2.14	421	3.90605e+06	4.0174e+06	274	282	5.17397e+07	51855057	7011	7017	-1	N/A	N/A	56.9	70	-	assembly_comparison	-	not_applicable	-	yes
NA12878	4726	deletion	6	6	53919917	53937621	0.986	169.4	5887	homozygous	-1	1915	2096	deletion	1	44.63	6220	296325	310562	38	39	53917460	53937621	6871	6873	-1	deletion	1	25.6	421	6.08668e+06	6.13341e+06	476	477	53919917	53972500	7251	7252	-1	N/A	N/A	49.5	65	assembly_comparison	assembly_comparison	not_applicable	not_applicable	yes	yes
NA12878	4727	deletion	6	6	55340290	55347737	0.5	5.98	577	heterozygous	-1	1919	-1	deletion	0.87	5.98	2142	1.11801e+06	1124877	106	107	55340290	55347737	7032	7033	-1	#N/A	-1	-1	-1	-1	-1	-1	-1	-1	-1	-1	-1	-1	N/A	N/A	15.7	15	assembly_comparison	-	not_applicable	-	yes	-
NA12878	4728	deletion	6	6	5.58234e+07	55848158	1	208.58	20619	heterozygous	-1	1916	-1	deletion	1	208.58	2141	1.60232e+06	1.60642e+06	154	155	5.58234e+07	55848158	7084	7087	-1	#N/A	-1	-1	-1	-1	-1	-1	-1	-1	-1	-1	-1	-1	N/A	N/A	2.5	2	assembly_comparison	-	not_applicable	-	yes	-
NA12878	4729	deletion	6	6	57281053	57311848	1	7.04	8608	heterozygous	-1	1926	-1	deletion	1	7.04	542	7.94539e+06	7.96758e+06	707	708	57281053	57311848	7241	7243	-1	#N/A	-1	-1	-1	-1	-1	-1	-1	-1	-1	-1	-1	-1	N/A	N/A	60.3	47.7	assembly_comparison	-	not_applicable	-	yes	-
NA12878	4730	deletion	6	6	57346584	58147018	1	82.43	484708	heterozygous	-1	1918	2099	deletion_nbase	1	82.43	2141	3.10802e+06	3.42378e+06	305	336	57346584	58147018	7250	7336	-1	deletion_nbase	1	33.34	4780	1433995	1.79272e+06	110	145	57321422	58164892	7510	7565	-1	N/A	N/A	57.8	40.5	assembly_comparison	assembly_comparison	not_applicable	not_applicable	yes	yes
NA12878	4731	deletion	6	6	57602022	57629787	1	43.47	5277	unknown	-1	1928	-1	deletion	1	43.47	542	7.62756e+06	7.65005e+06	674	675	57602022	57629787	7284	7287	-1	#N/A	-1	-1	-1	-1	-1	-1	-1	-1	-1	-1	-1	-1	N/A	N/A	25.5	21.6	assembly_comparison	-	not_applicable	-	yes	-
NA12878	4732	deletion	6	6	58084216	62121238	1	112.4	3764173	heterozygous	-1	1925	2106	deletion_nbase	0.99	112.4	541	6.94675e+06	7.21782e+06	607	629	58084216	62121238	7335	7412	-1	deletion_nbase	0.99	76.86	1452	1.28259e+06	1.62691e+06	62	74	58083915	62190630	7564	7620	-1	N/A	N/A	37.7	35	assembly_comparison	assembly_comparison	not_applicable	not_applicable	yes	yes
NA12878	4733	deletion	6	6	58413243	58436375	0.985	43.04	4978	unknown	-1	1932	2107	deletion	1	43.03	2141	3690554	3.7095e+06	364	365	58413243	58437179	7364	7366	-1	deletion	1	13.51	6531	628298	684239	63	64	58375465	58436375	7595	7596	-1	N/A	N/A	4.4	10	assembly_comparison	assembly_comparison	not_applicable	not_applicable	yes	yes
NA12878	4734	deletion	6	6	64666925	64676351	1	27.77	1319	heterozygous	-1	1948	-1	deletion	0.99	27.77	542	4.34321e+06	4.35132e+06	387	388	64666925	64676351	7657	7658	-1	#N/A	-1	-1	-1	-1	-1	-1	-1	-1	-1	-1	-1	-1	N/A	N/A	21.1	16.3	assembly_comparison	-	not_applicable	-	yes	-
NA12878	4735	deletion	6	6	65998497	66053536	0	1.1	69	heterozygous	-1	-1	2122	#N/A	-1	-1	-1	-1	-1	-1	-1	-1	-1	-1	-1	-1	deletion	-1	1.1	1672	2.98567e+06	3.04064e+06	208	211	65998497	66053536	7913	7916	-1	N/A	N/A	0	0	-	assembly_comparison	-	not_applicable	-	yes
NA12878	4736	deletion	6	6	66250032	66280158	0.985	10.88	2216	homozygous	-1	1949	2123	deletion	1	10.88	542	2.74276e+06	2.7706e+06	244	245	66250032	66280158	7817	7818	-1	deletion	0.96	1.36	1672	2.7269e+06	2.79411e+06	195	196	66245291	66314650	7928	7931	-1	N/A	N/A	56.9	55	assembly_comparison	assembly_comparison	not_applicable	not_applicable	yes	yes
NA12878	4737	deletion	6	6	66250032	66280158	0.985	10.88	2194	homozygous	-1	1949	2114	deletion	1	10.88	542	2.74276e+06	2.7706e+06	244	245	66250032	66280158	7817	7818	-1	deletion	0.97	1.5	1671	2.77156e+06	2.83465e+06	200	201	66245291	66310484	7928	7930	-1	N/A	N/A	57.4	55	assembly_comparison	assembly_comparison	not_applicable	not_applicable	yes	yes
NA12878	4738	deletion	6	6	6.6396e+07	66408909	0.986	190.52	5436	heterozygous	-1	1940	2115	deletion	1	190.52	541	2.65183e+06	2.66407e+06	238	239	6.6396e+07	66413905	7828	7829	-1	deletion	1	147.22	1671	2.67812e+06	2.69096e+06	191	192	66390834	66408909	7937	7938	-1	N/A	N/A	7.8	20	assembly_comparison	assembly_comparison	not_applicable	not_applicable	yes	yes
NA12878	4739	deletion	6	6	67004536	67049838	1	245.85	40191	heterozygous	-1	1950	2125	deletion	1	245.85	542	2.0035e+06	2.01726e+06	187	188	67004536	67058432	7882	7889	-1	deletion	1	191.95	1672	2.03126e+06	2.06484e+06	149	150	66976010	67049838	7978	7981	-1	N/A	N/A	4.9	10	assembly_comparison	assembly_comparison	not_applicable	not_applicable	yes	yes
NA12878	4740	deletion	6	6	67038069	67043820	0.985	142.36	2476	heterozygous	-1	1943	2118	deletion	1	142.36	541	2.01651e+06	2.02092e+06	186	187	67038069	67044870	7886	7887	-1	deletion	1	2.35	1671	2039641	2.10489e+06	152	153	66976010	67043820	7978	7980	-1	N/A	N/A	18.1	20	assembly_comparison	assembly_comparison	not_applicable	not_applicable	yes	yes
NA12878	4741	deletion	6	6	71707277	71715985	0	2.24	449	heterozygous	-1	1955	-1	deletion	-1	2.24	3151	2.66095e+06	2.66921e+06	251	254	71707277	71715985	8373	8377	-1	#N/A	-1	-1	-1	-1	-1	-1	-1	-1	-1	-1	-1	-1	N/A	N/A	0	0	assembly_comparison	-	not_applicable	-	yes	-
NA12878	4742	deletion	6	6	72860978	72892330	1	40.28	9686	heterozygous	-1	-1	2135	#N/A	-1	-1	-1	-1	-1	-1	-1	-1	-1	-1	-1	-1	deletion	1	40.28	5072	488028	509694	27	28	72860978	72892330	8442	8444	-1	N/A	N/A	25.5	15	-	assembly_comparison	-	not_applicable	-	yes
NA12878	4743	deletion	6	6	74414096	74427575	0.287	1.1	511	heterozygous	-1	-1	2143	#N/A	-1	-1	-1	-1	-1	-1	-1	-1	-1	-1	-1	-1	deletion	0.55	1.1	11920	205690	218658	23	24	74414096	74427575	8651	8653	-1	N/A	N/A	26.5	0	-	assembly_comparison	-	not_applicable	-	yes
NA12878	4744	deletion	6	6	7.46129e+07	74620538	0.986	145.05	6938	homozygous	-1	1962	2138	deletion	1	145.05	2112	2.74386e+06	2763162	295	296	74594212	74620538	8698	8699	-1	deletion	1	45.88	7551	5.07697e+06	5099195	384	385	7.46129e+07	74641987	8674	8677	-1	N/A	N/A	47.5	70	assembly_comparison	assembly_comparison	not_applicable	not_applicable	yes	yes
NA12878	4745	deletion	6	6	74813925	74847867	0.97	1.56	1190	heterozygous	-1	-1	2139	#N/A	-1	-1	-1	-1	-1	-1	-1	-1	-1	-1	-1	-1	deletion	0.97	1.56	7551	4.87273e+06	4905482	365	367	74813925	74847867	8696	8697	-1	N/A	N/A	65.7	20	-	assembly_comparison	-	not_applicable	-	yes
NA12878	4746	deletion	6	6	74827483	74877240	1	2.74	2045	heterozygous	-1	1963	-1	deletion	1	2.74	2112	2489429	2.53714e+06	270	273	74827483	74877240	8729	8732	-1	#N/A	-1	-1	-1	-1	-1	-1	-1	-1	-1	-1	-1	-1	N/A	N/A	62.3	52.3	assembly_comparison	-	not_applicable	-	yes	-
NA12878	4747	deletion	6	6	74847867	74879751	0.97	1.59	1134	heterozygous	-1	-1	2140	#N/A	-1	-1	-1	-1	-1	-1	-1	-1	-1	-1	-1	-1	deletion	0.97	1.59	7551	4.84198e+06	4.87273e+06	362	365	74847867	74879751	8697	8700	-1	N/A	N/A	76	30	-	assembly_comparison	-	not_applicable	-	yes
NA12878	4748	deletion	6	6	77093778	77119676	0.986	28.81	5449	heterozygous	-1	1964	2141	deletion	1	28.81	2112	251241	271996	29	30	77093778	77119676	9002	9007	-1	deletion	1	28.76	7551	2.60126e+06	2.64428e+06	203	204	77079861	77128641	8892	8895	-1	N/A	N/A	51	65	assembly_comparison	assembly_comparison	not_applicable	not_applicable	yes	yes
NA12878	4749	deletion	6	6	78966173	79040427	1	211.33	69259	heterozygous	-1	1965	2142	deletion	1	50.17	4732	365461	400353	35	36	78958348	79062480	9210	9217	-1	deletion	1	82.14	7551	760301	765278	56	57	78966173	79040427	9047	9053	-1	N/A	N/A	13.7	35	assembly_comparison	assembly_comparison	not_applicable	not_applicable	yes	yes
NA12878	4750	deletion	6	6	85310030	85328468	0.986	117.26	6127	homozygous	-1	1970	2150	deletion	1	117.26	3670	843447	855820	87	90	85310030	85328468	9981	9984	-1	deletion	1	24.35	6710	275854	318762	15	17	85287301	85336397	9543	9545	-1	N/A	N/A	80.9	75	assembly_comparison	assembly_comparison	not_applicable	not_applicable	yes	yes
NA12878	4751	deletion	6	6	86707809	86717022	0.986	80.27	6040	homozygous	-1	1973	2152	deletion	1	80.27	4652	1.338e+06	1.34119e+06	150	151	86707809	86717022	10149	10151	-1	deletion	1	22.87	11231	164009	175200	16	17	86703575	86720817	9662	9663	-1	N/A	N/A	94.1	100	assembly_comparison	assembly_comparison	not_applicable	not_applicable	yes	yes
NA12878	4752	deletion	6	6	87003570	87036641	1	3.01	1462	heterozygous	-1	1975	2160	deletion	0.92	1.1	4652	1.0061e+06	1.05281e+06	107	111	87002315	87050491	10198	10201	-1	deletion	0.98	3.01	122	118201	149817	9	10	87003570	87036641	9686	9687	-1	N/A	N/A	1	5	assembly_comparison	assembly_comparison	not_applicable	not_applicable	yes	yes
NA12878	4753	deletion	6	6	87003570	87014299	1	3.01	1318	heterozygous	-1	1974	2160	deletion	0.92	1.1	4652	1.04201e+06	1.05281e+06	110	111	8.70023e+07	87014299	10198	10199	-1	deletion	0.98	3.01	122	118201	149817	9	10	87003570	87036641	9686	9687	-1	N/A	N/A	1	5	assembly_comparison	assembly_comparison	not_applicable	not_applicable	yes	yes
NA12878	4754	deletion	6	6	94465910	94471096	0	1.39	323	heterozygous	-1	-1	2157	#N/A	-1	-1	-1	-1	-1	-1	-1	-1	-1	-1	-1	-1	deletion	-1	1.39	121	7.58707e+06	7.59193e+06	606	607	94465910	94471096	10389	10390	-1	N/A	N/A	3.9	40	-	assembly_comparison	-	not_applicable	-	yes
NA12878	4755	deletion	6	6	96716905	96723802	0.8	3.53	543	homozygous	-1	1991	-1	deletion	0.9	3.53	271	4.19059e+06	4.19695e+06	460	461	96716905	96723802	11264	11265	-1	#N/A	-1	-1	-1	-1	-1	-1	-1	-1	-1	-1	-1	-1	N/A	N/A	0	0	assembly_comparison	-	not_applicable	-	yes	-
NA12878	4757	deletion	6	6	100031860	100038408	0.947	5.26	850	homozygous	-1	1997	2170	deletion	0.87	5.26	11972	872663	886388	97	98	100024883	100039488	11657	11658	-1	deletion	0.85	2.73	2692	963586	969313	74	75	100031860	100038408	10825	10826	-1	N/A	N/A	74	80	assembly_comparison	assembly_comparison	not_applicable	not_applicable	yes	yes
NA12878	4758	deletion	6	6	101929771	101943161	0.985	134.57	4255	heterozygous	-1	2006	2175	deletion	1	7.66	462	1.01941e+06	1.08184e+06	100	104	101925189	101991784	11894	11898	-1	deletion	1	120.92	3652	1.11983e+06	1.12887e+06	84	85	101929771	101943161	10984	10985	-1	N/A	N/A	13.2	20	assembly_comparison	assembly_comparison	not_applicable	not_applicable	yes	yes
NA12878	4759	deletion	6	6	103720748	103768874	1	350.01	25510	heterozygous	-1	2009	2183	deletion	1	256.03	462	2.81418e+06	2.8626e+06	264	265	103716512	103790444	12075	12080	-1	deletion	1	27.82	72	252944	275563	23	24	103720748	103768874	11106	11107	-1	N/A	N/A	45.6	75	assembly_comparison	assembly_comparison	not_applicable	not_applicable	yes	yes
NA12878	4760	deletion	6	6	103937801	1.03943e+08	0.985	232.18	3185	heterozygous	-1	1999	2179	deletion	1	32.73	461	3.0254e+06	3.03251e+06	288	289	1.03933e+08	1.03943e+08	12097	12099	-1	deletion	1	42.38	71	471843	475676	33	34	103937801	103944898	11116	11117	-1	N/A	N/A	2.5	5	assembly_comparison	assembly_comparison	not_applicable	not_applicable	yes	yes
NA12878	4761	deletion	6	6	1.0525e+08	105278059	1	11.84	3036	heterozygous	-1	2000	-1	deletion	1	11.84	461	4.33948e+06	4.36486e+06	418	419	1.0525e+08	105278059	12242	12244	-1	#N/A	-1	-1	-1	-1	-1	-1	-1	-1	-1	-1	-1	-1	N/A	N/A	24	22.2	assembly_comparison	-	not_applicable	-	yes	-
NA12878	4762	deletion	6	6	105255130	105305612	1	2.76	2074	heterozygous	-1	-1	2181	#N/A	-1	-1	-1	-1	-1	-1	-1	-1	-1	-1	-1	-1	deletion	1	2.76	71	1.78585e+06	1.83426e+06	129	130	105255130	105305612	11224	11228	-1	N/A	N/A	27.5	40	-	assembly_comparison	-	not_applicable	-	yes
NA12878	4763	deletion	6	6	108024553	108039798	0.968	9.8	1183	heterozygous	-1	2002	-1	deletion	0.99	9.8	461	7.24195e+06	7.25602e+06	693	698	108024553	108039798	12528	12535	-1	#N/A	-1	-1	-1	-1	-1	-1	-1	-1	-1	-1	-1	-1	N/A	N/A	65.7	54.2	assembly_comparison	-	not_applicable	-	yes	-
NA12878	4764	deletion	6	6	1.08029e+08	108031395	0	9.8	879	heterozygous	-1	2012	-1	deletion	0.9	9.8	462	7.23285e+06	7.23429e+06	685	686	1.08029e+08	108031395	12529	12532	-1	#N/A	-1	-1	-1	-1	-1	-1	-1	-1	-1	-1	-1	-1	N/A	N/A	66.2	54.9	assembly_comparison	-	not_applicable	-	yes	-
NA12878	4765	deletion	6	6	128824152	128835909	1	35.46	1775	heterozygous	-1	2033	2195	deletion	0.99	5.89	832	1480970	1.5098e+06	169	170	128806806	128837403	14964	14965	-1	deletion	0.99	35.46	5881	1.16707e+06	1.17704e+06	112	113	128824152	128835909	13552	13553	-1	N/A	N/A	1.5	5	assembly_comparison	assembly_comparison	not_applicable	not_applicable	yes	yes
NA12878	4766	deletion	6	6	129306088	129328669	1	102.98	6040	heterozygous	-1	2035	-1	deletion	1	102.98	832	1.97835e+06	1994893	220	221	129306088	129328669	15022	15024	-1	#N/A	-1	-1	-1	-1	-1	-1	-1	-1	-1	-1	-1	-1	N/A	N/A	37.7	28.1	assembly_comparison	-	not_applicable	-	yes	-
NA12878	4767	deletion	6	6	131416362	131419479	0	33.26	896	heterozygous	-1	2027	-1	deletion	0.9	33.26	831	4.09194e+06	4.09416e+06	432	433	131416362	131419479	15262	15263	-1	#N/A	-1	-1	-1	-1	-1	-1	-1	-1	-1	-1	-1	-1	N/A	N/A	26	17.6	assembly_comparison	-	not_applicable	-	yes	-
NA12878	4768	deletion	6	6	132104648	132128039	0.986	69.32	6514	heterozygous	-1	2038	2199	deletion	1	59.95	832	4.75858e+06	4.79097e+06	499	500	132089027	132128039	15334	15335	-1	deletion	1	69.32	871	2.81281e+06	2.84132e+06	233	235	132104648	132139566	13850	13854	-1	N/A	N/A	2.9	10	assembly_comparison	assembly_comparison	not_applicable	not_applicable	yes	yes
NA12878	4769	deletion	6	6	1.3237e+08	132381834	0.985	86.57	3613	heterozygous	-1	2039	2200	deletion	1	23.24	832	5.01876e+06	5.04998e+06	520	521	132355496	132390477	15357	15360	-1	deletion	1	86.57	871	3.07238e+06	3.08051e+06	260	261	1.3237e+08	132381834	13881	13883	-1	N/A	N/A	1	5	assembly_comparison	assembly_comparison	not_applicable	not_applicable	yes	yes
NA12878	4770	deletion	6	6	132696792	1.32712e+08	0.986	195.2	5197	heterozygous	-1	2028	2202	deletion	1	85.55	831	5.36344e+06	5.38354e+06	551	552	132687712	132713031	15397	15398	-1	deletion	1	195.2	872	3.40218e+06	3.41211e+06	300	301	132696792	1.32712e+08	13912	13915	-1	N/A	N/A	5.4	5	assembly_comparison	assembly_comparison	not_applicable	not_applicable	yes	yes
NA12878	4771	deletion	6	6	133365771	133373015	0	1.04	335	homozygous	-1	2030	-1	deletion	-1	1.04	831	6.03814e+06	6.04505e+06	621	622	133365771	133373015	15478	15479	-1	#N/A	-1	-1	-1	-1	-1	-1	-1	-1	-1	-1	-1	-1	N/A	N/A	27.9	11.1	assembly_comparison	-	not_applicable	-	yes	-
NA12878	4772	deletion	6	6	134268272	1.34282e+08	0.8	3.29	715	heterozygous	-1	2031	-1	deletion	0.9	3.29	831	6.93985e+06	6.95319e+06	717	718	134268272	1.34282e+08	15593	15594	-1	#N/A	-1	-1	-1	-1	-1	-1	-1	-1	-1	-1	-1	-1	N/A	N/A	27.5	14.4	assembly_comparison	-	not_applicable	-	yes	-
NA12878	4773	deletion	6	6	137313534	137314456	0	2.56	485	homozygous	-1	2042	2203	deletion	-1	2.56	300	859020	868013	99	100	137313534	137323021	15924	15925	-1	deletion	-1	2.09	110	8.96145e+06	8.97045e+06	827	829	137304977	137314456	14421	14422	-1	N/A	N/A	64.7	95	assembly_comparison	assembly_comparison	not_applicable	not_applicable	yes	yes
NA12878	4774	deletion	6	6	141545035	141565717	1	8.75	1494	homozygous	-1	2044	2206	deletion	0.98	2.1	300	5.08531e+06	5.12351e+06	538	539	141535078	141574794	16400	16401	-1	deletion	0.99	8.75	110	4709483	4728687	394	395	141545035	141565717	14892	14893	-1	N/A	N/A	29.4	55	assembly_comparison	assembly_comparison	not_applicable	not_applicable	yes	yes
NA12878	4775	deletion	6	6	151476182	151486974	1	14.62	1099	homozygous	-1	2050	2220	deletion	0.99	10.37	3481	2.11918e+06	2.13151e+06	238	239	151475650	151489070	17535	17536	-1	deletion	0.99	14.62	152	1.54809e+06	1557780	234	235	151476182	151486974	16030	16031	-1	N/A	N/A	36.3	55	assembly_comparison	assembly_comparison	not_applicable	not_applicable	yes	yes
NA12878	4776	deletion	6	6	153023292	153038673	0.985	74.17	3875	homozygous	-1	2051	2221	deletion	1	74.17	3481	569391	585216	78	79	153023292	153042970	17721	17722	-1	deletion	1	34.94	152	3.0795e+06	3.10505e+06	416	417	153009216	153038673	16243	16244	-1	N/A	N/A	79.4	90	assembly_comparison	assembly_comparison	not_applicable	not_applicable	yes	yes
NA12878	4777	deletion	6	6	154445875	154447643	0	1.23	244	homozygous	-1	2055	-1	deletion	-1	1.23	4860	1.56869e+06	1.57021e+06	167	168	154445875	154447643	17889	17890	-1	#N/A	-1	-1	-1	-1	-1	-1	-1	-1	-1	-1	-1	-1	N/A	N/A	38.7	24.2	assembly_comparison	-	not_applicable	-	yes	-
NA12878	4778	deletion	6	6	157543624	1.57698e+08	1	250.19	98170	heterozygous	-1	2058	-1	deletion_nbase	1	250.19	2001	2.77755e+06	2.83378e+06	354	359	157543624	1.57698e+08	18274	18281	-1	#N/A	-1	-1	-1	-1	-1	-1	-1	-1	-1	-1	-1	-1	N/A	N/A	61.8	47.1	assembly_comparison	-	not_applicable	-	yes	-
NA12878	4779	deletion	6	6	1.57552e+08	1.57743e+08	1	325.11	70077	heterozygous	-1	2066	2225	deletion_nbase	1	234.06	2002	2.7021e+06	2.82384e+06	350	360	157543624	1.57743e+08	18274	18288	-1	deletion_nbase	1	195.02	152	7.62843e+06	7.7692e+06	929	944	1.57552e+08	157755902	16821	16835	-1	N/A	N/A	61.8	47.1	assembly_comparison	assembly_comparison	not_applicable	not_applicable	yes	yes
NA12878	4780	deletion	6	6	158107252	158110381	0	1.22	260	homozygous	-1	2061	-1	deletion	-1	1.22	2001	2.32261e+06	2.32548e+06	297	298	158107252	158110381	18345	18346	-1	#N/A	-1	-1	-1	-1	-1	-1	-1	-1	-1	-1	-1	-1	N/A	N/A	8.8	11.8	assembly_comparison	-	not_applicable	-	yes	-
NA12878	4781	deletion	6	6	158546651	158551716	0.5	13.46	771	homozygous	-1	2063	2237	deletion	0.9	7.51	2001	1.87926e+06	1.88838e+06	237	238	158541836	158551716	18407	18408	-1	deletion	0.9	13.46	151	2.03156e+06	2.03715e+06	296	297	158546651	158553029	16985	16986	-1	N/A	N/A	77.5	90	assembly_comparison	assembly_comparison	not_applicable	not_applicable	yes	yes
NA12878	4782	deletion	6	6	159661717	159668373	0	2.12	380	homozygous	-1	2064	-1	deletion	-1	2.12	2001	761341	767617	104	105	159661717	159668373	18563	18564	-1	#N/A	-1	-1	-1	-1	-1	-1	-1	-1	-1	-1	-1	-1	N/A	N/A	41.7	24.8	assembly_comparison	-	not_applicable	-	yes	-
NA12878	4783	deletion	6	6	165724367	165737256	1	163.74	7447	homozygous	-1	-1	2263	#N/A	-1	-1	-1	-1	-1	-1	-1	-1	-1	-1	-1	-1	deletion	1	163.74	4091	1.2016e+06	1.20704e+06	120	121	165724367	165737256	18098	18100	-1	N/A	N/A	33.3	85	-	assembly_comparison	-	not_applicable	-	yes
NA12878	4784	deletion	6	6	167483900	167498529	1	3.24	1545	homozygous	-1	2108	2280	deletion	0.98	3.24	3662	801902	824341	104	105	167474489	167498529	19628	19630	-1	deletion	0.98	3.09	9452	145326	177396	33	34	167483900	167517459	18406	18407	-1	N/A	N/A	24	25	assembly_comparison	assembly_comparison	not_applicable	not_applicable	yes	yes
NA12878	4785	deletion	6	6	1.67936e+08	168063044	1	140.42	34871	homozygous	-1	2097	-1	deletion_nbase	1	140.42	3661	1.25485e+06	1.34682e+06	190	200	1.67936e+08	168063044	19726	19730	-1	#N/A	-1	-1	-1	-1	-1	-1	-1	-1	-1	-1	-1	-1	N/A	N/A	94.1	92.2	assembly_comparison	-	not_applicable	-	yes	-
NA12878	4786	deletion	6	6	1.68688e+08	168737034	1	2.88	2080	heterozygous	-1	2116	-1	deletion	1	2.88	3662	1.99025e+06	2037205	289	292	1.68688e+08	168737034	19826	19831	-1	#N/A	-1	-1	-1	-1	-1	-1	-1	-1	-1	-1	-1	-1	N/A	N/A	73	62.7	assembly_comparison	-	not_applicable	-	yes	-
NA12878	4787	deletion	6	6	168713956	168734560	0.99	5.11	1173	heterozygous	-1	-1	2288	#N/A	-1	-1	-1	-1	-1	-1	-1	-1	-1	-1	-1	-1	deletion	0.99	5.11	10401	245058	264490	39	42	168713956	168734560	18602	18604	-1	N/A	N/A	74.5	100	-	assembly_comparison	-	not_applicable	-	yes
NA12878	4788	deletion	6	6	168720345	168734560	0.55	1.4	562	heterozygous	-1	-1	2291	#N/A	-1	-1	-1	-1	-1	-1	-1	-1	-1	-1	-1	-1	deletion	0.55	1.4	10402	201583	215236	32	33	168720345	168734560	18603	18604	-1	N/A	N/A	13.2	20	-	assembly_comparison	-	not_applicable	-	yes
NA12878	4790	deletion	6	6	170227651	170232072	0	1.19	281	homozygous	-1	2121	-1	deletion	-1	1.19	6350	990488	994629	148	149	170227651	170232072	20051	20052	-1	#N/A	-1	-1	-1	-1	-1	-1	-1	-1	-1	-1	-1	-1	N/A	N/A	30.4	35.3	assembly_comparison	-	not_applicable	-	yes	-
NA12878	4791	deletion	6	6	170379837	170382957	0.9	7.8	806	heterozygous	-1	2122	2306	deletion	0.85	2.08	10272	12559.4	14868.3	3	4	170379837	170382957	20068	20069	-1	deletion	0.9	3.33	4362	1.50277e+06	1.51786e+06	235	238	1.7038e+08	170395536	18889	18894	-1	N/A	N/A	2	10	assembly_comparison	assembly_comparison	not_applicable	not_applicable	no	yes
NA12878	4792	deletion	6	6	170571667	1.70577e+08	0.5	8.35	832	heterozygous	-1	2130	2320	deletion	0.55	1.33	10271	214311	235873	42	45	170571667	170594021	20111	20113	-1	deletion	0.9	8.35	4361	189579	199675	43	46	170566321	1.70577e+08	18936	18939	-1	N/A	N/A	28.9	35	assembly_comparison	assembly_comparison	not_applicable	not_applicable	yes	yes
NA12878	4793	deletion	6	6	1.70573e+08	1.70577e+08	0.5	8.35	772	heterozygous	-1	2130	2321	deletion	0.55	1.33	10271	214311	235873	42	45	170571667	170594021	20111	20113	-1	deletion	0.9	8.35	4361	196246	199675	45	46	1.70573e+08	1.70577e+08	18938	18939	-1	N/A	N/A	28.9	35	assembly_comparison	assembly_comparison	not_applicable	not_applicable	yes	yes
NA12878	4794	deletion	6	6	170956679	170973197	0.985	6.91	2769	heterozygous	-1	2133	2314	deletion	1	6.11	11090	200958	225416	25	26	170956679	170983958	20164	20165	-1	deletion	1	6.91	4362	2.09316e+06	2.12178e+06	334	335	170941861	170973197	19001	19002	-1	N/A	N/A	53.4	65	assembly_comparison	assembly_comparison	not_applicable	not_applicable	yes	yes
NA12878	4795	deletion	7	7	102214	105996	0	1.7	311	heterozygous	-1	-1	2325	#N/A	-1	-1	-1	-1	-1	-1	-1	-1	-1	-1	-1	-1	deletion	-1	1.7	2721	3.05276e+06	3.05623e+06	702	703	102214	105996	22	23	-1	N/A	N/A	18.6	20	-	assembly_comparison	-	not_applicable	-	yes
NA12878	4796	deletion	7	7	210418	293951	1	38.32	41465	homozygous	-1	2136	2326	deletion_nbase	1	33.14	4011	1.79771e+06	1.86311e+06	231	238	201032	307214	31	36	-1	deletion_nbase	1	38.32	2721	2906614	2.948e+06	665	672	210418	293951	58	64	-1	N/A	N/A	95.6	95.4	assembly_comparison	assembly_comparison	not_applicable	not_applicable	yes	yes
NA12878	4797	deletion	7	7	1076039	1082203	0.87	5.22	521	heterozygous	-1	-1	2342	#N/A	-1	-1	-1	-1	-1	-1	-1	-1	-1	-1	-1	-1	deletion	0.87	5.22	35502	493644	499287	120	121	1076039	1082203	297	298	-1	N/A	N/A	2	15	-	assembly_comparison	-	not_applicable	-	yes
NA12878	4798	deletion	7	7	1160208	1173166	0.55	1.31	518	heterozygous	-1	-1	2343	#N/A	-1	-1	-1	-1	-1	-1	-1	-1	-1	-1	-1	-1	deletion	0.55	1.31	35502	402090	414530	96	100	1160208	1173166	325	330	-1	N/A	N/A	6.4	5	-	assembly_comparison	-	not_applicable	-	yes
NA12878	4799	deletion	7	7	1174836	1188953	1	59.61	2638	heterozygous	-1	-1	2344	#N/A	-1	-1	-1	-1	-1	-1	-1	-1	-1	-1	-1	-1	deletion	1	59.61	35502	388858	400336	94	95	1174836	1188953	331	332	-1	N/A	N/A	24.5	80	-	assembly_comparison	-	not_applicable	-	yes
NA12878	4800	deletion	7	7	1855727	1865319	0.986	210.72	7455	heterozygous	-1	2155	2348	deletion	1	34.98	4012	253936	267560	43	44	1855727	1876630	248	251	-1	deletion	1	64.36	19112	1.31943e+06	1.3228e+06	290	291	1854321	1865319	509	512	-1	N/A	N/A	2	5	assembly_comparison	assembly_comparison	not_applicable	not_applicable	yes	yes
NA12878	4801	deletion	7	7	2411292	2423431	0.287	1.76	534	heterozygous	-1	-1	2335	#N/A	-1	-1	-1	-1	-1	-1	-1	-1	-1	-1	-1	-1	deletion	0.55	1.76	2721	754002	765607	171	174	2411292	2423431	663	668	-1	N/A	N/A	2.5	0	-	assembly_comparison	-	not_applicable	-	yes
NA12878	4802	deletion	7	7	4.6188e+06	4.62766e+06	1	190.26	7864	heterozygous	-1	2165	-1	deletion	1	190.26	2282	2.38716e+06	2.38816e+06	285	286	4.6188e+06	4.62766e+06	634	636	-1	#N/A	-1	-1	-1	-1	-1	-1	-1	-1	-1	-1	-1	-1	N/A	N/A	64.7	58.8	assembly_comparison	-	not_applicable	-	yes	-
NA12878	4803	deletion	7	7	5044993	5051709	0	2.92	422	homozygous	-1	2166	-1	deletion	-1	2.92	2282	2.80514e+06	2.81143e+06	327	328	5044993	5051709	683	684	-1	#N/A	-1	-1	-1	-1	-1	-1	-1	-1	-1	-1	-1	-1	N/A	N/A	12.3	16.3	assembly_comparison	-	not_applicable	-	yes	-
NA12878	4804	deletion	7	7	7579149	7590248	1	20.37	1384	homozygous	-1	2180	2361	deletion	0.99	20.37	421	7.46805e+06	7.4788e+06	692	693	7578137	7590248	972	973	-1	deletion	0.99	13.28	4222	2.12032e+06	2.13447e+06	405	406	7579149	7594694	1834	1835	-1	N/A	N/A	68.1	85	assembly_comparison	assembly_comparison	not_applicable	not_applicable	yes	yes
NA12878	4805	deletion	7	7	9.6272e+06	9637271	1	19.86	1366	homozygous	-1	2174	2367	deletion	0.99	6.39	422	5.39267e+06	5.41373e+06	496	497	9.6272e+06	9649633	1190	1191	-1	deletion	0.99	19.86	2072	1874098	1.88451e+06	130	131	9625501	9637271	2005	2006	-1	N/A	N/A	54.4	75	assembly_comparison	assembly_comparison	not_applicable	not_applicable	yes	yes
NA12878	4806	deletion	7	7	10499547	10508064	1	57.56	1663	heterozygous	-1	2175	2368	deletion	0.99	57.56	422	4536162	4.54293e+06	424	425	10499547	10508064	1268	1269	-1	deletion	0.98	3.41	2072	2.731e+06	2.76364e+06	181	182	10483540	10517758	2057	2058	-1	N/A	N/A	46.6	39.9	assembly_comparison	assembly_comparison	not_applicable	not_applicable	yes	yes
NA12878	4807	deletion	7	7	13013955	13041150	0.986	118.01	6637	heterozygous	-1	2176	2370	deletion	1	20.69	422	1.98914e+06	2.04959e+06	203	204	12992982	13060126	1520	1522	-1	deletion	1	78.46	4411	1.72589e+06	1.74651e+06	170	171	13013955	13041150	2295	2298	-1	N/A	N/A	2.9	10	assembly_comparison	assembly_comparison	not_applicable	not_applicable	yes	yes
NA12878	4808	deletion	7	7	14243990	14261830	0.287	1.84	719	homozygous	-1	2186	-1	deletion	0.55	1.84	421	789733	806854	73	74	14243990	14261830	1663	1664	-1	#N/A	-1	-1	-1	-1	-1	-1	-1	-1	-1	-1	-1	-1	N/A	N/A	34.3	18.3	assembly_comparison	-	not_applicable	-	yes	-
NA12878	4809	deletion	7	7	14645731	14651265	0	1.65	327	heterozygous	-1	2188	-1	deletion	-1	1.65	421	399930	405137	33	34	14645731	14651265	1709	1710	-1	#N/A	-1	-1	-1	-1	-1	-1	-1	-1	-1	-1	-1	-1	N/A	N/A	2	2.6	assembly_comparison	-	not_applicable	-	yes	-
NA12878	4810	deletion	7	7	22429171	22436832	0.985	82.5	2009	homozygous	-1	2191	2376	deletion	0.99	82.5	1940	2.74424e+06	2.74993e+06	307	308	22429171	22436832	2556	2558	-1	deletion	1	18.27	1192	2.68129e+06	2.69965e+06	296	297	22421234	22441630	3144	3146	-1	N/A	N/A	55.9	75	assembly_comparison	assembly_comparison	not_applicable	not_applicable	yes	yes
NA12878	4811	deletion	7	7	24035097	24077449	0.98	3.45	1923	heterozygous	-1	-1	2384	#N/A	-1	-1	-1	-1	-1	-1	-1	-1	-1	-1	-1	-1	deletion	0.98	3.45	1191	1.04096e+06	1.08139e+06	106	108	24035097	24077449	3374	3376	-1	N/A	N/A	55.4	70	-	assembly_comparison	-	not_applicable	-	yes
NA12878	4812	deletion	7	7	24038251	24061096	0.85	2.13	927	homozygous	-1	2193	-1	deletion	0.85	2.13	1940	4.35428e+06	4.3762e+06	464	465	24038251	24061096	2731	2732	-1	#N/A	-1	-1	-1	-1	-1	-1	-1	-1	-1	-1	-1	-1	N/A	N/A	24	11.1	assembly_comparison	-	not_applicable	-	yes	-
NA12878	4813	deletion	7	7	24255669	24258504	0	3.74	376	heterozygous	-1	-1	2385	#N/A	-1	-1	-1	-1	-1	-1	-1	-1	-1	-1	-1	-1	deletion	-1	3.74	1191	860189	862648	83	84	24255669	24258504	3400	3401	-1	N/A	N/A	9.8	40	-	assembly_comparison	-	not_applicable	-	yes
NA12878	4814	deletion	7	7	25043295	25076483	0.94	1.21	1276	homozygous	-1	2194	-1	deletion	0.94	1.21	6640	146523	178436	15	17	25043295	25076483	2869	2870	-1	#N/A	-1	-1	-1	-1	-1	-1	-1	-1	-1	-1	-1	-1	N/A	N/A	8.3	9.8	assembly_comparison	-	not_applicable	-	yes	-
NA12878	4815	deletion	7	7	25048297	25069620	1	10.32	2443	heterozygous	-1	-1	2379	#N/A	-1	-1	-1	-1	-1	-1	-1	-1	-1	-1	-1	-1	deletion	1	10.32	1192	47082.4	65962.5	8	9	25048297	25069620	3487	3488	-1	N/A	N/A	25.5	25	-	assembly_comparison	-	not_applicable	-	yes
NA12878	4816	deletion	7	7	2.61371e+07	26150047	0.986	156.33	8380	heterozygous	-1	2195	2387	deletion	1	156.33	3711	7.77602e+06	7.79415e+06	871	872	26130507	26157102	3009	3010	-1	deletion	1	83.85	6112	1.02279e+06	1.02746e+06	112	113	2.61371e+07	26150047	3619	3624	-1	N/A	N/A	25.5	45	assembly_comparison	assembly_comparison	not_applicable	not_applicable	yes	yes
NA12878	4817	deletion	7	7	28572191	28576149	0.5	23.94	859	homozygous	-1	2204	2389	deletion	0.9	3.86	3712	5.3507e+06	5.3655e+06	641	642	28564906	28580539	3286	3287	-1	deletion	0.9	23.94	1180	2.95803e+06	2.9611e+06	321	322	28572191	28576149	3932	3933	-1	N/A	N/A	9.8	30	assembly_comparison	assembly_comparison	not_applicable	not_applicable	yes	yes
NA12878	4818	deletion	7	7	2.96818e+07	2.96918e+07	0.85	2.27	546	homozygous	-1	-1	2390	#N/A	-1	-1	-1	-1	-1	-1	-1	-1	-1	-1	-1	-1	deletion	0.85	2.27	1180	1.84236e+06	1.85179e+06	205	207	2.96818e+07	2.96918e+07	4059	4061	-1	N/A	N/A	1	0	-	assembly_comparison	-	not_applicable	-	yes
NA12878	4819	deletion	7	7	29684567	29724975	0.99	1.89	1645	heterozygous	-1	2197	-1	deletion	0.99	1.89	3711	4.20496e+06	4.24372e+06	492	494	29684567	29724975	3441	3446	-1	#N/A	-1	-1	-1	-1	-1	-1	-1	-1	-1	-1	-1	-1	N/A	N/A	5.4	2	assembly_comparison	-	not_applicable	-	yes	-
NA12878	4820	deletion	7	7	31311709	31321469	0.985	186	3437	homozygous	-1	2198	2391	deletion	1	186	3711	2.60887e+06	2.61522e+06	266	267	31311709	31321469	3701	3702	-1	deletion	1	25.04	1180	211823	229636	24	25	31301663	31322931	4272	4273	-1	N/A	N/A	45.1	60	assembly_comparison	assembly_comparison	not_applicable	not_applicable	yes	yes
NA12878	4821	deletion	7	7	31522791	31527725	1	70.69	1466	heterozygous	-1	2199	-1	deletion	0.99	70.69	3711	2403306	2.40677e+06	242	243	31522791	31527725	3729	3730	-1	#N/A	-1	-1	-1	-1	-1	-1	-1	-1	-1	-1	-1	-1	N/A	N/A	30.9	26.1	assembly_comparison	-	not_applicable	-	yes	-
NA12878	4822	deletion	7	7	31580916	31595764	1	15.01	1491	heterozygous	-1	2200	2392	deletion	0.99	15.01	3711	2.33663e+06	2.35008e+06	235	236	31580916	31595764	3737	3738	-1	deletion	0.98	2.46	4461	33387.1	71136.3	5	7	31568315	31607645	4304	4305	-1	N/A	N/A	27.9	22.9	assembly_comparison	assembly_comparison	not_applicable	not_applicable	yes	yes
NA12878	4823	deletion	7	7	32389473	32394240	0.985	190.92	2980	homozygous	-1	2202	2397	deletion	1	148.81	3711	1.54055e+06	1.5469e+06	147	148	3.23849e+07	32394240	3838	3839	-1	deletion	1	123.29	4462	857255	861510	89	90	32389473	32396724	4397	4398	-1	N/A	N/A	82.4	95	assembly_comparison	assembly_comparison	not_applicable	not_applicable	yes	yes
NA12878	4824	deletion	7	7	3.27697e+07	32793296	0.985	15.02	2734	heterozygous	-1	2208	2395	deletion	1	15.02	3712	1.1401e+06	1.16098e+06	109	110	3.27697e+07	32793296	3883	3886	-1	deletion	1	11.18	4461	1.2207e+06	1.25447e+06	146	147	32759289	32795843	4458	4459	-1	N/A	N/A	21.6	20	assembly_comparison	assembly_comparison	not_applicable	not_applicable	yes	yes
NA12878	4825	deletion	7	7	33894651	33900599	0	2.45	384	homozygous	-1	2203	-1	deletion	-1	2.45	3711	34321.3	39884.7	3	4	33894651	33900599	4002	4003	-1	#N/A	-1	-1	-1	-1	-1	-1	-1	-1	-1	-1	-1	-1	N/A	N/A	81.9	81	assembly_comparison	-	not_applicable	-	yes	-
NA12878	4826	deletion	7	7	38369834	38412953	0.986	90.24	8746	heterozygous	-1	2211	2399	deletion	1	90.24	4081	713929	748118	77	78	38369834	38412953	4620	4621	-1	deletion	1	29.53	261	3.23552e+06	3.29921e+06	323	327	38345231	38417485	5073	5079	-1	N/A	N/A	27.5	55	assembly_comparison	assembly_comparison	not_applicable	not_applicable	yes	yes
NA12878	4827	deletion	7	7	38378098	38412953	0.986	98.55	8943	heterozygous	-1	2211	2400	deletion	1	90.24	4081	713929	748118	77	78	38369834	38412953	4620	4621	-1	deletion	1	98.55	261	3.26878e+06	3.29921e+06	326	327	38378098	3.84175e+07	5077	5079	-1	N/A	N/A	27	50	assembly_comparison	assembly_comparison	not_applicable	not_applicable	yes	yes
NA12878	4828	deletion	7	7	38505340	38514383	0.5	6.54	694	heterozygous	-1	-1	2404	#N/A	-1	-1	-1	-1	-1	-1	-1	-1	-1	-1	-1	-1	deletion	0.9	6.54	262	3.39742e+06	3.40577e+06	345	346	38505340	38514383	5090	5092	-1	N/A	N/A	19.1	55	-	assembly_comparison	-	not_applicable	-	yes
NA12878	4829	deletion	7	7	3.98137e+07	3.98375e+07	1	43.67	4810	heterozygous	-1	-1	2401	#N/A	-1	-1	-1	-1	-1	-1	-1	-1	-1	-1	-1	-1	deletion	1	43.67	261	4.69639e+06	4.71544e+06	468	470	3.98137e+07	3.98375e+07	5237	5240	-1	N/A	N/A	1	5	-	assembly_comparison	-	not_applicable	-	yes
NA12878	4830	deletion	7	7	40044996	40570063	1	631.28	509134	heterozygous	-1	2213	2402	deletion	0.99	21.94	9410	312970	312970	28	28	40060067	40570063	4806	4844	-1	deletion	0.99	631.28	261	4.92268e+06	4.93347e+06	507	508	40044996	40564058	5282	5355	-1	N/A	N/A	1	5	assembly_comparison	assembly_comparison	not_applicable	not_applicable	yes	yes
NA12878	4831	deletion	7	7	46365533	46366564	0	5.51	426	heterozygous	-1	-1	2411	#N/A	-1	-1	-1	-1	-1	-1	-1	-1	-1	-1	-1	-1	deletion	-1	5.51	3991	632529	633134	57	58	46365533	46366564	6102	6103	-1	N/A	N/A	9.3	0	-	assembly_comparison	-	not_applicable	-	yes
NA12878	4832	deletion	7	7	47933844	47939333	0	1.8	351	homozygous	-1	-1	2416	#N/A	-1	-1	-1	-1	-1	-1	-1	-1	-1	-1	-1	-1	deletion	-1	1.8	3992	2198803	2.20394e+06	262	263	47933844	47939333	6329	6330	-1	N/A	N/A	4.9	50	-	assembly_comparison	-	not_applicable	-	yes
NA12878	4833	deletion	7	7	49719061	49738891	0.986	159.04	6018	homozygous	-1	2220	2417	deletion	1	52.32	3870	268560	283739	37	38	49719061	49740247	6094	6096	-1	deletion	1	28.65	1520	2878535	2.92367e+06	294	296	49687732	49738891	6484	6486	-1	N/A	N/A	81.4	95	assembly_comparison	assembly_comparison	not_applicable	not_applicable	yes	yes
NA12878	4834	deletion	7	7	50370152	50414393	1	231.41	27970	homozygous	-1	2221	2418	deletion_nbase	1	32.11	9340	194494	210739	23	27	50370152	50414393	6181	6182	-1	deletion_nbase	1	231.41	1520	2.23006e+06	2258241	238	240	50359476	50415601	6544	6546	-1	N/A	N/A	97.1	100	assembly_comparison	assembly_comparison	not_applicable	not_applicable	yes	yes
NA12878	4835	deletion	7	7	51037524	51047227	0	1.06	408	homozygous	-1	-1	2419	#N/A	-1	-1	-1	-1	-1	-1	-1	-1	-1	-1	-1	-1	deletion	-1	1.06	1520	1.60074e+06	1.61004e+06	155	156	51037524	51047227	6636	6637	-1	N/A	N/A	1.5	15	-	assembly_comparison	-	not_applicable	-	yes
NA12878	4836	deletion	7	7	51592638	51599342	0.985	281.33	4420	homozygous	-1	2222	2420	deletion	1	17.26	4100	2.06526e+06	2.06755e+06	219	220	51592638	51599342	6344	6345	-1	deletion	1	94.28	1520	1.04336e+06	1.05886e+06	93	94	51589622	51609545	6701	6704	-1	N/A	N/A	63.2	80	assembly_comparison	assembly_comparison	not_applicable	not_applicable	yes	yes
NA12878	4837	deletion	7	7	52518559	52544327	0	1.15	183	homozygous	-1	2223	-1	deletion	-1	1.15	4100	1121076	1.14666e+06	111	114	52518559	52544327	6462	6465	-1	#N/A	-1	-1	-1	-1	-1	-1	-1	-1	-1	-1	-1	-1	N/A	N/A	0	0	assembly_comparison	-	not_applicable	-	yes	-
NA12878	4838	deletion	7	7	55281447	55299959	0.985	30.08	2470	heterozygous	-1	2225	2421	deletion	1	30.08	4171	508232	525860	66	67	55281447	55301614	6786	6787	-1	deletion	1	4.88	3981	18453.9	48940	5	6	55267072	55299959	7024	7026	-1	N/A	N/A	66.2	67.3	assembly_comparison	assembly_comparison	not_applicable	not_applicable	yes	yes
NA12878	4839	deletion	7	7	55674910	55681737	0.5	17.58	884	heterozygous	-1	2228	2431	deletion	0.55	1.65	4172	118025	139870	17	18	55667929	55690626	6840	6841	-1	deletion	0.9	17.58	5282	359245	365156	46	47	55674910	55681737	7093	7095	-1	N/A	N/A	7.4	35	assembly_comparison	assembly_comparison	not_applicable	not_applicable	yes	yes
NA12878	4840	deletion	7	7	56212397	56222826	0.985	54.76	2554	heterozygous	-1	2232	2432	deletion	1	25.21	9082	401020	412746	22	23	56212397	56226643	6887	6889	-1	deletion	1	11.03	5282	873212	904688	133	134	56188763	56222826	7206	7207	-1	N/A	N/A	35.3	35	assembly_comparison	assembly_comparison	not_applicable	not_applicable	yes	yes
NA12878	4841	deletion	7	7	56759957	56770278	0.986	66.63	7956	heterozygous	-1	2234	2429	deletion	1	48.73	8331	412014	419848	55	56	56759957	56775663	6950	6952	-1	deletion	1	66.63	5281	1.47231e+06	1.47994e+06	213	214	56754604	56770278	7281	7282	-1	N/A	N/A	20.6	50	assembly_comparison	assembly_comparison	not_applicable	not_applicable	yes	yes
NA12878	4842	deletion	7	7	64281692	64323748	1	1.7	1716	homozygous	-1	2249	2442	deletion	0.98	1.69	3291	1323299	1.36778e+06	130	132	64277659	64323748	7338	7340	-1	deletion	0.98	1.7	3142	1.29941e+06	1.33967e+06	189	193	64281692	6.43238e+07	7788	7797	-1	N/A	N/A	74	100	assembly_comparison	assembly_comparison	not_applicable	not_applicable	yes	yes
NA12878	4843	deletion	7	7	64287855	64323748	1	3.22	1608	homozygous	-1	2249	2447	deletion	0.98	1.69	3291	1323299	1.36778e+06	130	132	64277659	64323748	7338	7340	-1	deletion	0.98	3.22	3141	1.30152e+06	1.33584e+06	191	195	64287855	64323786	7792	7797	-1	N/A	N/A	74	100	assembly_comparison	assembly_comparison	not_applicable	not_applicable	yes	yes
NA12878	4844	deletion	7	7	64717261	64725649	0.985	193.64	4752	homozygous	-1	2250	2448	deletion	1	28.51	3291	1.75597e+06	1.77216e+06	173	175	6.47118e+07	6.47331e+07	7384	7387	-1	deletion	1	193.64	3141	1.72955e+06	1733485	247	248	64717261	64725649	7858	7860	-1	N/A	N/A	7.8	15	assembly_comparison	assembly_comparison	not_applicable	not_applicable	yes	yes
NA12878	4845	deletion	7	7	64717261	64725649	0.985	193.64	4478	homozygous	-1	2256	2448	deletion	1	31.89	3292	1704082	1.71719e+06	169	170	64715466	64733081	7386	7387	-1	deletion	1	193.64	3141	1.72955e+06	1733485	247	248	64717261	64725649	7858	7860	-1	N/A	N/A	7.8	15	assembly_comparison	assembly_comparison	not_applicable	not_applicable	yes	yes
NA12878	4846	deletion	7	7	65313025	65323452	0	1.38	453	heterozygous	-1	-1	2450	#N/A	-1	-1	-1	-1	-1	-1	-1	-1	-1	-1	-1	-1	deletion	-1	1.38	3141	2408020	2.41799e+06	328	329	65313025	65323452	7951	7952	-1	N/A	N/A	2.5	25	-	assembly_comparison	-	not_applicable	-	yes
NA12878	4847	deletion	7	7	65851001	65880463	0.985	29.96	2596	heterozygous	-1	2259	2452	deletion	1	19.31	5560	234010	257061	20	21	65851001	65876612	7471	7472	-1	deletion	1	20.88	8391	132825	134204	24	25	65876453	65880463	8081	8083	-1	N/A	N/A	50.5	80	assembly_comparison	assembly_comparison	not_applicable	not_applicable	yes	yes
NA12878	4848	deletion	7	7	65853645	65867768	0.985	29.96	2513	heterozygous	-1	2259	2453	deletion	1	19.31	5560	234010	257061	20	21	65851001	65876612	7471	7472	-1	deletion	1	15.48	8392	63696.1	75354.7	18	19	65853645	65867768	8078	8080	-1	N/A	N/A	51.5	80	assembly_comparison	assembly_comparison	not_applicable	not_applicable	yes	yes
NA12878	4849	deletion	7	7	66694826	66702585	1	23.59	1946	homozygous	-1	2261	2455	deletion	0.99	23.59	5560	1.0831e+06	1.09703e+06	91	92	66694826	66710575	7542	7543	-1	deletion	1	3.86	3871	62818.1	77907	7	10	6.66854e+07	66702585	8250	8254	-1	N/A	N/A	29.4	28.8	assembly_comparison	assembly_comparison	not_applicable	not_applicable	yes	no
NA12878	4851	deletion	7	7	69023053	69076696	0	1.67	284	homozygous	-1	-1	2459	#N/A	-1	-1	-1	-1	-1	-1	-1	-1	-1	-1	-1	-1	deletion	-1	1.67	7920	196404	249763	29	33	69023053	69076696	8631	8634	-1	N/A	N/A	0.5	0	-	assembly_comparison	-	not_applicable	-	yes
NA12878	4852	deletion	7	7	7.04192e+07	70440496	0.986	116.88	5354	homozygous	-1	2273	2460	deletion	1	116.88	1221	1.16179e+07	1.16342e+07	1084	1086	70418949	70440496	7979	7983	-1	deletion	1	41.22	5232	1.15614e+06	1.17965e+06	187	190	7.04192e+07	70448158	8823	8828	-1	N/A	N/A	49	85	assembly_comparison	assembly_comparison	not_applicable	not_applicable	yes	yes
NA12878	4853	deletion	7	7	71142082	71150199	0	1.74	432	heterozygous	-1	2274	2466	deletion	-1	1.08	1221	1.09055e+07	1.09166e+07	1009	1010	71141679	71153254	8068	8069	-1	deletion	-1	1.74	5231	446886	454589	74	75	71142082	71150199	8958	8959	-1	N/A	N/A	25.5	35	assembly_comparison	assembly_comparison	not_applicable	not_applicable	yes	yes
NA12878	4854	deletion	7	7	71208524	71213938	1	7.48	1043	homozygous	-1	2275	2467	deletion	0.98	3.23	1221	1.08269e+07	1.08502e+07	1001	1002	71208524	71232942	8076	8077	-1	deletion	0.9	7.48	5231	384300	396505	62	65	71200782	71213938	8968	8970	-1	N/A	N/A	75	95	assembly_comparison	assembly_comparison	not_applicable	not_applicable	yes	yes
NA12878	4855	deletion	7	7	72256229	72277589	0.986	62.56	5554	heterozygous	-1	2267	2470	deletion	1	35.59	1222	9.83618e+06	9.85186e+06	918	919	72256229	72277589	8178	8179	-1	deletion	1	46.98	7772	460934	491342	81	83	72244035	72279869	9147	9152	-1	N/A	N/A	27	23.5	assembly_comparison	assembly_comparison	not_applicable	not_applicable	yes	yes
NA12878	4856	deletion	7	7	73530391	73556694	1	2.34	1248	homozygous	-1	2278	2478	deletion	0.98	2.07	1221	8.49277e+06	8.52304e+06	771	772	73530391	73561884	8320	8321	-1	deletion	0.98	2.34	4732	1068880	1.09921e+06	211	216	73525092	73556694	9435	9445	-1	N/A	N/A	48	85	assembly_comparison	assembly_comparison	not_applicable	not_applicable	yes	yes
NA12878	4857	deletion	7	7	73540478	73556694	1	2.64	1170	homozygous	-1	2278	2483	deletion	0.98	2.07	1221	8.49277e+06	8.52304e+06	771	772	73530391	73561884	8320	8321	-1	deletion	0.98	2.64	4731	948037	963133	194	196	73540478	73556694	9442	9445	-1	N/A	N/A	48.5	85	assembly_comparison	assembly_comparison	not_applicable	not_applicable	yes	yes
NA12878	4858	deletion	7	7	73826324	73834026	0.985	143.82	2869	homozygous	-1	2279	2479	deletion	1	4.34	1221	8.20415e+06	8.26109e+06	749	750	73793251	73853109	8344	8345	-1	deletion	1	143.82	4732	1.36922e+06	1.3741e+06	264	265	73826324	73834026	9511	9512	-1	N/A	N/A	66.2	52.9	assembly_comparison	assembly_comparison	not_applicable	not_applicable	yes	yes
NA12878	4859	deletion	7	7	74649754	74879391	1	271.44	214197	homozygous	-1	2284	2490	deletion_nbase	0.97	271.44	1222	7.38969e+06	7.38969e+06	692	692	74665216	74879391	8411	8426	-1	deletion_nbase	0.97	22.29	2611	108608	108608	21	21	74649754	74863973	9706	9748	-1	N/A	N/A	60.8	49.7	assembly_comparison	assembly_comparison	not_applicable	not_applicable	yes	yes
NA12878	4860	deletion	7	7	74649754	74900869	1	978.89	214238	homozygous	-1	2280	2490	deletion_nbase	0.97	978.89	1221	7.36882e+06	7.36882e+06	684	684	74686612	74900869	8414	8429	-1	deletion_nbase	0.97	22.29	2611	108608	108608	21	21	74649754	74863973	9706	9748	-1	N/A	N/A	60.8	49.7	assembly_comparison	assembly_comparison	not_applicable	not_applicable	yes	yes
NA12878	4861	deletion	7	7	74686612	74911618	1	978.89	214260	homozygous	-1	2280	2489	deletion_nbase	0.97	978.89	1221	7.36882e+06	7.36882e+06	684	684	74686612	74900869	8414	8429	-1	deletion_nbase	0.97	12.7	9881	165821	165821	21	21	74697354	74911618	9718	9760	-1	N/A	N/A	60.3	49.7	assembly_comparison	assembly_comparison	not_applicable	not_applicable	yes	yes
NA12878	4862	deletion	7	7	79736941	79743262	0	1.44	336	homozygous	-1	2295	-1	deletion	-1	1.44	1222	2.52097e+06	2.52696e+06	235	236	79736941	79743262	8920	8921	-1	#N/A	-1	-1	-1	-1	-1	-1	-1	-1	-1	-1	-1	-1	N/A	N/A	35.8	41.8	assembly_comparison	-	not_applicable	-	yes	-
NA12878	4863	deletion	7	7	81437607	81455141	0.958	4.55	992	homozygous	-1	2291	2496	deletion	0.98	3.45	1221	809335	829078	70	71	81436317	81457067	9097	9098	-1	deletion	0.88	4.55	2220	183662	200220	15	17	81437607	81455141	10627	10628	-1	N/A	N/A	40.7	65	assembly_comparison	assembly_comparison	not_applicable	not_applicable	yes	yes
NA12878	4864	deletion	7	7	83043491	83064262	0.287	1.68	798	homozygous	-1	-1	2497	#N/A	-1	-1	-1	-1	-1	-1	-1	-1	-1	-1	-1	-1	deletion	0.55	1.68	3590	1.06905e+06	1.08902e+06	97	100	83043491	83064262	10764	10766	-1	N/A	N/A	12.3	25	-	assembly_comparison	-	not_applicable	-	yes
NA12878	4865	deletion	7	7	8.98058e+07	89818863	1	51.83	2279	heterozygous	-1	2305	-1	deletion	1	51.83	1002	3.32066e+06	3.33148e+06	359	360	8.98058e+07	89818863	9927	9928	-1	#N/A	-1	-1	-1	-1	-1	-1	-1	-1	-1	-1	-1	-1	N/A	N/A	50	42.5	assembly_comparison	-	not_applicable	-	yes	-
NA12878	4866	deletion	7	7	91212911	91220628	0.986	275.97	6414	heterozygous	-1	2306	2500	deletion	1	275.97	1002	1.92536e+06	1.92744e+06	204	205	91212142	91220628	10101	10104	-1	deletion	1	171	1911	2.60731e+06	2620756	214	215	91212911	91232786	11412	11414	-1	N/A	N/A	51.5	65	assembly_comparison	assembly_comparison	not_applicable	not_applicable	yes	yes
NA12878	4867	deletion	7	7	93412618	93425993	0.986	216.93	6081	homozygous	-1	2308	2506	deletion	1	40.66	1951	267547	280121	30	31	93407375	93425993	10366	10368	-1	deletion	1	216.93	18302	7.56658e+06	7.57845e+06	998	999	93412618	93430612	11633	11635	-1	N/A	N/A	67.6	90	assembly_comparison	assembly_comparison	not_applicable	not_applicable	yes	yes
NA12878	4868	deletion	7	7	93539470	93547954	0.9	7.54	738	heterozygous	-1	2314	2507	deletion	0.9	7.54	1952	394771	402570	38	39	93539470	93547954	10378	10379	-1	deletion	0.55	1.29	18302	7448878	7.47047e+06	988	989	93526319	93548702	11645	11646	-1	N/A	N/A	52.9	45	assembly_comparison	assembly_comparison	not_applicable	not_applicable	yes	yes
NA12878	4869	deletion	7	7	95542794	95544139	0	4.4	434	heterozygous	-1	-1	2517	#N/A	-1	-1	-1	-1	-1	-1	-1	-1	-1	-1	-1	-1	deletion	-1	4.4	34691	1.49182e+06	1.49273e+06	149	150	95542794	95544139	11815	11816	-1	N/A	N/A	0	0	-	assembly_comparison	-	not_applicable	-	yes
NA12878	4870	deletion	7	7	96453696	96548313	1	20.75	9400	heterozygous	-1	-1	2518	#N/A	-1	-1	-1	-1	-1	-1	-1	-1	-1	-1	-1	-1	deletion	1	20.75	34691	494874	580090	69	74	96453696	96548313	11899	11906	-1	N/A	N/A	97.1	100	-	assembly_comparison	-	not_applicable	-	yes
NA12878	4871	deletion	7	7	96465056	96489568	0.986	102.32	6016	heterozygous	-1	2310	2508	deletion	1	102.32	1951	3.32145e+06	3.33988e+06	349	351	96465056	96489568	10725	10730	-1	deletion	1	15.68	18302	4.50528e+06	4.54228e+06	753	754	9.64537e+07	96496640	11899	11901	-1	N/A	N/A	97.1	100	assembly_comparison	assembly_comparison	not_applicable	not_applicable	yes	yes
NA12878	4872	deletion	7	7	96539970	96558152	1	61.43	3272	heterozygous	-1	2311	-1	deletion	1	61.43	1951	3.39017e+06	3.40508e+06	357	358	96539970	96558152	10737	10738	-1	#N/A	-1	-1	-1	-1	-1	-1	-1	-1	-1	-1	-1	-1	N/A	N/A	33.8	28.1	assembly_comparison	-	not_applicable	-	yes	-
NA12878	4873	deletion	7	7	9.73918e+07	97408462	0.986	329.78	7399	heterozygous	-1	2312	2519	deletion	1	11.14	1951	4.23776e+06	4.24766e+06	457	460	9.73918e+07	9.74092e+07	10846	10851	-1	deletion	1	48.19	18301	3.59298e+06	3.60307e+06	661	662	97391047	97408462	12018	12020	-1	N/A	N/A	28.9	40	assembly_comparison	assembly_comparison	not_applicable	not_applicable	yes	yes
NA12878	4874	deletion	7	7	9.99055e+07	9.99243e+07	0.88	4.64	992	heterozygous	-1	2320	-1	deletion	0.88	4.64	1921	2.24571e+06	2.26352e+06	226	227	9.99055e+07	9.99243e+07	11149	11151	-1	#N/A	-1	-1	-1	-1	-1	-1	-1	-1	-1	-1	-1	-1	N/A	N/A	13.7	9.8	assembly_comparison	-	not_applicable	-	yes	-
NA12878	4875	deletion	7	7	99910939	9.99224e+07	0.99	12.99	1414	heterozygous	-1	-1	2512	#N/A	-1	-1	-1	-1	-1	-1	-1	-1	-1	-1	-1	-1	deletion	0.99	12.99	18302	1.03561e+06	1.04565e+06	216	217	99910939	9.99224e+07	12524	12527	-1	N/A	N/A	13.7	25	-	assembly_comparison	-	not_applicable	-	yes
NA12878	4876	deletion	7	7	100645314	100663679	0.55	1.15	649	heterozygous	-1	2322	-1	deletion	0.55	1.15	1921	1.47403e+06	1.49174e+06	152	153	100645314	100663679	11224	11225	-1	#N/A	-1	-1	-1	-1	-1	-1	-1	-1	-1	-1	-1	-1	N/A	N/A	2	2.6	assembly_comparison	-	not_applicable	-	yes	-
NA12878	4877	deletion	7	7	100996376	101006272	0.985	103.44	4004	heterozygous	-1	2324	2527	deletion	1	100.54	1921	1.13155e+06	1.14522e+06	119	120	100991420	101009164	11259	11260	-1	deletion	1	15.83	10981	422020	427989	79	81	100996376	101006272	12781	12782	-1	N/A	N/A	57.8	95	assembly_comparison	assembly_comparison	not_applicable	not_applicable	yes	yes
NA12878	4878	deletion	7	7	102223441	1.02233e+08	1	23.1	3068	heterozygous	-1	-1	2533	#N/A	-1	-1	-1	-1	-1	-1	-1	-1	-1	-1	-1	-1	deletion	1	23.1	21202	916116	923007	160	161	102223441	1.02233e+08	13033	13037	-1	N/A	N/A	12.3	25	-	assembly_comparison	-	not_applicable	-	yes
NA12878	4879	deletion	7	7	103459986	103467536	0	1.21	352	homozygous	-1	2337	-1	deletion	-1	1.21	1051	6.1965e+06	6.20369e+06	653	654	103459986	103467536	11530	11531	-1	#N/A	-1	-1	-1	-1	-1	-1	-1	-1	-1	-1	-1	-1	N/A	N/A	48	45.1	assembly_comparison	-	not_applicable	-	yes	-
NA12878	4880	deletion	7	7	104186250	104188218	0	1.64	262	heterozygous	-1	2347	-1	deletion	-1	1.64	1052	5.46893e+06	5.47064e+06	578	579	104186250	104188218	11612	11613	-1	#N/A	-1	-1	-1	-1	-1	-1	-1	-1	-1	-1	-1	-1	N/A	N/A	14.7	0.7	assembly_comparison	-	not_applicable	-	yes	-
NA12878	4881	deletion	7	7	110169907	110195043	1	71.39	6406	heterozygous	-1	-1	2549	#N/A	-1	-1	-1	-1	-1	-1	-1	-1	-1	-1	-1	-1	deletion	1	71.39	992	4.6657e+06	4.68443e+06	392	393	110169907	110195043	13875	13877	-1	N/A	N/A	28.9	25	-	assembly_comparison	-	not_applicable	-	yes
NA12878	4883	deletion	7	7	113410804	113431445	0.986	173.55	6129	homozygous	-1	2357	2552	deletion	1	173.55	780	3.47415e+06	3.48866e+06	353	354	113410804	113431445	12665	12667	-1	deletion	0.99	5.64	7070	1.02584e+06	1.0954e+06	79	80	113383281	113458972	14179	14181	-1	N/A	N/A	91.2	100	assembly_comparison	assembly_comparison	not_applicable	not_applicable	yes	yes
NA12878	4884	deletion	7	7	118039532	118044771	0	1.32	320	heterozygous	-1	-1	2555	#N/A	-1	-1	-1	-1	-1	-1	-1	-1	-1	-1	-1	-1	deletion	-1	1.32	3482	31329.4	36248.4	4	5	118039532	118044771	14558	14559	-1	N/A	N/A	5.9	35	-	assembly_comparison	-	not_applicable	-	yes
NA12878	4885	deletion	7	7	118297045	118316185	0.986	112.51	9095	heterozygous	-1	2358	2556	deletion	1	112.51	1391	4.58147e+06	4591482	415	416	118297045	118316185	13195	13198	-1	deletion	1	18.09	3482	271341	304751	16	17	118280942	118323415	14570	14571	-1	N/A	N/A	1	5	assembly_comparison	assembly_comparison	not_applicable	not_applicable	no	yes
NA12878	4886	deletion	7	7	120278237	120296892	0.9	3.51	932	heterozygous	-1	-1	2554	#N/A	-1	-1	-1	-1	-1	-1	-1	-1	-1	-1	-1	-1	deletion	0.9	3.51	3481	2.26811e+06	2.28584e+06	138	139	120278237	120296892	14702	14704	-1	N/A	N/A	18.1	30	-	assembly_comparison	-	not_applicable	-	yes
NA12878	4887	deletion	7	7	120293059	120302107	0.9	3.57	535	homozygous	-1	2359	-1	deletion	0.9	3.57	1391	2.5974e+06	2.60591e+06	233	234	120293059	120302107	13387	13388	-1	#N/A	-1	-1	-1	-1	-1	-1	-1	-1	-1	-1	-1	-1	N/A	N/A	9.3	9.2	assembly_comparison	-	not_applicable	-	yes	-
NA12878	4888	deletion	7	7	124278426	124288199	1	35.86	1528	heterozygous	-1	2369	-1	deletion	0.99	35.86	1582	3.61581e+06	3624058	412	413	124278426	124288199	13803	13804	-1	#N/A	-1	-1	-1	-1	-1	-1	-1	-1	-1	-1	-1	-1	N/A	N/A	23	30.7	assembly_comparison	-	not_applicable	-	yes	-
NA12878	4889	deletion	7	7	126034425	126051893	0.986	193.39	5616	homozygous	-1	2370	2557	deletion	1	193.39	1582	1.85701e+06	1.86892e+06	259	260	126034425	126051893	13961	13963	-1	deletion	1	78.16	2870	2.3036e+06	2.32131e+06	171	172	126031358	126054737	15179	15180	-1	N/A	N/A	51	50	assembly_comparison	assembly_comparison	not_applicable	not_applicable	yes	yes
NA12878	4890	deletion	7	7	1.27106e+08	127110000	0	2.59	357	heterozygous	-1	-1	2561	#N/A	-1	-1	-1	-1	-1	-1	-1	-1	-1	-1	-1	-1	deletion	-1	2.59	1352	230171	233925	20	21	1.27106e+08	127110000	15250	15251	-1	N/A	N/A	1	10	-	assembly_comparison	-	not_applicable	-	yes
NA12878	4891	deletion	7	7	127211976	127235201	0.985	32.63	2914	heterozygous	-1	2371	2558	deletion	1	32.63	1582	675805	696026	114	115	127211976	127235201	14125	14126	-1	deletion	1	9.35	1351	321150	358649	30	32	127198477	127238799	15259	15263	-1	N/A	N/A	35.3	45	assembly_comparison	assembly_comparison	not_applicable	not_applicable	yes	yes
NA12878	4892	deletion	7	7	127764256	127769450	0	2.4	354	heterozygous	-1	2367	-1	deletion	-1	2.4	1581	141092	145932	29	30	127764256	127769450	14226	14227	-1	#N/A	-1	-1	-1	-1	-1	-1	-1	-1	-1	-1	-1	-1	N/A	N/A	37.3	32	assembly_comparison	-	not_applicable	-	yes	-
NA12878	4893	deletion	7	7	128308761	128313519	0	2.36	341	homozygous	-1	2373	-1	deletion	-1	2.36	3650	2111823	2.11624e+06	233	234	128308761	128313519	14317	14318	-1	#N/A	-1	-1	-1	-1	-1	-1	-1	-1	-1	-1	-1	-1	N/A	N/A	81.4	75.2	assembly_comparison	-	not_applicable	-	yes	-
NA12878	4894	deletion	7	7	130144218	130262081	1	216.29	44289	homozygous	-1	2376	2563	deletion_nbase	1	27.95	3650	201580	276695	20	27	130144218	130263673	14548	14551	-1	deletion_nbase	1	216.29	1352	3.26976e+06	3.34834e+06	402	407	130139263	130262081	15718	15719	-1	N/A	N/A	89.7	100	assembly_comparison	assembly_comparison	not_applicable	not_applicable	yes	yes
NA12878	4895	deletion	7	7	138285559	138305239	0.964	4.41	1212	heterozygous	-1	-1	2579	#N/A	-1	-1	-1	-1	-1	-1	-1	-1	-1	-1	-1	-1	deletion	0.98	4.41	2302	1.35757e+06	1.37604e+06	203	204	138285559	138305239	16702	16704	-1	N/A	N/A	10.3	75	-	assembly_comparison	-	not_applicable	-	yes
NA12878	4896	deletion	7	7	139106983	139110641	0	3.4	380	heterozygous	-1	-1	2573	#N/A	-1	-1	-1	-1	-1	-1	-1	-1	-1	-1	-1	-1	deletion	-1	3.4	2301	550181	553459	85	86	139106983	139110641	16839	16840	-1	N/A	N/A	5.9	25	-	assembly_comparison	-	not_applicable	-	yes
NA12878	4897	deletion	7	7	139375269	139405409	1	264.88	14981	homozygous	-1	2385	2574	deletion_nbase	1	264.88	1170	1.581e+06	1.60626e+06	189	191	139372515	139412730	15700	15701	-1	deletion_nbase	1	56.28	2301	270487	285621	43	46	139375269	139405409	16885	16886	-1	N/A	N/A	99	100	assembly_comparison	assembly_comparison	not_applicable	not_applicable	yes	yes
NA12878	4898	deletion	7	7	139375269	139410627	1	264.88	14986	homozygous	-1	2385	2581	deletion_nbase	1	264.88	1170	1.581e+06	1.60626e+06	189	191	139372515	139412730	15700	15701	-1	deletion_nbase	1	52.31	2302	265764	286106	41	45	139375269	139410627	16885	16887	-1	N/A	N/A	99	100	assembly_comparison	assembly_comparison	not_applicable	not_applicable	yes	yes
NA12878	4899	deletion	7	7	141756161	141800662	1	38.05	28918	heterozygous	-1	2391	2583	deletion	1	36.59	472	8.07213e+06	8.07723e+06	908	909	141766636	141800662	16008	16013	-1	deletion	1	38.05	2561	1.01057e+06	1.02049e+06	103	104	141756161	141794988	17230	17233	-1	N/A	N/A	17.2	20	assembly_comparison	assembly_comparison	not_applicable	not_applicable	yes	yes
NA12878	4900	deletion	7	7	143306777	143417200	1	99.89	75000	homozygous	-1	2402	2597	deletion_nbase	1	99.89	471	6.51173e+06	6.55226e+06	699	701	143306777	143422350	16211	16214	-1	deletion_nbase	1	50.3	5900	1.24727e+06	1.28396e+06	132	134	143305562	143417200	17394	17401	-1	N/A	N/A	71.6	62.7	assembly_comparison	assembly_comparison	not_applicable	not_applicable	yes	yes
NA12878	4901	deletion	7	7	143339167	143417200	1	88.55	76718	homozygous	-1	2408	2597	deletion_nbase	1	88.55	472	6370441	6491794	687	699	143339167	143539003	16213	16231	-1	deletion_nbase	1	50.3	5900	1.24727e+06	1.28396e+06	132	134	143305562	143417200	17394	17401	-1	N/A	N/A	73	64.7	assembly_comparison	assembly_comparison	not_applicable	not_applicable	yes	yes
NA12878	4902	deletion	7	7	1.43976e+08	143996549	1	4.25	4268	homozygous	-1	2415	-1	deletion	1	4.25	472	5.81659e+06	5.83329e+06	613	616	1.43976e+08	143996549	16290	16294	-1	#N/A	-1	-1	-1	-1	-1	-1	-1	-1	-1	-1	-1	-1	N/A	N/A	14.2	19	assembly_comparison	-	not_applicable	-	yes	-
NA12878	4903	deletion	7	7	144034226	1.44046e+08	1	2.92	2299	homozygous	-1	-1	2598	#N/A	-1	-1	-1	-1	-1	-1	-1	-1	-1	-1	-1	-1	deletion	1	2.92	5900	622931	632172	75	76	144034226	1.44046e+08	17461	17463	-1	N/A	N/A	78.9	60	-	assembly_comparison	-	not_applicable	-	yes
NA12878	4904	deletion	7	7	144034332	144039240	1	9.61	1718	homozygous	-1	2416	2600	deletion	0.99	9.61	472	5.77572e+06	5.77888e+06	606	607	144034332	144039240	16300	16302	-1	deletion	0.98	3.15	5900	525176	535579	67	68	144034226	144046319	17461	17463	-1	N/A	N/A	79.9	74.5	assembly_comparison	assembly_comparison	not_applicable	not_applicable	yes	yes
NA12878	4905	deletion	7	7	144034332	144039240	1	9.61	1700	homozygous	-1	2416	2601	deletion	0.99	9.61	472	5.77572e+06	5.77888e+06	606	607	144034332	144039240	16300	16302	-1	deletion	0.97	1.52	5900	509459	535579	64	68	144034226	144061999	17461	17465	-1	N/A	N/A	79.9	74.5	assembly_comparison	assembly_comparison	not_applicable	not_applicable	yes	yes
NA12878	4906	deletion	7	7	144044764	144049799	-1	1.52	310	homozygous	-1	2410	-1	deletion	-1	1.52	472	5.86201e+06	5866734	622	623	144044764	144049799	16303	16304	-1	#N/A	-1	-1	-1	-1	-1	-1	-1	-1	-1	-1	-1	-1	N/A	N/A	8.8	8.5	assembly_comparison	-	not_applicable	-	yes	-
NA12878	4907	deletion	7	7	144716084	144723516	0	1.24	352	homozygous	-1	2422	-1	deletion	-1	1.24	471	5.11551e+06	5.12259e+06	538	539	144716084	144723516	16377	16378	-1	#N/A	-1	-1	-1	-1	-1	-1	-1	-1	-1	-1	-1	-1	N/A	N/A	54.4	40.5	assembly_comparison	-	not_applicable	-	yes	-
NA12878	4908	deletion	7	7	1.4806e+08	148082143	1	54.45	3809	homozygous	-1	-1	2606	#N/A	-1	-1	-1	-1	-1	-1	-1	-1	-1	-1	-1	-1	deletion	1	54.45	6412	819927	838695	95	100	1.4806e+08	148082143	17880	17886	-1	N/A	N/A	25	75	-	assembly_comparison	-	not_applicable	-	yes
NA12878	4909	deletion	7	7	148072775	148082143	1	90.74	3676	homozygous	-1	-1	2603	#N/A	-1	-1	-1	-1	-1	-1	-1	-1	-1	-1	-1	-1	deletion	1	90.74	6411	833446	839138	100	101	148072775	148082143	17884	17886	-1	N/A	N/A	27	80	-	assembly_comparison	-	not_applicable	-	yes
NA12878	4910	deletion	7	7	149730879	149743228	0.985	204.48	4509	heterozygous	-1	2425	2608	deletion	1	17.3	6682	1.05832e+06	1.06951e+06	125	126	149730244	149745779	16956	16957	-1	deletion	1	204.48	9351	1.80609e+06	1.81378e+06	265	267	149730879	149743228	18223	18229	-1	N/A	N/A	14.7	25	assembly_comparison	assembly_comparison	not_applicable	not_applicable	yes	yes
NA12878	4911	deletion	7	7	1.49732e+08	149743228	0.99	27.87	1545	heterozygous	-1	-1	2609	#N/A	-1	-1	-1	-1	-1	-1	-1	-1	-1	-1	-1	-1	deletion	0.99	27.87	9352	1.87878e+06	1.8882e+06	284	288	1.49732e+08	149743228	18224	18229	-1	N/A	N/A	27	45	-	assembly_comparison	-	not_applicable	-	yes
NA12878	4912	deletion	7	7	151223017	1.51232e+08	1	23	1814	heterozygous	-1	2434	2611	deletion	0.99	5.62	3061	2.61024e+06	2.6394e+06	273	274	151209747	151240656	17177	17178	-1	deletion	0.99	23	9352	389910	397348	73	76	151223017	1.51232e+08	18468	18472	-1	N/A	N/A	11.8	30	assembly_comparison	assembly_comparison	not_applicable	not_applicable	yes	yes
NA12878	4913	deletion	7	7	152251473	152292543	0.98	2.38	1816	heterozygous	-1	-1	2612	#N/A	-1	-1	-1	-1	-1	-1	-1	-1	-1	-1	-1	-1	deletion	0.98	2.38	42132	545234	584489	91	92	152251473	152292543	18680	18683	-1	N/A	N/A	50	90	-	assembly_comparison	-	not_applicable	-	yes
NA12878	4914	deletion	7	7	1.52277e+08	1.52299e+08	1	22.72	2983	heterozygous	-1	2427	-1	deletion	1	22.72	3062	1.53443e+06	1.55328e+06	172	173	1.52277e+08	1.52299e+08	17287	17289	-1	#N/A	-1	-1	-1	-1	-1	-1	-1	-1	-1	-1	-1	-1	N/A	N/A	46.1	31.4	assembly_comparison	-	not_applicable	-	yes	-
NA12878	4915	deletion	7	7	153305170	153311161	0.5	13.44	733	homozygous	-1	2429	2614	deletion	0.9	13.44	3062	521402	526667	61	62	153305170	153311161	17409	17410	-1	deletion	0.88	4.95	25741	214912	225926	29	30	153299867	153311620	18837	18838	-1	N/A	N/A	67.6	90	assembly_comparison	assembly_comparison	not_applicable	not_applicable	yes	yes
NA12878	4916	deletion	7	7	1.54152e+08	154160525	1	27.28	1295	homozygous	-1	2441	2619	deletion	0.99	9.86	6400	118706	135283	21	22	154147189	154165129	17535	17536	-1	deletion	0.99	27.28	8771	659263	666086	93	94	1.54152e+08	154160525	18972	18973	-1	N/A	N/A	76.5	90	assembly_comparison	assembly_comparison	not_applicable	not_applicable	yes	yes
NA12878	4917	deletion	7	7	154270396	154371543	1	58.23	94582	homozygous	-1	2442	2624	deletion_nbase	1	30.85	6400	240541	247107	33	35	154270396	154371543	17549	17550	-1	deletion_nbase	1	58.23	8772	1.79805e+06	1.80559e+06	290	292	154270210	154372327	18987	18988	-1	N/A	N/A	95.6	100	assembly_comparison	assembly_comparison	not_applicable	not_applicable	yes	yes
NA12878	4918	deletion	7	7	154439233	1.5446e+08	0.985	17.84	2225	heterozygous	-1	2443	2625	deletion	1	11.94	6400	315008	337560	40	43	154439233	154463818	17555	17558	-1	deletion	1	17.84	8772	1.71249e+06	1.73323e+06	275	279	154437008	1.5446e+08	19003	19006	-1	N/A	N/A	50	80	assembly_comparison	assembly_comparison	not_applicable	not_applicable	yes	yes
NA12878	4919	deletion	7	7	155407374	1.55418e+08	0.568	2.12	628	heterozygous	-1	-1	2633	#N/A	-1	-1	-1	-1	-1	-1	-1	-1	-1	-1	-1	-1	deletion	0.85	2.12	25161	748442	758818	119	120	155407374	1.55418e+08	19174	19175	-1	N/A	N/A	34.8	45	-	assembly_comparison	-	not_applicable	-	yes
NA12878	4920	deletion	7	7	155722066	155733050	0.9	7.1	786	homozygous	-1	2448	2630	deletion	0.9	3.67	9450	89505.2	101653	21	22	155720158	155733050	17755	17757	-1	deletion	0.9	7.1	8772	430681	441094	65	67	155722066	155733308	19238	19239	-1	N/A	N/A	39.2	70	assembly_comparison	assembly_comparison	not_applicable	not_applicable	yes	yes
NA12878	4921	deletion	7	7	155944815	155961366	0.961	5.56	1009	heterozygous	-1	-1	2637	#N/A	-1	-1	-1	-1	-1	-1	-1	-1	-1	-1	-1	-1	deletion	0.99	5.56	25161	201076	216618	27	28	155944815	155961366	19284	19285	-1	N/A	N/A	24	10	-	assembly_comparison	-	not_applicable	-	yes
NA12878	4922	deletion	7	7	1.56386e+08	1.56395e+08	0.986	87.28	7514	heterozygous	-1	2451	2638	deletion	1	59.56	7222	415203	416035	42	43	1.56386e+08	1.56395e+08	17885	17889	-1	deletion	1	35.15	7482	948377	986882	154	158	156352023	1.56398e+08	19343	19349	-1	N/A	N/A	8.3	10	assembly_comparison	assembly_comparison	not_applicable	not_applicable	yes	yes
NA12878	4923	deletion	7	7	157424688	157454038	0.9	3.47	911	heterozygous	-1	2453	-1	deletion	0.9	3.47	8591	295233	323671	39	44	157424688	157454038	18007	18014	-1	#N/A	-1	-1	-1	-1	-1	-1	-1	-1	-1	-1	-1	-1	N/A	N/A	14.2	13.1	assembly_comparison	-	not_applicable	-	yes	-
NA12878	4924	deletion	7	7	157438614	1.57452e+08	0.55	1.99	699	heterozygous	-1	-1	2644	#N/A	-1	-1	-1	-1	-1	-1	-1	-1	-1	-1	-1	-1	deletion	0.55	1.99	9192	145400	157628	32	35	157438614	1.57452e+08	19562	19564	-1	N/A	N/A	11.8	30	-	assembly_comparison	-	not_applicable	-	yes
NA12878	4925	deletion	7	7	157438614	1.57448e+08	0.99	17.82	1206	heterozygous	-1	-1	2639	#N/A	-1	-1	-1	-1	-1	-1	-1	-1	-1	-1	-1	-1	deletion	0.99	17.82	9191	145851	153796	31	32	157438614	1.57448e+08	19562	19563	-1	N/A	N/A	14.2	30	-	assembly_comparison	-	not_applicable	-	yes
NA12878	4926	deletion	7	7	157536736	1.57544e+08	0.964	3.67	562	heterozygous	-1	2457	2646	deletion	0.9	3.67	8592	407187	414769	57	58	157536736	157544822	18030	18031	-1	deletion	0.9	3.54	9192	241869	250401	52	53	157535294	1.57544e+08	19580	19582	-1	N/A	N/A	12.3	25	assembly_comparison	assembly_comparison	not_applicable	not_applicable	yes	yes
NA12878	4927	deletion	7	7	157636660	157664260	0.55	1.08	901	heterozygous	-1	2460	-1	deletion	0.55	1.08	8592	508894	535593	70	71	157636660	157664260	18044	18045	-1	#N/A	-1	-1	-1	-1	-1	-1	-1	-1	-1	-1	-1	-1	N/A	N/A	10.3	4.6	assembly_comparison	-	not_applicable	-	yes	-
NA12878	4928	deletion	7	7	158021720	1.5805e+08	0.5	12.89	891	heterozygous	-1	2464	2642	deletion	0.9	7.91	7672	211109	220575	25	28	158040140	1.5805e+08	18103	18105	-1	deletion	0.9	3.56	9191	770712	779700	150	151	158021720	158031698	19683	19685	-1	N/A	N/A	27	30	assembly_comparison	assembly_comparison	not_applicable	not_applicable	yes	yes
NA12878	4929	deletion	7	7	158042690	1.5805e+08	0.5	10.33	813	heterozygous	-1	2464	2652	deletion	0.9	7.91	7672	211109	220575	25	28	158040140	1.5805e+08	18103	18105	-1	deletion	0.85	2.23	9192	751653	759699	157	158	158042690	158051569	19689	19690	-1	N/A	N/A	25	35	assembly_comparison	assembly_comparison	not_applicable	not_applicable	yes	yes
NA12878	4930	deletion	7	7	158216074	158222570	0	16.31	992	homozygous	-1	-1	2654	#N/A	-1	-1	-1	-1	-1	-1	-1	-1	-1	-1	-1	-1	deletion	0.9	16.31	7491	158344	163848	29	30	158216074	158222570	19722	19723	-1	N/A	N/A	13.2	45	-	assembly_comparison	-	not_applicable	-	yes
NA12878	4931	deletion	7	7	158798590	158803213	-1	2.44	362	heterozygous	-1	-1	2673	#N/A	-1	-1	-1	-1	-1	-1	-1	-1	-1	-1	-1	-1	deletion	-1	2.44	7492	753179	757440	124	125	158798590	158803213	19843	19844	-1	N/A	N/A	2.5	25	-	assembly_comparison	-	not_applicable	-	yes
NA12878	4932	deletion	7	7	158879307	158884327	0.5	14.32	759	heterozygous	-1	2478	2675	deletion	0.87	5.68	9541	278666	290738	34	36	158879307	1.58892e+08	18226	18228	-1	deletion	0.9	14.32	7492	833602	838435	136	137	1.58879e+08	158884327	19857	19859	-1	N/A	N/A	9.8	50	assembly_comparison	assembly_comparison	not_applicable	not_applicable	yes	yes
NA12878	4933	deletion	7	7	158888405	1.5889e+08	0.85	2.75	504	heterozygous	-1	-1	2676	#N/A	-1	-1	-1	-1	-1	-1	-1	-1	-1	-1	-1	-1	deletion	0.85	2.75	7492	842332	843494	139	140	158888405	1.5889e+08	19861	19863	-1	N/A	N/A	9.3	50	-	assembly_comparison	-	not_applicable	-	yes
NA12878	4934	deletion	8	8	41483	49061	0	3.15	492	heterozygous	-1	2485	-1	deletion	-1	3.15	7252	922308	929393	126	127	41483	49061	4	5	-1	#N/A	-1	-1	-1	-1	-1	-1	-1	-1	-1	-1	-1	-1	N/A	N/A	24.5	21.6	assembly_comparison	-	not_applicable	-	yes	-
NA12878	4935	deletion	8	8	94048	109033	0.985	13.15	3572	heterozygous	-1	2486	2678	deletion	1	6.7	7252	865884	888056	121	122	83246	109033	10	11	-1	deletion	1	13.15	3111	93218.4	119497	12	13	94048	123855	14	15	-1	N/A	N/A	70.1	75	assembly_comparison	assembly_comparison	not_applicable	not_applicable	yes	yes
NA12878	4936	deletion	8	8	226554	234424	0	1.14	356	heterozygous	-1	2493	-1	deletion	-1	1.14	7251	734604	742117	102	103	226554	234424	30	31	-1	#N/A	-1	-1	-1	-1	-1	-1	-1	-1	-1	-1	-1	-1	N/A	N/A	22.5	6.5	assembly_comparison	-	not_applicable	-	yes	-
NA12878	4937	deletion	8	8	594249	603721	0.986	93.44	5065	homozygous	-1	2494	2698	deletion	1	47.37	7251	368484	374350	54	55	594249	605163	84	86	-1	deletion	1	87.61	3112	586312	593737	77	78	591214	603721	86	89	-1	N/A	N/A	59.8	80	assembly_comparison	assembly_comparison	not_applicable	not_applicable	yes	yes
NA12878	4938	deletion	8	8	594249	603721	0.986	93.44	5096	homozygous	-1	2494	2679	deletion	1	47.37	7251	368484	374350	54	55	594249	605163	84	86	-1	deletion	1	87.21	3111	579654	593868	76	77	584364	603721	85	89	-1	N/A	N/A	59.8	80	assembly_comparison	assembly_comparison	not_applicable	not_applicable	yes	yes
NA12878	4939	deletion	8	8	622370	627068	0.9	18.9	768	heterozygous	-1	2488	-1	deletion	0.9	18.9	7252	352727	356658	47	48	622370	627068	91	92	-1	#N/A	-1	-1	-1	-1	-1	-1	-1	-1	-1	-1	-1	-1	N/A	N/A	35.3	32.7	assembly_comparison	-	not_applicable	-	yes	-
NA12878	4940	deletion	8	8	625840	631328	-1	2.24	373	homozygous	-1	-1	2699	#N/A	-1	-1	-1	-1	-1	-1	-1	-1	-1	-1	-1	-1	deletion	-1	2.24	3112	615862	620978	82	85	625840	631328	93	96	-1	N/A	N/A	35.8	35	-	assembly_comparison	-	not_applicable	-	yes
NA12878	4941	deletion	8	8	661730	665104	0	2.63	344	heterozygous	-1	-1	2681	#N/A	-1	-1	-1	-1	-1	-1	-1	-1	-1	-1	-1	-1	deletion	-1	2.63	3111	652094	655124	94	95	661730	665104	106	107	-1	N/A	N/A	7.4	20	-	assembly_comparison	-	not_applicable	-	yes
NA12878	4942	deletion	8	8	939573	943638	1	63.23	1587	heterozygous	-1	2498	2682	deletion	0.98	4.71	7251	28058.9	33211.2	6	7	939573	946325	143	144	-1	deletion	0.99	62.09	3111	928393	932812	144	145	937644	943638	165	166	-1	N/A	N/A	31.9	40	assembly_comparison	assembly_comparison	not_applicable	not_applicable	yes	yes
NA12878	4943	deletion	8	8	955970	985533	1	29.11	3826	heterozygous	-1	-1	2683	#N/A	-1	-1	-1	-1	-1	-1	-1	-1	-1	-1	-1	-1	deletion	1	29.11	3111	945102	970839	149	151	955970	985533	170	174	-1	N/A	N/A	26	70	-	assembly_comparison	-	not_applicable	-	yes
NA12878	4944	deletion	8	8	955970	974696	1	25.48	2217	heterozygous	-1	-1	2702	#N/A	-1	-1	-1	-1	-1	-1	-1	-1	-1	-1	-1	-1	deletion	1	25.48	3112	951855	968364	150	151	955970	974696	170	171	-1	N/A	N/A	31.4	70	-	assembly_comparison	-	not_applicable	-	yes
NA12878	4945	deletion	8	8	1182341	1194159	1	9.73	2028	homozygous	-1	2500	-1	deletion	1	9.73	9180	86607.3	96397.8	14	15	1182341	1194159	183	184	-1	#N/A	-1	-1	-1	-1	-1	-1	-1	-1	-1	-1	-1	-1	N/A	N/A	37.3	39.9	assembly_comparison	-	not_applicable	-	yes	-
NA12878	4946	deletion	8	8	1235850	1369433	1	8.92	8779	homozygous	-1	2502	-1	deletion	1	8.92	9180	138975	263779	22	35	1235850	1369433	191	202	-1	#N/A	-1	-1	-1	-1	-1	-1	-1	-1	-1	-1	-1	-1	N/A	N/A	94.6	92.2	assembly_comparison	-	not_applicable	-	yes	-
NA12878	4947	deletion	8	8	1323064	1356767	1	199.76	12164	homozygous	-1	-1	2704	#N/A	-1	-1	-1	-1	-1	-1	-1	-1	-1	-1	-1	-1	deletion	1	199.76	3112	1.31801e+06	1339548	212	213	1323064	1356767	241	242	-1	N/A	N/A	91.7	100	-	assembly_comparison	-	not_applicable	-	yes
NA12878	4948	deletion	8	8	1508528	1.53237e+06	0.964	4.2	1233	heterozygous	-1	-1	2688	#N/A	-1	-1	-1	-1	-1	-1	-1	-1	-1	-1	-1	-1	deletion	0.98	4.2	3111	1487763	1.51037e+06	244	245	1508528	1.53237e+06	275	276	-1	N/A	N/A	39.7	80	-	assembly_comparison	-	not_applicable	-	yes
NA12878	4949	deletion	8	8	1579917	1597152	0.287	1.13	726	heterozygous	-1	-1	2705	#N/A	-1	-1	-1	-1	-1	-1	-1	-1	-1	-1	-1	-1	deletion	0.55	1.13	3112	1.56353e+06	1.58004e+06	257	258	1579917	1597152	287	288	-1	N/A	N/A	49	25	-	assembly_comparison	-	not_applicable	-	yes
NA12878	4950	deletion	8	8	2.21559e+06	2217436	-1	1.28	267	homozygous	-1	-1	2694	#N/A	-1	-1	-1	-1	-1	-1	-1	-1	-1	-1	-1	-1	deletion	-1	1.28	3111	2.20178e+06	2203358	379	380	2.21559e+06	2217436	421	422	-1	N/A	N/A	4.9	20	-	assembly_comparison	-	not_applicable	-	yes
NA12878	4951	deletion	8	8	4102975	4135503	0.97	1.38	1106	homozygous	-1	-1	2712	#N/A	-1	-1	-1	-1	-1	-1	-1	-1	-1	-1	-1	-1	deletion	0.96	1.38	18291	1.17871e+06	1.21013e+06	127	128	4102975	4135503	664	665	-1	N/A	N/A	31.4	55	-	assembly_comparison	-	not_applicable	-	yes
NA12878	4952	deletion	8	8	5742632	5751799	0	2.17	459	homozygous	-1	2518	-1	deletion	-1	2.17	2700	1.71494e+06	1.72365e+06	211	212	5742632	5751799	743	744	-1	#N/A	-1	-1	-1	-1	-1	-1	-1	-1	-1	-1	-1	-1	N/A	N/A	21.6	7.8	assembly_comparison	-	not_applicable	-	yes	-
NA12878	4953	deletion	8	8	6785857	6794259	0	1.37	385	heterozygous	-1	2522	-1	deletion	-1	1.37	6170	219713	227730	32	33	6785857	6794259	888	889	-1	#N/A	-1	-1	-1	-1	-1	-1	-1	-1	-1	-1	-1	-1	N/A	N/A	9.3	12.4	assembly_comparison	-	not_applicable	-	yes	-
NA12878	4954	deletion	8	8	6835670	6874645	1	53.59	19108	heterozygous	-1	2523	2719	deletion	1	39.09	6170	269085	269085	37	37	6835670	6854787	893	897	-1	deletion	1	16.93	1901	646973	646973	89	89	6855546	6874645	1034	1037	-1	N/A	N/A	16.7	12.4	assembly_comparison	assembly_comparison	not_applicable	not_applicable	yes	yes
NA12878	4955	deletion	8	8	6978431	7091209	1	11.21	12450	heterozygous	-1	2520	-1	deletion	1	11.21	2700	2.95397e+06	3.05429e+06	358	363	6978431	7091209	910	914	-1	#N/A	-1	-1	-1	-1	-1	-1	-1	-1	-1	-1	-1	-1	N/A	N/A	27.9	15.7	assembly_comparison	-	not_applicable	-	yes	-
NA12878	4956	deletion	8	8	6985121	6996002	1	7.19	3693	heterozygous	-1	-1	2720	#N/A	-1	-1	-1	-1	-1	-1	-1	-1	-1	-1	-1	-1	deletion	1	7.19	15301	252099	259287	51	52	6985121	6996002	1056	1057	-1	N/A	N/A	16.7	45	-	assembly_comparison	-	not_applicable	-	yes
NA12878	4957	deletion	8	8	7050589	7070429	1	19.91	8516	homozygous	-1	-1	2723	#N/A	-1	-1	-1	-1	-1	-1	-1	-1	-1	-1	-1	-1	deletion	1	19.91	15302	131091	142415	21	22	7050589	7070429	1070	1073	-1	N/A	N/A	15.2	35	-	assembly_comparison	-	not_applicable	-	yes
NA12878	4958	deletion	8	8	7111678	7.14186e+06	1	16.3	24803	heterozygous	-1	-1	2724	#N/A	-1	-1	-1	-1	-1	-1	-1	-1	-1	-1	-1	-1	deletion	1	16.3	15302	84621.9	89998.8	13	14	7111678	7.14186e+06	1082	1094	-1	N/A	N/A	39.7	15	-	assembly_comparison	-	not_applicable	-	yes
NA12878	4959	deletion	8	8	7350574	7372333	0.986	17.25	9522	heterozygous	-1	2531	2727	deletion	1	17.25	7452	175553	187875	22	23	7350574	7372333	949	952	-1	deletion	1	7.9	10451	115271	136638	14	15	7342174	7373149	1119	1125	-1	N/A	N/A	69.1	56.2	assembly_comparison	assembly_comparison	not_applicable	not_applicable	yes	yes
NA12878	4960	deletion	8	8	7437373	7575762	1	11.7	115398	heterozygous	-1	2535	-1	deletion_nbase	1	11.7	7850	528040	551032	53	57	7437373	7575762	962	972	-1	#N/A	-1	-1	-1	-1	-1	-1	-1	-1	-1	-1	-1	-1	N/A	N/A	29.4	38.6	assembly_comparison	-	not_applicable	-	yes	-
NA12878	4961	deletion	8	8	7437373	7870071	1	15.57	417312	heterozygous	-1	2526	-1	deletion_nbase	1	15.57	6170	809871	825257	94	96	7437373	7870071	962	1013	-1	#N/A	-1	-1	-1	-1	-1	-1	-1	-1	-1	-1	-1	-1	N/A	N/A	63.7	54.2	assembly_comparison	-	not_applicable	-	yes	-
NA12878	4962	deletion	8	8	7614001	7870071	0.97	40.28	256070	heterozygous	-1	2530	-1	deletion	0.97	40.28	7451	338242	338242	44	44	7614001	7870071	977	1013	-1	#N/A	-1	-1	-1	-1	-1	-1	-1	-1	-1	-1	-1	-1	N/A	N/A	59.3	50.3	assembly_comparison	-	not_applicable	-	yes	-
NA12878	4963	deletion	8	8	7645093	7900597	0.97	21.54	255504	heterozygous	-1	2536	-1	deletion	0.97	21.54	7850	620224	620224	65	65	7645093	7900597	980	1016	-1	#N/A	-1	-1	-1	-1	-1	-1	-1	-1	-1	-1	-1	-1	N/A	N/A	57.4	47.1	assembly_comparison	-	not_applicable	-	yes	-
NA12878	4965	deletion	8	8	8384950	8392671	0.5	10.46	908	homozygous	-1	2551	2734	deletion	0.9	8.04	7452	862922	872768	100	101	8384950	8395722	1079	1080	-1	deletion	0.55	1.68	1381	781115	803850	124	125	8369047	8392671	1300	1301	-1	N/A	N/A	29.9	25	assembly_comparison	assembly_comparison	not_applicable	not_applicable	yes	yes
NA12878	4966	deletion	8	8	1.12375e+07	11247988	1	16.68	1479	homozygous	-1	2558	2738	deletion	0.99	16.68	2910	335202	350104	57	58	11231476	11247988	1450	1451	-1	deletion	0.99	11.77	1381	3657352	3.66767e+06	508	509	1.12375e+07	11249176	1745	1748	-1	N/A	N/A	45.6	70	assembly_comparison	assembly_comparison	not_applicable	not_applicable	yes	yes
NA12878	4967	deletion	8	8	12011174	12253496	1	6.15	242322	heterozygous	-1	2559	-1	deletion_nbase	0.97	6.15	7850	274483	274483	20	20	12011174	12253496	1580	1595	-1	#N/A	-1	-1	-1	-1	-1	-1	-1	-1	-1	-1	-1	-1	N/A	N/A	27.9	19	assembly_comparison	-	not_applicable	-	yes	-
NA12878	4968	deletion	8	8	12465434	12473025	0	1.17	364	heterozygous	-1	-1	2747	#N/A	-1	-1	-1	-1	-1	-1	-1	-1	-1	-1	-1	-1	deletion	-1	1.17	8920	264507	271735	49	51	12465434	12473025	1970	1971	-1	N/A	N/A	16.7	50	-	assembly_comparison	-	not_applicable	-	yes
NA12878	4969	deletion	8	8	18436989	18461256	0.964	4.14	1246	heterozygous	-1	-1	2749	#N/A	-1	-1	-1	-1	-1	-1	-1	-1	-1	-1	-1	-1	deletion	0.98	4.14	5841	494304	517326	56	57	18436989	18461256	2651	2652	-1	N/A	N/A	54.4	80	-	assembly_comparison	-	not_applicable	-	yes
NA12878	4970	deletion	8	8	18648549	18654996	1	23.52	1041	homozygous	-1	2562	2751	deletion	0.9	23.52	3430	1.00807e+06	1.01355e+06	95	96	18648549	18654996	2265	2266	-1	deletion	0.98	3.55	5842	686955	708608	78	79	18648045	18670808	2675	2677	-1	N/A	N/A	52	75	assembly_comparison	assembly_comparison	not_applicable	not_applicable	yes	yes
NA12878	4971	deletion	8	8	24964167	24992097	1	427.7	18297	heterozygous	-1	2569	2757	deletion	1	303.81	1622	2.80361e+06	2.83334e+06	331	335	24944313	24992097	3109	3115	-1	deletion	1	32.57	971	5.39842e+06	5.40876e+06	706	707	24964167	24993044	3589	3592	-1	N/A	N/A	31.9	50	assembly_comparison	assembly_comparison	not_applicable	not_applicable	yes	yes
NA12878	4972	deletion	8	8	25047276	25076454	0.985	36.42	4088	heterozygous	-1	2570	2758	deletion	1	36.42	1622	2.72296e+06	2.74821e+06	326	327	25047276	25076454	3119	3120	-1	deletion	1	19.31	971	5462561	5.4899e+06	719	721	25046804	2.50784e+07	3605	3608	-1	N/A	N/A	61.3	80	assembly_comparison	assembly_comparison	not_applicable	not_applicable	yes	yes
NA12878	4973	deletion	8	8	26867476	26886921	0.968	9.61	1459	heterozygous	-1	-1	2765	#N/A	-1	-1	-1	-1	-1	-1	-1	-1	-1	-1	-1	-1	deletion	0.99	9.61	852	1.73295e+06	1.75093e+06	184	185	26867476	26886921	3824	3825	-1	N/A	N/A	2.5	5	-	assembly_comparison	-	not_applicable	-	yes
NA12878	4974	deletion	8	8	32678565	32712537	1	188.28	11368	homozygous	-1	2581	2774	deletion	1	127.31	1330	3.42662e+06	3.46163e+06	394	395	32666150	32712537	4070	4071	-1	deletion	1	59.92	5300	1.30219e+06	1.32867e+06	137	138	32678565	32716406	4510	4512	-1	N/A	N/A	79.9	85	assembly_comparison	assembly_comparison	not_applicable	not_applicable	yes	yes
NA12878	4975	deletion	8	8	3.70431e+07	37056176	0.5	4.47	962	homozygous	-1	2585	-1	deletion	0.88	4.47	2082	1.91819e+06	1930276	213	217	3.70431e+07	37056176	4571	4578	-1	#N/A	-1	-1	-1	-1	-1	-1	-1	-1	-1	-1	-1	-1	N/A	N/A	73	66.7	assembly_comparison	-	not_applicable	-	yes	-
NA12878	4976	deletion	8	8	3.70458e+07	37056176	0.5	5.1	891	homozygous	-1	2584	-1	deletion	0.87	5.1	2081	1.91741e+06	1.9269e+06	220	224	3.70458e+07	37056176	4572	4578	-1	#N/A	-1	-1	-1	-1	-1	-1	-1	-1	-1	-1	-1	-1	N/A	N/A	73	66.7	assembly_comparison	-	not_applicable	-	yes	-
NA12878	4977	deletion	8	8	39209113	39389433	1	248.99	155255	heterozygous	-1	2586	2780	deletion	1	40.5	1721	4452097	4.47727e+06	460	461	39209113	39389433	4846	4855	-1	deletion	1	131.73	20302	1.00824e+06	1.05371e+06	97	98	39195350	39396183	5235	5244	-1	N/A	N/A	40.2	45	assembly_comparison	assembly_comparison	not_applicable	not_applicable	yes	yes
NA12878	4978	deletion	8	8	39763079	39769442	0	1.98	365	heterozygous	-1	2594	-1	deletion	-1	1.98	1722	4.07729e+06	4.08328e+06	436	437	39763079	39769442	4887	4888	-1	#N/A	-1	-1	-1	-1	-1	-1	-1	-1	-1	-1	-1	-1	N/A	N/A	22.5	20.9	assembly_comparison	-	not_applicable	-	yes	-
NA12878	4979	deletion	8	8	39881104	39891687	0.986	116.66	5172	heterozygous	-1	2587	2781	deletion	1	96.57	1721	3944168	3.96003e+06	415	416	39881104	39902087	4900	4901	-1	deletion	1	42.82	20302	517401	547600	54	55	39856267	39891687	5291	5295	-1	N/A	N/A	1	5	assembly_comparison	assembly_comparison	not_applicable	not_applicable	yes	yes
NA12878	4980	deletion	8	8	40464883	40470563	0	1.56	343	homozygous	-1	-1	2782	#N/A	-1	-1	-1	-1	-1	-1	-1	-1	-1	-1	-1	-1	deletion	-1	1.56	12050	310909	316246	34	35	40464883	40470563	5355	5356	-1	N/A	N/A	16.2	35	-	assembly_comparison	-	not_applicable	-	yes
NA12878	4981	deletion	8	8	40770191	4.07833e+07	1	151.02	5260	homozygous	-1	2589	-1	deletion	1	151.02	1721	3.06828e+06	3.07613e+06	309	311	40770191	4.07833e+07	5021	5024	-1	#N/A	-1	-1	-1	-1	-1	-1	-1	-1	-1	-1	-1	-1	N/A	N/A	50.5	43.1	assembly_comparison	-	not_applicable	-	yes	-
NA12878	4982	deletion	8	8	42188465	42207426	0.985	80.84	3984	homozygous	-1	2598	2792	deletion	1	80.84	1722	1.64568e+06	1.66075e+06	127	128	42188465	42207426	5235	5236	-1	deletion	1	13.38	19472	1.60465e+06	1.65049e+06	182	187	42169637	42219560	5600	5608	-1	N/A	N/A	74.5	85	assembly_comparison	assembly_comparison	not_applicable	not_applicable	yes	yes
NA12878	4983	deletion	8	8	42188465	42202132	0.985	80.84	3993	homozygous	-1	2598	2791	deletion	1	80.84	1722	1.64568e+06	1.66075e+06	127	128	42188465	42207426	5235	5236	-1	deletion	1	31.7	19472	1.6221e+06	1.65049e+06	185	187	42169637	42202132	5600	5604	-1	N/A	N/A	74.5	85	assembly_comparison	assembly_comparison	not_applicable	not_applicable	yes	yes
NA12878	4984	deletion	8	8	47400564	47423661	1	21.18	2447	homozygous	-1	-1	2800	#N/A	-1	-1	-1	-1	-1	-1	-1	-1	-1	-1	-1	-1	deletion	1	21.18	3002	2.83858e+06	2859229	293	294	47400564	47423661	5944	5945	-1	N/A	N/A	28.9	75	-	assembly_comparison	-	not_applicable	-	yes
NA12878	4985	deletion	8	8	48126810	48136130	0.5	10.79	981	homozygous	-1	2605	2798	deletion_nbase	0.88	4.86	1251	4.29641e+06	4.31234e+06	474	475	48119243	48136130	5512	5513	-1	deletion_nbase	0.99	10.79	3001	2.10462e+06	2.115e+06	236	238	48126810	48138186	6010	6011	-1	N/A	N/A	91.7	100	assembly_comparison	assembly_comparison	not_applicable	not_applicable	yes	yes
NA12878	4986	deletion	8	8	61843730	61855424	0	1.23	467	heterozygous	-1	2615	-1	deletion	-1	1.23	2502	3.03494e+06	3.04617e+06	323	328	61843730	61855424	7214	7219	-1	#N/A	-1	-1	-1	-1	-1	-1	-1	-1	-1	-1	-1	-1	N/A	N/A	0	0	assembly_comparison	-	not_applicable	-	yes	-
NA12878	4987	deletion	8	8	64707402	6.47141e+07	0.985	36.91	2549	heterozygous	-1	2614	2816	deletion	1	28.43	2501	171770	175945	19	20	64707402	6.47141e+07	7558	7560	-1	deletion	1	10.71	10732	441506	469378	26	28	64685190	64715666	7770	7771	-1	N/A	N/A	37.7	30.7	assembly_comparison	assembly_comparison	not_applicable	not_applicable	yes	yes
NA12878	4988	deletion	8	8	64988631	65027355	0	2.29	225	heterozygous	-1	-1	2817	#N/A	-1	-1	-1	-1	-1	-1	-1	-1	-1	-1	-1	-1	deletion	-1	2.29	10732	131240	169739	10	13	64988631	65027355	7785	7788	-1	N/A	N/A	0	0	-	assembly_comparison	-	not_applicable	-	yes
NA12878	4989	deletion	8	8	73784937	73802728	0.986	88.31	6140	homozygous	-1	2622	2821	deletion	1	88.31	400	671525	683262	66	67	73784937	73802728	8589	8591	-1	deletion	1	9.9	3051	108827	135623	11	12	73784846	73817869	8667	8669	-1	N/A	N/A	85.8	85	assembly_comparison	assembly_comparison	not_applicable	not_applicable	yes	yes
NA12878	4990	deletion	8	8	75361555	75371149	0.985	271.88	3915	homozygous	-1	2623	2824	deletion	1	271.88	400	2.2447e+06	2.25021e+06	241	242	75361555	75371149	8779	8781	-1	deletion	1	21.61	3052	1.66235e+06	1.69471e+06	164	168	75345576	75381683	8862	8864	-1	N/A	N/A	69.6	85	assembly_comparison	assembly_comparison	not_applicable	not_applicable	yes	yes
NA12878	4991	deletion	8	8	77336434	77339955	-1	8.37	494	homozygous	-1	2624	-1	deletion	-1	8.37	400	4.21354e+06	4.21657e+06	428	429	77336434	77339955	8988	8989	-1	#N/A	-1	-1	-1	-1	-1	-1	-1	-1	-1	-1	-1	-1	N/A	N/A	12.7	12.4	assembly_comparison	-	not_applicable	-	yes	-
NA12878	4992	deletion	8	8	94069212	94083167	0.985	212.8	4801	heterozygous	-1	2654	2836	deletion	1	131.23	511	7.40353e+06	7.41267e+06	719	720	94069212	94083167	10761	10762	-1	deletion	1	57.03	1601	3.37432e+06	3.39797e+06	331	333	94063691	94092128	10361	10363	-1	N/A	N/A	17.2	20	assembly_comparison	assembly_comparison	not_applicable	not_applicable	yes	yes
NA12878	4994	deletion	8	8	96870658	96885961	1	68.54	4365	heterozygous	-1	-1	2837	#N/A	-1	-1	-1	-1	-1	-1	-1	-1	-1	-1	-1	-1	deletion	1	68.54	1601	578912	589850	56	57	96870658	96885961	10695	10696	-1	N/A	N/A	22.1	25	-	assembly_comparison	-	not_applicable	-	yes
NA12878	4995	deletion	8	8	97091746	97098508	0	2.06	396	homozygous	-1	-1	2838	#N/A	-1	-1	-1	-1	-1	-1	-1	-1	-1	-1	-1	-1	deletion	-1	2.06	1601	366893	373259	39	40	97091746	97098508	10712	10713	-1	N/A	N/A	31.4	90	-	assembly_comparison	-	not_applicable	-	yes
NA12878	4996	deletion	8	8	103994126	104006429	1	33.52	1723	homozygous	-1	2659	2844	deletion	0.93	1.16	350	978349	1.03091e+06	95	96	103964804	104019018	11986	11988	-1	deletion	0.99	33.52	1981	3467783	3.47829e+06	366	367	103994126	104006429	11498	11500	-1	N/A	N/A	6.9	15	assembly_comparison	assembly_comparison	not_applicable	not_applicable	yes	yes
NA12878	4997	deletion	8	8	103994126	103997733	1	122.62	1766	homozygous	-1	2659	2847	deletion	0.93	1.16	350	978349	1.03091e+06	95	96	103964804	104019018	11986	11988	-1	deletion	0.99	50.61	1982	3.43551e+06	3437243	362	363	103994126	103997733	11498	11499	-1	N/A	N/A	6.9	15	assembly_comparison	assembly_comparison	not_applicable	not_applicable	yes	yes
NA12878	4998	deletion	8	8	112292752	112318648	0.985	19.32	3204	homozygous	-1	2662	2851	deletion	1	19.32	630	7.30428e+06	7.33342e+06	738	739	112292752	112325075	12902	12904	-1	deletion	1	10.03	1540	3.7873e+06	3.82891e+06	245	246	112273827	112318648	12189	12191	-1	N/A	N/A	41.2	80	assembly_comparison	assembly_comparison	not_applicable	not_applicable	yes	yes
NA12878	4999	deletion	8	8	113084822	113092130	0	2.03	394	homozygous	-1	2663	-1	deletion	-1	2.03	2690	3.27447e+06	3.28138e+06	266	267	113084822	113092130	12974	12975	-1	#N/A	-1	-1	-1	-1	-1	-1	-1	-1	-1	-1	-1	-1	N/A	N/A	79.9	73.2	assembly_comparison	-	not_applicable	-	yes	-
NA12878	5000	deletion	8	8	113224523	113229389	0	1.99	328	homozygous	-1	2664	-1	deletion	-1	1.99	2690	3.13801e+06	3.14255e+06	255	256	113224523	113229389	12985	12986	-1	#N/A	-1	-1	-1	-1	-1	-1	-1	-1	-1	-1	-1	-1	N/A	N/A	53.4	44.4	assembly_comparison	-	not_applicable	-	yes	-
NA12878	5001	deletion	8	8	118711535	118717971	0	1.52	343	heterozygous	-1	2666	-1	deletion	-1	1.52	5421	463146	469240	50	51	118711535	118717971	13557	13558	-1	#N/A	-1	-1	-1	-1	-1	-1	-1	-1	-1	-1	-1	-1	N/A	N/A	16.7	20.9	assembly_comparison	-	not_applicable	-	yes	-
NA12878	5002	deletion	8	8	118854565	118876768	0.55	1.19	768	heterozygous	-1	-1	2853	#N/A	-1	-1	-1	-1	-1	-1	-1	-1	-1	-1	-1	-1	deletion	0.55	1.19	5581	1.46463e+06	1.48606e+06	113	114	118854565	118876768	12693	12694	-1	N/A	N/A	3.4	10	-	assembly_comparison	-	not_applicable	-	yes
NA12878	5003	deletion	8	8	118868436	118889515	0.99	8.74	1491	heterozygous	-1	2667	-1	deletion	0.99	8.74	5422	615842	635430	67	68	118868436	118889515	13579	13581	-1	#N/A	-1	-1	-1	-1	-1	-1	-1	-1	-1	-1	-1	-1	N/A	N/A	11.8	5.9	assembly_comparison	-	not_applicable	-	yes	-
NA12878	5004	deletion	8	8	120143696	120162089	0.986	155.6	6790	heterozygous	-1	2668	2854	deletion	1	32.45	2821	358279	393958	36	38	120133195	120175739	13729	13734	-1	deletion	1	15.08	5581	181172	192851	9	10	120143696	120162089	12828	12829	-1	N/A	N/A	20.1	20	assembly_comparison	assembly_comparison	not_applicable	not_applicable	yes	yes
NA12878	5005	deletion	8	8	121532112	121537590	0	1.5	319	homozygous	-1	2672	-1	deletion	-1	1.5	2822	1.75601e+06	1.76117e+06	195	196	121532112	121537590	13911	13912	-1	#N/A	-1	-1	-1	-1	-1	-1	-1	-1	-1	-1	-1	-1	N/A	N/A	14.2	15.7	assembly_comparison	-	not_applicable	-	yes	-
NA12878	5006	deletion	8	8	126596613	126602547	0.986	594.36	5923	homozygous	-1	2674	2858	deletion	1	594.36	290	6.82112e+06	6823782	755	756	126596613	126605173	14549	14552	-1	deletion	1	64.01	20202	448740	455683	47	48	126589653	126602547	13558	13560	-1	N/A	N/A	94.6	100	assembly_comparison	assembly_comparison	not_applicable	not_applicable	yes	yes
NA12878	5007	deletion	8	8	127184270	127196577	1	6.83	2337	heterozygous	-1	-1	2860	#N/A	-1	-1	-1	-1	-1	-1	-1	-1	-1	-1	-1	-1	deletion	1	6.83	1481	4.33746e+06	4.34743e+06	428	429	127184270	127196577	13614	13615	-1	N/A	N/A	47.5	60	-	assembly_comparison	-	not_applicable	-	yes
NA12878	5008	deletion	8	8	129463299	129473889	0.986	458.84	6031	homozygous	-1	2676	2862	deletion	1	458.84	290	3.9554e+06	3.96082e+06	421	422	129463299	129474742	14918	14920	-1	deletion	1	257.41	1481	2.05989e+06	2.06623e+06	189	190	1.29462e+08	129473889	13886	13887	-1	N/A	N/A	96.6	95.4	assembly_comparison	assembly_comparison	not_applicable	not_applicable	yes	yes
NA12878	5009	deletion	8	8	131044390	1.31057e+08	0.287	1.03	704	heterozygous	-1	-1	2865	#N/A	-1	-1	-1	-1	-1	-1	-1	-1	-1	-1	-1	-1	deletion	0.55	1.03	1481	470264	482324	51	52	131044390	1.31057e+08	14028	14030	-1	N/A	N/A	4.9	15	-	assembly_comparison	-	not_applicable	-	yes
NA12878	5010	deletion	8	8	131834988	131859869	0.99	10.99	1930	heterozygous	-1	-1	2874	#N/A	-1	-1	-1	-1	-1	-1	-1	-1	-1	-1	-1	-1	deletion	0.99	10.99	10282	437244	460195	48	49	131834988	131859869	14130	14131	-1	N/A	N/A	33.8	25	-	assembly_comparison	-	not_applicable	-	yes
NA12878	5011	deletion	8	8	131839461	131876370	0.94	1.23	1199	homozygous	-1	2680	-1	deletion	0.94	1.23	290	1548006	1.58372e+06	167	171	131839461	131876370	15195	15198	-1	#N/A	-1	-1	-1	-1	-1	-1	-1	-1	-1	-1	-1	-1	N/A	N/A	33.3	24.8	assembly_comparison	-	not_applicable	-	yes	-
NA12878	5012	deletion	8	8	132271148	132284393	1	23.9	2889	heterozygous	-1	-1	2877	#N/A	-1	-1	-1	-1	-1	-1	-1	-1	-1	-1	-1	-1	deletion	1	23.9	20531	238660	249016	23	24	132271148	132284393	14174	14175	-1	N/A	N/A	70.6	95	-	assembly_comparison	-	not_applicable	-	yes
NA12878	5013	deletion	8	8	132276016	132286000	0.99	27.6	1369	homozygous	-1	2682	-1	deletion	0.99	27.6	290	1.13828e+06	1.1469e+06	127	129	132276016	132286000	15239	15241	-1	#N/A	-1	-1	-1	-1	-1	-1	-1	-1	-1	-1	-1	-1	N/A	N/A	13.7	7.2	assembly_comparison	-	not_applicable	-	yes	-
NA12878	5014	deletion	8	8	134322069	134331105	0	1.22	403	heterozygous	-1	-1	2881	#N/A	-1	-1	-1	-1	-1	-1	-1	-1	-1	-1	-1	-1	deletion	-1	1.22	4142	2.29046e+06	2.29909e+06	232	234	134322069	134331105	14396	14399	-1	N/A	N/A	14.2	20	-	assembly_comparison	-	not_applicable	-	yes
NA12878	5015	deletion	8	8	135082189	135090960	0.986	225.67	6074	heterozygous	-1	2697	2886	deletion	1	225.67	502	1.30333e+06	1.31442e+06	181	182	135073715	135090960	15622	15624	-1	deletion	1	99.89	1392	690872	710691	79	80	135082189	135108000	14495	14497	-1	N/A	N/A	62.3	70	assembly_comparison	assembly_comparison	not_applicable	not_applicable	yes	yes
NA12878	5016	deletion	8	8	135474538	135481298	0	15	814	heterozygous	-1	2698	-1	deletion	0.9	15	502	1.69839e+06	1.70433e+06	234	237	135474538	135481298	15681	15684	-1	#N/A	-1	-1	-1	-1	-1	-1	-1	-1	-1	-1	-1	-1	N/A	N/A	10.8	8.5	assembly_comparison	-	not_applicable	-	yes	-
NA12878	5017	deletion	8	8	135507190	135514827	0.5	5.15	552	heterozygous	-1	2699	-1	deletion	0.87	5.15	502	1.7303e+06	1.73739e+06	244	245	135507190	135514827	15692	15693	-1	#N/A	-1	-1	-1	-1	-1	-1	-1	-1	-1	-1	-1	-1	N/A	N/A	11.8	9.2	assembly_comparison	-	not_applicable	-	yes	-
NA12878	5018	deletion	8	8	137150739	137164537	0.985	128.73	3661	homozygous	-1	2686	2888	deletion	1	128.73	501	3.38528e+06	3.39536e+06	467	468	137150739	137164537	15944	15945	-1	deletion	1	26.71	1392	2.73956e+06	2.76708e+06	310	311	137134803	137165929	14744	14745	-1	N/A	N/A	43.1	70	assembly_comparison	assembly_comparison	not_applicable	not_applicable	yes	yes
NA12878	5019	deletion	8	8	137716063	137719505	0	4.48	385	homozygous	-1	2687	-1	deletion	-1	4.48	501	3.94747e+06	3.95053e+06	528	529	137716063	137719505	16016	16017	-1	#N/A	-1	-1	-1	-1	-1	-1	-1	-1	-1	-1	-1	-1	N/A	N/A	41.2	33.3	assembly_comparison	-	not_applicable	-	yes	-
NA12878	5020	deletion	8	8	138725739	138745154	0.287	1.76	761	homozygous	-1	2705	-1	deletion	0.55	1.76	502	4952464	4.97112e+06	633	634	138725739	138745154	16127	16128	-1	#N/A	-1	-1	-1	-1	-1	-1	-1	-1	-1	-1	-1	-1	N/A	N/A	55.4	43.1	assembly_comparison	-	not_applicable	-	yes	-
NA12878	5021	deletion	8	8	142752207	142861231	1	28.23	65771	homozygous	-1	2714	-1	deletion_nbase	1	28.23	7490	613307	656560	94	97	142752207	142861231	16757	16767	-1	#N/A	-1	-1	-1	-1	-1	-1	-1	-1	-1	-1	-1	-1	N/A	N/A	98	98	assembly_comparison	-	not_applicable	-	yes	-
NA12878	5022	deletion	8	8	143838298	1.43844e+08	0.5	7.29	961	heterozygous	-1	-1	2932	#N/A	-1	-1	-1	-1	-1	-1	-1	-1	-1	-1	-1	-1	deletion	0.9	7.29	4952	636070	640921	116	117	143838298	1.43844e+08	15774	15776	-1	N/A	N/A	18.1	45	-	assembly_comparison	-	not_applicable	-	yes
NA12878	5023	deletion	8	8	144296521	1.44302e+08	0.55	1.94	536	homozygous	-1	-1	2935	#N/A	-1	-1	-1	-1	-1	-1	-1	-1	-1	-1	-1	-1	deletion	0.55	1.94	4952	1094128	1.09906e+06	202	203	144296521	1.44302e+08	15870	15872	-1	N/A	N/A	2	15	-	assembly_comparison	-	not_applicable	-	yes
NA12878	5024	deletion	8	8	144692704	144752449	1	39.92	10454	heterozygous	-1	2734	-1	deletion	1	39.92	5081	394003	443294	56	58	144692704	144752449	17060	17065	-1	#N/A	-1	-1	-1	-1	-1	-1	-1	-1	-1	-1	-1	-1	N/A	N/A	28.4	24.8	assembly_comparison	-	not_applicable	-	yes	-
NA12878	5025	deletion	8	8	1.447e+08	144716169	1	100.88	14181	heterozygous	-1	-1	2939	#N/A	-1	-1	-1	-1	-1	-1	-1	-1	-1	-1	-1	-1	deletion	1	100.88	4952	1.49925e+06	1.50163e+06	299	300	1.447e+08	144716169	15983	15991	-1	N/A	N/A	25	20	-	assembly_comparison	-	not_applicable	-	yes
NA12878	5026	deletion	8	8	145293397	145463466	1	25.45	169053	homozygous	-1	2739	2946	deletion_nbase	1	24.9	9940	188099	188099	31	31	145294413	145463466	17155	17164	-1	deletion_nbase	1	25.45	11051	102353	102353	31	31	145293397	145462450	16165	16192	-1	N/A	N/A	99.5	100	assembly_comparison	assembly_comparison	not_applicable	not_applicable	yes	yes
NA12878	5027	deletion	8	8	145821924	145852720	0.98	3.53	1532	homozygous	-1	-1	2949	#N/A	-1	-1	-1	-1	-1	-1	-1	-1	-1	-1	-1	-1	deletion	0.98	3.53	11051	461828	491092	131	139	145821924	145852720	16309	16317	-1	N/A	N/A	33.3	30	-	assembly_comparison	-	not_applicable	-	yes
NA12878	5028	deletion	8	8	145847323	145854563	0.9	11.32	843	homozygous	-1	2741	-1	deletion	0.9	11.32	9430	456786	463184	51	52	145847323	145854563	17234	17235	-1	#N/A	-1	-1	-1	-1	-1	-1	-1	-1	-1	-1	-1	-1	N/A	N/A	62.7	83	assembly_comparison	-	not_applicable	-	yes	-
NA12878	5029	deletion	8	8	146056924	146070571	0.8	3.65	736	homozygous	-1	-1	2954	#N/A	-1	-1	-1	-1	-1	-1	-1	-1	-1	-1	-1	-1	deletion	0.9	3.65	12351	236606	249517	37	39	146056924	146070571	16377	16381	-1	N/A	N/A	19.6	75	-	assembly_comparison	-	not_applicable	-	yes
NA12878	5030	deletion	8	8	146056924	146060360	0	15.1	683	homozygous	-1	-1	2956	#N/A	-1	-1	-1	-1	-1	-1	-1	-1	-1	-1	-1	-1	deletion	0.9	15.1	12352	246490	249243	41	42	146056924	146060360	16377	16378	-1	N/A	N/A	19.6	75	-	assembly_comparison	-	not_applicable	-	yes
NA12878	5031	deletion	9	9	318764	326203	1	41.2	1957	heterozygous	-1	2753	2961	deletion	1	41.2	11872	319398	327364	32	33	318764	328799	34	35	-1	deletion	0.99	8.79	4021	2.10365e+06	2.12613e+06	223	224	301876	326203	32	34	-1	N/A	N/A	40.2	80	assembly_comparison	assembly_comparison	not_applicable	not_applicable	yes	yes
NA12878	5032	deletion	9	9	4375301	4388458	0.968	8.66	1064	heterozygous	-1	-1	2966	#N/A	-1	-1	-1	-1	-1	-1	-1	-1	-1	-1	-1	-1	deletion	0.99	8.66	2451	1480185	1.49228e+06	105	106	4375301	4388458	472	473	-1	N/A	N/A	44.6	70	-	assembly_comparison	-	not_applicable	-	yes
NA12878	5033	deletion	9	9	8629526	8644367	0.287	1.7	605	heterozygous	-1	2760	-1	deletion	0.55	1.7	172	5.75974e+06	5.77398e+06	639	641	8629526	8644367	1079	1080	-1	#N/A	-1	-1	-1	-1	-1	-1	-1	-1	-1	-1	-1	-1	N/A	N/A	2	2	assembly_comparison	-	not_applicable	-	yes	-
NA12878	5034	deletion	9	9	10018782	10030472	1	17.08	1186	homozygous	-1	2763	2975	deletion	0.93	1.14	172	7.13735e+06	7.1706e+06	765	766	1.00012e+07	10035594	1215	1216	-1	deletion	0.99	17.08	171	6.12826e+06	6.1387e+06	478	479	10018782	10030472	1017	1018	-1	N/A	N/A	73.5	95	assembly_comparison	assembly_comparison	not_applicable	not_applicable	yes	yes
NA12878	5035	deletion	9	9	10018782	10030472	1	17.08	1240	homozygous	-1	2762	2975	deletion	0.93	1.14	172	7.1331e+06	7.1706e+06	764	766	9996865	10035594	1213	1216	-1	deletion	0.99	17.08	171	6.12826e+06	6.1387e+06	478	479	10018782	10030472	1017	1018	-1	N/A	N/A	73.5	95	assembly_comparison	assembly_comparison	not_applicable	not_applicable	yes	yes
NA12878	5036	deletion	9	9	15812929	15828407	0.986	200.01	6590	heterozygous	-1	2769	2977	deletion	1	200.01	1342	3.28172e+06	3.29589e+06	359	360	15807622	15828407	1817	1819	-1	deletion	1	33.27	171	330656	347742	22	24	15812929	15836582	1498	1500	-1	N/A	N/A	44.6	50	assembly_comparison	assembly_comparison	not_applicable	not_applicable	yes	yes
NA12878	5037	deletion	9	9	17906703	17922943	0.985	80.59	3419	heterozygous	-1	2771	2979	deletion	1	31.29	1342	1.18151e+06	1.2047e+06	126	127	17903675	17930192	2072	2073	-1	deletion	1	80.59	10531	4.1415e+06	4.15423e+06	346	347	17906703	17922943	1747	1749	-1	N/A	N/A	75.5	75	assembly_comparison	assembly_comparison	not_applicable	not_applicable	yes	yes
NA12878	5038	deletion	9	9	2.24945e+07	2.2507e+07	0.986	105.96	7841	homozygous	-1	2774	2983	deletion	1	94.15	2250	656407	660960	67	68	2.24945e+07	2.2507e+07	2605	2608	-1	deletion	1	43.49	6182	980237	991077	77	78	22492822	22511480	2171	2174	-1	N/A	N/A	31.9	55	assembly_comparison	assembly_comparison	not_applicable	not_applicable	yes	yes
NA12878	5039	deletion	9	9	23349898	23398278	1	112.83	15536	heterozygous	-1	2775	2984	deletion	1	16.69	6842	865282	878526	89	92	23349898	23378369	2703	2706	-1	deletion	1	18.4	6182	110691	118667	15	16	23374458	23398278	2240	2242	-1	N/A	N/A	23	40	assembly_comparison	assembly_comparison	not_applicable	not_applicable	no	yes
NA12878	5040	deletion	9	9	29077054	29100186	0.986	88.31	5390	heterozygous	-1	2780	2986	deletion	1	38.6	1142	5.68327e+06	5.70871e+06	540	541	29077054	29107881	3360	3361	-1	deletion	1	88.31	12	8.98269e+06	9.00257e+06	944	945	29074907	29100186	2726	2727	-1	N/A	N/A	28.4	25	assembly_comparison	assembly_comparison	not_applicable	not_applicable	yes	yes
NA12878	5041	deletion	9	9	3.12738e+07	31293684	0.967	3.15	1359	heterozygous	-1	2782	-1	deletion	0.98	3.15	1142	3.49351e+06	3.51202e+06	361	362	3.12738e+07	31293684	3552	3554	-1	#N/A	-1	-1	-1	-1	-1	-1	-1	-1	-1	-1	-1	-1	N/A	N/A	36.3	23.5	assembly_comparison	-	not_applicable	-	yes	-
NA12878	5042	deletion	9	9	33209656	33223506	0.8	3.78	742	heterozygous	-1	2778	-1	deletion	0.9	3.78	1141	1.56292e+06	1.57602e+06	157	158	33209656	33223506	3792	3793	-1	#N/A	-1	-1	-1	-1	-1	-1	-1	-1	-1	-1	-1	-1	N/A	N/A	36.3	28.1	assembly_comparison	-	not_applicable	-	yes	-
NA12878	5043	deletion	9	9	36354220	36365551	1	17.38	1221	homozygous	-1	2791	2992	deletion	0.99	17.38	4302	717483	727605	90	91	36354220	36365551	4178	4179	-1	deletion	0.98	4.3	12	1705445	1.7278e+06	221	222	36342355	36365941	3560	3564	-1	N/A	N/A	61.8	85	assembly_comparison	assembly_comparison	not_applicable	not_applicable	yes	no
NA12878	5044	deletion	9	9	36362862	36365551	1	55.04	1231	homozygous	-1	2791	3001	deletion	0.99	17.38	4302	717483	727605	90	91	36354220	36365551	4178	4179	-1	deletion	0.99	55.04	11	1.73583e+06	1737659	233	234	36362862	36365941	3563	3564	-1	N/A	N/A	61.8	85	assembly_comparison	assembly_comparison	not_applicable	not_applicable	yes	no
NA12878	5045	deletion	9	9	41239936	41263857	0.97	1.54	1110	homozygous	-1	-1	3008	#N/A	-1	-1	-1	-1	-1	-1	-1	-1	-1	-1	-1	-1	deletion	0.97	1.54	9842	467241	490052	92	93	41239936	41263857	4391	4393	-1	N/A	N/A	3.4	10	-	assembly_comparison	-	not_applicable	-	yes
NA12878	5046	deletion	9	9	41548530	41681174	1	15.19	72584	heterozygous	-1	2804	-1	deletion	1	15.19	7072	1.08921e+06	1.14927e+06	108	120	41548530	41681174	4778	4797	-1	#N/A	-1	-1	-1	-1	-1	-1	-1	-1	-1	-1	-1	-1	N/A	N/A	36.8	39.9	assembly_comparison	-	not_applicable	-	yes	-
NA12878	5047	deletion	9	9	41720547	41740787	1	12.1	11637	unknown	-1	-1	3014	#N/A	-1	-1	-1	-1	-1	-1	-1	-1	-1	-1	-1	-1	deletion	1	12.1	10081	567483	576085	81	82	41720547	41740787	4478	4484	-1	N/A	N/A	50	75	-	assembly_comparison	-	not_applicable	-	yes
NA12878	5048	deletion	9	9	41959120	42688505	0.99	31.5	557172	heterozygous	-1	-1	3017	#N/A	-1	-1	-1	-1	-1	-1	-1	-1	-1	-1	-1	-1	deletion_nbase	0.99	31.5	9961	289110	461323	25	40	41959120	42688505	4529	4614	-1	N/A	N/A	18.6	70	-	assembly_comparison	-	not_applicable	-	yes
NA12878	5049	deletion	9	9	43936087	47165815	1	29.53	2138833	heterozygous	-1	2822	3049	deletion_nbase	0.99	13.75	10040	248190	364773	25	35	43936087	46273114	5017	5241	-1	deletion_nbase	0.99	11.37	11410	230671	230671	18	18	45108593	47165815	4956	5171	-1	N/A	N/A	72.5	70	assembly_comparison	assembly_comparison	not_applicable	not_applicable	yes	yes
NA12878	5050	deletion	9	9	45415179	45441057	0.98	4.09	1308	unknown	-1	2831	-1	deletion	0.98	4.09	7612	49625.1	74195.4	5	7	45415179	45441057	5172	5174	-1	#N/A	-1	-1	-1	-1	-1	-1	-1	-1	-1	-1	-1	-1	N/A	N/A	5.9	0.7	assembly_comparison	-	not_applicable	-	yes	-
NA12878	5051	deletion	9	9	45670146	45684636	0.99	6.07	1534	unknown	-1	2830	-1	deletion	0.99	6.07	9722	377403	390360	33	34	45670146	45684636	5190	5191	-1	#N/A	-1	-1	-1	-1	-1	-1	-1	-1	-1	-1	-1	-1	N/A	N/A	3.9	2.6	assembly_comparison	-	not_applicable	-	yes	-
NA12878	5052	deletion	9	9	45814256	47165815	1	29.53	1322377	heterozygous	-1	2833	3057	deletion_nbase	0.99	20.57	7612	451955	482677	38	40	45814256	47167421	5209	5321	-1	deletion_nbase	0.99	3.77	11410	120698	230671	7	18	45733532	47165815	5020	5171	-1	N/A	N/A	70.6	80	assembly_comparison	assembly_comparison	not_applicable	not_applicable	yes	yes
NA12878	5053	deletion	9	9	65840959	65855421	0.568	2.83	704	homozygous	-1	-1	3065	#N/A	-1	-1	-1	-1	-1	-1	-1	-1	-1	-1	-1	-1	deletion	0.85	2.83	9842	54513.7	68272.2	6	7	65840959	65855421	5303	5305	-1	N/A	N/A	0.5	0	-	assembly_comparison	-	not_applicable	-	yes
NA12878	5054	deletion	9	9	66524943	70844504	0.99	9.21	4138340	heterozygous	-1	2846	-1	deletion_nbase	0.99	9.21	7932	470405	651625	36	58	66524943	70844504	5435	5736	-1	#N/A	-1	-1	-1	-1	-1	-1	-1	-1	-1	-1	-1	-1	N/A	N/A	83.8	77.1	assembly_comparison	-	not_applicable	-	yes	-
NA12878	5055	deletion	9	9	66600493	67007513	1	8.86	112099	heterozygous	-1	2841	-1	deletion_nbase	1	8.86	7931	148092	443013	7	33	66600493	67007513	5445	5471	-1	#N/A	-1	-1	-1	-1	-1	-1	-1	-1	-1	-1	-1	-1	N/A	N/A	2	0.7	assembly_comparison	-	not_applicable	-	yes	-
NA12878	5056	deletion	9	9	66859215	68991448	1	15.99	2116520	heterozygous	-1	2849	3066	deletion_nbase	0.99	15.99	6582	122040	236503	14	19	66765505	68991448	5460	5601	-1	deletion_nbase	0.99	8.57	6981	702820	725290	71	74	66859215	69003244	5428	5587	-1	N/A	N/A	90.2	100	assembly_comparison	assembly_comparison	not_applicable	not_applicable	yes	yes
NA12878	5057	deletion	9	9	67789417	67793225	0.99	6.79	1370	unknown	-1	2856	-1	deletion	0.99	6.79	9310	180316	182754	20	21	67789417	67793225	5517	5518	-1	#N/A	-1	-1	-1	-1	-1	-1	-1	-1	-1	-1	-1	-1	N/A	N/A	28.9	6.5	assembly_comparison	-	not_applicable	-	yes	-
NA12878	5058	deletion	9	9	67872921	67886466	0.99	13.25	1263	unknown	-1	2857	-1	deletion	0.99	13.25	9310	262038	274320	27	28	67872921	67886466	5524	5526	-1	#N/A	-1	-1	-1	-1	-1	-1	-1	-1	-1	-1	-1	-1	N/A	N/A	10.3	3.3	assembly_comparison	-	not_applicable	-	yes	-
NA12878	5059	deletion	9	9	67886466	69341705	0.99	16.29	1455239	heterozygous	-1	2858	-1	deletion_nbase	0.99	16.29	9310	274320	274320	28	28	67886466	69341705	5526	5635	-1	#N/A	-1	-1	-1	-1	-1	-1	-1	-1	-1	-1	-1	-1	N/A	N/A	85.8	80.4	assembly_comparison	-	not_applicable	-	yes	-
NA12878	5060	deletion	9	9	69564850	69578361	1	4.96	3146	heterozygous	-1	-1	3080	#N/A	-1	-1	-1	-1	-1	-1	-1	-1	-1	-1	-1	-1	deletion	1	4.96	6981	1.17233e+06	1.1827e+06	116	117	69564850	69578361	5643	5645	-1	N/A	N/A	29.4	70	-	assembly_comparison	-	not_applicable	-	yes
NA12878	5061	deletion	9	9	69674823	69749693	1	23.07	17252	heterozygous	-1	2871	3085	deletion	1	22.16	7652	325204	383021	27	31	69674823	6.97497e+07	5664	5666	-1	deletion	1	12.33	6982	1.06295e+06	1127453	107	112	69667748	69749693	5655	5656	-1	N/A	N/A	33.8	90	assembly_comparison	assembly_comparison	not_applicable	not_applicable	yes	yes
NA12878	5062	deletion	9	9	69782381	69790480	0	1.12	361	unknown	-1	2872	-1	deletion	-1	1.12	7652	416039	423777	35	37	69782381	69790480	5671	5672	-1	#N/A	-1	-1	-1	-1	-1	-1	-1	-1	-1	-1	-1	-1	N/A	N/A	30.4	8.5	assembly_comparison	-	not_applicable	-	yes	-
NA12878	5063	deletion	9	9	71737614	71743675	0.986	47.34	5257	homozygous	-1	2876	3096	deletion	1	32.45	1541	928466	965276	100	101	71717678	71759766	5834	5835	-1	deletion	1	20.83	11370	185706	186531	25	26	71737614	71743675	5829	5833	-1	N/A	N/A	68.6	90	assembly_comparison	assembly_comparison	not_applicable	not_applicable	yes	yes
NA12878	5064	deletion	9	9	71737614	71745006	0.986	135.34	5248	homozygous	-1	2876	3087	deletion	1	32.45	1541	928466	965276	100	101	71717678	71759766	5834	5835	-1	deletion	1	123.11	1001	1.49823e+06	1.5004e+06	161	163	71737614	71745006	5829	5834	-1	N/A	N/A	68.6	90	assembly_comparison	assembly_comparison	not_applicable	not_applicable	yes	yes
NA12878	5065	deletion	9	9	71895284	71907209	1	17.52	1251	homozygous	-1	2880	3092	deletion	0.98	4.52	1542	1.09201e+06	1.11357e+06	112	113	71888406	7.19112e+07	5850	5851	-1	deletion	0.99	17.52	1002	741672	752307	84	85	71895284	71907209	5863	5864	-1	N/A	N/A	81.9	77.8	assembly_comparison	assembly_comparison	not_applicable	not_applicable	yes	yes
NA12878	5066	deletion	9	9	73309629	73345356	1	368.38	17717	homozygous	-1	2878	3089	deletion	1	368.38	1541	2.52213e+06	2.52213e+06	271	271	73318517	73335905	6018	6019	-1	deletion	1	350.79	1001	3.0624e+06	3.08009e+06	336	337	73309629	73345356	6023	6025	-1	N/A	N/A	80.4	95	assembly_comparison	assembly_comparison	not_applicable	not_applicable	yes	yes
NA12878	5067	deletion	9	9	76746266	76778116	0	2.55	234	homozygous	-1	2885	-1	deletion	-1	2.55	3850	19892.9	51509.4	4	7	76746266	76778116	6402	6405	-1	#N/A	-1	-1	-1	-1	-1	-1	-1	-1	-1	-1	-1	-1	N/A	N/A	1	0	assembly_comparison	-	not_applicable	-	yes	-
NA12878	5068	deletion	9	9	78917084	78922774	0.985	131.01	2312	homozygous	-1	2887	3099	deletion	1	25.47	3850	2.19308e+06	2.20675e+06	244	245	78917084	78933024	6671	6672	-1	deletion	1	131.01	2120	3.05202e+06	3.05568e+06	250	251	78916754	78922774	6559	6560	-1	N/A	N/A	72.5	100	assembly_comparison	assembly_comparison	not_applicable	not_applicable	yes	yes
NA12878	5069	deletion	9	9	83957486	83974311	0.985	46.57	2720	heterozygous	-1	2891	3106	deletion	1	46.57	961	4872954	4.88711e+06	527	528	83957486	83974311	7279	7280	-1	deletion	1	24.23	381	7.00029e+06	7.02219e+06	861	862	83949970	83974633	7070	7071	-1	N/A	N/A	49.5	70	assembly_comparison	assembly_comparison	not_applicable	not_applicable	yes	yes
NA12878	5070	deletion	9	9	84323153	8.43287e+07	0.985	55.26	2656	homozygous	-1	2893	3108	deletion	1	55.26	961	5.23329e+06	5.24541e+06	561	562	84318064	84332774	7317	7318	-1	deletion	1	39.45	381	6.64643e+06	6.64925e+06	794	796	84323153	8.43287e+07	7139	7142	-1	N/A	N/A	88.2	100	assembly_comparison	assembly_comparison	not_applicable	not_applicable	yes	yes
NA12878	5071	deletion	9	9	84323153	8.43277e+07	0.985	55.26	2686	homozygous	-1	2893	3117	deletion	1	55.26	961	5.23329e+06	5.24541e+06	561	562	84318064	84332774	7317	7318	-1	deletion	1	39.45	382	6.64852e+06	6650273	784	785	84323153	8.43277e+07	7139	7141	-1	N/A	N/A	88.2	100	assembly_comparison	assembly_comparison	not_applicable	not_applicable	yes	yes
NA12878	5072	deletion	9	9	88708685	88755788	0.97	1.17	1459	heterozygous	-1	-1	3110	#N/A	-1	-1	-1	-1	-1	-1	-1	-1	-1	-1	-1	-1	deletion	0.93	1.17	381	2.21309e+06	2.25873e+06	292	298	88708685	88755788	7704	7711	-1	N/A	N/A	37.3	45	-	assembly_comparison	-	not_applicable	-	yes
NA12878	5073	deletion	9	9	89152676	89158195	1	47.28	1316	homozygous	-1	2897	3111	deletion	0.99	14.36	4190	1.25219e+06	1.26475e+06	143	144	89146298	89160147	7928	7929	-1	deletion	0.99	47.28	381	1.81168e+06	1.81587e+06	247	248	89152676	89158195	7764	7765	-1	N/A	N/A	60.8	100	assembly_comparison	assembly_comparison	not_applicable	not_applicable	yes	yes
NA12878	5074	deletion	9	9	90527476	90532857	0.985	328.74	3447	heterozygous	-1	2900	3114	deletion	1	11.2	801	119862	123862	19	20	9.05256e+07	90533016	8113	8115	-1	deletion	1	56.48	381	437820	439765	68	69	90527476	90532857	7962	7964	-1	N/A	N/A	19.1	40	assembly_comparison	assembly_comparison	not_applicable	not_applicable	yes	yes
NA12878	5075	deletion	9	9	90856082	90865249	0.99	52.17	1994	homozygous	-1	2917	-1	deletion	0.99	52.17	802	460756	467929	51	52	90856082	90865249	8146	8147	-1	#N/A	-1	-1	-1	-1	-1	-1	-1	-1	-1	-1	-1	-1	N/A	N/A	45.1	24.2	assembly_comparison	-	not_applicable	-	yes	-
NA12878	5076	deletion	9	9	92341536	9.24452e+07	1	263.85	86092	homozygous	-1	2923	3129	deletion_nbase	1	263.85	802	1.94812e+06	1.97192e+06	227	229	92335160	9.24452e+07	8347	8349	-1	deletion_nbase	1	23.17	5681	288794	308669	36	40	92341536	92447306	8273	8274	-1	N/A	N/A	99.5	100	assembly_comparison	assembly_comparison	not_applicable	not_applicable	yes	yes
NA12878	5077	deletion	9	9	92519602	92683599	1	260.76	60666	homozygous	-1	2910	3137	deletion_nbase	1	260.76	801	2.04708e+06	2.1509e+06	243	257	92519602	92684072	8366	8369	-1	deletion_nbase	1	12.32	5682	112936	221663	9	25	92514194	92683599	8287	8288	-1	N/A	N/A	94.1	100	assembly_comparison	assembly_comparison	not_applicable	not_applicable	yes	yes
NA12878	5078	deletion	9	9	92519602	92679899	1	274.39	60647	homozygous	-1	2924	3137	deletion_nbase	1	274.39	802	2.04674e+06	2.14642e+06	244	257	92519602	92679899	8366	8367	-1	deletion_nbase	1	12.32	5682	112936	221663	9	25	92514194	92683599	8287	8288	-1	N/A	N/A	94.1	100	assembly_comparison	assembly_comparison	not_applicable	not_applicable	yes	yes
NA12878	5079	deletion	9	9	96493218	96506451	0.985	34.24	2752	heterozygous	-1	2915	3146	deletion	1	34.24	801	5.9712e+06	5.98956e+06	736	738	96493218	96514402	8911	8912	-1	deletion	1	27.5	1841	400383	419942	51	52	96484213	96506451	8921	8922	-1	N/A	N/A	38.2	50	assembly_comparison	assembly_comparison	not_applicable	not_applicable	yes	yes
NA12878	5080	deletion	9	9	98626303	98660171	0.97	1.47	1168	heterozygous	-1	-1	3151	#N/A	-1	-1	-1	-1	-1	-1	-1	-1	-1	-1	-1	-1	deletion	0.97	1.47	15620	171167	203866	35	36	98626303	98660171	9303	9307	-1	N/A	N/A	0	0	-	assembly_comparison	-	not_applicable	-	yes
NA12878	5081	deletion	9	9	101303904	1.01318e+08	0.985	15	2861	homozygous	-1	2929	3153	deletion	1	5.81	2190	3.69083e+06	3.71945e+06	431	432	1.01295e+08	1.01327e+08	9498	9501	-1	deletion	1	15	3162	1.17753e+06	1.18916e+06	146	147	101303904	1.01318e+08	9728	9730	-1	N/A	N/A	33.8	65	assembly_comparison	assembly_comparison	not_applicable	not_applicable	yes	yes
NA12878	5082	deletion	9	9	104208877	104222320	0.8	3.22	685	heterozygous	-1	2935	-1	deletion	0.9	3.22	1312	1.16267e+06	1.17543e+06	132	133	104208877	104222320	9882	9883	-1	#N/A	-1	-1	-1	-1	-1	-1	-1	-1	-1	-1	-1	-1	N/A	N/A	50.5	37.9	assembly_comparison	-	not_applicable	-	yes	-
NA12878	5083	deletion	9	9	104432365	104455227	0.287	1.48	832	homozygous	-1	2937	-1	deletion	0.55	1.48	1312	1.38666e+06	1.40869e+06	160	161	104432365	104455227	9916	9917	-1	#N/A	-1	-1	-1	-1	-1	-1	-1	-1	-1	-1	-1	-1	N/A	N/A	75.5	66.7	assembly_comparison	-	not_applicable	-	yes	-
NA12878	5084	deletion	9	9	104709173	104725733	0.986	253.86	9567	heterozygous	-1	2933	3159	deletion	1	253.86	1311	1.66238e+06	1.66982e+06	190	191	104708642	104725733	9949	9951	-1	deletion	1	141.72	1442	1.24029e+06	1.25821e+06	103	104	104709173	104736584	10080	10082	-1	N/A	N/A	18.1	20	assembly_comparison	assembly_comparison	not_applicable	not_applicable	yes	yes
NA12878	5085	deletion	9	9	106568011	106575418	1	32.86	1381	heterozygous	-1	2938	3155	deletion	0.99	14	1312	3.51477e+06	3.52908e+06	353	354	1.0656e+08	106575418	10125	10126	-1	deletion	0.99	32.86	1441	3.09855e+06	3.10522e+06	229	230	106568011	106576012	10215	10216	-1	N/A	N/A	29.9	30	assembly_comparison	assembly_comparison	not_applicable	not_applicable	yes	yes
NA12878	5086	deletion	9	9	107398713	1.07404e+08	0	1.79	352	heterozygous	-1	-1	3156	#N/A	-1	-1	-1	-1	-1	-1	-1	-1	-1	-1	-1	-1	deletion	-1	1.79	1441	3.92799e+06	3.9332e+06	291	292	107398713	1.07404e+08	10288	10290	-1	N/A	N/A	9.8	15	-	assembly_comparison	-	not_applicable	-	yes
NA12878	5087	deletion	9	9	110028680	110036115	0.985	37.48	2036	homozygous	-1	2940	3162	deletion	1	18.45	4810	1.19877e+06	1.2169e+06	136	137	110015973	110036115	10515	10516	-1	deletion	1	37.48	3790	2.05382e+06	2.06503e+06	178	179	110028680	1.10042e+08	10588	10590	-1	N/A	N/A	73.5	80	assembly_comparison	assembly_comparison	not_applicable	not_applicable	yes	yes
NA12878	5088	deletion	9	9	1.10533e+08	110541020	0.985	88.01	3088	homozygous	-1	2941	3163	deletion	1	88.01	4810	695815	701250	79	80	1.10533e+08	110541020	10576	10578	-1	deletion	1	3.89	3790	2.55333e+06	2.56626e+06	250	251	110530959	110546989	10671	10672	-1	N/A	N/A	90.7	88.2	assembly_comparison	assembly_comparison	not_applicable	not_applicable	yes	yes
NA12878	5089	deletion	9	9	115937060	115940425	0	2.02	297	heterozygous	-1	2945	-1	deletion	-1	2.02	6031	626675	629743	85	86	115937060	115940425	11243	11244	-1	#N/A	-1	-1	-1	-1	-1	-1	-1	-1	-1	-1	-1	-1	N/A	N/A	44.1	39.2	assembly_comparison	-	not_applicable	-	yes	-
NA12878	5090	deletion	9	9	118108104	118113780	0	2.1	353	homozygous	-1	2947	-1	deletion	-1	2.1	1191	4.642e+06	4.64733e+06	548	549	118108104	118113780	11571	11572	-1	#N/A	-1	-1	-1	-1	-1	-1	-1	-1	-1	-1	-1	-1	N/A	N/A	61.3	48.4	assembly_comparison	-	not_applicable	-	yes	-
NA12878	5091	deletion	9	9	129246373	129250380	0.5	9.82	566	homozygous	-1	2966	3180	deletion	0.9	6.23	902	6.51688e+06	6.52288e+06	764	765	129245142	129251691	13024	13025	-1	deletion	0.9	9.82	1231	2.48488e+06	2.48831e+06	420	421	129246373	129250380	13087	13088	-1	N/A	N/A	81.9	85	assembly_comparison	assembly_comparison	not_applicable	not_applicable	yes	yes
NA12878	5092	deletion	9	9	1.30893e+08	1.309e+08	0.88	4.86	741	homozygous	-1	-1	3184	#N/A	-1	-1	-1	-1	-1	-1	-1	-1	-1	-1	-1	-1	deletion	0.88	4.86	1231	831097	838020	155	156	1.30893e+08	1.309e+08	13399	13401	-1	N/A	N/A	80.9	95	-	assembly_comparison	-	not_applicable	-	yes
NA12878	5093	deletion	9	9	130899072	130904859	0.9	24.04	933	homozygous	-1	2970	-1	deletion	0.9	24.04	5270	528817	533671	74	75	130899072	130904859	13265	13266	-1	#N/A	-1	-1	-1	-1	-1	-1	-1	-1	-1	-1	-1	-1	N/A	N/A	80.4	75.8	assembly_comparison	-	not_applicable	-	yes	-
NA12878	5094	deletion	9	9	131086370	131093471	0	1.26	358	heterozygous	-1	-1	3198	#N/A	-1	-1	-1	-1	-1	-1	-1	-1	-1	-1	-1	-1	deletion	-1	1.26	6041	1442844	1449587	289	290	131086370	131093471	13444	13445	-1	N/A	N/A	0	0	-	assembly_comparison	-	not_applicable	-	yes
NA12878	5095	deletion	9	9	131405211	1.31416e+08	1	50.77	1892	heterozygous	-1	2971	3199	deletion	0.99	7.89	5270	1.02942e+06	1.05485e+06	141	142	131399032	131426267	13340	13341	-1	deletion	0.99	50.77	6041	1.1232e+06	1.13193e+06	227	230	131405211	1.31416e+08	13525	13528	-1	N/A	N/A	68.1	95	assembly_comparison	assembly_comparison	not_applicable	not_applicable	yes	yes
NA12878	5096	deletion	9	9	1.31409e+08	131426267	1	7.89	1668	heterozygous	-1	2971	3185	deletion	0.99	7.89	5270	1.02942e+06	1.05485e+06	141	142	131399032	131426267	13340	13341	-1	deletion	0.98	4.74	1231	301148	321547	50	55	1.31409e+08	131431424	13526	13536	-1	N/A	N/A	68.1	95	assembly_comparison	assembly_comparison	not_applicable	not_applicable	yes	no
NA12878	5097	deletion	9	9	1.31409e+08	131426267	1	9.17	1695	homozygous	-1	2971	3195	deletion	0.99	7.89	5270	1.02942e+06	1.05485e+06	141	142	131399032	131426267	13340	13341	-1	deletion	0.99	9.17	1232	202971	219456	39	44	1.31409e+08	131427563	13526	13533	-1	N/A	N/A	68.1	95	assembly_comparison	assembly_comparison	not_applicable	not_applicable	yes	no
NA12878	5098	deletion	9	9	131679914	131707877	0.967	3.2	1313	homozygous	-1	2972	-1	deletion	0.98	3.2	5270	1.30884e+06	1.33549e+06	167	168	131679914	131707877	13370	13371	-1	#N/A	-1	-1	-1	-1	-1	-1	-1	-1	-1	-1	-1	-1	N/A	N/A	22.5	4.6	assembly_comparison	-	not_applicable	-	yes	-
NA12878	5099	deletion	9	9	132018018	132034310	0.956	6.46	1548	heterozygous	-1	2974	-1	deletion	0.99	6.46	9662	453690	468434	58	59	132018018	132034310	13414	13415	-1	#N/A	-1	-1	-1	-1	-1	-1	-1	-1	-1	-1	-1	-1	N/A	N/A	46.6	31.4	assembly_comparison	-	not_applicable	-	yes	-
NA12878	5100	deletion	9	9	133028991	133036981	1	11.72	4154	heterozygous	-1	-1	3203	#N/A	-1	-1	-1	-1	-1	-1	-1	-1	-1	-1	-1	-1	deletion	1	11.72	10441	123467	127303	31	32	133028991	133036981	13932	13933	-1	N/A	N/A	3.4	10	-	assembly_comparison	-	not_applicable	-	yes
NA12878	5101	deletion	9	9	133072851	133226053	1	98.28	113147	homozygous	-1	2976	3204	deletion_nbase	1	79.73	6161	586682	636149	60	63	133068327	133230793	13546	13547	-1	deletion_nbase	1	8.69	10441	47974.3	87880.9	13	23	133072851	133226053	13941	13942	-1	N/A	N/A	98	97.4	assembly_comparison	assembly_comparison	not_applicable	not_applicable	yes	yes
NA12878	5102	deletion	9	9	133072851	133226053	1	94	115429	homozygous	-1	2978	3204	deletion_nbase	1	73.71	6162	548724	633844	55	65	133030512	133233194	13539	13548	-1	deletion_nbase	1	8.69	10441	47974.3	87880.9	13	23	133072851	133226053	13941	13942	-1	N/A	N/A	98	97.4	assembly_comparison	assembly_comparison	not_applicable	not_applicable	yes	yes
NA12878	5103	deletion	9	9	134859600	134862095	0	1.13	248	homozygous	-1	2982	-1	deletion	-1	1.13	6971	1.05707e+06	1.05932e+06	151	152	134859600	134862095	13771	13772	-1	#N/A	-1	-1	-1	-1	-1	-1	-1	-1	-1	-1	-1	-1	N/A	N/A	1	1.3	assembly_comparison	-	not_applicable	-	yes	-
NA12878	5104	deletion	9	9	136374831	136375547	0	1.01	248	homozygous	-1	-1	3218	#N/A	-1	-1	-1	-1	-1	-1	-1	-1	-1	-1	-1	-1	deletion	-1	1.01	8851	82776.4	83244.6	24	25	136374831	136375547	14644	14645	-1	N/A	N/A	15.2	5	-	assembly_comparison	-	not_applicable	-	yes
NA12878	5105	deletion	9	9	136413444	136415243	0	1.5	255	homozygous	-1	2996	-1	deletion	-1	1.5	6371	175941	177486	33	34	136413444	136415243	14032	14033	-1	#N/A	-1	-1	-1	-1	-1	-1	-1	-1	-1	-1	-1	-1	N/A	N/A	21.1	25.5	assembly_comparison	-	not_applicable	-	yes	-
NA12878	5106	deletion	9	9	136690493	136695584	0.5	24.66	888	heterozygous	-1	2989	3234	deletion	0.85	2.91	6372	450546	465684	67	68	136682927	136698890	14077	14078	-1	deletion	0.9	24.66	7052	1.04332e+06	1.04746e+06	229	230	136690493	136695584	14738	14739	-1	N/A	N/A	53.9	50	assembly_comparison	assembly_comparison	not_applicable	not_applicable	yes	yes
NA12878	5107	deletion	9	9	136771410	136811250	1	68.16	36619	heterozygous	-1	2990	3223	deletion	1	68.16	6372	530374	544516	79	81	1.36763e+08	136813836	14090	14099	-1	deletion	1	38.02	11220	183129	186418	42	43	136771410	136811250	14758	14770	-1	N/A	N/A	1	5	assembly_comparison	assembly_comparison	not_applicable	not_applicable	yes	yes
NA12878	5108	deletion	9	9	136976448	136984538	0.99	43.4	1478	heterozygous	-1	3000	-1	deletion	0.99	43.4	6371	741491	748102	108	110	136976448	136984538	14117	14118	-1	#N/A	-1	-1	-1	-1	-1	-1	-1	-1	-1	-1	-1	-1	N/A	N/A	91.7	94.8	assembly_comparison	-	not_applicable	-	yes	-
NA12878	5110	deletion	9	9	136978963	136995618	1	115.23	5215	heterozygous	-1	-1	3235	#N/A	-1	-1	-1	-1	-1	-1	-1	-1	-1	-1	-1	-1	deletion	1	115.23	7052	748488	759928	165	168	136978963	136995618	14813	14818	-1	N/A	N/A	3.9	0	-	assembly_comparison	-	not_applicable	-	yes
NA12878	5111	deletion	9	9	137038956	137093289	1	121.97	25790	homozygous	-1	3001	3236	deletion_nbase	1	52.11	6371	802552	830878	114	117	137038956	137093289	14122	14124	-1	deletion_nbase	1	118.99	7052	675035	705542	150	158	1.37039e+08	137094751	14827	14829	-1	N/A	N/A	96.1	94.8	assembly_comparison	assembly_comparison	not_applicable	not_applicable	yes	yes
NA12878	5112	deletion	9	9	1.38432e+08	138441299	0.55	1.17	529	homozygous	-1	-1	3244	#N/A	-1	-1	-1	-1	-1	-1	-1	-1	-1	-1	-1	-1	deletion	0.55	1.17	8352	673535	682362	146	148	1.38432e+08	138441299	15168	15170	-1	N/A	N/A	0	0	-	assembly_comparison	-	not_applicable	-	yes
NA12878	5113	deletion	9	9	1.38478e+08	138485330	1	8.95	1607	heterozygous	-1	3008	3249	deletion	0.99	6.99	4482	998431	1.02371e+06	140	141	138458358	138485330	14347	14349	-1	deletion	0.99	8.95	8351	500003	511063	109	110	1.38478e+08	138490333	15181	15183	-1	N/A	N/A	80.9	71.2	assembly_comparison	assembly_comparison	not_applicable	not_applicable	yes	yes
NA12878	5114	deletion	9	9	139165833	139219811	0.985	4.09	2661	homozygous	-1	3015	3256	deletion_nbase	1	2.62	4481	1.7097e+06	1773420	232	238	139165483	139231828	14455	14456	-1	deletion_nbase	1	4.09	7932	417420	468700	103	114	139165833	139219811	15394	15395	-1	N/A	N/A	90.7	88.9	assembly_comparison	assembly_comparison	not_applicable	not_applicable	yes	yes
NA12878	5115	deletion	9	9	139472190	139479212	0.87	5.78	575	homozygous	-1	-1	3258	#N/A	-1	-1	-1	-1	-1	-1	-1	-1	-1	-1	-1	-1	deletion	0.87	5.78	7932	157152	163598	40	41	139472190	139479212	15462	15463	-1	N/A	N/A	17.2	75	-	assembly_comparison	-	not_applicable	-	yes
NA12878	5116	deletion	9	9	139473989	139493430	0.85	2.14	809	homozygous	-1	3030	-1	deletion	0.85	2.14	4742	39136.2	57768.2	5	7	139473989	139493430	14491	14494	-1	#N/A	-1	-1	-1	-1	-1	-1	-1	-1	-1	-1	-1	-1	N/A	N/A	15.2	10.5	assembly_comparison	-	not_applicable	-	yes	-
NA12878	5117	deletion	9	9	139660795	139669032	0	1.74	418	homozygous	-1	-1	3260	#N/A	-1	-1	-1	-1	-1	-1	-1	-1	-1	-1	-1	-1	deletion	-1	1.74	14172	24492.3	32311.2	4	6	139660795	139669032	15507	15508	-1	N/A	N/A	2.5	25	-	assembly_comparison	-	not_applicable	-	yes
NA12878	5118	deletion	9	9	140343772	140354171	0	1.35	449	heterozygous	-1	-1	3280	#N/A	-1	-1	-1	-1	-1	-1	-1	-1	-1	-1	-1	-1	deletion	-1	1.35	13281	290946	300896	63	64	140343772	140354171	15728	15729	-1	N/A	N/A	10.8	0	-	assembly_comparison	-	not_applicable	-	yes
NA12878	5119	deletion	9	9	140458675	140469290	0.5	4.5	648	heterozygous	-1	3039	-1	deletion	0.88	4.5	4742	1045431	1.0554e+06	138	139	140458675	140469290	14643	14644	-1	#N/A	-1	-1	-1	-1	-1	-1	-1	-1	-1	-1	-1	-1	N/A	N/A	47.1	52.3	assembly_comparison	-	not_applicable	-	yes	-
NA12878	5120	deletion	9	9	140782076	140785785	0.985	76.04	2115	heterozygous	-1	3028	3277	deletion	0.99	53.73	4741	1.37471e+06	1377013	190	191	1.40782e+08	140785785	14695	14696	-1	deletion	1	22.35	7992	464743	468252	85	86	140782076	1.40788e+08	15854	15857	-1	N/A	N/A	9.8	25	assembly_comparison	assembly_comparison	not_applicable	not_applicable	yes	yes
NA12878	5121	deletion	9	9	140909149	140914155	1	37.86	1158	heterozygous	-1	-1	3271	#N/A	-1	-1	-1	-1	-1	-1	-1	-1	-1	-1	-1	-1	deletion	0.99	37.86	7991	339076	342924	65	66	140909149	140914155	15882	15883	-1	N/A	N/A	18.6	35	-	assembly_comparison	-	not_applicable	-	yes
NA12878	5122	deletion	10	10	445222	451171	1	40.16	1464	homozygous	-1	3054	3289	deletion	0.99	22.5	3242	402734	413316	37	38	445222	457230	41	42	-1	deletion	0.99	40.16	9292	399281	406092	51	52	442857	451171	61	62	-1	N/A	N/A	57.4	80	assembly_comparison	assembly_comparison	not_applicable	not_applicable	yes	yes
NA12878	5123	deletion	10	10	724542	738640	0.287	1.2	539	homozygous	-1	-1	3287	#N/A	-1	-1	-1	-1	-1	-1	-1	-1	-1	-1	-1	-1	deletion	0.55	1.2	9291	683871	697430	105	106	724542	738640	117	118	-1	N/A	N/A	4.4	10	-	assembly_comparison	-	not_applicable	-	yes
NA12878	5125	deletion	10	10	832288	841525	-1	1.52	419	homozygous	-1	3047	-1	deletion	-1	1.52	3241	790571	799389	90	91	832288	841525	105	106	-1	#N/A	-1	-1	-1	-1	-1	-1	-1	-1	-1	-1	-1	-1	N/A	N/A	4.4	2.6	assembly_comparison	-	not_applicable	-	yes	-
NA12878	5127	deletion	10	10	1090600	1.09445e+06	0	18.87	774	homozygous	-1	-1	3295	#N/A	-1	-1	-1	-1	-1	-1	-1	-1	-1	-1	-1	-1	deletion	0.9	18.87	7981	258574	261650	49	50	1090600	1.09445e+06	193	194	-1	N/A	N/A	30.9	30	-	assembly_comparison	-	not_applicable	-	yes
NA12878	5128	deletion	10	10	1433335	1441120	-1	1.97	405	homozygous	-1	3060	-1	deletion	-1	1.97	3242	1.39802e+06	1.4054e+06	172	173	1433335	1441120	194	195	-1	#N/A	-1	-1	-1	-1	-1	-1	-1	-1	-1	-1	-1	-1	N/A	N/A	6.9	5.9	assembly_comparison	-	not_applicable	-	yes	-
NA12878	5129	deletion	10	10	1730401	1751935	1	9.86	1636	homozygous	-1	3051	3303	deletion	0.99	9.86	3241	1.70745e+06	1.72738e+06	208	209	1730401	1751935	237	238	-1	deletion	0.98	2.89	7982	899958	937388	188	189	1713781	1752879	348	349	-1	N/A	N/A	92.6	90.2	assembly_comparison	assembly_comparison	not_applicable	not_applicable	yes	yes
NA12878	5130	deletion	10	10	3100504	3104053	0	2.19	337	heterozygous	-1	3064	3317	deletion	-1	2.06	11230	16227.7	21338.5	6	7	3100504	3105966	425	426	-1	deletion	-1	1.06	782	5.45844e+06	5.46425e+06	711	712	3097922	3104053	537	538	-1	N/A	N/A	26	40	assembly_comparison	assembly_comparison	not_applicable	not_applicable	yes	yes
NA12878	5131	deletion	10	10	4289077	4296393	1	56.46	1558	homozygous	-1	3068	3320	deletion	0.99	56.46	121	1.23528e+07	1.23586e+07	1361	1362	4289077	4296428	610	612	-1	deletion	0.99	25.87	782	4.26272e+06	4.27291e+06	516	517	4284671	4296393	749	751	-1	N/A	N/A	76	85	assembly_comparison	assembly_comparison	not_applicable	not_applicable	yes	yes
NA12878	5132	deletion	10	10	4703346	4720661	1	19.71	1986	heterozygous	-1	3069	3321	deletion	1	10.51	121	11923759	1.19455e+07	1322	1324	4703346	4727149	655	658	-1	deletion	0.99	19.71	782	3.83997e+06	3.85662e+06	485	486	4702059	4720661	788	789	-1	N/A	N/A	73	75	assembly_comparison	assembly_comparison	not_applicable	not_applicable	yes	yes
NA12878	5133	deletion	10	10	4854414	4860291	0	1.67	337	homozygous	-1	3089	-1	deletion	-1	1.67	122	1.17748e+07	1.17803e+07	1337	1338	4854414	4860291	674	675	-1	#N/A	-1	-1	-1	-1	-1	-1	-1	-1	-1	-1	-1	-1	N/A	N/A	27.9	17.6	assembly_comparison	-	not_applicable	-	yes	-
NA12878	5134	deletion	10	10	5264510	5295396	0.986	80.42	5986	heterozygous	-1	3090	3309	deletion	1	12.42	122	1.13199e+07	1.13889e+07	1287	1291	5245984	5320891	724	731	-1	deletion	1	80.42	781	3.26124e+06	3.28599e+06	438	441	5264510	5295396	839	842	-1	N/A	N/A	22.1	30	assembly_comparison	assembly_comparison	not_applicable	not_applicable	yes	yes
NA12878	5135	deletion	10	10	5.26669e+06	5295396	0.986	80.42	5977	heterozygous	-1	3091	3309	deletion	1	20	122	1.13199e+07	1.13682e+07	1287	1288	5.26669e+06	5320891	727	731	-1	deletion	1	80.42	781	3.26124e+06	3.28599e+06	438	441	5264510	5295396	839	842	-1	N/A	N/A	22.1	30	assembly_comparison	assembly_comparison	not_applicable	not_applicable	yes	yes
NA12878	5136	deletion	10	10	5890248	5896758	0.985	244.47	3242	heterozygous	-1	3092	3310	deletion	1	28.94	122	1.07466e+07	1.07545e+07	1227	1228	5886502	5897621	793	797	-1	deletion	1	244.47	781	2.66357e+06	2.66687e+06	353	354	5890248	5896758	937	940	-1	N/A	N/A	47.1	55	assembly_comparison	assembly_comparison	not_applicable	not_applicable	yes	yes
NA12878	5137	deletion	10	10	6089395	6100398	0.568	2.03	509	heterozygous	-1	3072	-1	deletion	0.85	2.03	121	1.05504e+07	1.05609e+07	1174	1175	6089395	6100398	818	819	-1	#N/A	-1	-1	-1	-1	-1	-1	-1	-1	-1	-1	-1	-1	N/A	N/A	63.7	58.2	assembly_comparison	-	not_applicable	-	yes	-
NA12878	5138	deletion	10	10	6409994	6424628	0.986	109.8	6095	homozygous	-1	3073	3311	deletion	1	77.67	121	1.02322e+07	1.02575e+07	1136	1139	6393187	6424628	859	862	-1	deletion	1	109.8	781	2.13107e+06	2.15076e+06	283	284	6409994	6435770	1032	1034	-1	N/A	N/A	83.3	90	assembly_comparison	assembly_comparison	not_applicable	not_applicable	yes	yes
NA12878	5139	deletion	10	10	7075710	7081035	1	18.69	1220	heterozygous	-1	3094	3313	deletion	0.99	15.16	122	9.56331e+06	9.57471e+06	1093	1094	7075710	7088346	948	949	-1	deletion	0.99	18.69	781	1.48678e+06	1.49597e+06	194	195	7070634	7081035	1137	1139	-1	N/A	N/A	32.8	35	assembly_comparison	assembly_comparison	not_applicable	not_applicable	yes	yes
NA12878	5140	deletion	10	10	10303823	10314976	0	1.41	475	homozygous	-1	-1	3327	#N/A	-1	-1	-1	-1	-1	-1	-1	-1	-1	-1	-1	-1	deletion	-1	1.41	8270	336129	346807	33	34	10303823	10314976	1532	1534	-1	N/A	N/A	29.4	45	-	assembly_comparison	-	not_applicable	-	yes
NA12878	5141	deletion	10	10	10490600	10494218	0	1.03	276	homozygous	-1	-1	3328	#N/A	-1	-1	-1	-1	-1	-1	-1	-1	-1	-1	-1	-1	deletion	-1	1.03	8270	522620	525962	49	50	10490600	10494218	1549	1550	-1	N/A	N/A	4.9	50	-	assembly_comparison	-	not_applicable	-	yes
NA12878	5142	deletion	10	10	11396347	11412156	0.287	1.7	637	homozygous	-1	3102	-1	deletion	0.55	1.7	122	5.22939e+06	5.24457e+06	598	599	11396347	11412156	1487	1488	-1	#N/A	-1	-1	-1	-1	-1	-1	-1	-1	-1	-1	-1	-1	N/A	N/A	48	63.4	assembly_comparison	-	not_applicable	-	yes	-
NA12878	5143	deletion	10	10	12595520	12599328	0	4.2	412	homozygous	-1	-1	3330	#N/A	-1	-1	-1	-1	-1	-1	-1	-1	-1	-1	-1	-1	deletion	-1	4.2	1361	3.01738e+06	3.02078e+06	420	421	12595520	12599328	1903	1904	-1	N/A	N/A	6.4	45	-	assembly_comparison	-	not_applicable	-	yes
NA12878	5144	deletion	10	10	18499899	18504783	0.5	6.25	513	homozygous	-1	-1	3344	#N/A	-1	-1	-1	-1	-1	-1	-1	-1	-1	-1	-1	-1	deletion	0.9	6.25	2440	875850	880222	113	114	18499899	18504783	2779	2780	-1	N/A	N/A	32.8	45	-	assembly_comparison	-	not_applicable	-	yes
NA12878	5145	deletion	10	10	1.99949e+07	20000572	0	14.75	737	homozygous	-1	3106	-1	deletion	0.9	14.75	3230	375487	380384	32	33	1.99949e+07	20000572	2497	2498	-1	#N/A	-1	-1	-1	-1	-1	-1	-1	-1	-1	-1	-1	-1	N/A	N/A	28.4	26.1	assembly_comparison	-	not_applicable	-	yes	-
NA12878	5146	deletion	10	10	24371385	24384146	0.99	11.56	1123	homozygous	-1	-1	3346	#N/A	-1	-1	-1	-1	-1	-1	-1	-1	-1	-1	-1	-1	deletion	0.99	11.56	21781	2.89966e+06	2.91129e+06	301	305	24371385	24384146	3441	3443	-1	N/A	N/A	34.8	45	-	assembly_comparison	-	not_applicable	-	yes
NA12878	5147	deletion	10	10	24373105	24380923	0.99	36.15	1650	heterozygous	-1	3109	-1	deletion	0.99	36.15	1852	228294	234462	30	31	24373105	24380923	2983	2984	-1	#N/A	-1	-1	-1	-1	-1	-1	-1	-1	-1	-1	-1	-1	N/A	N/A	33.3	24.8	assembly_comparison	-	not_applicable	-	yes	-
NA12878	5149	deletion	10	10	29741300	29752536	0.5	4.93	716	heterozygous	-1	-1	3362	#N/A	-1	-1	-1	-1	-1	-1	-1	-1	-1	-1	-1	-1	deletion	0.88	4.93	182	8.81605e+06	8.82657e+06	1052	1055	29741300	29752536	4135	4137	-1	N/A	N/A	5.4	15	-	assembly_comparison	-	not_applicable	-	yes
NA12878	5150	deletion	10	10	31238233	31254185	0.985	75.28	4981	heterozygous	-1	3117	3360	deletion	1	75.28	2931	2.56851e+06	2.57949e+06	333	334	31238233	31254185	3834	3838	-1	deletion	1	30.31	181	224640	244539	27	28	3.12362e+07	31261131	4364	4367	-1	N/A	N/A	11.8	20	assembly_comparison	assembly_comparison	not_applicable	not_applicable	yes	yes
NA12878	5151	deletion	10	10	3.14432e+07	31447806	1	22.68	1255	heterozygous	-1	-1	3363	#N/A	-1	-1	-1	-1	-1	-1	-1	-1	-1	-1	-1	-1	deletion	0.99	22.68	182	7.12214e+06	7.12546e+06	817	818	3.14432e+07	31447806	4394	4395	-1	N/A	N/A	40.2	30	-	assembly_comparison	-	not_applicable	-	yes
NA12878	5152	deletion	10	10	32252358	32266316	0.985	64.71	2814	homozygous	-1	3120	3365	deletion	1	64.71	2020	3.85076e+06	3.86204e+06	385	386	32252358	32266316	3949	3950	-1	deletion	1	52.13	182	6.30219e+06	6.31673e+06	749	751	3.22504e+07	32267882	4474	4476	-1	N/A	N/A	48.5	85	assembly_comparison	assembly_comparison	not_applicable	not_applicable	yes	yes
NA12878	5153	deletion	10	10	32703904	32707699	0	1.77	315	homozygous	-1	-1	3373	#N/A	-1	-1	-1	-1	-1	-1	-1	-1	-1	-1	-1	-1	deletion	-1	1.77	32961	2.67756e+06	2.68104e+06	276	277	32703904	32707699	4542	4544	-1	N/A	N/A	32.4	55	-	assembly_comparison	-	not_applicable	-	yes
NA12878	5154	deletion	10	10	42700539	42773739	0.986	9.86	9345	heterozygous	-1	3127	3378	deletion	0.99	5.36	9961	574022	671824	47	57	42669742	42775958	4707	4719	-1	deletion	1	9.86	9011	480187	543110	52	57	42700539	42773739	5368	5373	-1	N/A	N/A	19.1	65	assembly_comparison	assembly_comparison	not_applicable	not_applicable	no	yes
NA12878	5155	deletion	10	10	46422483	47532265	1	31.29	875486	heterozygous	-1	3138	3390	deletion_nbase	0.99	31.29	5981	626318	867133	64	79	46422483	47539455	5196	5320	-1	deletion_nbase	0.99	29.72	5702	816597	1.05378e+06	77	112	46420270	47532265	5851	5967	-1	N/A	N/A	44.6	95	assembly_comparison	assembly_comparison	not_applicable	not_applicable	yes	yes
NA12878	5156	deletion	10	10	47151587	49217611	0.99	26.02	2043535	heterozygous	-1	-1	3400	#N/A	-1	-1	-1	-1	-1	-1	-1	-1	-1	-1	-1	-1	deletion_nbase	0.99	26.02	5410	1.40435e+06	1.42683e+06	141	143	47151587	49217611	5926	6137	-1	N/A	N/A	94.1	85	-	assembly_comparison	-	not_applicable	-	yes
NA12878	5157	deletion	10	10	47169713	51462648	1	45.43	4047362	heterozygous	-1	3147	3395	deletion_nbase	0.99	16	5981	831983	1.07719e+06	78	109	47169713	51462648	5286	5825	-1	deletion_nbase	0.99	45.3	5702	1.02469e+06	1.27459e+06	111	139	47166814	51463707	5931	6395	-1	N/A	N/A	94.1	92.2	assembly_comparison	assembly_comparison	not_applicable	not_applicable	yes	yes
NA12878	5158	deletion	10	10	47641715	47644944	0	2.45	444	heterozygous	-1	3148	3404	deletion	-1	2.45	5981	969560	972310	91	92	47641715	47644944	5332	5333	-1	deletion	-1	2	5702	1.15976e+06	1.16669e+06	122	123	47638051	47645386	5977	5978	-1	N/A	N/A	25.5	30	assembly_comparison	assembly_comparison	not_applicable	not_applicable	yes	yes
NA12878	5159	deletion	10	10	47732173	4.77428e+07	1	2.46	1315	homozygous	-1	3149	3406	deletion	0.99	1.92	5981	1.05937e+06	1071481	107	108	47732173	47745589	5351	5353	-1	deletion	0.98	2.46	5702	1.25217e+06	1.26315e+06	136	137	47730478	4.77428e+07	5991	5994	-1	N/A	N/A	4.4	40	assembly_comparison	assembly_comparison	not_applicable	not_applicable	yes	yes
NA12878	5160	deletion	10	10	47732173	47742788	1	2.46	1260	homozygous	-1	3149	3405	deletion	0.99	1.92	5981	1.05937e+06	1071481	107	108	47732173	47745589	5351	5353	-1	deletion	0.98	2.46	5702	1.23492e+06	1.26315e+06	132	137	47713339	47742788	5987	5994	-1	N/A	N/A	4.9	45	assembly_comparison	assembly_comparison	not_applicable	not_applicable	yes	yes
NA12878	5161	deletion	10	10	51124094	51735600	0.99	166.01	552094	heterozygous	-1	3155	-1	deletion_nbase	0.99	166.01	3780	1.34989e+06	1.4093e+06	195	197	51124094	51735600	5806	5850	-1	#N/A	-1	-1	-1	-1	-1	-1	-1	-1	-1	-1	-1	-1	N/A	N/A	54.9	45.8	assembly_comparison	-	not_applicable	-	yes	-
NA12878	5162	deletion	10	10	51910591	51928895	1	2.46	1443	homozygous	-1	3156	3412	deletion	0.98	2.27	3780	1.58466e+06	1.62391e+06	211	212	51910591	51951434	5864	5866	-1	deletion	0.98	2.46	18151	346445	376598	38	39	51897449	51928895	6470	6471	-1	N/A	N/A	73.5	80	assembly_comparison	assembly_comparison	not_applicable	not_applicable	yes	yes
NA12878	5163	deletion	10	10	53200134	53215863	1	76.97	10612	heterozygous	-1	3157	3415	deletion	1	66.62	2420	446850	452062	46	47	53200134	53215863	6030	6033	-1	deletion	1	39.71	1761	1070019	1.10909e+06	62	63	53174346	5.32241e+07	6568	6570	-1	N/A	N/A	1.5	5	assembly_comparison	assembly_comparison	not_applicable	not_applicable	yes	yes
NA12878	5164	deletion	10	10	59207061	59216826	0.985	59.91	2064	heterozygous	-1	3164	3423	deletion	1	5.67	592	2.67519e+06	2.71066e+06	239	240	59206939	59244521	6602	6603	-1	deletion	1	2.72	51722	2716332	2.72408e+06	220	221	59207061	59216826	7075	7076	-1	N/A	N/A	20.1	20	assembly_comparison	assembly_comparison	not_applicable	not_applicable	yes	yes
NA12878	5165	deletion	10	10	59247861	59267456	0.287	1.7	760	heterozygous	-1	3165	-1	deletion	0.55	1.7	592	2.71402e+06	2732856	241	242	59247861	59267456	6604	6605	-1	#N/A	-1	-1	-1	-1	-1	-1	-1	-1	-1	-1	-1	-1	N/A	N/A	68.6	60.8	assembly_comparison	-	not_applicable	-	yes	-
NA12878	5166	deletion	10	10	61361814	6.13687e+07	0	1.08	342	homozygous	-1	-1	3418	#N/A	-1	-1	-1	-1	-1	-1	-1	-1	-1	-1	-1	-1	deletion	-1	1.08	2551	3.91037e+06	3.91695e+06	351	352	61361814	6.13687e+07	7242	7244	-1	N/A	N/A	10.8	70	-	assembly_comparison	-	not_applicable	-	yes
NA12878	5168	deletion	10	10	65501667	65507970	1	57.71	1979	unknown	-1	3170	3427	deletion	0.99	2.06	4452	981669	1.03618e+06	114	115	65460768	65517353	7293	7295	-1	deletion	0.98	4.9	10551	83805.9	88221.3	10	11	65501667	65507970	7673	7675	-1	N/A	N/A	15.2	45	assembly_comparison	assembly_comparison	not_applicable	not_applicable	yes	yes
NA12878	5169	deletion	10	10	65507970	65527879	0.98	3.3	1202	unknown	-1	-1	3430	#N/A	-1	-1	-1	-1	-1	-1	-1	-1	-1	-1	-1	-1	deletion	0.98	3.3	15162	60536.2	79243.2	10	11	65507970	65527879	7675	7676	-1	N/A	N/A	14.7	45	-	assembly_comparison	-	not_applicable	-	yes
NA12878	5170	deletion	10	10	69636590	69646737	0	1.21	432	heterozygous	-1	-1	3444	#N/A	-1	-1	-1	-1	-1	-1	-1	-1	-1	-1	-1	-1	deletion	-1	1.21	3842	347798	357513	45	48	69636590	69646737	8048	8052	-1	N/A	N/A	0	0	-	assembly_comparison	-	not_applicable	-	yes
NA12878	5171	deletion	10	10	71278494	71295629	1	343.05	10151	heterozygous	-1	3180	3443	deletion	1	220.99	892	4.78228e+06	4.80158e+06	402	404	71266115	71295629	7855	7858	-1	deletion	1	77.53	3841	1.99536e+06	2.00326e+06	288	289	71278494	71296474	8357	8358	-1	N/A	N/A	19.6	35	assembly_comparison	assembly_comparison	not_applicable	not_applicable	yes	yes
NA12878	5172	deletion	10	10	72438265	72452012	0.985	76.09	2888	heterozygous	-1	3182	3449	deletion	1	76.09	892	5.94644e+06	5.95732e+06	567	570	72438265	72452012	8044	8046	-1	deletion	1	14.13	7202	603959	635279	70	71	72435252	72469489	8549	8550	-1	N/A	N/A	18.1	45	assembly_comparison	assembly_comparison	not_applicable	not_applicable	yes	yes
NA12878	5173	deletion	10	10	78252847	7.827e+07	0.986	66.32	5590	homozygous	-1	3186	3454	deletion	1	66.32	1860	961230	976816	126	127	78249331	78270287	8764	8766	-1	deletion	1	40.67	3610	1991922	2.00326e+06	240	241	78252847	7.827e+07	9393	9395	-1	N/A	N/A	60.3	51	assembly_comparison	assembly_comparison	not_applicable	not_applicable	yes	yes
NA12878	5174	deletion	10	10	81091653	81096557	0	4.05	411	heterozygous	-1	3188	-1	deletion	-1	4.05	4532	998196	1.00269e+06	160	161	81091653	81096557	9234	9235	-1	#N/A	-1	-1	-1	-1	-1	-1	-1	-1	-1	-1	-1	-1	N/A	N/A	72.1	64.7	assembly_comparison	-	not_applicable	-	yes	-
NA12878	5175	deletion	10	10	81472472	81510913	1	209.97	31166	heterozygous	-1	3189	3456	deletion	1	73.57	4532	1.3504e+06	1.38697e+06	203	208	8.14435e+07	8.15113e+07	9282	9288	-1	deletion	1	209.97	142	1.32992e+06	1.33723e+06	165	166	81472472	81510913	9841	9849	-1	N/A	N/A	48.5	45.8	assembly_comparison	assembly_comparison	not_applicable	not_applicable	yes	yes
NA12878	5177	deletion	10	10	94133693	94144960	0.985	94.02	2992	homozygous	-1	3197	3467	deletion	1	57.62	160	5.9897e+06	5.99801e+06	592	593	94133693	94144960	10790	10792	-1	deletion	1	16.6	8571	164872	173970	22	23	94132857	94144985	11150	11151	-1	N/A	N/A	87.3	100	assembly_comparison	assembly_comparison	not_applicable	not_applicable	yes	no
NA12878	5178	deletion	10	10	95538343	95549281	1	12.46	1022	homozygous	-1	3198	3474	deletion	0.98	2.45	160	7.39256e+06	7.41535e+06	756	757	95538214	95562016	10966	10967	-1	deletion	0.99	12.46	601	713972	723872	94	95	95538343	95549281	11344	11345	-1	N/A	N/A	74	90	assembly_comparison	assembly_comparison	not_applicable	not_applicable	yes	yes
NA12878	5179	deletion	10	10	100023721	100028421	0	2	343	heterozygous	-1	-1	3470	#N/A	-1	-1	-1	-1	-1	-1	-1	-1	-1	-1	-1	-1	deletion	-1	2	602	5.19963e+06	5203986	610	611	100023721	100028421	11924	11925	-1	N/A	N/A	2	10	-	assembly_comparison	-	not_applicable	-	yes
NA12878	5180	deletion	10	10	100680027	100706154	1	292.59	14218	heterozygous	-1	3202	3477	deletion	1	99.08	3541	662801	687591	81	82	100680027	100719012	11639	11644	-1	deletion	1	135.81	601	5.84777e+06	5.87007e+06	647	648	100669607	100706154	12003	12006	-1	N/A	N/A	15.7	20	assembly_comparison	assembly_comparison	not_applicable	not_applicable	yes	yes
NA12878	5181	deletion	10	10	107947633	107959519	0	8.37	905	homozygous	-1	3213	-1	deletion	0.9	8.37	1160	4.6123e+06	4.62328e+06	531	532	107947633	107959519	12614	12615	-1	#N/A	-1	-1	-1	-1	-1	-1	-1	-1	-1	-1	-1	-1	N/A	N/A	68.6	62.7	assembly_comparison	-	not_applicable	-	yes	-
NA12878	5182	deletion	10	10	108020020	108037267	0.98	3.74	1098	homozygous	-1	3214	-1	deletion	0.98	3.74	1160	4.53559e+06	4.55174e+06	525	526	108020020	108037267	12621	12623	-1	#N/A	-1	-1	-1	-1	-1	-1	-1	-1	-1	-1	-1	-1	N/A	N/A	28.9	14.4	assembly_comparison	-	not_applicable	-	yes	-
NA12878	5183	deletion	10	10	108028799	108042802	1	17.74	2109	heterozygous	-1	-1	3494	#N/A	-1	-1	-1	-1	-1	-1	-1	-1	-1	-1	-1	-1	deletion	1	17.74	7951	297749	309643	18	19	108028799	108042802	13057	13058	-1	N/A	N/A	52.5	75	-	assembly_comparison	-	not_applicable	-	yes
NA12878	5184	deletion	10	10	111559005	1.1158e+08	1	11.19	6557	homozygous	-1	3218	-1	deletion	1	11.19	1160	995335	1.01018e+06	134	135	111559005	1.1158e+08	13057	13061	-1	#N/A	-1	-1	-1	-1	-1	-1	-1	-1	-1	-1	-1	-1	N/A	N/A	92.6	91.5	assembly_comparison	-	not_applicable	-	yes	-
NA12878	5185	deletion	10	10	114106371	114121166	0.985	164.87	4298	homozygous	-1	3220	3498	deletion	1	164.87	1710	3.67191e+06	3.68242e+06	407	408	114106157	114121166	13408	13409	-1	deletion	1	39.21	8740	357450	370280	42	43	114106371	1.14123e+08	13732	13735	-1	N/A	N/A	37.7	28.8	assembly_comparison	assembly_comparison	not_applicable	not_applicable	yes	yes
NA12878	5187	deletion	10	10	118757383	118769195	0.985	120.33	3307	heterozygous	-1	3222	3504	deletion	1	40.2	5432	542266	562439	62	63	118748943	118772481	13973	13975	-1	deletion	1	69.59	7221	299915	308479	57	58	118757383	118769195	14350	14353	-1	N/A	N/A	1	5	assembly_comparison	assembly_comparison	not_applicable	not_applicable	yes	yes
NA12878	5188	deletion	10	10	121992539	121998302	0	4.73	476	homozygous	-1	3224	-1	deletion	-1	4.73	8020	47319.7	52607	6	7	121992539	121998302	14406	14407	-1	#N/A	-1	-1	-1	-1	-1	-1	-1	-1	-1	-1	-1	-1	N/A	N/A	45.6	60.8	assembly_comparison	-	not_applicable	-	yes	-
NA12878	5189	deletion	10	10	122222771	122228972	0.985	46.75	2201	homozygous	-1	3225	3506	deletion	1	43.71	8020	275004	285895	38	39	122220565	122233603	14442	14445	-1	deletion	1	36.4	13780	515054	519000	59	60	122222771	122228972	14835	14839	-1	N/A	N/A	74.5	95	assembly_comparison	assembly_comparison	not_applicable	not_applicable	yes	yes
NA12878	5191	deletion	10	10	1.24369e+08	124377264	0.985	43.35	3840	homozygous	-1	3227	3508	deletion	1	43.35	3270	982921	1.0007e+06	129	130	1.24369e+08	124390309	14728	14731	-1	deletion	1	11.99	6931	1.16161e+06	1.17622e+06	139	140	124358526	124377264	15188	15190	-1	N/A	N/A	56.9	60	assembly_comparison	assembly_comparison	not_applicable	not_applicable	yes	yes
NA12878	5192	deletion	10	10	127734902	127753403	0.568	2.15	887	heterozygous	-1	-1	3518	#N/A	-1	-1	-1	-1	-1	-1	-1	-1	-1	-1	-1	-1	deletion	0.85	2.15	2971	718922	736536	85	86	127734902	127753403	15747	15749	-1	N/A	N/A	33.3	35	-	assembly_comparison	-	not_applicable	-	yes
NA12878	5193	deletion	10	10	128614184	1.28773e+08	1	194.03	99750	homozygous	-1	3238	3529	deletion_nbase	1	194.03	3211	1.63295e+06	1.73367e+06	202	209	128577430	128776861	15342	15346	-1	deletion_nbase	1	21.16	9061	619104	677495	104	113	128614184	1.28773e+08	15860	15861	-1	N/A	N/A	95.6	100	assembly_comparison	assembly_comparison	not_applicable	not_applicable	yes	yes
NA12878	5194	deletion	10	10	131756665	131772450	0	1.32	214	heterozygous	-1	3254	-1	deletion	-1	1.32	8492	41294.1	56865.3	4	7	131756665	131772450	15810	15813	-1	#N/A	-1	-1	-1	-1	-1	-1	-1	-1	-1	-1	-1	-1	N/A	N/A	1	1.3	assembly_comparison	-	not_applicable	-	yes	-
NA12878	5195	deletion	10	10	132551105	132562208	1	14.3	1061	heterozygous	-1	3263	3541	deletion	0.99	14.3	4842	1190135	1.20026e+06	161	162	132550986	132562208	15953	15954	-1	deletion	0.99	7.48	9521	479575	493042	81	82	132551105	1.32566e+08	16502	16503	-1	N/A	N/A	72.1	88.2	assembly_comparison	assembly_comparison	not_applicable	not_applicable	yes	yes
NA12878	5196	deletion	10	10	132632743	132640601	0.985	132.71	2637	heterozygous	-1	3259	3543	deletion	1	132.71	4841	1.10806e+06	1.11329e+06	152	153	132632743	132640601	15965	15966	-1	deletion	1	28.9	9521	405280	424034	70	71	132619738	132641142	16514	16516	-1	N/A	N/A	12.3	15	assembly_comparison	assembly_comparison	not_applicable	not_applicable	yes	yes
NA12878	5197	deletion	10	10	132905164	132913133	0.985	113.91	3731	heterozygous	-1	3266	3539	deletion	1	105.05	4842	826419	838252	116	117	132900905	132916454	16006	16007	-1	deletion	1	15.33	9522	132502	136726	28	29	132905164	132913133	16562	16564	-1	N/A	N/A	25	30	assembly_comparison	assembly_comparison	not_applicable	not_applicable	yes	yes
NA12878	5198	deletion	10	10	132972328	132992085	1	6.21	1249	heterozygous	-1	3261	3545	deletion	0.99	6.21	4841	754335	772875	110	113	132972328	132992085	16016	16019	-1	deletion	0.98	4.49	9521	51369.3	74270.7	13	17	132969190	132993373	16583	16587	-1	N/A	N/A	18.1	30	assembly_comparison	assembly_comparison	not_applicable	not_applicable	yes	yes
NA12878	5199	deletion	10	10	133378976	133431501	1	46.29	38654	homozygous	-1	3268	3547	deletion_nbase	1	33.19	4842	329101	361638	37	43	133378976	133450110	16091	16094	-1	deletion_nbase	1	46.29	10511	341268	355550	54	57	133378508	133431501	16660	16661	-1	N/A	N/A	49.5	100	assembly_comparison	assembly_comparison	not_applicable	not_applicable	yes	yes
NA12878	5200	deletion	10	10	133378976	133450110	1	39.25	38336	homozygous	-1	3268	3549	deletion_nbase	1	33.19	4842	329101	361638	37	43	133378976	133450110	16091	16094	-1	deletion_nbase	1	39.25	10512	337506	388326	52	57	133378508	133467404	16660	16663	-1	N/A	N/A	49.5	100	assembly_comparison	assembly_comparison	not_applicable	not_applicable	yes	yes
NA12878	5201	deletion	10	10	134727473	134732704	0.5	11.47	688	heterozygous	-1	3273	3555	deletion	0.87	5.89	8291	80666.6	90146.6	12	13	134725100	134735279	16296	16297	-1	deletion	0.9	11.47	8871	116082	120636	24	25	134727473	134732704	16988	16989	-1	N/A	N/A	5.9	25	assembly_comparison	assembly_comparison	not_applicable	not_applicable	yes	yes
NA12878	5202	deletion	10	10	134921057	134961817	1	5.38	2282	heterozygous	-1	3280	-1	deletion	1	5.38	8191	111348	149826	21	24	134921057	134961817	16330	16333	-1	#N/A	-1	-1	-1	-1	-1	-1	-1	-1	-1	-1	-1	-1	N/A	N/A	26.5	26.1	assembly_comparison	-	not_applicable	-	yes	-
NA12878	5203	deletion	10	10	1.34948e+08	1.34957e+08	1	15.45	3235	homozygous	-1	-1	3564	#N/A	-1	-1	-1	-1	-1	-1	-1	-1	-1	-1	-1	-1	deletion	1	15.45	9591	100693	106267	23	25	1.34948e+08	1.34957e+08	17037	17040	-1	N/A	N/A	21.6	35	-	assembly_comparison	-	not_applicable	-	yes
NA12878	5204	deletion	10	10	135026396	135043124	0.964	4.08	1006	heterozygous	-1	3281	-1	deletion	0.98	4.08	8191	214275	229998	31	35	135026396	135043124	16343	16348	-1	#N/A	-1	-1	-1	-1	-1	-1	-1	-1	-1	-1	-1	-1	N/A	N/A	33.8	26.1	assembly_comparison	-	not_applicable	-	yes	-
NA12878	5205	deletion	10	10	135098687	135113388	0.8	3.96	793	heterozygous	-1	3282	-1	deletion	0.9	3.96	8191	285532	299440	41	42	135098687	135113388	16354	16355	-1	#N/A	-1	-1	-1	-1	-1	-1	-1	-1	-1	-1	-1	-1	N/A	N/A	44.1	51.6	assembly_comparison	-	not_applicable	-	yes	-
NA12878	5206	deletion	10	10	135244514	135247826	0.5	15.33	644	heterozygous	-1	3284	3566	deletion	0.85	2.21	8192	426613	439460	50	51	135238927	135252380	16366	16367	-1	deletion	0.9	15.33	9591	392392	395021	95	96	135244514	135247826	17119	17120	-1	N/A	N/A	43.6	75	assembly_comparison	assembly_comparison	not_applicable	not_applicable	yes	yes
NA12878	5207	deletion	10	10	135290165	135296613	0.985	43.91	2605	heterozygous	-1	3285	3567	deletion	1	19.25	8192	468690	488207	55	56	135281517	1.35304e+08	16371	16373	-1	deletion	1	43.91	9591	437547	441458	108	109	135290165	135296613	17133	17134	-1	N/A	N/A	71.1	90	assembly_comparison	assembly_comparison	not_applicable	not_applicable	yes	yes
NA12878	5208	deletion	11	11	518550	521694	0	3.45	413	heterozygous	-1	-1	3589	#N/A	-1	-1	-1	-1	-1	-1	-1	-1	-1	-1	-1	-1	deletion	-1	3.45	9362	562796	565528	97	98	518550	521694	96	97	-1	N/A	N/A	0	0	-	assembly_comparison	-	not_applicable	-	yes
NA12878	5209	deletion	11	11	733438	743508	1	6.99	1149	heterozygous	-1	3299	3592	deletion	0.99	6.99	10261	187186	200997	24	25	733438	748442	88	89	-1	deletion	0.98	3.37	9082	95911.4	107498	16	18	730816	743508	151	154	-1	N/A	N/A	1	5	assembly_comparison	assembly_comparison	not_applicable	not_applicable	yes	yes
NA12878	5210	deletion	11	11	1161286	1213020	1	44.7	27550	homozygous	-1	3302	3596	deletion_nbase	1	16.6	9821	288346	317884	37	40	1161286	1218413	151	152	-1	deletion_nbase	1	44.7	9082	541915	569371	126	130	1158053	1213020	298	300	-1	N/A	N/A	95.1	94.1	assembly_comparison	assembly_comparison	not_applicable	not_applicable	yes	yes
NA12878	5211	deletion	11	11	1161286	1213020	1	47.43	27494	homozygous	-1	3302	3603	deletion_nbase	1	16.6	9821	288346	317884	37	40	1161286	1218413	151	152	-1	deletion_nbase	1	47.43	9081	466168	490983	115	118	1160805	1213020	299	300	-1	N/A	N/A	95.1	94.1	assembly_comparison	assembly_comparison	not_applicable	not_applicable	yes	yes
NA12878	5212	deletion	11	11	1371887	1375762	0	1.29	478	homozygous	-1	-1	3597	#N/A	-1	-1	-1	-1	-1	-1	-1	-1	-1	-1	-1	-1	deletion	-1	1.29	9082	727845	731242	163	164	1371887	1375762	340	342	-1	N/A	N/A	14.2	40	-	assembly_comparison	-	not_applicable	-	yes
NA12878	5213	deletion	11	11	1371887	1380124	0	1.29	387	homozygous	-1	-1	3605	#N/A	-1	-1	-1	-1	-1	-1	-1	-1	-1	-1	-1	-1	deletion	-1	1.29	9081	649457	657307	153	156	1371887	1380124	340	345	-1	N/A	N/A	14.2	40	-	assembly_comparison	-	not_applicable	-	yes
NA12878	5214	deletion	11	11	1450502	1454872	1	19.79	1013	homozygous	-1	3307	3599	deletion	0.98	4.85	5881	1.29245e+06	1.29959e+06	175	176	1446840	1455013	180	181	-1	deletion	0.98	4.58	9082	806139	809508	186	187	1450502	1454872	368	369	-1	N/A	N/A	33.3	22.9	assembly_comparison	assembly_comparison	not_applicable	not_applicable	yes	yes
NA12878	5215	deletion	11	11	1647411	1664943	0.287	1.04	615	heterozygous	-1	-1	3612	#N/A	-1	-1	-1	-1	-1	-1	-1	-1	-1	-1	-1	-1	deletion	0.55	1.04	13382	169047	185964	36	39	1647411	1664943	427	429	-1	N/A	N/A	20.6	50	-	assembly_comparison	-	not_applicable	-	yes
NA12878	5216	deletion	11	11	1659624	1664943	0	10.34	650	heterozygous	-1	-1	3615	#N/A	-1	-1	-1	-1	-1	-1	-1	-1	-1	-1	-1	-1	deletion	0.9	10.34	11532	227010	231678	46	47	1659624	1664943	428	429	-1	N/A	N/A	20.6	50	-	assembly_comparison	-	not_applicable	-	yes
NA12878	5217	deletion	11	11	1909099	1940910	1	4.71	21976	homozygous	-1	-1	3625	#N/A	-1	-1	-1	-1	-1	-1	-1	-1	-1	-1	-1	-1	deletion	1	4.71	27922	1.93554e+06	1.94537e+06	352	353	1909099	1940910	487	494	-1	N/A	N/A	5.4	25	-	assembly_comparison	-	not_applicable	-	yes
NA12878	5218	deletion	11	11	1912701	1940910	1	3.71	21857	homozygous	-1	-1	3620	#N/A	-1	-1	-1	-1	-1	-1	-1	-1	-1	-1	-1	-1	deletion	1	3.71	27921	1.87989e+06	1.88624e+06	337	338	1912701	1940910	488	494	-1	N/A	N/A	5.4	25	-	assembly_comparison	-	not_applicable	-	yes
NA12878	5219	deletion	11	11	3307910	3353727	1	82.37	45817	homozygous	-1	-1	3629	#N/A	-1	-1	-1	-1	-1	-1	-1	-1	-1	-1	-1	-1	deletion	1	82.37	27922	545645	545645	86	86	3307910	3353727	788	797	-1	N/A	N/A	37.3	100	-	assembly_comparison	-	not_applicable	-	yes
NA12878	5220	deletion	11	11	4252488	4316837	1	134.97	45616	heterozygous	-1	3330	3631	deletion	1	134.97	101	1.34776e+07	1.34964e+07	1622	1625	4252488	4316837	587	597	-1	deletion	1	24.74	5472	408497	430787	28	30	4249589	4317501	946	954	-1	N/A	N/A	6.4	15	assembly_comparison	assembly_comparison	not_applicable	not_applicable	yes	yes
NA12878	5221	deletion	11	11	4952421	4978390	0.986	123.5	8583	heterozygous	-1	3331	3632	deletion	1	86.77	101	12809329	1.28426e+07	1546	1547	4952421	4994224	682	683	-1	deletion	1	49.83	5472	1.05703e+06	1083887	85	87	4942865	4978390	1014	1015	-1	N/A	N/A	41.7	40	assembly_comparison	assembly_comparison	not_applicable	not_applicable	yes	yes
NA12878	5222	deletion	11	11	5.75216e+06	5787638	1	8.57	2393	heterozygous	-1	3332	-1	deletion	1	8.57	101	1.20174e+07	1.20505e+07	1467	1468	5.75216e+06	5787638	768	769	-1	#N/A	-1	-1	-1	-1	-1	-1	-1	-1	-1	-1	-1	-1	N/A	N/A	27.9	13.1	assembly_comparison	-	not_applicable	-	yes	-
NA12878	5223	deletion	11	11	6203676	6208881	0	5.5	471	homozygous	-1	3318	-1	deletion	-1	5.5	102	1.15827e+07	1.15874e+07	1422	1423	6203676	6208881	809	810	-1	#N/A	-1	-1	-1	-1	-1	-1	-1	-1	-1	-1	-1	-1	N/A	N/A	39.7	52.9	assembly_comparison	-	not_applicable	-	yes	-
NA12878	5224	deletion	11	11	7787740	7.82786e+06	0.98	2.18	1705	homozygous	-1	3319	-1	deletion	0.98	2.18	102	9.96508e+06	1.00035e+07	1206	1207	7787740	7.82786e+06	1049	1051	-1	#N/A	-1	-1	-1	-1	-1	-1	-1	-1	-1	-1	-1	-1	N/A	N/A	27.9	3.3	assembly_comparison	-	not_applicable	-	yes	-
NA12878	5225	deletion	11	11	9.52427e+06	9.5319e+06	0.9	6.84	949	heterozygous	-1	3339	3637	deletion	0.88	4.81	101	8.25319e+06	8.26733e+06	1008	1009	9521215	9536226	1288	1289	-1	deletion	0.99	6.84	1091	3.49236e+06	3.49896e+06	383	384	9.52427e+06	9.5319e+06	1526	1528	-1	N/A	N/A	35.8	45	assembly_comparison	assembly_comparison	not_applicable	not_applicable	yes	no
NA12878	5226	deletion	11	11	10233658	10309919	0.95	1.31	2319	heterozygous	-1	3324	-1	deletion	0.95	1.31	102	7.46931e+06	7.54325e+06	926	930	10233658	10309919	1364	1369	-1	#N/A	-1	-1	-1	-1	-1	-1	-1	-1	-1	-1	-1	-1	N/A	N/A	11.8	5.2	assembly_comparison	-	not_applicable	-	yes	-
NA12878	5227	deletion	11	11	10253817	10273529	0.98	2.48	1004	heterozygous	-1	-1	3643	#N/A	-1	-1	-1	-1	-1	-1	-1	-1	-1	-1	-1	-1	deletion	0.98	2.48	1092	2.74613e+06	2.76483e+06	287	288	10253817	10273529	1636	1637	-1	N/A	N/A	9.3	45	-	assembly_comparison	-	not_applicable	-	yes
NA12878	5228	deletion	11	11	10282043	10299480	0.99	5.77	1069	heterozygous	-1	-1	3644	#N/A	-1	-1	-1	-1	-1	-1	-1	-1	-1	-1	-1	-1	deletion	0.99	5.77	1092	2.72124e+06	2.7376e+06	283	284	10282043	10299480	1640	1641	-1	N/A	N/A	29.4	45	-	assembly_comparison	-	not_applicable	-	yes
NA12878	5229	deletion	11	11	13562364	13570656	0	1.04	360	heterozygous	-1	3343	-1	deletion	-1	1.04	101	4.20643e+06	4.21436e+06	491	492	13562364	13570656	1860	1861	-1	#N/A	-1	-1	-1	-1	-1	-1	-1	-1	-1	-1	-1	-1	N/A	N/A	37.3	20.9	assembly_comparison	-	not_applicable	-	yes	-
NA12878	5231	deletion	11	11	22453234	22474833	0.55	1.81	840	homozygous	-1	3350	-1	deletion	0.55	1.81	1460	2.51506e+06	2.53582e+06	222	227	22453234	22474833	3051	3054	-1	#N/A	-1	-1	-1	-1	-1	-1	-1	-1	-1	-1	-1	-1	N/A	N/A	0	0	assembly_comparison	-	not_applicable	-	yes	-
NA12878	5232	deletion	11	11	22464852	22476213	0.99	41.48	1874	heterozygous	-1	-1	3654	#N/A	-1	-1	-1	-1	-1	-1	-1	-1	-1	-1	-1	-1	deletion	0.99	41.48	1582	2.05988e+06	2.06937e+06	154	155	22464852	22476213	2896	2897	-1	N/A	N/A	2	10	-	assembly_comparison	-	not_applicable	-	yes
NA12878	5233	deletion	11	11	29002993	29025591	0.986	96.06	5763	homozygous	-1	3355	3658	deletion	1	96.06	4750	1.20395e+06	1.22087e+06	111	112	29002993	29025591	3744	3745	-1	deletion	1	23.68	5030	975758	1.02452e+06	72	73	28971932	29026542	3421	3422	-1	N/A	N/A	57.8	48.4	assembly_comparison	assembly_comparison	not_applicable	not_applicable	yes	yes
NA12878	5234	deletion	11	11	31381382	31417528	0.985	20.77	3598	heterozygous	-1	3357	3661	deletion	1	8.28	7131	807461	839932	90	91	31381382	31417528	3990	3991	-1	deletion	1	9.7	3572	1371388	1.41791e+06	117	118	31375614	31425656	3612	3614	-1	N/A	N/A	32.4	30	assembly_comparison	assembly_comparison	not_applicable	not_applicable	yes	yes
NA12878	5235	deletion	11	11	32776763	32785491	0	1.58	421	homozygous	-1	-1	3662	#N/A	-1	-1	-1	-1	-1	-1	-1	-1	-1	-1	-1	-1	deletion	-1	1.58	2211	3.45818e+06	3.46649e+06	367	368	32776763	32785491	3779	3780	-1	N/A	N/A	28.9	55	-	assembly_comparison	-	not_applicable	-	yes
NA12878	5236	deletion	11	11	36777117	36781423	0	1.63	299	homozygous	-1	3365	-1	deletion	-1	1.63	640	2.4158e+06	2.4198e+06	296	297	36777117	36781423	4663	4664	-1	#N/A	-1	-1	-1	-1	-1	-1	-1	-1	-1	-1	-1	-1	N/A	N/A	41.2	47.1	assembly_comparison	-	not_applicable	-	yes	-
NA12878	5237	deletion	11	11	37597253	37602824	0	1.36	329	homozygous	-1	-1	3675	#N/A	-1	-1	-1	-1	-1	-1	-1	-1	-1	-1	-1	-1	deletion	-1	1.36	4010	742238	747480	54	55	37597253	37602824	4322	4323	-1	N/A	N/A	1	0	-	assembly_comparison	-	not_applicable	-	yes
NA12878	5238	deletion	11	11	45427822	45435210	1	44.97	1763	homozygous	-1	3372	3682	deletion	0.99	6.12	6720	1.06998e+06	1.07808e+06	146	147	45427822	45437637	5655	5657	-1	deletion	0.99	44.97	7680	757987	766446	85	86	45424933	45435210	5072	5074	-1	N/A	N/A	52.5	65	assembly_comparison	assembly_comparison	not_applicable	not_applicable	yes	yes
NA12878	5239	deletion	11	11	47036367	47068079	0.986	78.05	5993	homozygous	-1	3373	3692	deletion	1	27.86	8310	534373	559913	66	67	47036367	47068079	5888	5891	-1	deletion	1	19.57	6351	827413	881260	122	124	47018086	47077746	5329	5335	-1	N/A	N/A	36.8	70	assembly_comparison	assembly_comparison	not_applicable	not_applicable	yes	no
NA12878	5240	deletion	11	11	47036367	47068079	0.986	78.05	5927	homozygous	-1	3373	3683	deletion	1	27.86	8310	534373	559913	66	67	47036367	47068079	5888	5891	-1	deletion	0.99	5.29	6352	775863	879938	110	114	46967989	47077746	5324	5335	-1	N/A	N/A	36.8	70	assembly_comparison	assembly_comparison	not_applicable	not_applicable	yes	no
NA12878	5241	deletion	11	11	48591737	48610918	0.985	39.76	3342	homozygous	-1	3378	3697	deletion	1	39.76	2632	1.16922e+06	1.1896e+06	130	131	48591737	48615494	6093	6094	-1	deletion	1	17.52	6351	2.39349e+06	2425332	304	305	48575762	48610918	5565	5566	-1	N/A	N/A	59.8	47.1	assembly_comparison	assembly_comparison	not_applicable	not_applicable	yes	yes
NA12878	5242	deletion	11	11	48874946	48905971	1	2.14	1154	homozygous	-1	3389	3689	deletion	0.94	1.23	2631	1.44767e+06	1.47884e+06	153	154	48873736	48905971	6117	6118	-1	deletion	0.98	2.14	6352	2.68725e+06	2.71779e+06	310	311	48874946	48906737	5572	5573	-1	N/A	N/A	44.6	51.6	assembly_comparison	assembly_comparison	not_applicable	not_applicable	yes	yes
NA12878	5243	deletion	11	11	51333634	5.13841e+07	0.955	9.8	22012	heterozygous	-1	3392	-1	deletion	1	9.8	8680	513128	541579	17	18	51333634	5.13841e+07	6303	6307	-1	#N/A	-1	-1	-1	-1	-1	-1	-1	-1	-1	-1	-1	-1	N/A	N/A	27	6.5	assembly_comparison	-	not_applicable	-	yes	-
NA12878	5244	deletion	11	11	55364095	55455036	1	57.21	88077	heterozygous	-1	3393	3705	deletion	1	12.18	10441	48575.3	51365.9	9	10	55364095	55455036	6390	6401	-1	deletion	1	57.21	582	5.93027e+06	5.9685e+06	589	591	55355732	55481964	5759	5770	-1	N/A	N/A	27.5	21.6	assembly_comparison	assembly_comparison	not_applicable	not_applicable	yes	yes
NA12878	5245	deletion	11	11	57803830	57812212	0.9	7.02	944	homozygous	-1	3402	3716	deletion	0.9	7.02	10442	2.5053e+06	2.51785e+06	283	284	57798736	57812212	6690	6691	-1	deletion	0.85	2.53	16971	3.52207e+06	3.54327e+06	370	371	57803830	57825988	6007	6008	-1	N/A	N/A	78.9	90	assembly_comparison	assembly_comparison	not_applicable	not_applicable	yes	yes
NA12878	5246	deletion	11	11	57812212	57824853	0.5	9.59	984	homozygous	-1	3397	3716	deletion	0.99	9.59	10441	2.43011e+06	2441749	273	274	57812212	57824853	6691	6692	-1	deletion	0.85	2.53	16971	3.52207e+06	3.54327e+06	370	371	57803830	57825988	6007	6008	-1	N/A	N/A	78.9	90	assembly_comparison	assembly_comparison	not_applicable	not_applicable	yes	yes
NA12878	5247	deletion	11	11	60319493	60326155	0	1.55	350	homozygous	-1	3409	-1	deletion	-1	1.55	11012	1.37779e+06	1.3841e+06	161	162	60319493	60326155	6995	6996	-1	#N/A	-1	-1	-1	-1	-1	-1	-1	-1	-1	-1	-1	-1	N/A	N/A	36.3	48.4	assembly_comparison	-	not_applicable	-	yes	-
NA12878	5248	deletion	11	11	60969189	61009824	1	94.97	37621	heterozygous	-1	3410	3718	deletion	1	17.98	8832	555842	558767	73	74	60969189	61009824	7088	7099	-1	deletion	1	66.39	16971	366989	388502	66	67	60955937	61014982	6347	6352	-1	N/A	N/A	37.7	45	assembly_comparison	assembly_comparison	not_applicable	not_applicable	yes	yes
NA12878	5249	deletion	11	11	61106186	61115734	0	1.8	459	homozygous	-1	-1	3719	#N/A	-1	-1	-1	-1	-1	-1	-1	-1	-1	-1	-1	-1	deletion	-1	1.8	16971	266509	275598	47	48	61106186	61115734	6373	6374	-1	N/A	N/A	12.7	35	-	assembly_comparison	-	not_applicable	-	yes
NA12878	5250	deletion	11	11	65639729	65645344	0.5	12.51	950	heterozygous	-1	3419	3724	deletion	0.9	12.51	3392	667780	676824	89	93	65639729	65649723	7747	7749	-1	deletion	0.9	8.42	1212	4262173	4.27243e+06	772	773	65634138	65645344	7322	7323	-1	N/A	N/A	70.1	66.7	assembly_comparison	assembly_comparison	not_applicable	not_applicable	yes	yes
NA12878	5251	deletion	11	11	66702900	66731162	0.98	2.47	1176	homozygous	-1	3423	-1	deletion	0.98	2.47	2150	28431.1	55517.6	4	8	66702900	66731162	7905	7907	-1	#N/A	-1	-1	-1	-1	-1	-1	-1	-1	-1	-1	-1	-1	N/A	N/A	48	39.2	assembly_comparison	-	not_applicable	-	yes	-
NA12878	5252	deletion	11	11	66709196	66718431	0.99	34.13	1482	homozygous	-1	-1	3735	#N/A	-1	-1	-1	-1	-1	-1	-1	-1	-1	-1	-1	-1	deletion	0.99	34.13	7732	770824	778577	132	135	66709196	66718431	7555	7557	-1	N/A	N/A	46.6	85	-	assembly_comparison	-	not_applicable	-	yes
NA12878	5253	deletion	11	11	67637627	67660194	0.55	1.63	846	homozygous	-1	3427	-1	deletion	0.55	1.63	2150	965317	987038	113	118	67637627	67660194	8025	8028	-1	#N/A	-1	-1	-1	-1	-1	-1	-1	-1	-1	-1	-1	-1	N/A	N/A	1.5	2	assembly_comparison	-	not_applicable	-	yes	-
NA12878	5254	deletion	11	11	6.76409e+07	67645860	1	23.49	2511	heterozygous	-1	-1	3754	#N/A	-1	-1	-1	-1	-1	-1	-1	-1	-1	-1	-1	-1	deletion	1	23.49	13132	255708	258132	44	45	6.76409e+07	67645860	7752	7753	-1	N/A	N/A	6.9	25	-	assembly_comparison	-	not_applicable	-	yes
NA12878	5255	deletion	11	11	69057354	69142256	1	269.21	46671	homozygous	-1	3436	3753	deletion_nbase	1	269.21	2150	2.39674e+06	2.44564e+06	267	271	69054995	6.91505e+07	8182	8188	-1	deletion_nbase	1	46.04	5372	215942	254077	38	42	69057354	69142256	8068	8073	-1	N/A	N/A	94.6	92.8	assembly_comparison	assembly_comparison	not_applicable	not_applicable	yes	yes
NA12878	5256	deletion	11	11	69394694	69401656	0.87	5.15	525	homozygous	-1	3437	-1	deletion	0.87	5.15	2150	2.68963e+06	2.69607e+06	307	308	69394694	69401656	8231	8232	-1	#N/A	-1	-1	-1	-1	-1	-1	-1	-1	-1	-1	-1	-1	N/A	N/A	33.3	19.6	assembly_comparison	-	not_applicable	-	yes	-
NA12878	5257	deletion	11	11	69398794	69411193	0.9	3.53	681	homozygous	-1	-1	3759	#N/A	-1	-1	-1	-1	-1	-1	-1	-1	-1	-1	-1	-1	deletion	0.9	3.53	9200	717106	728823	142	143	69398794	69411193	8119	8121	-1	N/A	N/A	33.3	35	-	assembly_comparison	-	not_applicable	-	yes
NA12878	5258	deletion	11	11	69724163	6.97752e+07	1	174.14	31287	homozygous	-1	3438	3760	deletion_nbase	1	174.14	2150	3.00624e+06	3.03837e+06	352	355	69711735	6.97752e+07	8275	8276	-1	deletion_nbase	1	76.55	9200	378687	404601	69	75	69724163	69781287	8199	8200	-1	N/A	N/A	98	100	assembly_comparison	assembly_comparison	not_applicable	not_applicable	yes	yes
NA12878	5260	deletion	11	11	7.1192e+07	71203240	0.568	2.06	531	heterozygous	-1	-1	3777	#N/A	-1	-1	-1	-1	-1	-1	-1	-1	-1	-1	-1	-1	deletion	0.85	2.06	1802	1.14364e+06	1.15439e+06	196	198	7.1192e+07	71203240	8493	8497	-1	N/A	N/A	1	5	-	assembly_comparison	-	not_applicable	-	yes
NA12878	5261	deletion	11	11	81853925	81868435	0.986	191.77	6366	heterozygous	-1	3449	3785	deletion	1	13.31	1422	92862	108452	12	13	81845853	81868435	9893	9894	-1	deletion	1	165.86	731	4.20063e+06	4.21438e+06	331	334	81853925	81873411	9841	9845	-1	N/A	N/A	8.8	20	assembly_comparison	assembly_comparison	not_applicable	not_applicable	yes	yes
NA12878	5262	deletion	11	11	87683010	87741564	1	112.87	45408	homozygous	-1	3453	3789	deletion_nbase	1	112.87	3380	1.90565e+06	1.91876e+06	180	181	87683010	87741564	10568	10569	-1	deletion_nbase	1	51.49	7170	479975	514567	34	35	87662104	87742073	10361	10362	-1	N/A	N/A	92.6	90.2	assembly_comparison	assembly_comparison	not_applicable	not_applicable	yes	yes
NA12878	5263	deletion	11	11	89659003	89689238	1	127.31	10422	heterozygous	-1	-1	3790	#N/A	-1	-1	-1	-1	-1	-1	-1	-1	-1	-1	-1	-1	deletion	1	127.31	491	6.38173e+06	6.40154e+06	504	505	89659003	89689238	10504	10506	-1	N/A	N/A	25	60	-	assembly_comparison	-	not_applicable	-	yes
NA12878	5264	deletion	11	11	90341989	90348491	0	1.31	347	homozygous	-1	-1	3793	#N/A	-1	-1	-1	-1	-1	-1	-1	-1	-1	-1	-1	-1	deletion	-1	1.31	491	5.68779e+06	5.69394e+06	451	452	90341989	90348491	10561	10562	-1	N/A	N/A	1	10	-	assembly_comparison	-	not_applicable	-	yes
NA12878	5265	deletion	11	11	90503035	90545579	0	2.33	216	homozygous	-1	-1	3794	#N/A	-1	-1	-1	-1	-1	-1	-1	-1	-1	-1	-1	-1	deletion	-1	2.33	491	5.4905e+06	5.53283e+06	443	446	90503035	90545579	10568	10571	-1	N/A	N/A	0	0	-	assembly_comparison	-	not_applicable	-	yes
NA12878	5266	deletion	11	11	9.28681e+07	9.29105e+07	0.986	39.56	6127	homozygous	-1	3459	3798	deletion	1	39.56	2641	1.82579e+06	1862108	199	201	9.28681e+07	9.29105e+07	11110	11114	-1	deletion	1	7.25	491	3.08472e+06	3.18124e+06	275	276	9.28457e+07	92948419	10745	10748	-1	N/A	N/A	69.6	85	assembly_comparison	assembly_comparison	not_applicable	not_applicable	yes	yes
NA12878	5267	deletion	11	11	9.28681e+07	9.29105e+07	0.986	39.56	6130	homozygous	-1	3459	3805	deletion	1	39.56	2641	1.82579e+06	1862108	199	201	9.28681e+07	9.29105e+07	11110	11114	-1	deletion	1	15.39	492	3.1109e+06	3.1761e+06	267	268	9.28457e+07	92917097	10745	10747	-1	N/A	N/A	69.6	85	assembly_comparison	assembly_comparison	not_applicable	not_applicable	yes	yes
NA12878	5268	deletion	11	11	93152459	93168942	0.986	130.37	6085	heterozygous	-1	3466	3806	deletion	1	130.37	2642	2103618	2.12169e+06	229	230	93152459	93176695	11148	11150	-1	deletion	1	38.43	492	2.86519e+06	2.90326e+06	242	243	9.31249e+07	93168942	10774	10777	-1	N/A	N/A	86.8	95	assembly_comparison	assembly_comparison	not_applicable	not_applicable	yes	yes
NA12878	5269	deletion	11	11	93678074	93684032	0.985	137.32	2223	heterozygous	-1	3467	3807	deletion	1	137.01	2642	2.62247e+06	2626225	289	290	93678074	93684032	11219	11220	-1	deletion	1	19.68	492	2347856	2.36743e+06	193	194	93666798	93688614	10836	10837	-1	N/A	N/A	54.4	80	assembly_comparison	assembly_comparison	not_applicable	not_applicable	yes	yes
NA12878	5270	deletion	11	11	95167817	95179556	0.986	96.89	6051	homozygous	-1	3469	3811	deletion	1	10.06	9440	74366.8	80048	9	10	95167817	95179556	11432	11434	-1	deletion	1	96.89	491	823423	832381	69	70	95166813	95181816	10975	10977	-1	N/A	N/A	24	40	assembly_comparison	assembly_comparison	not_applicable	not_applicable	yes	yes
NA12878	5271	deletion	11	11	96287063	96438942	1	165.04	137169	homozygous	-1	3470	3812	deletion_nbase	1	165.04	240	9.923e+06	9.94466e+06	997	999	96280236	96438942	11568	11570	-1	deletion_nbase	1	35.66	6130	1.04905e+06	1.11831e+06	72	73	96287063	96493622	11082	11083	-1	N/A	N/A	96.6	95.4	assembly_comparison	assembly_comparison	not_applicable	not_applicable	yes	yes
NA12878	5272	deletion	11	11	99273964	99279975	0	3.23	433	homozygous	-1	-1	3813	#N/A	-1	-1	-1	-1	-1	-1	-1	-1	-1	-1	-1	-1	deletion	-1	3.23	1880	2.29193e+06	2.29751e+06	168	169	99273964	99279975	11320	11321	-1	N/A	N/A	26	100	-	assembly_comparison	-	not_applicable	-	yes
NA12878	5273	deletion	11	11	101410957	101423277	0	1.13	475	homozygous	-1	3473	-1	deletion	-1	1.13	240	4.94193e+06	4.95378e+06	520	521	101410957	101423277	12094	12095	-1	#N/A	-1	-1	-1	-1	-1	-1	-1	-1	-1	-1	-1	-1	N/A	N/A	12.7	1.3	assembly_comparison	-	not_applicable	-	yes	-
NA12878	5274	deletion	11	11	1.01554e+08	1.0157e+08	1	38.88	8825	homozygous	-1	3474	-1	deletion	1	38.88	240	4.80345e+06	4.81119e+06	503	504	1.01554e+08	1.0157e+08	12117	12122	-1	#N/A	-1	-1	-1	-1	-1	-1	-1	-1	-1	-1	-1	-1	N/A	N/A	45.6	45.8	assembly_comparison	-	not_applicable	-	yes	-
NA12878	5275	deletion	11	11	102748676	102763419	0.99	20.61	1640	heterozygous	-1	-1	3816	#N/A	-1	-1	-1	-1	-1	-1	-1	-1	-1	-1	-1	-1	deletion	0.99	20.61	2041	1.17188e+06	1.18499e+06	140	141	102748676	102763419	11642	11643	-1	N/A	N/A	14.2	20	-	assembly_comparison	-	not_applicable	-	yes
NA12878	5276	deletion	11	11	102748722	102756238	0.9	16.25	890	homozygous	-1	3476	-1	deletion	0.9	16.25	240	3.61682e+06	3.62344e+06	381	382	102748722	102756238	12257	12258	-1	#N/A	-1	-1	-1	-1	-1	-1	-1	-1	-1	-1	-1	-1	N/A	N/A	13.7	11.1	assembly_comparison	-	not_applicable	-	yes	-
NA12878	5277	deletion	11	11	104180332	104186305	0	2.29	370	homozygous	-1	3478	-1	deletion	-1	2.29	240	2.18856e+06	2.19416e+06	236	238	104180332	104186305	12420	12423	-1	#N/A	-1	-1	-1	-1	-1	-1	-1	-1	-1	-1	-1	-1	N/A	N/A	81.4	73.9	assembly_comparison	-	not_applicable	-	yes	-
NA12878	5278	deletion	11	11	104264969	104280400	0.986	231.47	5461	homozygous	-1	3479	3820	deletion	1	231.47	240	2.10002e+06	2.10999e+06	231	232	104264969	104280400	12429	12431	-1	deletion	1	151.07	2042	2.68574e+06	2.69636e+06	249	250	104264531	104280617	11766	11768	-1	N/A	N/A	65.2	70	assembly_comparison	assembly_comparison	not_applicable	not_applicable	yes	yes
NA12878	5279	deletion	11	11	110485330	110490659	0	4.42	438	homozygous	-1	3488	-1	deletion	-1	4.42	2452	1.73755e+06	1.74244e+06	192	193	110485330	110490659	13162	13163	-1	#N/A	-1	-1	-1	-1	-1	-1	-1	-1	-1	-1	-1	-1	N/A	N/A	50.5	44.4	assembly_comparison	-	not_applicable	-	yes	-
NA12878	5280	deletion	11	11	119950272	119957446	-1	4.16	492	homozygous	-1	3498	-1	deletion	-1	4.16	7770	403139	409821	66	67	119950272	119957446	14550	14551	-1	#N/A	-1	-1	-1	-1	-1	-1	-1	-1	-1	-1	-1	-1	N/A	N/A	71.1	72.5	assembly_comparison	-	not_applicable	-	yes	-
NA12878	5281	deletion	11	11	119950663	119965863	0.85	2.89	737	homozygous	-1	-1	3852	#N/A	-1	-1	-1	-1	-1	-1	-1	-1	-1	-1	-1	-1	deletion	0.85	2.89	1342	1.36268e+06	1.37714e+06	168	169	119950663	119965863	13659	13660	-1	N/A	N/A	74	55	-	assembly_comparison	-	not_applicable	-	yes
NA12878	5282	deletion	11	11	122332622	122360509	1	3.91	1631	homozygous	-1	3504	3858	deletion	0.98	3.91	1910	2.94251e+06	2.97454e+06	354	355	122326844	122360509	14886	14887	-1	deletion	0.98	2.56	4990	1.01202e+06	1.05039e+06	100	101	122332622	122372627	13953	13954	-1	N/A	N/A	86.3	81.7	assembly_comparison	assembly_comparison	not_applicable	not_applicable	yes	yes
NA12878	5283	deletion	11	11	124760746	124832198	1	3.22	3044	heterozygous	-1	-1	3861	#N/A	-1	-1	-1	-1	-1	-1	-1	-1	-1	-1	-1	-1	deletion	1	3.22	2531	2.41712e+06	2.48553e+06	299	304	124760746	124832198	14264	14266	-1	N/A	N/A	8.3	15	-	assembly_comparison	-	not_applicable	-	yes
NA12878	5284	deletion	11	11	124770586	1.24782e+08	0.99	34.49	1632	homozygous	-1	3506	-1	deletion	0.99	34.49	1910	519296	528654	70	71	124770586	1.24782e+08	15194	15195	-1	#N/A	-1	-1	-1	-1	-1	-1	-1	-1	-1	-1	-1	-1	N/A	N/A	6.4	1.3	assembly_comparison	-	not_applicable	-	yes	-
NA12878	5286	deletion	11	11	134598184	1.34614e+08	0.986	45.42	5694	heterozygous	-1	3524	3889	deletion	1	12.67	9642	59357.4	87070.8	10	14	134598184	134631393	16676	16681	-1	deletion	1	32.54	10262	343982	356958	39	41	134595052	1.34614e+08	15571	15575	-1	N/A	N/A	8.8	20	assembly_comparison	assembly_comparison	not_applicable	not_applicable	yes	yes
NA12878	5287	deletion	11	11	134795155	134812361	0.985	23.72	2736	heterozygous	-1	3522	3887	deletion	1	23.72	9641	369413	387783	58	61	134791298	134812361	16706	16709	-1	deletion	1	11.77	10261	145039	160571	12	14	134795155	134813466	15602	15603	-1	N/A	N/A	52	55	assembly_comparison	assembly_comparison	not_applicable	not_applicable	yes	yes
NA12878	5288	deletion	11	11	134906756	134919696	0.568	2.2	587	heterozygous	-1	3523	-1	deletion	0.85	2.2	9641	481883	494236	74	75	134906756	134919696	16723	16724	-1	#N/A	-1	-1	-1	-1	-1	-1	-1	-1	-1	-1	-1	-1	N/A	N/A	34.3	20.3	assembly_comparison	-	not_applicable	-	yes	-
NA12878	5289	deletion	12	12	272108	309507	0.985	10.32	3533	heterozygous	-1	3526	3896	deletion	1	7.06	2032	4.09039e+06	4.12619e+06	552	559	272108	311276	32	39	-1	deletion	1	10.32	9932	154798	202215	22	30	258394	309507	25	37	-1	N/A	N/A	2.5	10	assembly_comparison	assembly_comparison	not_applicable	not_applicable	yes	yes
NA12878	5290	deletion	12	12	377377	386547	0.986	28.24	7354	heterozygous	-1	3527	3897	deletion	1	27.56	2032	4.02262e+06	4.0394e+06	542	543	362461	386547	48	49	-1	deletion	1	28.24	9932	269990	309863	41	42	377377	424645	51	55	-1	N/A	N/A	1	5	assembly_comparison	assembly_comparison	not_applicable	not_applicable	yes	yes
NA12878	5291	deletion	12	12	517042	537230	0.99	6.08	1589	heterozygous	-1	3528	-1	deletion	0.99	6.08	2032	3873297	3.8919e+06	524	529	517042	537230	65	69	-1	#N/A	-1	-1	-1	-1	-1	-1	-1	-1	-1	-1	-1	-1	N/A	N/A	32.4	29.4	assembly_comparison	-	not_applicable	-	yes	-
NA12878	5292	deletion	12	12	527218	534241	0.99	25.5	1105	heterozygous	-1	-1	3898	#N/A	-1	-1	-1	-1	-1	-1	-1	-1	-1	-1	-1	-1	deletion	0.99	25.5	9932	413124	419042	60	61	527218	534241	77	78	-1	N/A	N/A	32.8	40	-	assembly_comparison	-	not_applicable	-	yes
NA12878	5293	deletion	12	12	1022593	1032122	0	9.64	820	homozygous	-1	3529	-1	deletion	0.9	9.64	2032	3.37798e+06	3.38669e+06	471	472	1022593	1032122	129	130	-1	#N/A	-1	-1	-1	-1	-1	-1	-1	-1	-1	-1	-1	-1	N/A	N/A	50	45.1	assembly_comparison	-	not_applicable	-	yes	-
NA12878	5294	deletion	12	12	1187864	1209749	1	15.35	2030	heterozygous	-1	3543	-1	deletion	1	15.35	2031	3.20742e+06	3.22728e+06	463	464	1187864	1209749	144	145	-1	#N/A	-1	-1	-1	-1	-1	-1	-1	-1	-1	-1	-1	-1	N/A	N/A	70.1	61.4	assembly_comparison	-	not_applicable	-	yes	-
NA12878	5295	deletion	12	12	3300746	3309722	0	15.24	998	homozygous	-1	-1	3931	#N/A	-1	-1	-1	-1	-1	-1	-1	-1	-1	-1	-1	-1	deletion	0.9	15.24	1172	4.51574e+06	4523722	669	670	3300746	3309722	585	586	-1	N/A	N/A	12.3	35	-	assembly_comparison	-	not_applicable	-	yes
NA12878	5296	deletion	12	12	5071884	5083167	0.964	3.03	745	homozygous	-1	3557	3932	deletion	0.9	3.03	8730	642338	654204	100	101	5070475	5083167	764	766	-1	deletion	0.85	2.88	1172	2.74038e+06	2.75302e+06	430	431	5071884	5085187	857	858	-1	N/A	N/A	75.5	75	assembly_comparison	assembly_comparison	not_applicable	not_applicable	yes	yes
NA12878	5297	deletion	12	12	6397938	6401256	-1	4.43	409	heterozygous	-1	-1	3920	#N/A	-1	-1	-1	-1	-1	-1	-1	-1	-1	-1	-1	-1	deletion	-1	4.43	1171	1.41937e+06	1.42228e+06	208	209	6397938	6401256	1098	1099	-1	N/A	N/A	1	10	-	assembly_comparison	-	not_applicable	-	yes
NA12878	5298	deletion	12	12	6.53185e+06	6538766	0	2.05	360	heterozygous	-1	-1	3937	#N/A	-1	-1	-1	-1	-1	-1	-1	-1	-1	-1	-1	-1	deletion	-1	2.05	1172	1.27882e+06	1.28537e+06	195	196	6.53185e+06	6538766	1121	1122	-1	N/A	N/A	2.9	15	-	assembly_comparison	-	not_applicable	-	yes
NA12878	5299	deletion	12	12	7189868	7246672	1	78.81	45947	homozygous	-1	3565	3927	deletion_nbase	1	14.6	6521	69720.8	81814.4	13	14	7188567	7246672	1108	1109	-1	deletion_nbase	1	78.81	1171	609182	621374	63	64	7189868	7247943	1283	1284	-1	N/A	N/A	98	100	assembly_comparison	assembly_comparison	not_applicable	not_applicable	yes	yes
NA12878	5300	deletion	12	12	8552051	8614901	1	150.09	30172	homozygous	-1	-1	3942	#N/A	-1	-1	-1	-1	-1	-1	-1	-1	-1	-1	-1	-1	deletion	1	150.09	3301	2.10988e+06	2.14256e+06	227	230	8552051	8614901	1508	1517	-1	N/A	N/A	36.8	95	-	assembly_comparison	-	not_applicable	-	yes
NA12878	5301	deletion	12	12	8999991	9.01869e+06	0.971	2.55	951	homozygous	-1	3572	3949	deletion	0.85	2.55	9260	420676	440914	46	47	8999991	9021150	1304	1305	-1	deletion	0.55	1.07	3302	1.70489e+06	1.72606e+06	187	188	8996549	9.01869e+06	1569	1570	-1	N/A	N/A	90.2	87.6	assembly_comparison	assembly_comparison	not_applicable	not_applicable	yes	yes
NA12878	5302	deletion	12	12	9632123	9.74012e+06	1	266.56	96405	homozygous	-1	3577	3945	deletion	1	57.32	382	3.70291e+06	3.72147e+06	407	410	9625035	9.74012e+06	1397	1408	-1	deletion	1	133.67	3301	1.0681e+06	1.09314e+06	110	112	9632123	9753435	1656	1669	-1	N/A	N/A	67.6	56.9	assembly_comparison	assembly_comparison	not_applicable	not_applicable	yes	yes
NA12878	5303	deletion	12	12	11199060	1.12633e+07	0.985	1.64	3577	heterozygous	-1	3580	3953	deletion	0.94	1.23	382	2.17851e+06	2.2654e+06	272	276	1.11731e+07	1.12633e+07	1549	1551	-1	deletion	0.98	1.64	2811	2.69991e+06	2819932	322	328	11199060	11322925	1806	1817	-1	N/A	N/A	40.2	50	assembly_comparison	assembly_comparison	not_applicable	not_applicable	yes	yes
NA12878	5304	deletion	12	12	11507700	11547676	1	53.62	39804	heterozygous	-1	3582	3958	deletion	1	13.33	12081	7.45264e+06	7.45264e+06	791	791	11507700	11547676	1589	1600	-1	deletion	1	53.62	2812	2.47408e+06	2.48629e+06	277	278	1.14977e+07	11549512	1831	1835	-1	N/A	N/A	8.8	20	assembly_comparison	assembly_comparison	not_applicable	not_applicable	yes	yes
NA12878	5305	deletion	12	12	13719485	13727792	0.971	2.19	635	heterozygous	-1	3585	3956	deletion	0.85	2.1	12081	5.26014e+06	5.27417e+06	521	522	13719485	13734157	1897	1898	-1	deletion	0.85	2.19	2811	290576	303954	26	27	13713782	13727792	2152	2154	-1	N/A	N/A	5.4	5	assembly_comparison	assembly_comparison	not_applicable	not_applicable	yes	yes
NA12878	5306	deletion	12	12	14050365	14057500	0	3.77	474	heterozygous	-1	3590	-1	deletion	-1	3.77	12082	4.93825e+06	4.94491e+06	470	471	14050365	14057500	1943	1945	-1	#N/A	-1	-1	-1	-1	-1	-1	-1	-1	-1	-1	-1	-1	N/A	N/A	11.8	7.2	assembly_comparison	-	not_applicable	-	yes	-
NA12878	5307	deletion	12	12	16417644	1.64278e+07	1	4.57	1180	heterozygous	-1	3587	3963	deletion	0.98	4.1	12081	2.56287e+06	2576191	231	232	16413384	1.64278e+07	2211	2213	-1	deletion	0.98	4.57	11331	316398	339562	26	27	16417644	16442112	2439	2440	-1	N/A	N/A	42.6	45	assembly_comparison	assembly_comparison	not_applicable	not_applicable	yes	yes
NA12878	5308	deletion	12	12	22568843	22584839	0.986	263.2	6572	homozygous	-1	3596	3967	deletion	1	199.47	2530	2.22158e+06	2.23106e+06	240	241	22568733	22584839	2877	2878	-1	deletion	1	55.41	690	2.11678e+06	2150143	184	185	22568843	22608726	3016	3019	-1	N/A	N/A	91.2	100	assembly_comparison	assembly_comparison	not_applicable	not_applicable	yes	yes
NA12878	5309	deletion	12	12	23937493	23949967	0.568	2.5	604	homozygous	-1	-1	3968	#N/A	-1	-1	-1	-1	-1	-1	-1	-1	-1	-1	-1	-1	deletion	0.85	2.5	690	777909	789778	75	76	23937493	23949967	3135	3136	-1	N/A	N/A	3.9	15	-	assembly_comparison	-	not_applicable	-	yes
NA12878	5310	deletion	12	12	25667046	25671003	0	8.09	501	homozygous	-1	3598	-1	deletion	0.9	8.09	11911	1663350	1.66681e+06	162	163	25667046	25671003	3204	3205	-1	#N/A	-1	-1	-1	-1	-1	-1	-1	-1	-1	-1	-1	-1	N/A	N/A	64.7	62.7	assembly_comparison	-	not_applicable	-	yes	-
NA12878	5311	deletion	12	12	32988350	32992418	0	1.64	295	homozygous	-1	3609	-1	deletion	-1	1.64	211	4.11456e+06	4.11833e+06	423	424	32988350	32992418	4045	4046	-1	#N/A	-1	-1	-1	-1	-1	-1	-1	-1	-1	-1	-1	-1	N/A	N/A	13.7	18.3	assembly_comparison	-	not_applicable	-	yes	-
NA12878	5312	deletion	12	12	37989820	38058108	0.986	21.67	9333	homozygous	-1	3611	3984	deletion	1	12.35	5502	906700	975601	66	69	37980411	38058108	4250	4254	-1	deletion	1	8.92	642	5.99041e+06	6.13132e+06	455	459	37989820	38140606	4396	4400	-1	N/A	N/A	16.7	20	assembly_comparison	assembly_comparison	not_applicable	not_applicable	yes	yes
NA12878	5313	deletion	12	12	39494795	39532193	0.96	1.42	1260	heterozygous	-1	-1	3986	#N/A	-1	-1	-1	-1	-1	-1	-1	-1	-1	-1	-1	-1	deletion	0.96	1.42	642	4.59489e+06	4.63103e+06	341	343	39494795	39532193	4516	4521	-1	N/A	N/A	1.5	0	-	assembly_comparison	-	not_applicable	-	yes
NA12878	5314	deletion	12	12	3.9523e+07	39529740	0.87	5.97	895	heterozygous	-1	3620	-1	deletion	0.87	5.97	441	8.61975e+06	8.62557e+06	903	904	3.9523e+07	39529740	4393	4394	-1	#N/A	-1	-1	-1	-1	-1	-1	-1	-1	-1	-1	-1	-1	N/A	N/A	1	0.7	assembly_comparison	-	not_applicable	-	yes	-
NA12878	5315	deletion	12	12	43974472	4.39879e+07	0.985	11.87	2169	homozygous	-1	3618	3990	deletion	1	11.87	442	4.16579e+06	4.1861e+06	444	445	4.39654e+07	4.39879e+07	4903	4905	-1	deletion	1	6.1	642	107032	142331	7	8	43974472	44011945	4893	4894	-1	N/A	N/A	83.3	80	assembly_comparison	assembly_comparison	not_applicable	not_applicable	yes	yes
NA12878	5316	deletion	12	12	45901717	45911102	0.986	132.55	6747	heterozygous	-1	3625	3991	deletion	1	62.58	441	2.23193e+06	2.2422e+06	225	229	4.58943e+07	45911102	5141	5145	-1	deletion	1	52.14	1861	483801	503912	41	42	45901717	45928756	5082	5083	-1	N/A	N/A	42.6	60	assembly_comparison	assembly_comparison	not_applicable	not_applicable	yes	yes
NA12878	5317	deletion	12	12	48706443	4.8731e+07	0.986	27.6	5046	heterozygous	-1	3627	3994	deletion	1	27.6	8811	316002	354077	39	42	48689648	48732712	5485	5490	-1	deletion	1	25.17	1861	3.28365e+06	3.30311e+06	303	307	48706443	4.8731e+07	5385	5390	-1	N/A	N/A	21.6	25	assembly_comparison	assembly_comparison	not_applicable	not_applicable	yes	yes
NA12878	5318	deletion	12	12	51013921	51020167	0	3.31	424	heterozygous	-1	3630	-1	deletion	-1	3.31	5262	659187	665009	54	55	51013921	51020167	5773	5774	-1	#N/A	-1	-1	-1	-1	-1	-1	-1	-1	-1	-1	-1	-1	N/A	N/A	3.9	5.2	assembly_comparison	-	not_applicable	-	yes	-
NA12878	5319	deletion	12	12	51204862	51221282	1	26.1	1968	heterozygous	-1	3629	4001	deletion	0.99	8.77	5261	869939	895949	77	78	51194445	51222388	5792	5793	-1	deletion	1	4.68	14840	65218.8	79635.1	8	9	51204862	51221282	5847	5852	-1	N/A	N/A	2	5	assembly_comparison	assembly_comparison	not_applicable	not_applicable	yes	no
NA12878	5320	deletion	12	12	55720136	55734301	1	4.54	1096	heterozygous	-1	3634	4009	deletion	0.98	4.54	3301	2.38215e+06	2.40051e+06	269	272	55720136	55739568	6407	6411	-1	deletion	0.98	2.65	3311	1.9013e+06	1.92639e+06	274	275	55708089	55734301	6500	6502	-1	N/A	N/A	36.3	40	assembly_comparison	assembly_comparison	not_applicable	not_applicable	yes	yes
NA12878	5321	deletion	12	12	70584434	70616890	1	8.28	2168	heterozygous	-1	3643	-1	deletion	1	8.28	1641	2.67726e+06	2.70755e+06	279	280	70584434	70616890	8176	8177	-1	#N/A	-1	-1	-1	-1	-1	-1	-1	-1	-1	-1	-1	-1	N/A	N/A	68.6	58.2	assembly_comparison	-	not_applicable	-	yes	-
NA12878	5322	deletion	12	12	71598584	71607882	1	58.1	1990	heterozygous	-1	3644	4016	deletion	1	58.1	1641	1.68872e+06	1.69728e+06	184	185	71598584	71609199	8279	8280	-1	deletion	0.99	5.28	6522	1.03696e+06	1.07031e+06	75	76	71572598	71607882	8204	8205	-1	N/A	N/A	59.8	52.9	assembly_comparison	assembly_comparison	not_applicable	not_applicable	yes	yes
NA12878	5323	deletion	12	12	72351969	72360218	0.9	14.21	886	homozygous	-1	3648	-1	deletion	0.9	14.21	1642	935236	942599	98	100	72351969	72360218	8369	8370	-1	#N/A	-1	-1	-1	-1	-1	-1	-1	-1	-1	-1	-1	-1	N/A	N/A	51.5	31.4	assembly_comparison	-	not_applicable	-	yes	-
NA12878	5324	deletion	12	12	72352465	72362843	0.99	34.6	1611	heterozygous	-1	-1	4019	#N/A	-1	-1	-1	-1	-1	-1	-1	-1	-1	-1	-1	-1	deletion	0.99	34.6	3012	2.6556e+06	2.66437e+06	177	178	72352465	72362843	8271	8273	-1	N/A	N/A	51.5	90	-	assembly_comparison	-	not_applicable	-	yes
NA12878	5325	deletion	12	12	83123336	83137001	0.568	2.31	631	heterozygous	-1	-1	4028	#N/A	-1	-1	-1	-1	-1	-1	-1	-1	-1	-1	-1	-1	deletion	0.85	2.31	332	4.37024e+06	4.38327e+06	331	332	83123336	83137001	9133	9134	-1	N/A	N/A	0	0	-	assembly_comparison	-	not_applicable	-	yes
NA12878	5326	deletion	12	12	84584155	84619159	0.985	11.71	3024	homozygous	-1	3655	4024	deletion	1	11.71	5180	967936	1.00022e+06	95	96	84584155	84619159	9642	9643	-1	deletion	1	5.95	331	2.89036e+06	2.94186e+06	223	224	8.45671e+07	8.46219e+07	9248	9253	-1	N/A	N/A	22.1	25	assembly_comparison	assembly_comparison	not_applicable	not_applicable	yes	yes
NA12878	5327	deletion	12	12	84591551	84619159	0.985	16.84	2810	homozygous	-1	3655	4029	deletion	1	11.71	5180	967936	1.00022e+06	95	96	84584155	84619159	9642	9643	-1	deletion	1	16.84	332	2.88974e+06	2.91717e+06	218	219	84591551	8.46219e+07	9251	9253	-1	N/A	N/A	22.1	25	assembly_comparison	assembly_comparison	not_applicable	not_applicable	yes	yes
NA12878	5329	deletion	12	12	96008881	9.60158e+07	0.985	85.78	2009	heterozygous	-1	3662	4034	deletion	1	42.91	141	1.24026e+07	1.24119e+07	1371	1372	96004473	9.60158e+07	10844	10845	-1	deletion	0.99	85.78	832	2.18639e+06	2.19149e+06	231	232	96008881	96015966	10344	10345	-1	N/A	N/A	26.5	60	assembly_comparison	assembly_comparison	not_applicable	not_applicable	yes	yes
NA12878	5330	deletion	12	12	96222685	9.62393e+07	0.985	20.69	2748	heterozygous	-1	3673	4032	deletion	1	20.69	142	12164006	12187625	1351	1352	96222685	96249019	10869	10870	-1	deletion	1	14.7	831	1971099	1.98587e+06	224	225	96221705	9.62393e+07	10374	10376	-1	N/A	N/A	83.3	90	assembly_comparison	assembly_comparison	not_applicable	not_applicable	yes	yes
NA12878	5331	deletion	12	12	96339422	96344138	0.985	179.44	2698	heterozygous	-1	3663	4035	deletion	1	92.39	141	1.20773e+07	1.20793e+07	1336	1337	96339422	96344138	10883	10885	-1	deletion	1	81.11	832	1.85483e+06	1.86441e+06	191	192	96337779	96350119	10390	10391	-1	N/A	N/A	76	85	assembly_comparison	assembly_comparison	not_applicable	not_applicable	yes	yes
NA12878	5333	deletion	12	12	98668547	98690085	1	18.68	2149	heterozygous	-1	3664	-1	deletion	1	18.68	141	9.73143e+06	9.75082e+06	1075	1076	98668547	98690085	11181	11182	-1	#N/A	-1	-1	-1	-1	-1	-1	-1	-1	-1	-1	-1	-1	N/A	N/A	22.1	20.3	assembly_comparison	-	not_applicable	-	yes	-
NA12878	5334	deletion	12	12	98940777	98974957	1	21.58	3547	heterozygous	-1	3674	-1	deletion	1	21.58	142	9.43925e+06	9.46988e+06	1047	1048	98940777	98974957	11213	11215	-1	#N/A	-1	-1	-1	-1	-1	-1	-1	-1	-1	-1	-1	-1	N/A	N/A	8.8	4.6	assembly_comparison	-	not_applicable	-	yes	-
NA12878	5335	deletion	12	12	99789187	99804227	0.986	423.28	8648	heterozygous	-1	3666	4037	deletion	1	423.28	141	8.62058e+06	8.63021e+06	944	945	99789187	9.98075e+07	11326	11327	-1	deletion	1	25.03	5531	1.56812e+06	1.58347e+06	165	166	99780301	99804227	10807	10808	-1	N/A	N/A	16.2	20	assembly_comparison	assembly_comparison	not_applicable	not_applicable	yes	yes
NA12878	5336	deletion	12	12	100286014	100294703	0.985	213.97	3513	heterozygous	-1	3675	4038	deletion	1	25.22	142	8.1015e+06	8.12931e+06	900	901	100283733	100315060	11375	11376	-1	deletion	1	28.21	3502	2.25736e+06	2.26253e+06	226	227	100286014	100294703	10841	10842	-1	N/A	N/A	2.9	5	assembly_comparison	assembly_comparison	not_applicable	not_applicable	yes	yes
NA12878	5337	deletion	12	12	102097301	102109591	1	326.4	5372	heterozygous	-1	3676	-1	deletion	1	326.4	142	6.31128e+06	6318198	718	720	102097301	102109591	11578	11580	-1	#N/A	-1	-1	-1	-1	-1	-1	-1	-1	-1	-1	-1	-1	N/A	N/A	15.2	10.5	assembly_comparison	-	not_applicable	-	yes	-
NA12878	5338	deletion	12	12	102102482	102143126	0.98	3.25	1810	homozygous	-1	-1	4041	#N/A	-1	-1	-1	-1	-1	-1	-1	-1	-1	-1	-1	-1	deletion	0.98	3.25	3501	477521	516356	40	41	102102482	102143126	11047	11048	-1	N/A	N/A	0	0	-	assembly_comparison	-	not_applicable	-	yes
NA12878	5339	deletion	12	12	104291303	104295753	0	1.01	272	homozygous	-1	3679	-1	deletion	-1	1.01	142	4.12101e+06	4.12519e+06	479	480	104291303	104295753	11838	11839	-1	#N/A	-1	-1	-1	-1	-1	-1	-1	-1	-1	-1	-1	-1	N/A	N/A	36.8	28.8	assembly_comparison	-	not_applicable	-	yes	-
NA12878	5340	deletion	12	12	109366899	109424565	1	148.74	43984	homozygous	-1	3683	4052	deletion_nbase	1	148.74	2730	969266	982998	119	120	109366899	109424565	12527	12528	-1	deletion_nbase	1	141.72	21192	773687	796204	110	111	109361056	109427606	11955	11956	-1	N/A	N/A	98.5	100	assembly_comparison	assembly_comparison	not_applicable	not_applicable	yes	yes
NA12878	5341	deletion	12	12	113885410	113891547	0.5	4.97	510	homozygous	-1	-1	4056	#N/A	-1	-1	-1	-1	-1	-1	-1	-1	-1	-1	-1	-1	deletion	0.88	4.97	10560	173015	178641	21	22	113885410	113891547	12774	12775	-1	N/A	N/A	46.6	65	-	assembly_comparison	-	not_applicable	-	yes
NA12878	5343	deletion	12	12	122524742	122581511	1	1026.45	46672	homozygous	-1	3713	4064	deletion_nbase	1	232.77	532	6.65094e+06	6.66107e+06	827	828	122524742	122581511	14104	14105	-1	deletion_nbase	1	15.66	17192	5.65527e+06	5.67912e+06	882	883	122524616	1.22595e+08	14189	14193	-1	N/A	N/A	94.1	100	assembly_comparison	assembly_comparison	not_applicable	not_applicable	yes	yes
NA12878	5344	deletion	12	12	122524742	122581511	1	805.54	46880	homozygous	-1	3713	4070	deletion_nbase	1	232.77	532	6.65094e+06	6.66107e+06	827	828	122524742	122581511	14104	14105	-1	deletion_nbase	1	37.67	801	4598277	4.61789e+06	712	713	122524616	1.22591e+08	14189	14191	-1	N/A	N/A	94.1	100	assembly_comparison	assembly_comparison	not_applicable	not_applicable	yes	yes
NA12878	5345	deletion	12	12	127197577	127202156	0	1.27	305	heterozygous	-1	-1	4092	#N/A	-1	-1	-1	-1	-1	-1	-1	-1	-1	-1	-1	-1	deletion	-1	1.27	7282	447530	451805	51	52	127197577	127202156	15105	15106	-1	N/A	N/A	4.4	20	-	assembly_comparison	-	not_applicable	-	yes
NA12878	5346	deletion	12	12	129328562	1.29332e+08	0	1.07	275	homozygous	-1	-1	4109	#N/A	-1	-1	-1	-1	-1	-1	-1	-1	-1	-1	-1	-1	deletion	-1	1.07	3701	1.26979e+06	1.27277e+06	187	188	129328562	1.29332e+08	15423	15425	-1	N/A	N/A	22.5	5	-	assembly_comparison	-	not_applicable	-	yes
NA12878	5347	deletion	12	12	129861989	129874474	0.8	3.2	646	heterozygous	-1	3726	-1	deletion	0.9	3.2	2651	668817	680656	84	85	129861989	129874474	15103	15104	-1	#N/A	-1	-1	-1	-1	-1	-1	-1	-1	-1	-1	-1	-1	N/A	N/A	16.2	6.5	assembly_comparison	-	not_applicable	-	yes	-
NA12878	5348	deletion	12	12	130338964	1.30353e+08	1	32.56	1915	homozygous	-1	-1	4114	#N/A	-1	-1	-1	-1	-1	-1	-1	-1	-1	-1	-1	-1	deletion	0.99	32.56	3701	245146	256871	54	55	130338964	1.30353e+08	15568	15569	-1	N/A	N/A	16.2	50	-	assembly_comparison	-	not_applicable	-	yes
NA12878	5350	deletion	12	12	131129991	131134931	-1	1.03	283	heterozygous	-1	3741	-1	deletion	-1	1.03	2652	1.94045e+06	1.94511e+06	229	230	131129991	131134931	15259	15260	-1	#N/A	-1	-1	-1	-1	-1	-1	-1	-1	-1	-1	-1	-1	N/A	N/A	6.4	5.2	assembly_comparison	-	not_applicable	-	yes	-
NA12878	5351	deletion	12	12	131841373	131852076	0.55	1.97	506	heterozygous	-1	-1	4134	#N/A	-1	-1	-1	-1	-1	-1	-1	-1	-1	-1	-1	-1	deletion	0.55	1.97	5992	242448	252645	42	45	131841373	131852076	15887	15889	-1	N/A	N/A	8.3	30	-	assembly_comparison	-	not_applicable	-	yes
NA12878	5352	deletion	12	12	132613937	132621171	0.99	6.33	1142	heterozygous	-1	3736	-1	deletion	0.99	6.33	2651	3.44144e+06	3.44753e+06	448	449	132613937	132621171	15502	15503	-1	#N/A	-1	-1	-1	-1	-1	-1	-1	-1	-1	-1	-1	-1	N/A	N/A	13.2	13.1	assembly_comparison	-	not_applicable	-	yes	-
NA12878	5353	deletion	12	12	132615374	132652457	0.98	2.65	1618	heterozygous	-1	-1	4142	#N/A	-1	-1	-1	-1	-1	-1	-1	-1	-1	-1	-1	-1	deletion	0.98	2.65	5992	1.02854e+06	1.064e+06	196	204	132615374	132652457	16070	16080	-1	N/A	N/A	12.3	15	-	assembly_comparison	-	not_applicable	-	yes
NA12878	5354	deletion	12	12	132631924	132652696	0.55	1	697	heterozygous	-1	3737	-1	deletion	0.55	1	2651	3.45841e+06	3.47849e+06	453	456	132631924	132652696	15507	15510	-1	#N/A	-1	-1	-1	-1	-1	-1	-1	-1	-1	-1	-1	-1	N/A	N/A	5.4	2	assembly_comparison	-	not_applicable	-	yes	-
NA12878	5355	deletion	12	12	132681889	132826860	1	83.89	90692	homozygous	-1	-1	4143	#N/A	-1	-1	-1	-1	-1	-1	-1	-1	-1	-1	-1	-1	deletion_nbase	1	83.89	5992	1.09365e+06	1.14793e+06	213	223	132681889	132826860	16089	16098	-1	N/A	N/A	54.9	40	-	assembly_comparison	-	not_applicable	-	yes
NA12878	5356	deletion	12	12	132696033	132826860	1	89.1	90648	homozygous	-1	-1	4144	#N/A	-1	-1	-1	-1	-1	-1	-1	-1	-1	-1	-1	-1	deletion_nbase	1	89.1	5992	1.10775e+06	1.14793e+06	217	223	132696033	132826860	16095	16098	-1	N/A	N/A	54.9	40	-	assembly_comparison	-	not_applicable	-	yes
NA12878	5357	deletion	12	12	132879895	132893337	1	17.59	1415	heterozygous	-1	-1	4132	#N/A	-1	-1	-1	-1	-1	-1	-1	-1	-1	-1	-1	-1	deletion	0.99	17.59	5991	1271359	1.28339e+06	254	255	132879895	132893337	16116	16117	-1	N/A	N/A	24	65	-	assembly_comparison	-	not_applicable	-	yes
NA12878	5358	deletion	12	12	1.32984e+08	132994300	0.287	1.72	598	heterozygous	-1	-1	4133	#N/A	-1	-1	-1	-1	-1	-1	-1	-1	-1	-1	-1	-1	deletion	0.55	1.72	5991	1.37398e+06	1383310	281	282	1.32984e+08	132994300	16146	16148	-1	N/A	N/A	3.4	10	-	assembly_comparison	-	not_applicable	-	yes
NA12878	5359	deletion	12	12	1.33391e+08	133395895	0	1.27	309	homozygous	-1	-1	4149	#N/A	-1	-1	-1	-1	-1	-1	-1	-1	-1	-1	-1	-1	deletion	-1	1.27	9892	460468	464985	72	73	1.33391e+08	133395895	16263	16264	-1	N/A	N/A	6.9	5	-	assembly_comparison	-	not_applicable	-	yes
NA12878	5360	deletion	13	13	20336477	20343475	0	8.14	660	heterozygous	-1	-1	4159	#N/A	-1	-1	-1	-1	-1	-1	-1	-1	-1	-1	-1	-1	deletion	0.9	8.14	1492	2.75165e+06	2.75799e+06	413	414	20336477	20343475	169	170	-1	N/A	N/A	2.5	10	-	assembly_comparison	-	not_applicable	-	yes
NA12878	5361	deletion	13	13	23631760	23639071	0.985	294.1	4813	heterozygous	-1	3766	4168	deletion	1	59.44	7992	1.9992e+06	2.01178e+06	227	228	23629699	23647127	546	549	-1	deletion	1	112.83	3822	2.00908e+06	2.01161e+06	299	300	23631760	23639071	727	730	-1	N/A	N/A	17.2	25	assembly_comparison	assembly_comparison	not_applicable	not_applicable	yes	yes
NA12878	5362	deletion	13	13	28251872	28271657	0.8	3.63	985	heterozygous	-1	3775	-1	deletion	0.9	3.63	5932	706955	725756	77	78	28251872	28271657	1088	1089	-1	#N/A	-1	-1	-1	-1	-1	-1	-1	-1	-1	-1	-1	-1	N/A	N/A	13.2	3.9	assembly_comparison	-	not_applicable	-	yes	-
NA12878	5363	deletion	13	13	28622942	28630609	0	3.48	498	heterozygous	-1	-1	4189	#N/A	-1	-1	-1	-1	-1	-1	-1	-1	-1	-1	-1	-1	deletion	-1	3.48	252	2.99841e+06	3.00558e+06	355	356	28622942	28630609	1467	1469	-1	N/A	N/A	0.5	5	-	assembly_comparison	-	not_applicable	-	yes
NA12878	5364	deletion	13	13	29954711	29957097	0	1.8	317	homozygous	-1	-1	4192	#N/A	-1	-1	-1	-1	-1	-1	-1	-1	-1	-1	-1	-1	deletion	-1	1.8	252	4.33023e+06	4332301	515	516	29954711	29957097	1648	1649	-1	N/A	N/A	22.1	75	-	assembly_comparison	-	not_applicable	-	yes
NA12878	5365	deletion	13	13	30212090	30229604	0.986	220.19	5898	heterozygous	-1	3779	4193	deletion	1	105.96	921	1.97186e+06	1.98342e+06	238	239	30212090	30229604	1360	1362	-1	deletion	1	61.25	252	4.58296e+06	4.61093e+06	548	549	30207225	30241046	1685	1687	-1	N/A	N/A	41.2	35	assembly_comparison	assembly_comparison	not_applicable	not_applicable	yes	yes
NA12878	5366	deletion	13	13	3.16976e+07	31712524	1	32.33	2056	homozygous	-1	-1	4195	#N/A	-1	-1	-1	-1	-1	-1	-1	-1	-1	-1	-1	-1	deletion	1	32.33	252	6.07038e+06	6.08328e+06	721	722	3.16976e+07	31712524	1897	1898	-1	N/A	N/A	1.5	5	-	assembly_comparison	-	not_applicable	-	yes
NA12878	5367	deletion	13	13	39055859	39062860	0.985	83.88	2948	heterozygous	-1	3784	4200	deletion	1	83.88	131	2791298	2.80184e+06	279	280	39055859	39069350	2428	2429	-1	deletion	1	36.41	2011	3.43605e+06	3.45013e+06	351	352	39045836	39062860	2634	2635	-1	N/A	N/A	28.9	75	assembly_comparison	assembly_comparison	not_applicable	not_applicable	yes	yes
NA12878	5368	deletion	13	13	39922436	39936376	1	14.13	1308	heterozygous	-1	3786	4202	deletion	0.98	4	131	3.65662e+06	3.67994e+06	382	383	39922436	39946992	2539	2541	-1	deletion	0.99	14.13	2011	2.56157e+06	2.57497e+06	278	279	39921588	39936376	2717	2720	-1	N/A	N/A	52.5	80	assembly_comparison	assembly_comparison	not_applicable	not_applicable	yes	yes
NA12878	5369	deletion	13	13	43536435	43547739	1	32.82	1628	heterozygous	-1	3799	-1	deletion	0.99	32.82	132	7.27642e+06	7.2861e+06	768	769	43536435	43547739	2951	2952	-1	#N/A	-1	-1	-1	-1	-1	-1	-1	-1	-1	-1	-1	-1	N/A	N/A	73	68.6	assembly_comparison	-	not_applicable	-	yes	-
NA12878	5370	deletion	13	13	45039520	45051084	0.568	2.03	538	heterozygous	-1	-1	4209	#N/A	-1	-1	-1	-1	-1	-1	-1	-1	-1	-1	-1	-1	deletion	0.85	2.03	2252	2.51816e+06	2.52918e+06	213	214	45039520	45051084	3285	3286	-1	N/A	N/A	5.4	5	-	assembly_comparison	-	not_applicable	-	yes
NA12878	5371	deletion	13	13	45948847	45958244	1	75.44	2133	heterozygous	-1	3791	-1	deletion	1	75.44	131	9.68536e+06	9.69262e+06	1031	1032	45948847	45958244	3243	3244	-1	#N/A	-1	-1	-1	-1	-1	-1	-1	-1	-1	-1	-1	-1	N/A	N/A	38.7	28.8	assembly_comparison	-	not_applicable	-	yes	-
NA12878	5372	deletion	13	13	51063764	5.10813e+07	0.986	81.68	5862	homozygous	-1	3807	4221	deletion	1	34.33	341	8.35273e+06	8.37935e+06	774	775	51048679	5.10813e+07	3826	3828	-1	deletion	1	25.16	9750	521210	533725	44	45	51063764	51081995	4046	4048	-1	N/A	N/A	82.8	85	assembly_comparison	assembly_comparison	not_applicable	not_applicable	yes	yes
NA12878	5373	deletion	13	13	60172163	60176203	0	1.67	296	homozygous	-1	3819	-1	deletion	-1	1.67	430	766828	770573	91	92	60172163	60176203	4777	4778	-1	#N/A	-1	-1	-1	-1	-1	-1	-1	-1	-1	-1	-1	-1	N/A	N/A	64.2	58.8	assembly_comparison	-	not_applicable	-	yes	-
NA12878	5374	deletion	13	13	61282781	61291229	0.947	5.74	575	homozygous	-1	3820	4225	deletion	0.87	5.74	430	1.87938e+06	1.88721e+06	208	211	61282781	61291229	4905	4908	-1	deletion	0.85	2.58	5550	640720	650537	45	47	61281588	61291942	4995	4996	-1	N/A	N/A	20.1	15	assembly_comparison	assembly_comparison	not_applicable	not_applicable	yes	yes
NA12878	5375	deletion	13	13	61308567	61320312	1	4.08	1008	homozygous	-1	3821	4226	deletion	0.98	4.08	430	1.90461e+06	1.92291e+06	213	214	61308567	61327872	4910	4911	-1	deletion	0.98	3.34	5550	613320	633245	41	44	61299378	61320312	4997	5000	-1	N/A	N/A	70.6	95	assembly_comparison	assembly_comparison	not_applicable	not_applicable	yes	yes
NA12878	5376	deletion	13	13	62005700	62032017	0	1.73	224	homozygous	-1	-1	4228	#N/A	-1	-1	-1	-1	-1	-1	-1	-1	-1	-1	-1	-1	deletion	-1	1.73	280	77182.7	103276	8	11	62005700	62032017	5046	5049	-1	N/A	N/A	0	0	-	assembly_comparison	-	not_applicable	-	yes
NA12878	5377	deletion	13	13	63860519	63861504	0	3.21	360	homozygous	-1	-1	4229	#N/A	-1	-1	-1	-1	-1	-1	-1	-1	-1	-1	-1	-1	deletion	-1	3.21	280	1.9303e+06	1930921	137	138	63860519	63861504	5183	5184	-1	N/A	N/A	0	0	-	assembly_comparison	-	not_applicable	-	yes
[truncated: 4,677 more rows]
[truncated: 30 more columns]

## Sheet: inv
SampleID	SVIndex	Type	RefcontigID1	RefcontigID2	RefStartPos	RefEndPos	Confidence	RawConfidence	Size	Zygosity	LinkID	E1Id	E2Id	Type1	Confidence1	RawConfidence1	QryContigID1	QryStartPos1	QryEndPos1	QryStartIdx1	QryEndIdx1	RefStartPos1	RefEndPos1	RefStartIdx1	RefEndIdx1	LinkID1	Type2	Confidence2	RawConfidence2	QryContigID2	QryStartPos2	QryEndPos2	QryStartIdx2	QryEndIdx2	RefStartPos2	RefEndPos2	RefStartIdx2	RefEndIdx2	LinkID2	Orientation1	Orientation2	Present_in_._of_BNG_control_samples	Present_in_._of_BNG_control_samples_with_the_same_enzyme	Algorithm_BSPQI	Algorithm_BSSSI	Fail_BSPQI_assembly_chimeric_score	Fail_BSSSI_assembly_chimeric_score	Found_in_self_BSPQI_molecules	Found_in_self_BSSSI_molecules
[truncated: 219 more rows]
[truncated: 30 more columns]

[truncated: 4 more sheets: trans, all_PG_OV, mismatch, all]
