# Supplementary material for: nanotatoR: a tool for enhanced annotation of genomic structural variants
Source: BMC Genomics. 2021 Jan 6;22:10. doi: 10.1186/s12864-020-07182-w (PMC7789800; doi:10.1186/s12864-020-07182-w)
Supplement: Supplementary file 10 — Additional file 10: Supplementary Table S9. Variant annotation for DMD samples. Singleton samples CDMD_1003 and CDMD_1159 were analyzed with single DLE labeling and are shown in the SingleLabel_Solo tab. Singleton samples CDMD_1155, CDMD_1156, and CDMD_1187 were analyzed with dual enzyme labeling and are shown in the DualLabel_Solo tab. Mother proband dyads CDMD_1131, CDMD_1157, and CDMD_1163 were analyzed with dual enzyme labeling and are shown in the DualLabelDuo tab. The columns used for Table 1 are highlighted. Columns in each sheet of the workbook are either a direct output of SVcaller or appended by nanotatoR, as indicated in column 3 of the table in the first tab (“Legend S9”). Details about SVcaller columns are available at https://bionanogenomics.com/wp-content/uploads/2017/03/30041-SMAP-File-Format-Specification-Sheet.pdf. [file 12864_2020_7182_MOESM10_ESM.xlsx]

## Sheet: Legend S9
Supplementary Table S9: Variant annotation for DMD samples
Tab	Description	Columns
SingleLabel_Solo	Singleton sample DMD variants called by single enzyme.	Columns originally present in the smap created by SVCaller: SampleID,SmapEntryID,QryContigID,RefcontigID1,RefcontigID2,QryStartPos,QryEndPos,RefStartPos,RefEndPos,Confidence,Type,XmapID1,XmapID2,LinkID,QryStartIdx,QryEndIdx,RefStartIdx,RefEndIdx,Zygosity,Genotype,GenotypeGroup,RawConfidence,RawConfidenceLeft,RawConfidenceRight,RawConfidenceCenter,SVsize,SVfreq,orientation,Sample,Algorithm,Size,Pr…
DualLabel_Solo	Singleton sample DMD variants called by SVMerge.
DualLabelDuo	Dyad sample DMD variants called by SVMerge.

## Sheet: SingleLabel_Solo
SampleID	SmapEntryID	QryContigID	RefcontigID1	RefcontigID2	QryStartPos	QryEndPos	RefStartPos	RefEndPos	Confidence	Type	XmapID1	XmapID2	LinkID	QryStartIdx	QryEndIdx	RefStartIdx	RefEndIdx	Zygosity	Genotype	GenotypeGroup	RawConfidence	RawConfidenceLeft	RawConfidenceRight	RawConfidenceCenter	SVsize	SVfreq	orientation	Sample	Algorithm	Size	Present_in_._of_BNG_control_samples	Present_in_._of_BNG_control_samples_with_the_same_enzyme	Fail_assembly_chimeric_score	OverlapGenes	NearestNonOverlapGene	NearestNonOverlapGeneDistance	PutativeGeneFusion	Found_in_self_molecules	Self_molecule_count	OverlapGenes_strand_perc	Upstream_nonOverlapGenes_dist_kb	Downstream_nonOverlapGenes_dist_kb	DGV_Count	DGV_Freq_Perc	Internal_Freq_Perc_Filtered	Internal_Freq_Perc_Unfiltered	Internal_Homozygotes	MotherZygosity	FatherZygosity
CDMD_1003_P	6105	7560	23	23	1.03712e+06	1.03712e+06	31770766	31953174	1	deletion	3995	3996	-1	87	87	3483	3503	homozygous	1	-1	42.4	42.4	126.6	2276.56	182408	1	NA	CDMD_1003_P_BspQI_irys_assembly5	assembly_comparison	182408	0	0	not_applicable	DMD;JA783708;JA783704;JA783690;JA783679;JA783673;JA783672;JA783658	JA783720	22908	-	yes	9	DMD(-:8.4)	FTHL17(-:678.416);TAB3(-:922.207);AC108359.1(-:927.834)	AL954722.1(+:161.305);PLCXD1(+:183.884);LINC00685(+:272.62)	0	0	0	0	0	-	-
CDMD_1159_P	5377	53822	23	23	71085.3	98509.3	31578582	31612073	1	deletion	5948	5948	-1	11	13	3456	3457	homozygous	1	1174	14.08	14.08	93.52	66.27	6067	0.537	NA	CDMD_1159_P_BspQI_irys_assembly5	assembly_comparison	6067	0	0	not_applicable	DMD	JA783760	33736	-	yes	16	DMD(-:1.76)	FTHL17(-:486.232);TAB3(-:730.023);AC108359.1(-:735.65)	RNA5SP501(+:505.109);NPM1P8(+:608.946);DMD-AS3(+:1157.984)	0	0	0	0	0	-	-
CDMD_1159_P	5378	53822	23	23	201652	211104	31715460	31770766	1	deletion	5948	5948	-1	30	31	3477	3483	homozygous	1	1175	32.7	32.7	77.11	110.23	45854.1	0.458	NA	CDMD_1159_P_BspQI_irys_assembly5	assembly_comparison	45854	0	0	not_applicable	DMD;JA783720	JA783728	17711	-	yes	20	DMD(-:2.73)	FTHL17(-:623.11);TAB3(-:866.901);AC108359.1(-:872.528)	RNA5SP501(+:346.416);NPM1P8(+:450.253);DMD-AS3(+:999.291)	0	0	0	0	0	-	-
[truncated: 13 more columns]

## Sheet: DualLabel_Solo
SampleID	SVIndex	Type	RefcontigID1	RefcontigID2	RefStartPos	RefEndPos	Confidence	RawConfidence	Size	Zygosity	LinkID	E1Id	E2Id	Type1	Confidence1	RawConfidence1	QryContigID1	QryStartPos1	QryEndPos1	QryStartIdx1	QryEndIdx1	RefStartPos1	RefEndPos1	RefStartIdx1	RefEndIdx1	LinkID1	Type2	Confidence2	RawConfidence2	QryContigID2	QryStartPos2	QryEndPos2	QryStartIdx2	QryEndIdx2	RefStartPos2	RefEndPos2	RefStartIdx2	RefEndIdx2	LinkID2	Orientation1	Orientation2	Present_in_._of_BNG_control_samples	Present_in_._of_BNG_control_samples_with_the_same_enzyme	Algorithm_BSPQI	Algorithm_BSSSI	Fail_BSPQI_assembly_chimeric_score	Fail_BSSSI_assembly_chimeric_score	Found_in_self_BSPQI_molecules	Found_in_self_BSSSI_molecules
CDMD_1155_P	5570	deletion	23	23	31667877	31897940	1	580.44	224431	homozygous	-1	4659	6134	deletion	0.97	29.22	1150	163087	168867	23	24	31667877	31897940	3468	3499	-1	deletion	0.97	580.44	440	4.09473e+06	4.11755e+06	412	413	31659398	31906791	3893	3915	-1	N/A	N/A	0	0	assembly_comparison	assembly_comparison	not_applicable	not_applicable	yes	yes
CDMD_1156_P	5614	deletion	23	23	31812989	31888881	1	628.51	59595	homozygous	-1	4708	6170	deletion	1	52.72	1070	3.38282e+06	3.39888e+06	291	292	31812989	31888881	3486	3497	-1	deletion	1	628.51	500	6.42413e+06	6470937	622	623	31800625	31906791	3906	3915	-1	N/A	N/A	0	0	assembly_comparison	assembly_comparison	not_applicable	not_applicable	yes	yes
CDMD_1187_P	6435	inversion	23	23	2.75758e+07	32365971	0.27	-1	301408	heterozygous	6436	4981	-1	inversion	0.27	-1	1270	301934	301934	30	30	2.75758e+07	32365971	3071	3544	4982	#N/A	-1	-1	-1	-1	-1	-1	-1	-1	-1	-1	-1	-1	-	N/A	0	0	assembly_comparison	-	pass	-	yes	-
[truncated: 27 more columns]

## Sheet: DualLabelDuo
SampleID	SmapEntryID	QryContigID	RefcontigID1	RefcontigID2	QryStartPos	QryEndPos	RefStartPos	RefEndPos	Confidence	Type	XmapID1	XmapID2	LinkID	QryStartIdx	QryEndIdx	RefStartIdx	RefEndIdx	Zygosity	Genotype	GenotypeGroup	RawConfidence	RawConfidenceLeft	RawConfidenceRight	RawConfidenceCenter	SVsize	SVfreq	orientation	Sample	Algorithm	Size	Present_in_._of_BNG_control_samples	Present_in_._of_BNG_control_samples_with_the_same_enzyme	Fail_assembly_chimeric_score	OverlapGenes	NearestNonOverlapGene	NearestNonOverlapGeneDistance	PutativeGeneFusion	Found_in_control_sample_assembly	Found_in_control_sample_molecules	Found_in_self_molecules	Control_molecule_count	Self_molecule_count	OverlapGenes_strand_perc	Upstream_nonOverlapGenes_dist_kb	Downstream_nonOverlapGenes_dist_kb	DGV_Count	DGV_Freq_Perc	Internal_Freq_Perc_Filtered	Internal_Freq_Perc_Unfiltered
CDMD_1131_P	5878	1190	23	23	271548	296244	31774324	32049008	0.97	deletion	3802	3803	-1	37	38	3484	3511	homozygous	1	-1	45.44	45.44	368.21	1884.94	249989	0.992	NA	CDMD_1131_P_BspQI_irys_assembly5	assembly_comparison	249989	0	0	not_applicable	DMD;JA783708;JA783704;JA783690;JA783679;JA783673;JA783672;JA783658;JA783654;JA783645	JA783720	26466	-	mother	mother	yes	24	32	DMD(-:12.52)	FTHL17(-:681.974);TAB3(-:925.765);AC108359.1(-:931.392)	RNA5SP501(+:68.174);NPM1P8(+:172.011);DMD-AS3(+:721.049)	0	0	22.222	22.222
CDMD_1157_P	5782	9740	23	23	265175	273782	31770766	31964249	1	deletion	5587	5588	-1	36	37	3483	3504	homozygous	1	-1	43.39	43.39	91.27	2058.23	184876	1	NA	CDMD_1157_P_BspQI_irys_assembly5	assembly_comparison	184876	0	0	not_applicable	DMD;JA783708;JA783704;JA783690;JA783679;JA783673;JA783672;JA783658	JA783654	22188	-	no	no	yes	1	16	DMD(-:8.9)	FTHL17(-:678.416);TAB3(-:922.207);AC108359.1(-:927.834)	RNA5SP501(+:152.933);NPM1P8(+:256.77);DMD-AS3(+:805.808)	0	0	11.111	11.111
CDMD_1163_P	6071	840	23	23	1.34947e+06	1.36947e+06	32855541	32862504	1	insertion	4311	4311	-1	135	137	3597	3599	homozygous	1	-1	173.66	173.66	265.66	440.89	13036.4	1	NA	CDMD_1163_P_BspQI_irys_assembly5	assembly_comparison	13037	0	0	not_applicable	DMD	JA783500	385	-	mother	mother	yes	50	17	DMD(-:0.58)	MIR548F5(-:192.95);MIR3915(-:250.768);FTHL17(-:1763.191)	TBCAP1(+:194.008);AL050305.1(+:563.557);AL591501.1(+:878.95)	0	0	0	0
[truncated: 16 more columns]
